# Supplementary material for: Global metabolic interaction network of the human gut microbiota for context-specific community-scale analysis
Source: Nat Commun. 2017 Jun 6;8:15393. doi: 10.1038/ncomms15393 (PMC5467172; doi:10.1038/ncomms15393)
Supplement: Supplementary Data 1 — Microbiome samples used in this study. [file ncomms15393-s2.xlsx]

## Sheet: a
Supplementary Data 1. Microbiome samples used in this study
(a) Microbiome samples used for constructing NJS16Ω
ΩOriginal 363 microbiome samples from Qin. et al (Nature, 2012)
Sample IDs
SRR341616	SRR341705	SRR413597	SRR413649	SRR341604	SRR413572	SRR413724
SRR341617	SRR341706	SRR413598	SRR413650	SRR341605	SRR413573	SRR413725
SRR341618	SRR341707	SRR413599	SRR413651	SRR341606	SRR413574	SRR413726
SRR341619	SRR341708	SRR413600	SRR413652	SRR341607	SRR413591	SRR413727
SRR341620	SRR341709	SRR413601	SRR413653	SRR341608	SRR413673	SRR413728
SRR341621	SRR341710	SRR413602	SRR413654	SRR341609	SRR413674	SRR413729
SRR341622	SRR341711	SRR413603	SRR413655	SRR341610	SRR413675	SRR413730
SRR341623	SRR341712	SRR413604	SRR413656	SRR341611	SRR413676	SRR413731
SRR341624	SRR341713	SRR413605	SRR413657	SRR341612	SRR413677	SRR413732
SRR341625	SRR341714	SRR413606	SRR413658	SRR341613	SRR413678	SRR413733
SRR341626	SRR341715	SRR413607	SRR413659	SRR341614	SRR413679	SRR413734
SRR341627	SRR341716	SRR413608	SRR413660	SRR341615	SRR413681	SRR413735
SRR341628	SRR341717	SRR413609	SRR413661	SRR341654	SRR413682	SRR413736
SRR341629	SRR341718	SRR413610	SRR413662	SRR341655	SRR413683	SRR413737
SRR341630	SRR341719	SRR413611	SRR413663	SRR341656	SRR413684	SRR413738
SRR341631	SRR341720	SRR413612	SRR413664	SRR341657	SRR413685	SRR413739
SRR341632	SRR341721	SRR413613	SRR413665	SRR341658	SRR413686	SRR413740
SRR341633	SRR341722	SRR413614	SRR413666	SRR341659	SRR413687	SRR413741
SRR341634	SRR341723	SRR413615	SRR413667	SRR341660	SRR413689	SRR413742
SRR341635	SRR341724	SRR413616	SRR413668	SRR341661	SRR413690	SRR413743
SRR341636	SRR341725	SRR413617	SRR413669	SRR341662	SRR413691	SRR413744
SRR341637	SRR413556	SRR413618	SRR413670	SRR341663	SRR413692	SRR413745
SRR341638	SRR413557	SRR413619	SRR413671	SRR341664	SRR413693	SRR413746
SRR341639	SRR413558	SRR413620	SRR413672	SRR341665	SRR413694	SRR413747
SRR341640	SRR413559	SRR413621	SRR413688	SRR341666	SRR413695	SRR413748
SRR341641	SRR413560	SRR413622	SRR413758	SRR341667	SRR413696	SRR413749
SRR341642	SRR413561	SRR413623	SRR413768	SRR341668	SRR413697	SRR413750
SRR341643	SRR413562	SRR413624	SRR341653	SRR341669	SRR413698	SRR413751
SRR341644	SRR413563	SRR413625	SRR413590	SRR341670	SRR413699	SRR413752
SRR341645	SRR413564	SRR413626	SRR341581	SRR341671	SRR413700	SRR413753
SRR341646	SRR413565	SRR413627	SRR341582	SRR341672	SRR413701	SRR413754
SRR341647	SRR413566	SRR413628	SRR341583	SRR341673	SRR413702	SRR413755
SRR341648	SRR413575	SRR413629	SRR341584	SRR341674	SRR413703	SRR413756
SRR341649	SRR413576	SRR413630	SRR341585	SRR341675	SRR413704	SRR413757
SRR341650	SRR413577	SRR413631	SRR341586	SRR341676	SRR413705	SRR413759
SRR341651	SRR413578	SRR413632	SRR341587	SRR341677	SRR413706	SRR413760
SRR341652	SRR413579	SRR413633	SRR341588	SRR341678	SRR413707	SRR413761
SRR341690	SRR413580	SRR413634	SRR341589	SRR341679	SRR413708	SRR413762
SRR341691	SRR413581	SRR413635	SRR341590	SRR341680	SRR413709	SRR413763
SRR341692	SRR413582	SRR413636	SRR341591	SRR341681	SRR413710	SRR413764
SRR341693	SRR413583	SRR413637	SRR341592	SRR341682	SRR413711	SRR413765
SRR341694	SRR413584	SRR413638	SRR341593	SRR341683	SRR413712	SRR413766
SRR341695	SRR413585	SRR413639	SRR341594	SRR341684	SRR413713	SRR413767
SRR341696	SRR413586	SRR413640	SRR341595	SRR341685	SRR413714	SRR413769
SRR341697	SRR413587	SRR413641	SRR341596	SRR341686	SRR413715	SRR413771
SRR341698	SRR413588	SRR413642	SRR341597	SRR341687	SRR413717	SRR413772
SRR341699	SRR413589	SRR413643	SRR341598	SRR341688	SRR413718	SRR413773
SRR341700	SRR413592	SRR413644	SRR341599	SRR341689	SRR413719	SRR413571
SRR341701	SRR413593	SRR413645	SRR341600	SRR413567	SRR413720	SRR413680
SRR341702	SRR413594	SRR413646	SRR341601	SRR413568	SRR413721	SRR413716
SRR341703	SRR413595	SRR413647	SRR341602	SRR413569	SRR413722	SRR413770
SRR341704	SRR413596	SRR413648	SRR341603	SRR413570	SRR413723

## Sheet: b
(b) Information on microbiome samples used for creating the microbial metabolic influence network for a male, mid-age, and normal weight cohort
ΩOriginal microbiome samples from Qin. et al (Nature, 2012). αMetformin consumption for T2D patients: Metformin-naive (-), not applicable (N/A). ΨMid-age (45<=age<65yrs), as defined by the United States Census Bureau. ΦNormal weight (18.5<=BMI<25).
Microbiome sample IDΩ	Phenotype (Control/T2D)	Gender	Age	BMI	Metforminα	Total samples
SRR413575	Control	male	52	23.88	N/A	21
SRR413576	Control	male	53	24.61	N/A
SRR413580	Control	male	60	22.34	N/A
SRR413597	Control	male	56	23.88	N/A
SRR413600	Control	male	55	21.55	N/A
SRR413602	Control	male	47	24.68	N/A
SRR413604	Control	male	50	24.22	N/A
SRR413616	Control	male	54	23.36	N/A
SRR413620	Control	male	59	20.45	N/A
SRR413621	Control	male	57	24.62	N/A
SRR413623	Control	male	62	23.43	N/A
SRR413625	Control	male	55	23.36	N/A
SRR413626	Control	male	63	20.32	N/A
SRR413633	Control	male	50	23.07	N/A
SRR413634	Control	male	60	21.79	N/A
SRR413637	Control	male	55	24.61	N/A
SRR413642	Control	male	52	22.22	N/A
SRR413651	Control	male	46	19.72	N/A
SRR413669	Control	male	49	24.57	N/A
SRR413671	Control	male	46	20.9	N/A
SRR413672	Control	male	46	22.76	N/A
SRR341598	T2D	male	49	20.05	-	11
SRR341658	T2D	male	46	20.24	-
SRR341660	T2D	male	55	20.57	-
SRR341662	T2D	male	48	20.31	-
SRR341663	T2D	male	56	21.11	-
SRR341665	T2D	male	52	18.83	-
SRR341666	T2D	male	49	20.07	-
SRR341667	T2D	male	47	20.08	-
SRR341670	T2D	male	53	19.84	-
SRR341671	T2D	male	45	20.81	-
SRR341674	T2D	male	63	20.42	-
