# Supplementary material for: Global metabolic interaction network of the human gut microbiota for context-specific community-scale analysis
Source: Nat Commun. 2017 Jun 6;8:15393. doi: 10.1038/ncomms15393 (PMC5467172; doi:10.1038/ncomms15393)
Supplement: Supplementary Data 2 — Metabolite transport network of the human gut microbiota (NJS16). [file ncomms15393-s3.xlsx]

## Sheet: a
Supplementary Data 2. Metabolite transport network of the human gut microbiota (NJS16)
(a) References used to construct NJS16
Ref. #	First author	Title	Year
1	Aachary	Xylooligosaccharides (XOS) as an Emerging Prebiotic: Microbial Synthesis, Utilization, Structural Characterization, Bioactive Properties, and Applications	2011
2	Abbott	The Genus Aeromonas: Biochemical Characteristics, Atypical Reactions, and Phenotypic Identification Schemes	2002
3	Accetto	Studies on Prevotella nuclease using a system for the controlled expression of cloned genes in P. bryantii TC1-1	2007
4	Ahrens	Kinetic, Dynamic, and Pathway Studies of Glycerol Metabolism by Klebsiella pneumoniae in Anaerobic Continuous Culture: III. Enzymes and Fluxes of Glycerol Dissimilation and 1,3-Propanediol Formation	1997
5	Aklujkar	The genome of Pelobacter carbinolicus reveals surprising metabolic capabilities and physiological features	2012
6	Albers	Insights into ABC transport in archaea	2004
7	Albers	Glucose Transport in the Extremely Thermoacidophilic Sulfolobus solfataricus Involves a High-Affinity Membrane-Integrated Binding Protein	1999
8	Arnone	The extracellular nuclease of staphylococcus aureus: Structures of the native enzyme and an enzyme-inhibitor complex at 4A resolution	1969
9	Attwood	Ammonia-Hyperproducing Bacteria from New Zealand Ruminants	1998
10	Baalsrud	Studies on Thiobacillus denitrificans	1954
11	Backhed	Host-bacterial mutualism in the human intestine	2005
12	Balestrazzi	Nuclease-producing bacteria in soil cultivated with herbicide resistant transgenic white poplars	2007
13	Barcenilla	Phylogenetic Relationships of Butyrate-Producing Bacteria from the Human Gut	2000
14	Barrett	gamma-Aminobutyric acid production by culturable bacteria from the human intestine	2012
15	Beenken	Impact of Extracellular Nuclease Production on the Bio_x001A_lm Phenotype of Staphylococcus aureus under In Vitro and In Vivo Conditions	2012
16	Begley	The interaction between bacteria and bile	2005
17	Begley	Bile Salt Hydrolase Activity in Probiotics	2006
18	Belenguer	Two Routes of Metabolic Cross-Feeding between Bifidobacterium adolescentis and Butyrate-Producing Anaerobes from the Human Gut	2006
19	Belenguer	Impact of pH on Lactate Formation and Utilization by Human Fecal Microbial Communities	2007
20	Benedict	Genome-scale metabolic reconstruction and hypothesis testing in the methanogenic archaeon methanosarcina acetivorans c2a	2011
21	Benedik	Serratia marcescens and its extracellular nuclease	1998
22	Bentley	Biosynthesis of Vitamin K (Menaquinone) in Bacteria	1982
23	Bergen	Intestinal Nitrogen Recycling and Utilization in Health and Disease	2009
24	Bernalier	Ruminococcus hydrogenotrophicus sp. nov., a new H2/CO2-utilizing acetogenic bacterium isolated from human feces	1996
25	Berstenhorst	Vitamins and Vitamin-like Compounds: Microbial Production	2009
26	Beshkova	Production of Amino Acids by Yogurt Bacteria	1998
27	Blaut	Metabolic diversity of the intestinal microbiota: implications for health and disease	2007
28	Blaut	Metabolism of methanogens	1994
29	Blaut	Ecology and physiology of the intestinal tract	2013
30	Blokesch	The Extracellular Nuclease Dns and Its Role in Natural Transformation of Vibrio cholerae	2008
31	Boone	Diffusion of the Interspecies Electron Carriers H2 and Formate in Methanogenic Ecosystems and Its Implications in the Measurement of Km for H2 or Formate Uptake	1989
32	Bordbar	Insight into human alveolar macrophage and m. tuberculosis interactions via metabolic reconstructions	2010
33	Bos	Volatile Metabolites of Pathogens: A Systematic Review	2013
34	Bruhlmann	Pectinolytic Enzymes from Actinomycetes for the Degumming of Ramie Bast Fibers	1994
35	Brunecky	Revealing natures cellulase diversity: the digestion mechanism of caldicellulosirutpor bescii	2013
36	Bruns	Aeromicrobium marinum sp. nov., an abundant pelagic bacterium isolated from the German Wadden Sea	2003
37	Bryant	Studies on the Nitrogen Requirements of Some Ruminal Cellulolytic Bacteria	1960
38	Burke	Bacillus subtilis Extracellular Nuclease Production Associated with the spoOH Sporulation Locus	1982
39	Burkholder	Synthesis of vitamins by intestinal bacteria	1942
40	Carlier	Proposal to unify Clostridium orbiscindens Winter et al. 1991 and Eubacterium plautii (S_x001A_guin 1928) Hofstad and Aasjord 1982, with description of Flavonifractor plautii gen. nov., comb. nov., and reassignment of Bacteroides capillosus to Pseudoflavonifractor capillosus gen. nov., comb. nov.	2009
41	Chang	Complete genome sequence of Acidaminococcus fermentans type strain (VR4T)	2010
42	Charrier	A novel class of coa-transferase involved in short-chain fatty acid metabolism in butyrate-producing human colonic bacteria	2006
43	Chassard	The cellulose-degrading microbial community of the human gut varies according to the presence or absence of methanogens	2010
44	Chassard	Bacteroides xylanisolvens sp. nov., a xylan-degrading bacterium isolated from human faeces	2008
45	Chassard	Interaction between H2-producing and non-H2-producing cellulolytic bacteria from the human colon	2005
46	Chassard	H2 and acetate transfers during xylan fermentation between a butyrate-producing xylanolytic species and hydrogenotrophic microorganisms from the human gut	2006
47	Chen	Fermentation of peptides and amino acids by monensin-sensitive ruminal peptostreptococcus	1988
48	Chen	Effect of acetate on molecular and physiological aspects of clostridium beijerinckii ncimb 8052 solvent production and strain degeneration	1999
49	Chen	More Monensin-Sensitive, Ammonia-Producing Bacteria from the Rumen	1989
50	Chen	Microbial and Bioconversion Production of D-xylitol and Its Detection and Application	2010
51	Chistoserdova	The expanding world of methylotrophic metabolism	2009
52	Chistoserdova	Modularity of methylotrophy, revisited	2011
53	Chou	Transcriptome analysis of agmatine and putrescine catabolism in Pseudomonas aeruginosa PAO1	2008
54	Christophersen	Xylo-Oligosaccharides and Inulin Affect Genotoxicity and Bacterial Populations Differently in a Human Colonic Simulator Challenged with Soy Protein	2013
55	Clark	Acidimicrobium ferrooxidans gen. nov., sp. nov.: mixed-culture ferrous iron oxidation with Sulfobacillus species	1995
56	Conly	The contribution of vitamin K2(menaquinones) produced by the intestinal microflora to human nutritional requirements for vitamin K	1994
57	Conly	The absorption and bioactivity of bacterially synthesized menaquinones	1993
58	Cooke	Newly identified vitamin K-producing bacteria isolated from the neonatal faecal flora	2006
59	Cord-Ruwisch	Growth of Geobacter sulfurreducens with Acetate in Syntrophic Cooperation with Hydrogen-Oxidizing Anaerobic Partners	1998
60	Corfield	Mucin degradation in the human colon: production of sialidase, sialate O-acetylesterase, N-acetylneuraminate lyase, arylesterase, and glycosulfatase activities by strains of fecal bacteria	1992
61	Cotta	Proteolytic Activity of the Ruminal Bacterium Butyrivibrio fibrisolvens	1986
62	Crociani	Degradation of complex carbohydrates by Bifidobacterium spp.	1994
63	Cselovsky	Production of formate, acetate, and succinate by anaerobic fermentation of Lactobacillus pentosus in the presence of citrate	1992
64	Cuskin	Human gut Bacteroidetes can utilize yeast mannan through a selfish mechanism	2015
65	DHaeze	A hyperthermophilic methanogen sequenced	2002
66	Dagorn	Effect of GABA, a Bacterial Metabolite, on Pseudomonas fluorescens Surface Properties and Cytotoxicity	2013
67	David	Diet rapidly and reproducibly alters the human gut microbiome	2013
68	Degnan	Arabinogalactan utilization in continuous cultures of bifidobacterium longum: Effect of co-culture with bacteroides thetaiotamicrobon	1995
69	Degnan	Human Gut Microbes Use Multiple Transporters to Distinguish Vitamin B12 Analogs and Compete in the Gut	2014
70	Degrassi	Purification and Characterization of an Acetyl Xylan Esterase from Bacillus pumilus	1997
71	Dehority	Effects of microbial synergism on fibre digestion in the rumen	1991
72	Deplancke	Microbial modulation of innate defense: goblet cells and the intestinal mucus layer	2001
73	Derrien	Akkermansia muciniphila gen. nov., sp. nov., a human intestinal mucin-degrading bacteria	2004
74	Derrien	Mucin-bacterial interactions in the human oral cavity and digestive tract	2010
75	Devkota	Dietary-fat-induced taurocholic acid promotes pathobiont expansion and colitis in Il10-/- mice	2012
76	Dodd	Transcriptomic Analyses of Xylan Degradation by Prevotella bryantii and Insights into Energy Acquisition by Xylanolytic Bacteroidetes	2010
77	Donohoe	The microbiome and butyrate regulate energy metabolism and autophagy in the mammalian colon	2011
78	Douglas	Nutritional Interactions in Insect-Microbial Symbioses: Aphids and Their Symbiotic Bacteria Buchnera	1998
79	Downes	Pyramidobacter piscolens gen. nov., sp. nov., a member of the phylum _x001A_Synergistetes_x001A_ isolated from the human oral cavity	2009
80	Downes	Dialister invisus sp. nov., isolated from the human oral cavity	2003
81	Drake	Old acetogens, new light	2008
82	Duncan	Acetate utilization and butyryl coenzyme A(CoA):acetate-CoA transferase in butyrate-producing bacteria from human large intestine	2002
83	Duncan	Roseburia intestinalis sp. nov., a novel saccharolytic, butyrate-producing bacterium from human faeces	2002
84	Duncan	Effects of Alternative Dietary Substrates on Competition between Human Colonic Bacteria in an Anaerobic Fermentor System	2003
85	Duncan	Lactate-Utilizing Bacteria, Isolated from Human Feces, That Produce Butyrate as a Major Fermentation Product	2004
86	Elsden	Amino acid utilization patterns in clostridial taxonomy	1979
87	Eribe	Genetic diversity of Leptotrichia and description of Leptotrichia goodfellowii sp. nov., Leptotrichia hofstadii sp. nov., Leptotrichia shahii sp. nov. and Leptotrichia wadei sp. nov	2004
88	Eschenlauer	Ammonia Production by Ruminal Microorganisms and Enumeration, Isolation, and Characterization of Bacteria Capable of Growth on Peptides and Amino Acids from the Sheep Rumen	2002
89	Eudes	Identification of genes encoding the folate and thiamine binding membrane proteins in firmicutes	2008
90	Ezaki	Proposal of the genera Anaerococcus gen. nov., Peptoniphilus gen. nov. and Gallicola gen. nov. for members of the genus Peptostreptococcus	2001
91	Falony	Cross-feeding between bifidobacterium longum BB536 and acetate-converting, butyrate-producing colon bacteria during growth on oligofructose	2006
92	Fischbach	Eating for two: How metabolism establishes interspecies interactions in the gut	2011
93	Fischer	Structures and reaction mechanisms of riboflavin synthases of eubacterial and archaeal origin	2005
94	Flint	Interactions and competition within the microbial community of the human colon: links between diet and health	2007
95	Flint	Microbial degradation of complex carbohydrates in the gut	2012
96	Flint	Polysaccharide utilization by gut bacteria: potential for new insights from genomic analysis	2009
97	Fontes	Cellulosomes: highly efficient nanomachines designed to deconstruct plant cell wall complex carbohydrates	2010
98	Fukiya	Conversion of cholic acid and chenodeoxycholic acid into their 7-oxo derivatives by bacteroides intestinalis AM-1 isolated from human feces	2009
99	Fulcinos	Identification of extracellular lipases/esterases produced by Thermus thermophilus HB27: partial purification and preliminary biochemical characterisation	2005
100	Ganong	Review of medical physiology. Section V. 25. Digestion & absorption	1991
101	Gerritse	Mixed chemostat cultures of obligately aerobic and fermentative or methanogenic bacteria grown under oxygen-limiting conditions	1990
102	Giannella	Vitamin B12 uptake by intestinal microorganisms: mechanism and relevance to syndromies of intestinal bacterial growth	1971
103	Gibson	Sulphate reducing bacteria and hydrogen metabolism in the human large intestine	1993
104	Gibson	Dietary modulation of the human colonic microbiota: updating the concept of prebiotics	2004
105	Gibson	Fermentation of non-digestible oligosaccharides by human colonic bacteria	1996
106	Gibson	Occurrence of sulphate-reducing bacteria in human faeces and the relationship of dissimilatory sulphate reduction to methanogenesis in the large gut	1988
107	Goker	Complete genome sequence of Odoribacter splanchnicus type strain (1651/6T)	2011
108	Gold	Global view of the clostridium thermocellum cellulosome revealed by quantitative proteomic analysis	2007
109	Gonnerman	Genomically and biochemically accurate metabolic reconstruction of methanosarcina barkeri fusaro, iMG746	2013
110	Goodman	Identifying Genetic Determinants Needed to Establish a Human Gut Symbiont in Its Habitat	2009
111	Grant	Direct exchange of vitamin B12 is demonstrated by modelling the growth dynamics of algal_x001A_bacterial cocultures	2014
112	Guettler	Actinobacillus succinogenes sp. nov., a novel succinic-acid producing strain from the bovine rumen	1999
113	Haba	Isolation of lipase-secreting bacteria by deploying used frying oil as selective substrate	2000
114	Hanfrey	Alternative spermidine biosynthetic route is critical for growth of Campylobacter jejuni and is the dominant polyamine pathway in human gut microbiota	2011
115	Harfoot	Lipid metabolism in the rumen	1997
116	Hayashi	Prevotella copri sp. nov. and Prevotella stercorea sp. nov., isolated from human faeces	2007
117	Heider	Anaerobic bacterial metabolism of hydrocarbons	1999
118	Heinken	Systems-level characterization of a host-microbe metabolic symbiosis in the mammalian gut	2013
119	Hemachander	Whole cell immobilization of Ralstonia pickettii for lipase production	2001
120	Henderson	Mechanism of Folate Transport in Lactobacillus casei: Evidence for a Component Shared with the Thiamine and Biotin Transport Systems	1979
121	Herbeck	Nutritional Features of the Intestinal Anaerobe Ruminococcus bromii	1974
122	Hermann	Industrial production of amino acids by coryneform bacteria	2003
123	Hojo	Reduction of vitamin K concentration by salivary Bifidobacterium strains and their possible nutritional competition with Porphyromonas gingivalis	2007
124	Holdeman	New Genus, Coprococcus, Twelve New Species, and Emended Descriptions of Four Previously Described Species of Bacteria from Human Feces	1974
125	Holland	Development of a defined medium supporting rapid growth for Deinococcus radiodurans and analysis of metabolic capacities	2006
126	Hollander	Energy metabolism of some representatives of the Haemophilus group	1976
127	Holmes	Understanding the role of gut microbiome-host metabolic signal disruption in health and disease	2011
128	Holmstrom	Subdoligranulum variabile gen. nov., sp. nov. from human feces	2004
129	Hoskins	Mucin degradation in human colon ecosystems	1981
130	Hugenschmidt	Screening of a natural biodiversity of lactic and propionic acid bacteria for folate and vitamin B12 production in supplemented whey permeate	2010
131	Hugenschmidt	Concurrent high production of natural folate and vitamin B12 using a co-culture process with lactobacillus plant arum SM39 and propionibacterium freudenreichii DF13	2011
132	Hughes	Protein Degradation in the Large Intestine: Relevance to Colorectal Cancer	2011
133	Hung	Facultative methylotrophs from the human oral cavity and methylotrophy in strains of Gordonia, Leifsonia, and Microbacterium	2011
134	Illeghems	Complete genome sequence and comparative analysis of Acetobacter pasteurianus 386B, a strain well-adapted to the cocoa bean fermentation ecosystem	2013
135	Imachi	Pelotomaculum thermopropionicum gen. nov., sp. nov., an anaerobic, thermophilic, syntrophic propionate-oxidizing bacterium	2002
136	Ingram	Studies of the extracellular proteolytic activity produced by Propionibacterium acnes	1983
137	Jackson	Anaerobic microbial metabolism can proceed close to thermodynamic limits	2002
138	Jaeger	Bacterial lipases	1994
139	Jeter	Salmonella typhimurium Synthesizes Cobalamin (Vitamin B12) De Novo Under Anaerobic Growth Conditions	1984
140	Johns	Isolation of a Bacterium, Producing Propionic Acid, from the Rumen of Sheep	1951
141	Johnson	Interspecies Signaling between Veillonella atypica and Streptococcus gordonii Requires the Transcription Factor CcpA	2009
142	Jones	Anaerobic respiration of E coli I the mouse intesitine	2011
143	Jumas-Bilak	Acidaminococcus intestini sp. nov., isolated from human clinical samples	2007
144	Kabel	Biochemical Characterization and Relative Expression Levels of Multiple Carbohydrate Esterases of the Xylanolytic Rumen Bacterium Prevotella ruminicola 23 Grown on an Ester-Enriched Substrate	2011
145	Kageyama	Emendation of genus Collinsella and proposal of Collinsella stercoris sp. nov. and Collinsella intestinalis sp. nov.	2000
146	Kageyama	Catenibacterium mitsuokai gen. nov., sp. nov., a Gram-positive anaerobic bacterium isolated from human faeces	2000
147	Kamra	Rumen microbial ecosystem	2005
148	Kaplan	Fermentation of Fructooligosaccharides by Lactic Acid Bacteria and Bifidobacteria	2000
149	Karlsson	Prospects for systems biology and modeling of the gut microbiome	2011
150	Katayama	Novel bifidobacterial glycosidases acting on sugar chains of mucin glycoproteins	2005
151	Kay	Recurrent achromobacter piechaudii bacteremia in a patient with hematological malignancy	2001
152	Kelly	The Glycobiome of the Rumen Bacterium Butyrivibrio proteoclasticus B316T Highlights Adaptation to a Polysaccharide-Rich Environment	2010
153	Keuth	Vitamin B12 production by Citrobacter freundii or Klebsiella pneumoniae during tempeh fermentation and proof of enterotoxin absence by PCR	1994
154	Kihal	Carbon dioxide production by Leuconostoc mesenteroides grown in single and mixed culture with Lactococcus lactis in skimmed milk	2007
155	Killer	Fermentation of mucin by bifidobacteria from rectal samples of humans and rectal and intestinal samples of animals	2011
156	Kiredjian	Alcaligenes piechaudii, a New Species from Human Clinical Specimens and the Environment	1986
157	Klitgord	Environments that induce synthetic microbial ecosystems	2010
158	Ko	The role of Acidithiobacillus ferrooxidans and Acidithiobacillus thiooxidans in arsenic bioleaching from soil	2013
159	Kok	Physiological factors affecting production of extracellular lipase (LipA) in Acinetobacter calcoaceticus BD413: fatty acid repression of lipA expression and degradation of LipA	1996
160	Koning	Cellobiose Uptake in the Hyperthermophilic Archaeon Pyrococcus furiosus Is Mediated by an Inducible, High-Af_x001A_nity ABC Transporter	2001
161	Koropatkin	How glycan metabolism shapes the human gut microbiota	2012
162	Kosaka	The genome of Pelotomaculum thermopropionicum reveals niche-associated evolution in anaerobic microbiota	2008
163	Kosmider	Propionic Acid Production by Propionibacterium freudenreichiissp. shermanii Using Crude Glycerol and Whey Lactose Industrial Wastes	2010
164	Kuhner	Generation of a proton motive force by the anaerobic oxalate-degrading bacterium Oxalobacter formigene	1996
165	Kuseel	Microbial Reduction of Fe(III) in Acidic Sediments: Isolation of Acidiphilium cryptum JF-5 Capable of Coupling the Reduction of Fe(III) to the Oxidation of Glucose	1999
166	Lampen	Metabolism of nucleic acid components in bacteria	1952
167	Larsbrink	A discrete genetic locus confers xyloglucan metabolism in select human gut Bacteroidetes	2014
168	Latham	Fermentation of cellulose by Ruminococcus flavefaciens in the presence and absence of Methanobacterium ruminantium	1977
169	Laue	Taurine reduction in anaerobic respiration of Bilophila wadsworthia RZATAU	1997
170	Lawson	Anaerotruncus colihominis gen. nov., sp. nov., from human faeces	2004
171	Lazarev	Complete Genome and Proteome of Acholeplasma laidlawii	2011
172	Le Chatelier	Richness of human gut microbiome correlates with metabolic markers	2013
173	LeBlanc	B-group vitamin production by lactic acid bacteria - Current knowledge and potential applications	2011
174	LeBlanc	Bacteria as vitamin suppliers to their host: a gut microbiota perspective	2013
175	Lee	Evidence for the presence of an alternative glucose transport system in clostridium beijerinckii ncimb 8052 and the solvent-hyperproducing mutant ba101	2005
176	Leviton	Microbiological Synthesis of Vitamin B12 by Propionic Acid Bacteria	1952
177	Li	Symbiotic gut microbes modulate human metabolic p henotypes	2008
178	Liao	An Experimentally Validated Genome-Scale Metabolic Reconstruction of Klebsiella pneumoniae MGH 78578, iYL1228	2012
179	Lindgren	Anaerobic L-lactate degradation by lactobacillus plantarum	1990
180	Liu	Metabolic, phylogenetic, and ecological diversity of the methanogenic archaea	2008
181	Liu	Reclassification of Clostridium coccoides, Ruminococcus hansenii, Ruminococcus hydrogenotrophicus, Ruminococcus luti, Ruminococcus productus and Ruminococcus schinkii as Blautia coccoides gen. nov., comb. nov., Blautia hansenii comb. nov., Blautia hydrogenotrophica comb. nov., Blautia luti comb. nov., Blautia producta comb. nov., Blautia schinkii comb. nov. and description of Blautia wexlerae sp.…	2008
182	Loesche	Amino acid fermentation by Fusobacterium nucleatum	1968
183	Loscalzo	Lipid metabolism by gut microbes and atherosclerosis	2011
184	Louis	Diversity, metabolism and microbial ecology of butyrate-producing bacteria from large intestine	2009
185	Louis	Understanding the effects of diet on bacterial metabolism in the large intestine	2007
186	Lovley	Geobacter metallireducens gen. nov. sp. nov., a microorganism capable of coupling the complete oxidation of organic compounds to the reduction of iron and other metals	1993
187	Luppens	Effect of Veillonella parvula on the antimicrobial resistance and gene expression of Streptococcus mutans grown in a dual-species bio_x001A_lm	2008
188	Lynd	Microbial cellulose utilization: fundamentals and biotechnology	2002
189	Macfarlane	Bacteria, colonic fermentation, and gastrointestinal health	2012
190	Macfarlane	Regulation of short-chain fatty acid production	2003
191	Macfarlane	Contribution of the microflora to proteolysis in the human large intestine	1988
192	Macfarlane	Synthesis and Release of Proteases by Bacteroides fragilis	1992
193	Macfarlane	Colonization of Mucin by Human Intestinal Bacteria and Establishment of Bio_x001A_lm Communities in a Two-Stage Continuous Culture System	2005
194	Macfarlane	Formation of glycoprotein degrading enzymes by Bacteroides fragilis	1991
195	Macfarlane	Protein Degradation by Human Intestinal Bacteria	1986
196	Mackie	Lipid metabolism in anaerobic ecosystems	1991
197	Mackie	Changes in Lactate-Producing and Lactate-Utilizing Bacteria in Relation to pH in the Rumen of Sheep During Stepwise Adaptation to a High-Concentrate Diet	1979
198	Macy	The biology of gastrointestinal bacteroides	1979
199	Mahowald	Characterizing a model human gut microbiota composed of members of its two dominant bacterial phyla	2009
200	Manzoni	Biotransformation of D-galactitol to tagatose by acetic acid bacteria	2001
201	Mao	Bacteroides fragilis polysaccharide A is necessary and sufficient for acute activation of intestinal sensory neurons	2013
202	Marshall	Urea protects Helicobacter (Campylobacter) pylori from the bactericidal effect of acid	1990
203	Martens	Microbial production of vitamin B12	2002
204	Martens	Recognition and Degradation of Plant Cell Wall Polysaccharides by Two Human Gut Symbionts	2011
205	Martin	Nutrient transport by ruminal bacteria	1994
206	McBain	Ecological and physiological studies on large intestinal bacteria in relation to production of hydrolytic and reductive enzymes involved in formation of genotoxic metabolites	1998
207	McCutcheon	Parallel genomic evolution and metabolic interdependence in an ancient symbiosis	2007
208	McGarr	Diet, anaerobic bacterial metabolism, and colon cancer	2005
209	McNulty	Mechanisms of molecular transport through the urea channel of Helicobacter pylori	2013
210	McNulty	The impact of a consortium of fermented milk strains on the gut microbiome of gnotobiotic mice and monozygotic twins	2011
211	McSweeney	Isolation and Characterization of Proteolytic Ruminal Bacteria from Sheep and Goats Fed the Tannin-Containing Shrub Legume Calliandra calothyrsus	1999
212	Mead	The Amino Acid-fermenting Clostridia	1971
213	Menard	Lactic acid bacteria secrete metabolites retaining anti-inflammatory properties after intestinal transport	2004
214	Meyers	Lipase production by lactic acid bacteria and activity on butter oil	1996
215	Miller	Complete genome sequence of the cellulose-degrading bacterium cellulosilyticum lentocellum	2011
216	Milne	Metabolic network reconstruction and genome-scale model of butanol-producing strain clostridium beijerinckii ncimb 8052	2011
217	Moon	Reclassification of Clostridium proteoclasticum as Butyrivibrio proteoclasticus comb. nov., a butyrate-producing ruminal bacterium	2008
218	Mukhopadhya	A Comprehensive Evaluation of Colonic Mucosal Isolates of Sutterella wadsworthensis from Inflammatory Bowel Disease	2011
219	Muller	Syntrophic butyrate and propionate oxidation processes: from genomes to reaction mechanisms	2010
220	Mulligan	Transport and metabolism of vitamin B6 in lactic acid bacteria	1977
221	Musso	Interaction between gut microbiota and host metabolism predisposing to obesity and diabetes	2011
222	Nagarajan	Characterization and modeling of interspecies electron transfer mechanisms and microbial community dynamics of a syntrophic association	2013
223	Nakamura	Mechanisms of microbial hydrogen disposal in the human colon and implications for health and disease	2010
224	Nakanishi	Effects of high amylose maize starch and Clostridium butyricum on metabolism in colonic microbiota and formation of azoxymethane-induced aberrant crypt foci in the rat colon	2003
225	Nava	Abundance and diversity of mucosa-associated hydrogenotrophic microbes in the healthy human colon	2012
226	Newsholme	Quantitative aspects of glucose and glutamine metabolism by intestinal cells	1994
227	Ng	Differential metabolism of cellobiose and glucose by clostridum thermocellum and clostridium thermohydrosulfuricum	1982
228	Ng	Microbiota-liberated host sugars facilitate post-antibiotic expansion of enteric pathogens	2013
229	Ng	Lactate metabolism by Veillonella parvula	1971
230	Nicholson	Host-gut microbiota interactions	2012
231	Nisole	Extracellular production of Streptomyces lividans acetyl xylan esterase A in Escherichia coli for rapid detection of activity	2006
232	Oppenberg	Anaerobic degradation of 1,3-propanediol by sulfate-reducing and by fermenting bacteria	1990
233	Oren	Halophilic Microorganisms and their Environments (Chapter 4)	2002
234	Oude Elferink	Anaerobic Conversion of Lactic Acid to Acetic Acid and 1,2-Propanediol by Lactobacillus buchneri	2001
235	Paralonov	Comparative genome analysis of 19 Ureaplasma urealyticum and Ureaplasma parvum strains	2012
236	Park	Characterization of an Extracellular Lipase in Burkholderia sp. HY-10 Isolated from a Longicorn Beetle	2007
237	Patel	Isolation and Characterization of an Anaerobic, Cellulolytic Microorganism, Acetivibrio cellulolyticus gen. nov., sp. nov.	1980
238	Payne	Gut microbial adaptation to dietary consumption of fructose, artificial sweeteners and sugar alcohols	2012
239	Payot	Metabolism of cellobiose by Clostridium cellulolyticum growing in continuous culture: evidence for decreased nadh reoxidation as a factor limiting growth	1998
240	Peekhaus	Whats for dinner?: Entner-douderoff metabolism in escherichia coli	1998
241	Perez-Brocal	A small microbial genome: the end of a long symbiotic relationship?	2006
242	Peterson	Relation of bacteria to vitamins and other growth factors	1945
243	Pircher	Formation of cadaverine, histamine, putrescine and tyramine by bacteria isolated from meat, fermented sausages and cheeses	2007
244	Pittman	Peptides and other nitrogen sources for growth of bacteroides ruminicola	1964
245	Piveteau	Interactions between lactic and propionic acid bacteria	1995
246	Pokusaeva	Ribose utilization by the human commensal Bifidobacterium breve UCC2003	2010
247	Pokusaeva	Cellodextrin Utilization by Bifidobacterium breve UCC2003	2011
248	Pompei	Folate production by bifidobacteria as a potential probiotic property p-aminobenzoic acid?	2007
249	Pryde	The microbiology of butyrate formation in the human colon	2002
250	Ramirez-Farias	Effect of inulin on the human gut microbiota: stimulation of Bifidobacterium adolescentis and Faecalibacterium prausnitzii	2009
251	Rao	Biosynthesis and Utilization of Folic Acid and Vitamin B12 by Lactic Cultures in Skim Milk	1984
252	Rautio	Reclassification of Bacteroides putredinis (Weinberg et al., 1937) in a New Genus Alistipes gen. nov., as Alistipes putredinis comb. nov., and Description of Alistipes finegoldii sp. nov., from Human Sources	2003
253	Reichardt	Phylogenetic distribution of three pathways for propionate production within the human gut microbiota	2014
254	Reverdy	Nosocomial colonization and infection by Achromobacter xylosoxidans	1984
255	Rey	Metabolic niche of a prominent sufate-reducing human gut bacterium	2013
256	Rey	Dissecting the in vivo metabolic potential of two human gut acetogens	2010
257	Ridlon	Bile salt biotransformations by human intestinal bacteria	2005
258	Rincon	Unconventional Mode of Attachment of the Ruminococcus flavefaciens Cellulosome to the Cell Surface	2005
259	Robins	Biosynthetic Precursors of Vitamin K as Growth Promoters for Bacteroides melaninogenicus	1973
260	Rodionov	A novel class of modular transporters for vitamins in prokaryotes	2009
261	Rodionov	Comparative genomics of the vitamin B12 metabolism and regulation in prokaryotes	2003
262	Roediger	Human colonocyte detoxification	1997
263	Rogosa	Acidaminococcus gen. n., Acidaminococcus fermentans sp. n., Anaerobic Gram-negative Diplococci Using Amino Acids as the Sole Energy Source for Growth	1969
264	Rooj	Metabolites produced by probiotic lactobacilli rapidly increase glucose uptake by caco-2 cells	2010
265	Rossi	Folate production by probiotic bacteria	2011
266	Rossi	Fermentation of Fructooligosaccharides and Inulin by Bifidobacteria: a Comparative Study of Pure and Fecal Cultures	2005
267	Rossi	Bifidobacteria: Genomics and Molecular Aspects (Chapter 6. Probiotic properties of bifidobacteria)	2010
268	Roth	COBALAMIN (COENZYME B12): Synthesis and Biological Significance	1996
269	Ruas-Madiedo	Mucin degradation by bifidobacterium strains isolated from the human intestinal microbiota	2008
270	Russell	Degradation of Protein by Mixed Cultures of Rumen Bacteria: Identification of Streptococcus Bovis as an Actively Proteolytic rumen bacterium	1981
271	Russell	Enrichment and Isolation of a Ruminal Bacterium with a Very High Specific Activity of Ammonia Production	1988
272	Russell	Fermentation of Cellodextrins by Cellulolytic and Noncellulolytic Rumen Bacteria	1985
273	Ryan	Sherris Medical Microbiology (4th ed.)	2004
274	Sadovski	Extracellular Nuclease Activity of Fish Spoilage Bacteria, Fish Pathogens, and Related Species	1969
275	Sakai	Degradation of Glyoxylate and Glycolate with ATP Synthesis by a Thermophilic Anaerobic Bacterium, Moorella sp. Strain HUC22-1	2007
276	Sakamoto	Reclassi_x001A_cation of Bacteroides distasonis, Bacteroides goldsteinii and Bacteroides merdae as Parabacteroides distasonis gen. nov., comb. nov., Parabacteroides goldsteinii comb. nov. and Parabacteroides merdae comb. nov	2006
277	Sakon	Sutterella parvirubra sp. nov. and Megamonas funiformis sp. nov., isolated from human faeces	2008
278	Salimi	Genome-scale metabolic modeling of a clostridial co-culture for consolidated bioprocessing	2010
279	Salyers	Fermentation of Mucin and Plant Polysaccharides by Strains of Bacteroides from the Human Colon	1977
280	Salyers	Fermentation of Mucins and Plant Polysaccharides by Anaerobic Bacteria from the Human Colon	1977
281	Samuel	A humanized gnotobiotic mouse model of host-archaeal-bacterial mutualism	2006
282	Samuel	Genomic and metabolic adaptations of Methanobrevibacter smithii to the human gut	2007
283	Santos	High-Level Folate Production in Fermented Foods by the B12 Producer Lactobacillus reuteri JCM1112	2008
284	Sato	Novel metabolic pathways in archaea	2011
285	Sato	Isolation of lactate-utilizing butyrate-producing bacteria from human feces andin vivo administration ofAnaerostipes caccae strain L2 and galacto-oligosaccharides in a rat model	2008
286	Saxena	Purification strategies for microbial lipases	2003
287	Scheifinger	Propionate formation from cellulose and soluble sugars by combined cultures of Bacteroides succinogenes and Selenomonas ruminantium	1973
288	Schink	Pathway of propionate formation from ethanol in Pelobacter propionicus	1987
289	Schink	Fermentation of 2,3-butanediol by Pelobacter carbinolicus sp. nov. and Pelobacter propionicus sp. nov., and evidence for propionate formation from C2 compounds	1984
290	Schleinitz	Phenol Degradation in the Strictly Anaerobic Iron-Reducing Bacterium Geobacter metallireducens GS-15	2009
291	Schmidt	Interspecies Electron Transfer during Propionate and Butyrate Degradation in Mesophilic, Granular Sludge	1995
292	Scott	Substrate-driven gene expression in Roseburia inulinivorans: Importance of inducible enzymes in the utilization of inulin and starch	2011
293	Scott	Prebiotic stimulation of human colonic butyrate-producing bacteria and bifidobacteria, in vitro	2013
294	Seedorf	The genome of Clostridium kluyveri, a strict anaerobe with unique metabolic features	2008
295	Sela	The genome sequence of Bifidobacterium longum subsp. infantis reveals adaptations for milk utilization within the infant microbiome	2008
296	Seper	Extracellular nucleases and extracellular DNA play important roles in Vibrio cholerae bio_x001A_lm formationm	2011
297	Severina	Glucose transport into the extremely halophilic archaebacteria	1991
298	Sharma	Production, purification, characterization, and applications of lipases	2001
299	Shields	Efficacy of a Marine Bacterial Nuclease against Biofilm Forming Microorganisms Isolated from Chronic Rhinosinusitis	2013
300	Shimizu	Vitamins and Related Compounds: Microbial Production, in Biotechnology: Special Processes	2008
301	Shoaie	Understanding the interactions between bacteria in the human gut through metabolic modeling	2013
302	Sieber	Genomic insights into syntrophy: The paradigm for anaerobic metabolic cooperation	2012
303	Siebers	Unusual pathways and enzymes of central carbohydrate metabolism in archaea	2005
304	Silva	Hydrogen as an energy source for the human pathogen Bilophila wadsworthia	2008
305	Smeltzer	Quantitative Spectrophotometric Assay for Staphylococcal Lipase	1992
306	Smith	Dissimilatory amino acid metabolism in human colonic bacteria	1997
307	Smith	Enumeration of amino acid fermenting bacteria in the human large intestine: effects of pH and starch on peptide metabolsim and dissimilation of amino acids	1998
308	Smith	Studies on Amine Production in the Human Colon: Enumeration of Amine forming Bacteria and Physiological Effects of Carbohydrate and pH	1996
309	Snyder	Nutrient provisioning facilitates homeostasis between tsetse fly (Diptera: Glossinidae) symbionts	2010
310	Song	Alistipes onderdonkii sp. nov. and Alistipes shahii sp. nov., of human origin	2006
311	Sonnenburg	A hybrid two-component system protein of a prominent human gut symbiont couples glycan sensing in vivo to carbohydrate metabolism	2006
312	Sonnenburg	Glycan Foraging in Vivo by an Intestine-Adapted Bacterial Symbiont	2005
313	Sonnenburg	Speci_x001A_city of Polysaccharide Use in Intestinal Bacteroides Species Determines Diet-Induced Microbiota Alterations	2010
314	Sousa	Syntrophomonas zehnderi sp. nov., an anaerobe that degrades long-chain fatty acids in co-culture with methanobacterium formicicum	2007
315	Sparling	Formate synthesis by clostridium thermocellum	2006
316	Srivastava	Understanding Bacteria (Table 6.2 Type of fermentative pathway in different bacteria)	2003
317	Stacy	Bacterial fight-and-flight responses enhance virulence in a polymicrobial infection	2014
318	Stams	Metabolic interactions between anaerobic bacteria in methanogenic environments	1994
319	Stams	Metabolic interactions between methanogenic consortia and anaerobic respiring bacteria	2003
320	Starr	Role of hyaluronidase in subcutaneous spread and growth of group A streptococcus	2006
321	Stieb	Anaerobic oxidation of fatty acids by clostridium byrantii sp. nov., a sporeforming, obligately syntrophic bacterium	1985
322	Stolyar	Metabolic modeling of a mutualistic microbial community	2007
323	Strobel	Vitamin B12-dependent propionate production by the ruminal bacterium Prevotella ruminicola 23	1992
324	Struchtemeyer	Evidence for syntrophic butyratemetabolismunder sulfatereducing conditions ina hydrocarbon-contaminated aquifer	2011
325	Stuer	Purification of extracellular lipase from Pseudomonas aeruginosa	1986
326	Suen	The Complete Genome Sequence of Fibrobacter succinogenes S85 Reveals a Cellulolytic and Metabolic Specialist	2011
327	Summers	Direct exchange of electrons within aggregates of an evolved syntrophic coculture of anaerobe bacteria	2010
328	Tailford	Mucin glycan foraging in the human gut microbiome	2015
329	Takeno	Anaerobic growth and potential for amino acid production by nitrate respiration in Corynebacterium glutamicum	2007
330	Tanaka	Screening of lactic acid bacteria for bile salt hydrolase activity	1999
331	Tang	Xanthomonas campestris pv. campestris possesses a single gluconeogenic pathway that is required for virulence	2005
332	Taranto	Lactobacillus reuteri CRL1098 Produces Cobalamin	2003
333	Taras	Reclassification of Eubacterium formicigenerans Holdeman and Moore 1974 as Dorea formicigenerans gen. nov., comb. nov., and description of Dorea longicatena sp. nov., isolated from human faeces	2002
334	Thauer	Methane as Fuel for Anaerobic Microorganisms	2008
335	Theriot	Antibiotic-induced shifts in the mouse gut microbiome and metabolome increase susceptibility to Clostridium difficile infection	2014
336	Thiele	A community-driven global reconstruction of human metabolism	2013
337	Thompson	Regulation of sugar transport and metabolism in lactic acid bacteria	1987
338	Thompson	Metabolism of sugars by genetically diverse species of oral Leptotrichia	2012
339	Todar	Todars Online Textbook of Bacteriology	-
340	Turnberg	Electrolyte absorption from the colon	1970
341	Valentini	Identification of C4-Dicarboxylate Transport Systems in Pseudomonas aeruginosa PAO1	2011
342	Van der Werf	Environmental and physiological factors affecting the succinate product ratio during carbohydrate fermentation by Actinobacillus sp. 130Z	1997
343	Varel	Nutritional Features of Bacteroides fragilis subsp. fragilis	1974
344	Venkataraman	Metabolite transfer with the fermentation product 2,3-butanediol enhances virulence by Pseudomonas aeruginosa	2014
345	Vernazza	Carbohydrate preference, acid tolerance and bile tolerance in five strains of Bifidobacterium	2005
346	Vince	Ammonia production by intestinal bacteria	1973
347	Vince	Ammonia production by intestinal bacteria: The effect of lactose, lactulose and glucose	1980
348	Vitali	Impact of a synbiotic food on the gut microbial ecology and metabolic profiles	2010
349	Voordeckers	Caminibacter mediatlanticus sp. nov., a thermophilic, chemolithoautotrophic, nitrate-ammonifying bacterium isolated from a deep-sea hydrothermal vent on the Mid-Atlantic Ridge	2005
350	Walker	Dominant and diet-responsive groups of bacteria within the human colonic microbiota	2011
351	Wallace	Metabolism of nitrogen-contraining compounds	1997
352	Wallace	The Role of Different Species of Bacteria in the Hydrolysis of Protein in the Rumen	1985
353	Wallace	Synergism between different species of proteolytic rumen bacteria	1985
354	Wang	Effects of the in vitro fermentation of oligofructose and inulin by bacteria growing in the human large intestine	2008
355	Wang	Bio-hydrogen production from cellulose by sequential co-culture of cellulosic hydrogen bacteria of Enterococcus gallinarum G1 and Ethanoigenens harbinense B49	2009
356	Ward	Genomic Insights into Methanotrophy: The Complete Genome Sequence of Methylococcus capsulatus	2004
357	Wegkamp	Transformation of Folate-Consuming Lactobacillus gasseri into a Folate Producer	2004
358	Wexler	Sutterella wadsworthensis gen. nov., sp. nov., Bile-Resistant Microaerophilic CampyZobacter gracilis-Like Clinical Isolates	1996
359	Wilems	Phenotypic and Phylogenetic Characterization of some Eubacterium-like isolates containing a novel type B wall murein from human feces: description of Holdemania filiformis gen. nov., sp. nov.	1997
360	Willems	Transfer of Several Phytopathogenic Pseudomonas Species to Acidovorax as Acidovorax avenae subsp. avenae subsp. nov., comb. nov. , Acidovorax avenae subsp. citrulli, Acidovorax avenae subsp. cattleyae, and Acidovorax konjaci	1992
361	Willerding	Lipase Activity among Bacteria Isolated from Amazonian Soils	2011
362	Wilson	Microbial inhabitants of humans (Table 9.9)	2004
363	Wolfe	The acetate switch	2005
364	Wolin	Formate-Dependent Growth and Homoacetogenic Fermentation by a Bacterium from Human Feces: Description of Bryantella formatexigens gen. nov., sp. nov	2003
365	Woodward	Identification and characterization of Shigella boydii 20 serovar nov., a new and emerging Shigella serotype	2005
366	Wrede	Archaea in symbioses	2012
367	Wu	Anaerobic degradation of normal- and branched-chain fatty acids with four or more carbons to methane by a syntrophic methanogenic triculture	1994
368	Wu	Metabolic Complementarity and Genomics of the Dual Bacterial Symbiosis of Sharpshooters	2006
369	Yanagisawa	Proteinase Activity of Prevotella Species Associated with Oral Purulent Infection	2006
370	Yu	Bestrophin-2 mediates bicarbonate transport by goblet cells in mouse colon	2010
371	Ze	Ruminococcus bromii is a keystone species for the degradation of resistant starch in the human colon	2012
372	Ze	Some are more equal than others: the role of "keystone" species in the degradation of recalcitrant substrates	2013
373	Zhou	Isolation of a strain of Acidithiobacillus caldus and its role in bioleaching of chalcopyrite	2007
374	Zukaite	Acceleration of hyaluronidase production in the course of batch cultivation of Clostridium perfringens can be achieved with bacteriolytic enzymes	2000
375	van B. Robertson	Mucinase: A bacterial enzyme which hydrolyzes synovial fluid mucin and other mucins	1940
376	Rivaldi	Metabolism of biodiesel-derived glycerol in probiotic Lactobacillus strains	2013
377	Veiga	Sugar-Glycerol Cofermentations in Lactobacilli: the Fate of Lactate	1992
378	Alvarez	Glycerol Metabolism of Lactobacillus rhamnosus ATCC 7469: Cloning and Expression of Two Glycerol Kinase Genes	2004
379	Fujisawa	Taxonomic study of the Lactobacillus acidophilus group, with recognition of Lactobacillus gallinarum sp. nov. and Lactobacillus johnsonii sp. nov. and synonymy of Lactobacillus acidophilus group A3 (Johnson et al. 1980) with the type strain of Lactobacillus amylovorus (Nakamura 1981)	1992
380	Collins	Deoxyribonucleic Acid Homology Studies of Lactobacillus casei, Lactobacillus paracasei sp. nov., subsp. paracasei and subsp. tolerans, and Lactobacillus rhamnosus sp. nov., comb. nov.	1989
381	Hedberg	Sugar fermentation in probiotic bacteria – an in vitro study	2008
382	Tanasupawat	Characterization of Pediococcus pentosaceus and Pediococcus acidilactici Strains and Replacement of the Type Strain of P. acidilactici with the Proposed Neotype DSM 20284	1993
383	Whiley	Streptococcus parasanguis sp. nov., an atypical viridans Streptococcus from human clinical specimens	1990
384	Whiley	Streptococcus vestibularis sp. nov. from the Human Oral Cavity	1988
385	Klein	Taxonomy and physiology of probiotic lactic acid bacteria	1998
386	Daniel	Biochemistry of coenzyme B12-dependent glycerol and diol dehydratases and organization of the encoding genes	1998
387	Erten	Metabolism of fructose as an electron acceptor by Leuconostoc mesenteroides	1998
388	Papagianni	Pediocins: The bacteriocins of Pediococci. Sources, production, properties and applications	2009
389	Willcox	Streptococcus australis sp. nov., a novel oral streptococcus	2001
390	Vos	BERGEY’S MANUAL® OF Systematic Bacteriology Second Edition	2009
391	Johnson	Bacteroides caccae sp. nov., Bacteroides merdae sp. nov., and Bacteroides stercoris sp. nov. Isolated from Human Feces	1986
392	Tannock	Characteristics of Bacteroides Isolates from the Cecum of Conventional Mice	1977
393	Atherly	Bacteroides isolated from four mammalian hosts lack host-specific 16S rRNA gene phylogeny and carbon and nitrogen utilization patterns	2014
394	Sirotek	Fermentation of pectin and glucose, and activity of pectin-degrading enzymes in the rabbit caecal bacterium Bacteroides caccae	2004
395	Krieg	Bergey's Manual of Systematic Bacteriology, Volume 4	2010
396	Setoyama	Prevention of gut inflammation by Bifidobacterium in dextran sulfate-treated gnotobiotic mice associated with Bacteroides strains isolated from ulcerative colitis patients	2003
397	Robbins	Fermentation of Sugar Acids by Bacteria	1940
398	Almståhl	Fermentation of sugars and sugar alcohols by plaque Lactobacillus strains	2013
399	Rodríguez	Mannitol production by heterofermentative Lactobacillus reuteri CRL 1101 and Lactobacillus fermentum CRL 573 in free and controlled pH batch fermentations	2012
400	Bertelsen	Fermentation of D-Tagatose by Human Intestinal Bacteria and Dairy Lactic Acid Bacteria	2001
401	González-Pajuelo	Microbial Conversion of Glycerol to 1,3-Propanediol: Physiological Comparison of a Natural Producer, Clostridium butyricum VPI 3266, and an Engineered Strain, Clostridium acetobutylicum DG1(pSPD5)	2006
402	Sias	Isolation and analysis of mutants of Pseudomonas aeruginosa unable to assimilate nitrate.	1979
403	Garrity	Bergeys manual Proteobacteria	2005
404	Iino	Calditerrivibrio nitroreducens gen. nov., sp. nov., a thermophilic, nitrate-reducing bacterium isolated from a terrestrial hot spring in Japan	2008
405	Weelink	Alicycliphilus denitrificans gen. nov., sp. nov., a cyclohexanol-degrading, nitrate-reducing b-proteobacterium; Isolation and Characterization of Alicycliphilus denitrificans Strain BC, Which Grows on Benzene with Chlorate as the Electron Acceptor	2008
406	Takai	Sulfurimonas paralvinellae sp. nov., a novel mesophilic, hydrogen- and sulfur-oxidizing chemolithoautotroph within the Epsilonproteo- bacteria isolated from a deep-sea hydrothermal vent polychaete nest, reclassification of Thiomicrospira denitrificans as Sulfurimonas denitrificans comb. nov. and emended description of the genus Sulfurimonas	2006
407	Kelly	Confirmation of Thiobacillus denitrificans as a species of the genus Thiobacillus, in the β- subclass of the Proteobacteria, with strain NCIMB 9548 as the type strain	2000
408	Myhr	Denitrovibrio acetiphilus, a novel genus and species of dissimilatory nitrate-reducing bacterium isolated from an oil reservoir model column	2000
409	Snell	Transfer of Some Saccharolytic Moraxella Species to Kingella Henriksen and Bovre 1976, with Descriptions of Kingella indologenes sp. nov. and Kingella denitrificans sp. nov.	1976
410	Härtig	Nitrate and Nitrite Control of Respiratory Nitrate Reduction in Denitrifying Pseudomonas stutzeri by a Two-Component Regulatory System Homologous to NarXL of Escherichia coli	1999
411	Yang	Isolation and Characterization of Novel Denitrifying Bacterium Geobacillus sp. SG-01 Strain from Wood Chips Composted with Swine Manure	2013
412	Jordan	Transfer of Rhizobium japonicum Buchanan 1980 to Bradyrhizobium gen. nov., a Genus of Slow-Growing, Root Nodule Bacteria from Leguminous Plants	1982
413	Bergaust	Transcription and activities of NOx reductases in Agrobacterium tumefaciens: the influence of nitrate, nitrite and oxygen availability; Agrobacterium tumefaciens C58 Uses ActR and FnrN To Control nirK and nor Expression	2008
414	Enright	Moraxella (Branhamella) catarrhalis - clinical and molecular aspects of a rediscovered pathogen	1997
415	Daum	Physiological and Molecular Biological Characterization of Ammonia Oxidation of the Heterotrophic Nitrifier Pseudomonas putida	1998
416	Grant	Denitrification by Strains of Neisseria, Kingella, and Chromobacterium	1981
417	Samuelsson	Heat Production by the Denitrifying Bacterium Pseudomonas fluorescens and the Dissimilatory Ammonium-Producing Bacterium Pseudomonas putrefaciens during Anaerobic Growth with Nitrate as the Electron Acceptor	1988
418	Joshi	Isolation and characterization of Pseudomonas syringae for nitrate removal under aerobic conditions	2014
419	Völkl	Pyrobaculum aerophilum sp. nov., a Novel Nitrate-Reducing Hyperthermophilic Archaeum	1993
420	Amo	Pyrobaculum calidifontis sp. nov., a novel hyperthermophilic archaeon that grows in atmospheric air	2002
421	Doi	Enhancement of Denitrifying Activity in Cells of Roseobacter denitrificans Grown Aerobically in the Light	1991
422	Brettar	Shewanella denitrificans sp. nov., a vigorously denitrifying bacterium isolated from the oxic–anoxic interface of the Gotland Deep in the central Baltic Sea	2002
423	Urakami	Characterization and Description of Hyphomicrobium denitrificans sp. nov.	1995
424	McBride	Novel Features of the Polysaccharide-Digesting Gliding Bacterium Flavobacterium johnsoniae as Revealed by Genome Sequence Analysis	2009
425	Sack	Flavobacterium johnsoniae as a Model Organism for Characterizing Biopolymer Utilization in Oligotrophic Freshwater Environments	2011
426	Cadillo-Quiroz	Methanosphaerula palustris gen. nov., sp. nov., a hydrogenotrophic methanogen isolated from a minerotrophic fen peatland	2009
427	Jourand	Methylobacterium nodulans sp. nov., for a group of aerobic, facultatively methylotrophic, legume root-nodule-forming and nitrogen-fixing bacteria	2004
428	Woese	The Bacteria. A Treatise on Structure and Function. Vol. VIII Archaebacteria	2012

## Sheet: b
(b) References for metabolic associations between chemical compounds and microbial organisms in NJS16
ΦRef. #s denote references in Supplementary Data 2a. *Hemicellulose component.
Ref. #Φ	Small-molecule metabolite or macromolecule	Microbial organism (species or genus)	Metabolic activity
1	XOS (Xylooligosaccharide)	Lactobacillus acidophilus, Klebsiella pneumoniae, Bifidobacterium adolescentis, Lactobacillus plantarum, Lactococcus lactis, Bifidobacterium breve, Bifidobacterium longum (Bifidobacterium infantis, Bifidobacterium suis)	Consumption (import)
1	Xylan*	Thermobifida fusca	Macromolecule degradation
2	Cellobiose	Aeromonas salmonicida	Consumption (import)
2	Citrate	Aeromonas hydrophila, Aeromonas salmonicida	Consumption (import)
2	D-Arabinose (L-Arabinose, Arabinose, L-Arabinopyranose, L-Arabinofuranose)	Aeromonas hydrophila, Aeromonas salmonicida	Consumption (import)
2	D-Glucose (Glucose)	Aeromonas hydrophila	Consumption (import)
2	D-Sorbitol (D-Glucitol, Sorbitol, Glucitol, L-Sorbitol, Sorbitol)	Aeromonas salmonicida	Consumption (import)
2	L-Lactate ([S]-Lactate, Lactate, D-Lactate, [R]-Lactate)	Aeromonas hydrophila	Consumption (import)
2	L-Rhamnose (Rhamnose, D-Rhamnose)	Aeromonas hydrophila	Consumption (import)
2	Lactose	Aeromonas salmonicida	Consumption (import)
2	Melibiose	Aeromonas hydrophila	Consumption (import)
2	Raffinose	Aeromonas hydrophila	Consumption (import)
3	DNA RNA Polynucleotide	Vibrio cholerae, Prevotella bryantii, Vibrio vulnificus	Macromolecule degradation
3	Xylan*	Prevotella ruminicola (Bacteroides ruminicola)	Macromolecule degradation
4	1,3-Propanediol	Klebsiella pneumoniae	Production (export)
4	Acetate	Klebsiella pneumoniae	Production (export)
4	Ethanol	Klebsiella pneumoniae	Production (export)
4	Glycerol	Klebsiella pneumoniae	Consumption (import)
5	[R,R]-2,3-Butanediol ([R,R]-Butanediol, [S,S]-2,3-Butanediol, [S,S]-Butanediol)	Pelobacter carbinolicus, Corynebacterium glutamicum, Klebsiella pneumoniae	Consumption (import)
5	1,2-Ethanediol (Ethylene glycol)	Pelobacter carbinolicus	Consumption (import)
5	1,2-propanediol (Propene diol, Propylene glycol, [R]-1,2-propanediol, [R]-propane-1,2-diol, [S]-1,2-propanediol, [S]-propane-1,2-diol)	Pelobacter carbinolicus, Clostridium butyricum	Consumption (import)
5	1,3-Propanediol	Pelobacter carbinolicus	Consumption (import)
5	Acetate	Pelobacter carbinolicus	Production (export)
5	Acetoin (3-hydroxybutanone, acetyl methyl carbinol, [R]-Acetoin)	Pelobacter carbinolicus	Consumption (import)
5	Butanol	Pelobacter carbinolicus	Consumption (import)
5	Choline	Pelobacter carbinolicus	Consumption (import)
5	Ethanol	Pelobacter carbinolicus	Production (export)
5	Ethanolamine (Phosphatidylethanolamine)	Pelobacter carbinolicus	Consumption (import)
5	Formate	Pelobacter carbinolicus	Production (export)
5	Glycerol	Pelobacter carbinolicus, Clostridium butyricum	Consumption (import)
5	H2 (Hydrogen)	Pelobacter carbinolicus	Production (export)
5	Propanal	Clostridium butyricum	Production (export)
5	Propanol (n-propanol, 1-Propanol)	Pelobacter carbinolicus	Consumption (import)
6	Adenosylcobalamin (Vitamin B12, Cobamide coenzyme, Cob[II]alamin, Vitamin B12r, Cob[I]alamin, Vitamin B12s, Aquacobalamin, Cobalamin [III])	Escherichia coli	Consumption (import)
6	Betaine (Glycine betaine)	Escherichia coli, Methanosaeta thermophila, Methanosarcina mazei	Consumption (import)
6	Cellobiose	Pyrococcus furiosus, Sulfolobus solfataricus	Consumption (import)
6	D-Arabinose (L-Arabinose, Arabinose, L-Arabinopyranose, L-Arabinofuranose)	Sulfolobus solfataricus	Consumption (import)
6	D-Glucose (Glucose)	Haloferax volcanii, Sulfolobus solfataricus	Consumption (import)
6	D-Ribose (Ribose)	Escherichia coli	Consumption (import)
6	L-Glutamine (D-Glutamine, Glutamine)	Escherichia coli	Consumption (import)
6	L-Histidine (Histidine)	Escherichia coli	Consumption (import)
6	L-Isoleucine (Isoleucine)	Escherichia coli	Consumption (import)
6	L-Leucine (Leucine)	Escherichia coli	Consumption (import)
6	L-Valine (Valine, D-Valine)	Escherichia coli	Consumption (import)
6	Maltose	Escherichia coli, Pyrococcus furiosus, Sulfolobus solfataricus	Consumption (import)
6	Sulfate (Sulfuric acid)	Escherichia coli	Consumption (import)
6	Thiosulfate	Escherichia coli	Consumption (import)
6	Trehalose	Pyrococcus furiosus, Sulfolobus solfataricus	Consumption (import)
7	D-Fructose (Fructose)	Sulfolobus solfataricus	Consumption (import)
7	D-Galactose	Sulfolobus solfataricus	Consumption (import)
7	D-Glucose (Glucose)	Sulfolobus solfataricus	Consumption (import)
7	D-Mannose (Mannose)	Sulfolobus solfataricus	Consumption (import)
7	Maltose	Sulfolobus solfataricus	Consumption (import)
7	Sucrose	Sulfolobus solfataricus	Consumption (import)
8	DNA RNA Polynucleotide	Staphylococcus aureus	Macromolecule degradation
9	Acetate	Clostridium sticklandii	Production (export)
9	Butyrate	Clostridium sticklandii	Production (export)
9	Isobutyrate (2-Methylpropanoic acid)	Clostridium sticklandii	Production (export)
9	Isovalerate (3-Methylbutanoic acid)	Clostridium sticklandii	Production (export)
9	NH3 (Ammonia, NH4+, Ammonium)	Clostridium sticklandii, Peptostreptococcus anaerobius	Production (export)
9	Propanoate (Propionate)	Clostridium sticklandii	Production (export)
10	CO2	Thiobacillus denitrificans	Consumption (import)
10	NH3 (Ammonia, NH4+, Ammonium)	Thiobacillus denitrificans	Consumption (import)
11	D-Arabinose (L-Arabinose, Arabinose, L-Arabinopyranose, L-Arabinofuranose)	Bacteroides thetaiotaomicron	Consumption (import)
11	D-Galactose	Bacteroides thetaiotaomicron	Consumption (import)
11	D-Glucose (Glucose)	Bacteroides thetaiotaomicron	Consumption (import)
11	D-Mannose (Mannose)	Bacteroides thetaiotaomicron	Consumption (import)
11	D-Xylose (Xylose)	Bacteroides thetaiotaomicron	Consumption (import)
11	Starch (Amylopectin, Amylose, 1,4-alpha-D-Glucan, Pullulan, Resistant starch)	Bacteroides thetaiotaomicron	Macromolecule degradation
12	DNA RNA Polynucleotide	Bacillus pumilus, Pseudomonas putida, Brevibacillus brevis, Bacillus megaterium, Stenotrophomonas maltophilia	Macromolecule degradation
13	Acetate	Eubacterium rectale, Eubacterium ventriosum, Faecalibacterium prausnitzii	Consumption (import)
13	Acetate	Bifidobacterium longum (Bifidobacterium infantis, Bifidobacterium suis)	Production (export)
13	Butyrate	Eubacterium ventriosum, Eubacterium rectale, Bifidobacterium longum (Bifidobacterium infantis, Bifidobacterium suis), Faecalibacterium prausnitzii	Production (export)
13	H2 (Hydrogen)	Eubacterium rectale, Bifidobacterium longum (Bifidobacterium infantis, Bifidobacterium suis)	Production (export)
13	L-Lactate ([S]-Lactate, Lactate, D-Lactate, [R]-Lactate)	Eubacterium rectale, Bifidobacterium longum (Bifidobacterium infantis, Bifidobacterium suis), Faecalibacterium prausnitzii	Production (export)
14	4-Aminobutyrate (GABA)	Bifidobacterium adolescentis, Bifidobacterium longum (Bifidobacterium infantis, Bifidobacterium suis), Lactobacillus brevis, Bifidobacterium dentium	Production (export)
15	DNA RNA Polynucleotide	Staphylococcus aureus	Macromolecule degradation
16	Chenodeoxycholic acid (Chenodeoxycholate)	Listeria monocytogenes, Lactobacillus acidophilus, Lactobacillus gasseri, Lactobacillus johnsonii, Lactobacillus plantarum	Production (export)
16	Cholic acid (Cholate)	Listeria monocytogenes, Lactobacillus acidophilus, Lactobacillus gasseri, Lactobacillus johnsonii, Lactobacillus plantarum	Production (export)
16	Deoxycholic acid	Listeria monocytogenes, Lactobacillus acidophilus, Lactobacillus gasseri, Lactobacillus johnsonii, Lactobacillus plantarum	Production (export)
16	Glycochenodeoxycholate	Listeria monocytogenes, Lactobacillus acidophilus, Lactobacillus gasseri, Lactobacillus johnsonii, Lactobacillus plantarum	Consumption (import)
16	Glycocholate	Listeria monocytogenes, Lactobacillus acidophilus, Lactobacillus gasseri, Lactobacillus johnsonii, Lactobacillus plantarum	Consumption (import)
16	Glycodeoxycholate	Listeria monocytogenes, Lactobacillus acidophilus, Lactobacillus gasseri, Lactobacillus johnsonii, Lactobacillus plantarum	Consumption (import)
16	Glycolithocholate	Listeria monocytogenes, Lactobacillus acidophilus, Lactobacillus gasseri, Lactobacillus plantarum	Consumption (import)
16	Lithocholic acid	Listeria monocytogenes, Lactobacillus acidophilus, Lactobacillus gasseri, Lactobacillus plantarum	Production (export)
16	Taurochenodeoxycholate	Listeria monocytogenes, Lactobacillus acidophilus, Lactobacillus gasseri, Lactobacillus johnsonii, Lactobacillus plantarum	Consumption (import)
16	Taurocholate	Listeria monocytogenes, Lactobacillus acidophilus, Lactobacillus gasseri, Lactobacillus johnsonii, Lactobacillus plantarum	Consumption (import)
16	Taurodeoxycholate	Listeria monocytogenes, Lactobacillus acidophilus, Lactobacillus gasseri, Lactobacillus johnsonii, Lactobacillus plantarum	Consumption (import)
16	Taurolithocholate	Listeria monocytogenes, Lactobacillus acidophilus, Lactobacillus gasseri, Lactobacillus plantarum	Consumption (import)
17	Chenodeoxycholic acid (Chenodeoxycholate)	Listeria monocytogenes	Production (export)
17	Cholic acid (Cholate)	Listeria monocytogenes	Production (export)
17	Deoxycholic acid	Listeria monocytogenes	Production (export)
17	Glycochenodeoxycholate	Listeria monocytogenes	Consumption (import)
17	Glycocholate	Listeria monocytogenes	Consumption (import)
17	Glycodeoxycholate	Listeria monocytogenes	Consumption (import)
17	Glycolithocholate	Listeria monocytogenes	Consumption (import)
17	Lithocholic acid	Listeria monocytogenes	Production (export)
17	Taurochenodeoxycholate	Listeria monocytogenes	Consumption (import)
17	Taurocholate	Listeria monocytogenes	Consumption (import)
17	Taurodeoxycholate	Listeria monocytogenes	Consumption (import)
17	Taurolithocholate	Listeria monocytogenes	Consumption (import)
18	Acetate	Eubacterium hallii	Consumption (import)
18	Acetate	Bifidobacterium	Production (export)
18	Butyrate	Eubacterium hallii, Anaerostipes caccae	Production (export)
18	Formate	Bifidobacterium	Production (export)
18	FOS (Fructooligosaccharide)	Bifidobacterium adolescentis, Bifidobacterium pseudocatenulatum, Bifidobacterium breve, Bifidobacterium longum (Bifidobacterium infantis, Bifidobacterium suis)	Consumption (import)
18	L-Lactate ([S]-Lactate, Lactate, D-Lactate, [R]-Lactate)	Eubacterium hallii, Anaerostipes caccae	Consumption (import)
18	L-Lactate ([S]-Lactate, Lactate, D-Lactate, [R]-Lactate)	Bifidobacterium adolescentis, Bifidobacterium pseudocatenulatum, Bifidobacterium	Production (export)
18	Starch (Amylopectin, Amylose, 1,4-alpha-D-Glucan, Pullulan, Resistant starch)	Bifidobacterium adolescentis, Bifidobacterium pseudocatenulatum, Bifidobacterium bifidum	Macromolecule degradation
19	Butyrate	Eubacterium hallii, Anaerostipes caccae	Production (export)
19	L-Lactate ([S]-Lactate, Lactate, D-Lactate, [R]-Lactate)	Eubacterium hallii, Anaerostipes caccae, Veillonella	Consumption (import)
19	Propanoate (Propionate)	Veillonella	Production (export)
20	Acetate	Methanosarcina acetivorans	Consumption (import)
20	Acetate	Methanosarcina acetivorans	Production (export)
20	Carbon monoxide (CO)	Methanosarcina acetivorans	Consumption (import)
20	CO2	Methanosarcina acetivorans	Consumption (import)
20	Dimethyl sulfide (Methyl sulfide)	Methanosarcina acetivorans	Consumption (import)
20	Formate	Methanosarcina acetivorans, Rhodospirillum rubrum	Production (export)
20	Methane (CH4)	Methanosarcina acetivorans	Production (export)
20	Methanol	Methanosarcina acetivorans	Consumption (import)
21	DNA RNA Polynucleotide	Streptococcus pneumoniae, Vibrio cholerae	Macromolecule degradation
22	Adenosylcobalamin (Vitamin B12, Cobamide coenzyme, Cob[II]alamin, Vitamin B12r, Cob[I]alamin, Vitamin B12s, Aquacobalamin, Cobalamin [III])	Mycobacterium leprae	Consumption (import)
22	L-Glutamate (L-Glutamic acid, Glutamate, D-Glutamate)	Corynebacterium diphtheriae, Escherichia coli	Consumption (import)
22	Menaquinone (Vitamin K2)	Mycobacterium avium, Haemophilus parainfluenzae, Mycobacterium leprae, Prevotella melaninogenica (Bacteroides melaninogenicus), Propionibacterium acnes	Consumption (import)
22	Menaquinone (Vitamin K2)	Bacteroides fragilis, Mycobacterium smegmatis, Bacillus cereus, Escherichia coli, Enterococcus faecalis (Streptococcus faecalis), Bacillus megaterium, Bacillus mycoides, Staphylococcus aureus, Corynebacterium diphtheriae, Bacillus subtilis, Brevibacillus brevis, Mycobacterium tuberculosis	Production (export)
22	Shikimate	Bacillus megaterium	Consumption (import)
23	Urea	Colonocyte (host colon)	Production (export)
24	Acetate	Blautia hydrogenotrophica (Ruminococcus hydrogenotrophicus)	Production (export)
24	Cellobiose	Blautia hydrogenotrophica (Ruminococcus hydrogenotrophicus)	Consumption (import)
24	CO2	Blautia hydrogenotrophica (Ruminococcus hydrogenotrophicus)	Consumption (import)
24	D-Fructose (Fructose)	Blautia hydrogenotrophica (Ruminococcus hydrogenotrophicus)	Consumption (import)
24	D-Galactose	Blautia hydrogenotrophica (Ruminococcus hydrogenotrophicus)	Consumption (import)
24	D-Glucose (Glucose)	Blautia hydrogenotrophica (Ruminococcus hydrogenotrophicus)	Consumption (import)
24	D-Mannose (Mannose)	Blautia hydrogenotrophica (Ruminococcus hydrogenotrophicus)	Consumption (import)
24	Ethanol	Blautia hydrogenotrophica (Ruminococcus hydrogenotrophicus)	Production (export)
24	Formate	Blautia hydrogenotrophica (Ruminococcus hydrogenotrophicus)	Consumption (import)
24	H2 (Hydrogen)	Blautia hydrogenotrophica (Ruminococcus hydrogenotrophicus)	Consumption (import)
24	Isobutyrate (2-Methylpropanoic acid)	Blautia hydrogenotrophica (Ruminococcus hydrogenotrophicus)	Production (export)
24	Isovalerate (3-Methylbutanoic acid)	Blautia hydrogenotrophica (Ruminococcus hydrogenotrophicus)	Production (export)
24	L-Lactate ([S]-Lactate, Lactate, D-Lactate, [R]-Lactate)	Blautia hydrogenotrophica (Ruminococcus hydrogenotrophicus)	Production (export)
24	L-Lactate ([S]-Lactate, Lactate, D-Lactate, [R]-Lactate)	Blautia hydrogenotrophica (Ruminococcus hydrogenotrophicus)	Production (export)
24	Lactose	Blautia hydrogenotrophica (Ruminococcus hydrogenotrophicus)	Consumption (import)
24	Maltose	Blautia hydrogenotrophica (Ruminococcus hydrogenotrophicus)	Consumption (import)
24	Pyruvate	Blautia hydrogenotrophica (Ruminococcus hydrogenotrophicus)	Consumption (import)
24	Raffinose	Blautia hydrogenotrophica (Ruminococcus hydrogenotrophicus)	Consumption (import)
24	Trehalose	Blautia hydrogenotrophica (Ruminococcus hydrogenotrophicus)	Consumption (import)
25	Ascorbic acid (Vitamin C, L-Ascorbate, Ascorbate)	Gluconobacter oxydans, Ketogulonicigenium vulgare	Production (export)
25	Riboflavin (Vitamin B2)	Bacillus subtilis	Production (export)
26	L-Arginine (Arginine)	Streptococcus salivarius	Consumption (import)
26	L-Aspartate (Aspartate, D-Aspartate)	Streptococcus salivarius	Consumption (import)
26	L-Glutamate (L-Glutamic acid, Glutamate, D-Glutamate)	Streptococcus salivarius	Consumption (import)
26	L-Glycine (Glycine)	Streptococcus salivarius	Consumption (import)
26	L-Histidine (Histidine)	Streptococcus salivarius	Consumption (import)
26	L-Isoleucine (Isoleucine)	Streptococcus salivarius	Consumption (import)
26	L-Leucine (Leucine)	Streptococcus salivarius	Consumption (import)
26	L-Lysine (Lysine, D-Lysine)	Streptococcus salivarius	Consumption (import)
26	L-Methionine (D-Methionine)	Streptococcus salivarius	Consumption (import)
26	L-Phenylalanine (Phenylalanine, D-Phenylalanine)	Streptococcus salivarius	Consumption (import)
26	L-Tyrosine (Tyrosine)	Streptococcus salivarius	Consumption (import)
26	L-Valine (Valine, D-Valine)	Streptococcus salivarius	Consumption (import)
26	Polypeptide	Lactobacillus delbrueckii	Macromolecule degradation
27	CO2	Oxalobacter formigenes	Production (export)
27	Formate	Oxalobacter formigenes	Production (export)
27	Oxalate	Oxalobacter formigenes	Consumption (import)
28	Acetate	Methanosarcina	Consumption (import)
28	CO2	Methanosarcina barkeri, Methanococcus voltae, Methanopyrus kandleri, Methanococcus vannielii, Methanosaeta thermophila, Methanothermus fervidus, Methanosarcina	Consumption (import)
28	Dimethylamine	Methanohalophilus, Methanosarcina, Methanosphaera	Consumption (import)
28	Formate	Methanococcus vannielii	Consumption (import)
28	H2 (Hydrogen)	Methanosarcina barkeri, Methanococcus voltae, Methanopyrus kandleri, Methanococcus vannielii, Methanosaeta thermophila, Methanothermus fervidus, Methanosarcina, Methanosphaera	Consumption (import)
28	Methanol	Methanosarcina, Methanosphaera	Consumption (import)
28	Methylamine (Monomethylamine)	Methanohalophilus, Methanosarcina, Methanosphaera	Consumption (import)
28	Trimethylamine	Methanohalophilus, Methanosarcina, Methanosphaera	Consumption (import)
29	Chenodeoxycholic acid (Chenodeoxycholate)	Clostridium perfringens, Clostridium leptum, Bacteroides fragilis, Bacteroides thetaiotaomicron, Escherichia coli, Clostridium scindens	Consumption (import)
29	Chenodeoxycholic acid (Chenodeoxycholate)	Clostridium perfringens, Lactobacillus plantarum, Bifidobacterium adolescentis, Lactobacillus johnsonii, Bifidobacterium bifidum, Bifidobacterium longum (Bifidobacterium infantis, Bifidobacterium suis)	Production (export)
29	Cholic acid (Cholate)	Clostridium perfringens, Clostridium leptum, Bacteroides fragilis, Bacteroides thetaiotaomicron, Escherichia coli, Clostridium scindens	Consumption (import)
29	Cholic acid (Cholate)	Clostridium perfringens, Lactobacillus plantarum, Bifidobacterium adolescentis, Lactobacillus johnsonii, Bifidobacterium bifidum, Bifidobacterium longum (Bifidobacterium infantis, Bifidobacterium suis)	Production (export)
29	Chondroitin 4-sulfate (Chondroitin 6-sulfate)	Bacteroides thetaiotaomicron	Macromolecule degradation
29	CO2	Oxalobacter formigenes	Production (export)
29	D-Galactose	Escherichia coli	Consumption (import)
29	D-Galacturonate	Escherichia coli	Consumption (import)
29	D-Glucuronic acid (D-Glucuronate)	Escherichia coli	Consumption (import)
29	D-Ribose (Ribose)	Escherichia coli	Consumption (import)
29	Deoxycholic acid	Clostridium perfringens, Clostridium leptum, Bacteroides fragilis, Bacteroides thetaiotaomicron, Clostridium scindens, Clostridium perfringens, Lactobacillus plantarum, Bifidobacterium adolescentis, Lactobacillus johnsonii, Bifidobacterium bifidum, Bifidobacterium longum (Bifidobacterium infantis, Bifidobacterium suis)	Production (export)
29	Formate	Oxalobacter formigenes	Production (export)
29	Glycochenodeoxycholate	Clostridium perfringens, Lactobacillus plantarum, Bifidobacterium adolescentis, Lactobacillus johnsonii, Bifidobacterium bifidum, Bifidobacterium longum (Bifidobacterium infantis, Bifidobacterium suis)	Consumption (import)
29	Glycocholate	Clostridium perfringens, Lactobacillus plantarum, Bifidobacterium adolescentis, Lactobacillus johnsonii, Bifidobacterium bifidum, Bifidobacterium longum (Bifidobacterium infantis, Bifidobacterium suis)	Consumption (import)
29	Glycodeoxycholate	Clostridium perfringens, Lactobacillus plantarum, Bifidobacterium adolescentis, Lactobacillus johnsonii, Bifidobacterium bifidum, Bifidobacterium longum (Bifidobacterium infantis, Bifidobacterium suis)	Consumption (import)
29	Glycolithocholate	Clostridium perfringens, Lactobacillus plantarum, Bifidobacterium adolescentis, Bifidobacterium bifidum, Bifidobacterium longum (Bifidobacterium infantis, Bifidobacterium suis)	Consumption (import)
29	Hyaluronan (Hyaluronate, Hyaluronic acid)	Bacteroides thetaiotaomicron	Macromolecule degradation
29	Lithocholic acid	Clostridium perfringens, Clostridium leptum, Bacteroides fragilis, Bacteroides thetaiotaomicron, Clostridium scindens, Clostridium perfringens, Lactobacillus plantarum, Bifidobacterium adolescentis, Bifidobacterium bifidum, Bifidobacterium longum (Bifidobacterium infantis, Bifidobacterium suis)	Production (export)
29	Maltose	Escherichia coli	Consumption (import)
29	Oxalate	Oxalobacter formigenes	Consumption (import)
29	Polypeptide	Bacteroides fragilis, Bacteroides vulgatus	Macromolecule degradation
29	Taurochenodeoxycholate	Clostridium perfringens, Lactobacillus plantarum, Bifidobacterium adolescentis, Lactobacillus johnsonii, Bifidobacterium bifidum, Bifidobacterium longum (Bifidobacterium infantis, Bifidobacterium suis)	Consumption (import)
29	Taurocholate	Clostridium perfringens, Lactobacillus plantarum, Bifidobacterium adolescentis, Lactobacillus johnsonii, Bifidobacterium bifidum, Bifidobacterium longum (Bifidobacterium infantis, Bifidobacterium suis)	Consumption (import)
29	Taurodeoxycholate	Clostridium perfringens, Lactobacillus plantarum, Bifidobacterium adolescentis, Lactobacillus johnsonii, Bifidobacterium bifidum, Bifidobacterium longum (Bifidobacterium infantis, Bifidobacterium suis)	Consumption (import)
29	Taurolithocholate	Clostridium perfringens, Lactobacillus plantarum, Bifidobacterium adolescentis, Bifidobacterium bifidum, Bifidobacterium longum (Bifidobacterium infantis, Bifidobacterium suis)	Consumption (import)
30	Chitin	Vibrio cholerae	Macromolecule degradation
30	DNA RNA Polynucleotide	Vibrio cholerae, Vibrio vulnificus	Macromolecule degradation
31	Acetate	Syntrophobacter fumaroxidans, Syntrophomonas wolfei	Production (export)
31	Butyrate	Syntrophomonas wolfei	Consumption (import)
31	CO2	Syntrophomonas wolfei	Production (export)
31	Formate	Syntrophomonas wolfei	Production (export)
31	H2 (Hydrogen)	Syntrophomonas wolfei	Production (export)
31	Propanoate (Propionate)	Syntrophobacter fumaroxidans, Syntrophomonas wolfei	Consumption (import)
32	Glycerol	Mycobacterium tuberculosis	Consumption (import)
33	Formaldehyde	Escherichia coli, Staphylococcus aureus, Streptococcus pneumoniae, Enterococcus faecalis (Streptococcus faecalis), Pseudomonas aeruginosa, Klebsiella pneumoniae	Production (export)
33	Indole	Escherichia coli	Production (export)
33	Isovalerate (3-Methylbutanoic acid)	Staphylococcus aureus	Production (export)
33	Methanol	Escherichia coli	Production (export)
33	Pentanol	Escherichia coli	Production (export)
33	Trimethylamine	Escherichia coli, Staphylococcus aureus, Streptococcus pneumoniae, Enterococcus faecalis (Streptococcus faecalis), Pseudomonas aeruginosa, Klebsiella pneumoniae	Production (export)
34	Cellulose (Beta-D-glucan)	Actinosynnema mirum	Macromolecule degradation
34	Pectin	Streptomyces viridochromogenes, Actinomyces coleocanis, Actinomyces odontolyticus, Actinomyces oris, Actinomyces urogenitalis, Actinomyces viscosus, Actinosynnema mirum	Macromolecule degradation
34	Xylan*	Actinomyces coleocanis, Actinomyces odontolyticus, Actinomyces oris, Actinomyces urogenitalis, Actinomyces viscosus, Actinosynnema mirum	Macromolecule degradation
35	Cellulose (Beta-D-glucan)	Caldicellulosiruptor bescii (Anaerocellum thermophilum), Acidothermus cellulolyticus, Thermotoga maritima	Macromolecule degradation
35	Cellulose (Beta-D-glucan)	Caldicellulosiruptor bescii (Anaerocellum thermophilum), Acidothermus cellulolyticus	Macromolecule degradation
35	Xylan*	Caldicellulosiruptor bescii (Anaerocellum thermophilum)	Macromolecule degradation
36	alpha-ketoglutarate (2-oxoglutarate)	Aeromicrobium marinum	Consumption (import)
36	Cellobiose	Aeromicrobium marinum	Consumption (import)
36	D-Mannitol (Mannitol)	Aeromicrobium marinum	Consumption (import)
36	L-Arginine (Arginine)	Aeromicrobium marinum	Consumption (import)
36	L-Glutamate (L-Glutamic acid, Glutamate, D-Glutamate)	Aeromicrobium marinum	Consumption (import)
36	Pyruvate	Aeromicrobium marinum	Consumption (import)
36	Succinate	Aeromicrobium marinum	Consumption (import)
36	Trehalose	Aeromicrobium marinum	Consumption (import)
37	Cellulose (Beta-D-glucan)	Ruminococcus flavefaciens, Ruminococcus albus, Fibrobacter succinogenes (Bacteroides succinogenes)	Macromolecule degradation
37	L-Asparagine (Asparagine)	Ruminococcus flavefaciens, Ruminococcus albus, Fibrobacter succinogenes (Bacteroides succinogenes)	Consumption (import)
37	L-Glutamine (D-Glutamine, Glutamine)	Ruminococcus albus, Fibrobacter succinogenes (Bacteroides succinogenes)	Consumption (import)
37	L-Tryptophan (Tryptophan)	Ruminococcus albus, Fibrobacter succinogenes (Bacteroides succinogenes)	Consumption (import)
37	NH3 (Ammonia, NH4+, Ammonium)	Ruminococcus flavefaciens, Ruminococcus albus, Fibrobacter succinogenes (Bacteroides succinogenes)	Consumption (import)
37	NH3 (Ammonia, NH4+, Ammonium)	Streptococcus bovis (Streptococcus equinus)	Consumption (import)
38	DNA RNA Polynucleotide	Bacillus subtilis	Macromolecule degradation
39	Biotin (Vitamin B7)	Escherichia coli	Production (export)
39	Menaquinone (Vitamin K2)	Bacillus subtilis, Escherichia coli	Production (export)
39	Niacin (Vitamin B3, Nicotinic acid, Nicotinate, Nicotinamide, Vitamin B3)	Escherichia coli	Production (export)
39	Riboflavin (Vitamin B2)	Escherichia coli	Production (export)
39	Thiamine (Vitamin B1, Thiamin)	Escherichia coli	Production (export)
40	Acetate	Pseudoflavonifractor capillosus	Production (export)
40	Succinate	Pseudoflavonifractor capillosus	Production (export)
41	Acetate	Acidaminococcus fermentans	Production (export)
41	Butyrate	Acidaminococcus fermentans	Production (export)
41	cis-Aconitate (trans-Aconitate, trans-Aconitic acid)	Acidaminococcus fermentans	Consumption (import)
41	Citrate	Acidaminococcus fermentans	Consumption (import)
41	CO2	Acidaminococcus fermentans	Production (export)
41	H2 (Hydrogen)	Acidaminococcus fermentans	Production (export)
41	L-Glutamate (L-Glutamic acid, Glutamate, D-Glutamate)	Acidaminococcus fermentans	Consumption (import)
41	NH3 (Ammonia, NH4+, Ammonium)	Acidaminococcus fermentans	Production (export)
42	4-Aminobutyrate (GABA)	Anaerostipes caccae, Clostridium acetobutylicum	Consumption (import)
42	Butyrate	Anaerostipes caccae, Butyrivibrio fibrisolvens, Clostridium acetobutylicum, Eubacterium rectale, Eubacterium hallii, Faecalibacterium prausnitzii, Roseburia intestinalis	Production (export)
42	Ethanol	Clostridium kluyveri	Consumption (import)
42	Succinate	Clostridium kluyveri	Consumption (import)
43	Cellulose (Beta-D-glucan)	Bacteroides cellulosilyticus, Ruminococcus albus, Ruminococcus flavefaciens, Fibrobacter succinogenes (Bacteroides succinogenes)	Macromolecule degradation
44	Acetate	Bacteroides xylanisolvens	Production (export)
44	Cellobiose	Bacteroides xylanisolvens	Consumption (import)
44	D-Arabinose (L-Arabinose, Arabinose, L-Arabinopyranose, L-Arabinofuranose)	Bacteroides xylanisolvens	Consumption (import)
44	D-Fructose (Fructose)	Bacteroides xylanisolvens	Consumption (import)
44	D-Galactose	Bacteroides xylanisolvens	Consumption (import)
44	D-Glucose (Glucose)	Bacteroides xylanisolvens	Consumption (import)
44	D-Mannitol (Mannitol)	Bacteroides xylanisolvens	Consumption (import)
44	D-Mannose (Mannose)	Bacteroides xylanisolvens	Consumption (import)
44	D-Sorbitol (D-Glucitol, Sorbitol, Glucitol, L-Sorbitol, Sorbitol)	Bacteroides xylanisolvens	Consumption (import)
44	D-Xylose (Xylose)	Bacteroides xylanisolvens	Consumption (import)
44	Glycerol	Bacteroides xylanisolvens	Consumption (import)
44	L-Rhamnose (Rhamnose, D-Rhamnose)	Bacteroides xylanisolvens	Consumption (import)
44	Lactose	Bacteroides xylanisolvens	Consumption (import)
44	Maltose	Bacteroides xylanisolvens	Consumption (import)
44	Melibiose	Bacteroides xylanisolvens	Consumption (import)
44	Propanoate (Propionate)	Bacteroides xylanisolvens	Production (export)
44	Raffinose	Bacteroides xylanisolvens	Consumption (import)
44	Starch (Amylopectin, Amylose, 1,4-alpha-D-Glucan, Pullulan, Resistant starch)	Bacteroides ovatus, Bacteroides thetaiotaomicron	Macromolecule degradation
44	Succinate	Bacteroides xylanisolvens	Production (export)
44	Sucrose	Bacteroides xylanisolvens	Consumption (import)
44	Trehalose	Bacteroides xylanisolvens, Bacteroides ovatus, Bacteroides thetaiotaomicron	Consumption (import)
44	Xylan*	Bacteroides ovatus	Macromolecule degradation
45	Cellulose (Beta-D-glucan)	Prevotella ruminicola (Bacteroides ruminicola), Fibrobacter succinogenes (Bacteroides succinogenes)	Macromolecule degradation
45	H2 (Hydrogen)	Ruminococcus, Enterococcus	Production (export)
46	Acetate	Faecalibacterium prausnitzii, Eubacterium rectale, Roseburia intestinalis	Consumption (import)
46	Acetate	Blautia hydrogenotrophica (Ruminococcus hydrogenotrophicus)	Production (export)
46	Butyrate	Roseburia intestinalis	Production (export)
46	H2 (Hydrogen)	Blautia hydrogenotrophica (Ruminococcus hydrogenotrophicus), Methanobrevibacter smithii	Consumption (import)
46	H2 (Hydrogen)	Roseburia intestinalis	Production (export)
46	Methane (CH4)	Methanobrevibacter smithii	Production (export)
46	Xylan*	Roseburia intestinalis	Macromolecule degradation
47	L-Lactate ([S]-Lactate, Lactate, D-Lactate, [R]-Lactate)	Fusobacterium nucleatum	Production (export)
47	NH3 (Ammonia, NH4+, Ammonium)	Prevotella ruminicola (Bacteroides ruminicola)	Production (export)
47	Polypeptide	Streptococcus bovis (Streptococcus equinus)	Macromolecule degradation
48	Acetate	Clostridium beijerinckii	Production (export)
48	Acetone	Clostridium beijerinckii	Production (export)
48	Butanol	Clostridium beijerinckii	Production (export)
48	Butyrate	Clostridium beijerinckii	Production (export)
48	Ethanol	Clostridium beijerinckii	Production (export)
49	Acetate	Eubacterium siraeum	Production (export)
49	Butyrate	Eubacterium siraeum	Production (export)
49	Cellobiose	Eubacterium siraeum	Consumption (import)
49	D-Fructose (Fructose)	Eubacterium siraeum	Consumption (import)
49	D-Glucose (Glucose)	Eubacterium siraeum	Consumption (import)
49	H2 (Hydrogen)	Eubacterium siraeum	Production (export)
49	H2 (Hydrogen)	Eubacterium saburreum	Production (export)
49	Indole	Eubacterium saburreum	Production (export)
49	NH3 (Ammonia, NH4+, Ammonium)	Prevotella ruminicola (Bacteroides ruminicola)	Production (export)
49	Starch (Amylopectin, Amylose, 1,4-alpha-D-Glucan, Pullulan, Resistant starch)	Eubacterium siraeum	Macromolecule degradation
50	D-Mannitol (Mannitol)	Mycobacterium smegmatis	Consumption (import)
50	D-Xylulose (Xylulose, L-Xylulose)	Mycobacterium smegmatis	Consumption (import)
50	Xylitol	Colonocyte (host colon)	Consumption (import)
50	Xylitol	Mycobacterium smegmatis	Production (export)
51	Dichloromethane (Methylene chloride)	Methylobacterium extorquens (Methylobacterium chloromethanicum)	Consumption (import)
51	Dichloromethane (Methylene chloride)	Methylobacterium extorquens (Methylobacterium chloromethanicum)	Consumption (import)
51	Formaldehyde	Methylobacterium extorquens (Methylobacterium chloromethanicum)	Consumption (import)
51	Formate	Methylobacterium extorquens (Methylobacterium chloromethanicum)	Consumption (import)
51	Methane (CH4)	Methylococcus capsulatus	Consumption (import)
51	Methane (CH4)	Methylococcus capsulatus, Methylocella silvestris, Paracoccus denitrificans, Methylobacterium extorquens (Methylobacterium chloromethanicum)	Consumption (import)
51	Methanol	Methylobacterium extorquens (Methylobacterium chloromethanicum), Granulibacter bethesdensis, Methylibium petroleiphilum, Methylobacillus flagellatus, Methylococcus capsulatus, Methylotenera	Consumption (import)
51	Methanol	Methylocella silvestris, Methylibium petroleiphilum, Methylotenera	Consumption (import)
51	Methylamine (Monomethylamine)	Methylobacterium extorquens (Methylobacterium chloromethanicum), Methylobacillus flagellatus	Consumption (import)
51	Methylamine (Monomethylamine)	Methylobacillus flagellatus, Pseudomonas mendocina	Consumption (import)
51	N2	Burkholderia phymatum	Consumption (import)
51	Nitrate	Methylotenera	Consumption (import)
51	Nitrate	Methylotenera	Consumption (import)
52	Formaldehyde	Pseudomonas putida	Consumption (import)
52	Formate	Methylobacterium extorquens (Methylobacterium chloromethanicum), Methylobacillus flagellatus	Consumption (import)
52	Methane (CH4)	Methylacidiphilum infernorum	Consumption (import)
52	Methanol	Methylobacterium extorquens (Methylobacterium chloromethanicum), Paracoccus denitrificans, Methylobacillus flagellatus	Consumption (import)
52	Methylamine (Monomethylamine)	Paracoccus denitrificans, Methylobacillus flagellatus	Consumption (import)
53	Putrescine	Pseudomonas aeruginosa	Consumption (import)
54	XOS (Xylooligosaccharide)	Bacteroides fragilis	Consumption (import)
55	CO2	Acidimicrobium ferrooxidans	Consumption (import)
56	Menaquinone (Vitamin K2)	Colonocyte (host colon)	Consumption (import)
56	Menaquinone (Vitamin K2)	Staphylococcus aureus	Production (export)
57	Menaquinone (Vitamin K2)	Staphylococcus aureus, Bacteroides vulgatus	Production (export)
58	Menaquinone (Vitamin K2)	Enterococcus faecium (Streptococcus faecium)	Production (export)
58	Menaquinone (Vitamin K2)	Staphylococcus warneri, Prevotella buccae, Staphylococcus capitis, Staphylococcus epidermidis, Staphylococcus haemolyticus, Enterococcus faecium (Streptococcus faecium), Bacteroides ovatus, Enterococcus faecalis (Streptococcus faecalis), Escherichia coli	Production (export)
59	Acetate	Geobacter sulfurreducens, Geobacter metallireducens	Consumption (import)
59	CO2	Geobacter sulfurreducens	Production (export)
59	Formate	Wolinella succinogenes	Consumption (import)
59	H2 (Hydrogen)	Desulfovibrio desulfuricans, Sphingobium japonicum, Wolinella succinogenes	Consumption (import)
59	H2 (Hydrogen)	Geobacter sulfurreducens	Production (export)
59	NH3 (Ammonia, NH4+, Ammonium)	Wolinella succinogenes	Production (export)
59	Nitrate	Geobacter sulfurreducens, Geobacter metallireducens, Wolinella succinogenes	Consumption (import)
59	Sulfate (Sulfuric acid)	Desulfovibrio desulfuricans	Consumption (import)
60	Mucin (Mucus Glycoprotein)	Bifidobacterium bifidum, Bifidobacterium longum (Bifidobacterium infantis, Bifidobacterium suis), Ruminococcus torques, Enterococcus faecalis (Streptococcus faecalis), Ruminococcus gnavus	Macromolecule degradation
61	NH3 (Ammonia, NH4+, Ammonium)	Butyrivibrio fibrisolvens	Production (export)
61	Polypeptide	Butyrivibrio fibrisolvens, Prevotella ruminicola (Bacteroides ruminicola)	Macromolecule degradation
62	Arabinogalactan	Bifidobacterium longum (Bifidobacterium infantis, Bifidobacterium suis)	Macromolecule degradation
62	D-Galactosamine (Galactosamine)	Bifidobacterium animalis, Bifidobacterium breve, Bifidobacterium catenulatum, Bifidobacterium dentium, Bifidobacterium longum (Bifidobacterium infantis, Bifidobacterium suis)	Consumption (import)
62	D-Glucosamine (Glucosamine)	Bifidobacterium animalis, Bifidobacterium bifidum, Bifidobacterium breve, Bifidobacterium catenulatum, Bifidobacterium dentium, Bifidobacterium longum (Bifidobacterium infantis, Bifidobacterium suis), Bifidobacterium pseudocatenulatum	Consumption (import)
62	D-Glucuronic acid (D-Glucuronate)	Bifidobacterium longum (Bifidobacterium infantis, Bifidobacterium suis)	Consumption (import)
62	L-Fucose	Bifidobacterium breve, Bifidobacterium longum (Bifidobacterium infantis, Bifidobacterium suis), Bifidobacterium pseudocatenulatum	Consumption (import)
62	Mucin (Mucus Glycoprotein)	Bifidobacterium bifidum	Macromolecule degradation
62	Pectin	Bifidobacterium bifidum, Bifidobacterium breve, Bifidobacterium catenulatum	Macromolecule degradation
62	Starch (Amylopectin, Amylose, 1,4-alpha-D-Glucan, Pullulan, Resistant starch)	Bifidobacterium adolescentis, Bifidobacterium angulatum, Bifidobacterium animalis, Bifidobacterium bifidum, Bifidobacterium breve, Bifidobacterium catenulatum, Bifidobacterium dentium, Bifidobacterium gallicum, Bifidobacterium pseudocatenulatum, Bifidobacterium longum (Bifidobacterium infantis, Bifidobacterium suis)	Macromolecule degradation
62	Xylan*	Bifidobacterium animalis, Bifidobacterium bifidum, Bifidobacterium catenulatum, Bifidobacterium dentium, Bifidobacterium pseudocatenulatum	Macromolecule degradation
63	Acetate	Lactobacillus plantarum, Lactococcus lactis	Production (export)
63	Citrate	Lactobacillus plantarum	Consumption (import)
63	Ethanol	Lactococcus lactis	Production (export)
63	Formate	Lactobacillus casei, Lactobacillus plantarum, Lactococcus lactis	Production (export)
63	Succinate	Lactobacillus plantarum	Production (export)
64	Mannan*	Bacteroides thetaiotaomicron, Bacteroides ovatus, Parabacteroides distasonis	Macromolecule degradation
65	CO2	Methanocaldococcus jannaschii, Methanopyrus kandleri, Methanothermobacter thermautotrophicus	Consumption (import)
65	H2 (Hydrogen)	Methanocaldococcus jannaschii, Methanopyrus kandleri, Methanothermobacter thermautotrophicus	Consumption (import)
66	4-Aminobutyrate (GABA)	Agrobacterium tumefaciens (Rhizobium radiobacter), Bacillus subtilis, Corynebacterium glutamicum	Consumption (import)
66	4-Aminobutyrate (GABA)	Escherichia coli, Pseudomonas fluorescens, Pseudomonas aeruginosa	Production (export)
67	H2S (HS-)	Bilophila wadsworthia	Production (export)
67	L-Lactate ([S]-Lactate, Lactate, D-Lactate, [R]-Lactate)	Lactococcus lactis, Pediococcus acidilactici, Streptococcus thermophilus	Production (export)
68	Acetate	Bifidobacterium longum (Bifidobacterium infantis, Bifidobacterium suis)	Production (export)
68	Arabinogalactan	Bifidobacterium longum (Bifidobacterium infantis, Bifidobacterium suis)	Macromolecule degradation
68	D-Galactose	Bifidobacterium longum (Bifidobacterium infantis, Bifidobacterium suis)	Consumption (import)
68	D-Glucose (Glucose)	Bifidobacterium longum (Bifidobacterium infantis, Bifidobacterium suis)	Consumption (import)
68	Ethanol	Bifidobacterium longum (Bifidobacterium infantis, Bifidobacterium suis)	Production (export)
68	Formate	Bifidobacterium longum (Bifidobacterium infantis, Bifidobacterium suis)	Production (export)
68	L-Lactate ([S]-Lactate, Lactate, D-Lactate, [R]-Lactate)	Bifidobacterium longum (Bifidobacterium infantis, Bifidobacterium suis)	Production (export)
69	Adenosylcobalamin (Vitamin B12, Cobamide coenzyme, Cob[II]alamin, Vitamin B12r, Cob[I]alamin, Vitamin B12s, Aquacobalamin, Cobalamin [III])	Bacteroides thetaiotaomicron, Escherichia coli	Consumption (import)
70	Xylan*	Bacillus pumilus	Macromolecule degradation
71	Cellulose (Beta-D-glucan)	Fibrobacter succinogenes (Bacteroides succinogenes), Butyrivibrio fibrisolvens, Ruminococcus flavefaciens	Macromolecule degradation
71	Hemicellulose	Ruminococcus flavefaciens, Ruminococcus albus, Prevotella ruminicola (Bacteroides ruminicola), Butyrivibrio fibrisolvens	Macromolecule degradation
71	Pectin	Butyrivibrio fibrisolvens, Prevotella ruminicola (Bacteroides ruminicola), Ruminococcus flavefaciens	Macromolecule degradation
72	Mucin (Mucus Glycoprotein)	Helicobacter pylori	Macromolecule degradation
73	Mucin (Mucus Glycoprotein)	Akkermansia muciniphila, Bacteroides fragilis, Bifidobacterium longum (Bifidobacterium infantis, Bifidobacterium suis), Clostridium perfringens	Macromolecule degradation
74	Mucin (Mucus Glycoprotein)	Bifidobacterium bifidum, Akkermansia muciniphila, Streptococcus anginosus, Porphyromonas gingivalis, Bacteroides thetaiotaomicron, Helicobacter pylori, Streptococcus sanguinis, Bifidobacterium longum (Bifidobacterium infantis, Bifidobacterium suis), Bacteroides vulgatus, Vibrio cholerae, Streptococcus oralis, Ruminococcus lactaris, Bacteroides fragilis, Ruminococcus torques, Streptococcus mutans	Macromolecule degradation
75	Deoxycholic acid	Bilophila wadsworthia	Production (export)
75	H2 (Hydrogen)	Bilophila wadsworthia	Consumption (import)
75	H2S (HS-)	Bilophila wadsworthia	Production (export)
75	Sulfate (Sulfuric acid)	Bilophila wadsworthia	Consumption (import)
75	Sulfate (Sulfuric acid)	Bilophila wadsworthia	Consumption (import)
75	Taurocholate	Bilophila wadsworthia	Consumption (import)
76	Xylan*	Prevotella bryantii, Bacteroides intestinalis, Bacteroides ovatus, Bacteroides eggerthii	Macromolecule degradation
77	Butyrate	Butyrivibrio, Eubacterium, Clostridium	Production (export)
78	L-Leucine (Leucine)	Buchnera aphidicola	Production (export)
78	L-Methionine (D-Methionine)	Buchnera aphidicola	Production (export)
78	L-Tryptophan (Tryptophan)	Buchnera aphidicola	Production (export)
78	NH3 (Ammonia, NH4+, Ammonium)	Buchnera aphidicola	Consumption (import)
78	Sulfate (Sulfuric acid)	Buchnera aphidicola	Consumption (import)
79	Acetate	Pyramidobacter piscolens	Production (export)
79	H2S (HS-)	Pyramidobacter piscolens	Production (export)
79	Isobutyrate (2-Methylpropanoic acid)	Pyramidobacter piscolens	Production (export)
79	Isovalerate (3-Methylbutanoic acid)	Pyramidobacter piscolens	Production (export)
79	L-Glycine (Glycine)	Pyramidobacter piscolens	Consumption (import)
79	Phenylacetate	Pyramidobacter piscolens	Production (export)
79	Propanoate (Propionate)	Pyramidobacter piscolens	Production (export)
79	Succinate	Pyramidobacter piscolens	Production (export)
79	Sulfate (Sulfuric acid)	Pyramidobacter piscolens	Consumption (import)
79	Thiosulfate	Pyramidobacter piscolens	Consumption (import)
80	Acetate	Dialister invisus	Production (export)
80	Propanoate (Propionate)	Dialister invisus	Production (export)
81	Acetate	Methanosarcina acetivorans, Archaeoglobus fulgidus, Moorella thermoacetica	Production (export)
81	Butanol	Moorella thermoacetica	Consumption (import)
81	Carbon monoxide (CO)	Methanosarcina acetivorans, Archaeoglobus fulgidus, Moorella thermoacetica	Consumption (import)
81	Cellulose (Beta-D-glucan)	Marvinbryantia formatexigens, Clostridium thermocellum, Cellulosilyticum lentocellum	Macromolecule degradation
81	Ethanol	Moorella thermoacetica	Consumption (import)
81	Formate	Moorella thermoacetica	Consumption (import)
81	Glycocholate	Moorella thermoacetica	Consumption (import)
81	Glyoxylate (Glyoxylic acid, Glyoxalate)	Moorella thermoacetica	Consumption (import)
81	L-Lactate ([S]-Lactate, Lactate, D-Lactate, [R]-Lactate)	Moorella thermoacetica	Consumption (import)
81	Methane (CH4)	Methanosarcina acetivorans	Production (export)
81	Methanol	Moorella thermoacetica	Consumption (import)
81	Nitrate	Moorella thermoacetica	Consumption (import)
81	Oxalate	Moorella thermoacetica	Consumption (import)
81	Propanol (n-propanol, 1-Propanol)	Moorella thermoacetica	Consumption (import)
81	Pyruvate	Moorella thermoacetica	Consumption (import)
82	Acetate	Faecalibacterium prausnitzii, Coprococcus eutactus, Roseburia intestinalis	Consumption (import)
82	Acetate	Coprococcus eutactus	Production (export)
82	Butyrate	Faecalibacterium prausnitzii, Coprococcus eutactus, Roseburia intestinalis, Butyrivibrio fibrisolvens	Production (export)
82	CO2	Faecalibacterium prausnitzii, Coprococcus eutactus, Roseburia intestinalis	Production (export)
82	D-Glucose (Glucose)	Faecalibacterium prausnitzii, Coprococcus eutactus, Roseburia intestinalis	Consumption (import)
82	Formate	Faecalibacterium prausnitzii, Roseburia intestinalis	Production (export)
82	H2 (Hydrogen)	Coprococcus eutactus, Roseburia intestinalis	Production (export)
82	L-Lactate ([S]-Lactate, Lactate, D-Lactate, [R]-Lactate)	Faecalibacterium prausnitzii, Coprococcus eutactus, Roseburia intestinalis, Butyrivibrio fibrisolvens	Production (export)
83	Acetate	Roseburia intestinalis	Consumption (import)
83	Acetate	Eubacterium rectale	Production (export)
83	Butyrate	Roseburia intestinalis, Eubacterium rectale, Eubacterium	Production (export)
83	Cellobiose	Roseburia intestinalis	Consumption (import)
83	CO2	Roseburia intestinalis	Production (export)
83	D-Arabinose (L-Arabinose, Arabinose, L-Arabinopyranose, L-Arabinofuranose)	Roseburia intestinalis	Consumption (import)
83	D-Fructose (Fructose)	Roseburia intestinalis	Consumption (import)
83	D-Glucose (Glucose)	Roseburia intestinalis	Consumption (import)
83	D-Xylose (Xylose)	Roseburia intestinalis	Consumption (import)
83	Formate	Roseburia intestinalis, Eubacterium rectale	Production (export)
83	FOS (Fructooligosaccharide)	Eubacterium rectale	Consumption (import)
83	H2 (Hydrogen)	Roseburia intestinalis, Eubacterium	Production (export)
83	L-Lactate ([S]-Lactate, Lactate, D-Lactate, [R]-Lactate)	Roseburia intestinalis, Eubacterium rectale, Eubacterium	Production (export)
83	Maltose	Roseburia intestinalis	Consumption (import)
83	Melibiose	Roseburia intestinalis	Consumption (import)
83	Raffinose	Roseburia intestinalis	Consumption (import)
83	Starch (Amylopectin, Amylose, 1,4-alpha-D-Glucan, Pullulan, Resistant starch)	Roseburia intestinalis	Macromolecule degradation
83	Sucrose	Roseburia intestinalis	Consumption (import)
83	Xylan*	Roseburia intestinalis	Macromolecule degradation
84	Acetate	Faecalibacterium prausnitzii	Consumption (import)
84	FOS (Fructooligosaccharide)	Ruminococcus bromii, Eubacterium rectale, Roseburia intestinalis	Consumption (import)
84	Starch (Amylopectin, Amylose, 1,4-alpha-D-Glucan, Pullulan, Resistant starch)	Roseburia intestinalis	Macromolecule degradation
84	Xylan*	Roseburia intestinalis	Macromolecule degradation
85	Acetate	Eubacterium limosum, Eubacterium hallii, Anaerostipes caccae	Consumption (import)
85	Acetate	Megasphaera, Selenomonas, Veillonella	Production (export)
85	Butyrate	Megasphaera, Eubacterium limosum, Eubacterium hallii, Anaerostipes caccae, Roseburia intestinalis, Eubacterium rectale, Faecalibacterium prausnitzii	Production (export)
85	CO2	Eubacterium limosum, Eubacterium hallii, Anaerostipes caccae	Production (export)
85	D-Glucose (Glucose)	Eubacterium limosum, Eubacterium hallii, Anaerostipes caccae	Consumption (import)
85	H2 (Hydrogen)	Eubacterium limosum, Eubacterium hallii, Anaerostipes caccae	Production (export)
85	L-Lactate ([S]-Lactate, Lactate, D-Lactate, [R]-Lactate)	Megasphaera, Selenomonas, Veillonella, Eubacterium limosum, Eubacterium hallii, Anaerostipes caccae	Consumption (import)
85	L-Lactate ([S]-Lactate, Lactate, D-Lactate, [R]-Lactate)	Bifidobacterium adolescentis, Lactobacillus, Bifidobacterium, Enterococcus, Streptococcus, Eubacterium	Production (export)
85	Propanoate (Propionate)	Megasphaera, Selenomonas, Veillonella	Production (export)
85	Starch (Amylopectin, Amylose, 1,4-alpha-D-Glucan, Pullulan, Resistant starch)	Bifidobacterium adolescentis	Macromolecule degradation
85	Valerate (Pentanoic acid, Pentanoate)	Megasphaera	Production (export)
86	2-Aminobutyric acid (2-Aminobutyrate)	Clostridium botulinum, Clostridium sporogenes, Clostridium sticklandii	Production (export)
86	5-Aminovalerate	Clostridium botulinum, Clostridium sporogenes, Clostridium sticklandii	Production (export)
86	Indole-3-acetate (Indoleacetate)	Clostridium botulinum, Clostridium sticklandii	Production (export)
86	L-Arginine (Arginine)	Clostridium botulinum	Consumption (import)
86	L-Glycine (Glycine)	Clostridium botulinum	Consumption (import)
86	L-Lysine (Lysine, D-Lysine)	Clostridium botulinum	Consumption (import)
86	L-Phenylalanine (Phenylalanine, D-Phenylalanine)	Clostridium botulinum, Clostridium sticklandii	Consumption (import)
86	L-Proline (Proline, D-Proline)	Clostridium botulinum, Clostridium sporogenes, Clostridium sticklandii	Consumption (import)
86	L-Serine (Serine, D-Serine)	Clostridium botulinum	Consumption (import)
86	L-Tryptophan (Tryptophan)	Clostridium botulinum, Clostridium sticklandii	Consumption (import)
86	L-Tyrosine (Tyrosine)	Clostridium botulinum, Clostridium sticklandii	Consumption (import)
86	Phenylacetate	Clostridium botulinum, Clostridium sticklandii	Production (export)
86	Polypeptide	Clostridium botulinum	Macromolecule degradation
87	Cellobiose	Leptotrichia buccalis, Leptotrichia goodfellowii, Leptotrichia hofstadii	Consumption (import)
87	D-Mannose (Mannose)	Leptotrichia buccalis, Leptotrichia goodfellowii	Consumption (import)
87	Lactose	Leptotrichia goodfellowii	Consumption (import)
87	Maltose	Leptotrichia buccalis, Leptotrichia hofstadii	Consumption (import)
87	Melibiose	Leptotrichia buccalis	Consumption (import)
87	Raffinose	Leptotrichia buccalis	Consumption (import)
88	Acetate	Acidaminococcus fermentans	Production (export)
88	Butyrate	Acidaminococcus fermentans	Production (export)
88	D-Glucose (Glucose)	Desulfovibrio piger	Consumption (import)
88	L-Lactate ([S]-Lactate, Lactate, D-Lactate, [R]-Lactate)	Desulfovibrio piger	Production (export)
88	Maltose	Desulfovibrio piger	Consumption (import)
88	NH3 (Ammonia, NH4+, Ammonium)	Acidaminococcus fermentans, Peptostreptococcus anaerobius, Clostridium sticklandii, Desulfovibrio piger	Production (export)
88	Polypeptide	Butyrivibrio fibrisolvens, Streptococcus bovis (Streptococcus equinus)	Macromolecule degradation
88	Sucrose	Desulfovibrio piger	Consumption (import)
88	Urea	Desulfovibrio piger	Consumption (import)
89	Folic acid (Folate, Vitamin B9)	Lactobacillus casei, Lactococcus lactis, Mycoplasma capricolum, Clostridium novyi, Streptococcus mutans	Consumption (import)
89	Thiamine (Vitamin B1, Thiamin)	Lactobacillus casei, Lactococcus lactis	Consumption (import)
90	Acetate	Finegoldia magna	Production (export)
90	Butyrate	Anaerococcus prevotii, Anaerococcus tetradius, Anaerococcus lactolyticus, Anaerococcus hydrogenalis, Anaerococcus vaginalis, Peptoniphilus lacrimalis, Peptoniphilus harei	Production (export)
90	D-Galactose	Anaerococcus lactolyticus	Consumption (import)
90	D-Glucose (Glucose)	Anaerococcus prevotii, Anaerococcus tetradius, Anaerococcus vaginalis, Peptostreptococcus anaerobius, Anaerococcus lactolyticus, Anaerococcus hydrogenalis	Consumption (import)
90	D-Mannose (Mannose)	Anaerococcus prevotii, Anaerococcus tetradius, Anaerococcus lactolyticus, Anaerococcus hydrogenalis, Anaerococcus vaginalis, Peptostreptococcus anaerobius	Consumption (import)
90	Indole	Anaerococcus hydrogenalis, Anaerococcus vaginalis, Peptoniphilus lacrimalis, Peptoniphilus harei	Production (export)
90	Isovalerate (3-Methylbutanoic acid)	Peptostreptococcus anaerobius	Production (export)
90	L-Arginine (Arginine)	Anaerococcus prevotii, Anaerococcus tetradius, Anaerococcus lactolyticus, Anaerococcus vaginalis, Peptoniphilus lacrimalis, Peptoniphilus harei, Finegoldia magna	Consumption (import)
90	L-Histidine (Histidine)	Anaerococcus prevotii, Anaerococcus vaginalis, Peptoniphilus lacrimalis, Peptoniphilus harei, Finegoldia magna	Consumption (import)
90	L-Leucine (Leucine)	Anaerococcus tetradius, Anaerococcus vaginalis, Peptoniphilus lacrimalis, Finegoldia magna	Consumption (import)
90	L-Phenylalanine (Phenylalanine, D-Phenylalanine)	Peptoniphilus lacrimalis	Consumption (import)
90	L-Proline (Proline, D-Proline)	Peptostreptococcus anaerobius	Consumption (import)
90	Lactose	Anaerococcus lactolyticus, Anaerococcus hydrogenalis	Consumption (import)
90	Raffinose	Anaerococcus prevotii, Anaerococcus hydrogenalis	Consumption (import)
90	Urea	Anaerococcus prevotii, Anaerococcus tetradius, Anaerococcus lactolyticus, Anaerococcus hydrogenalis	Consumption (import)
91	Acetate	Anaerostipes caccae, Roseburia intestinalis	Consumption (import)
91	Acetate	Bifidobacterium longum (Bifidobacterium infantis, Bifidobacterium suis), Bifidobacterium	Production (export)
91	Butyrate	Anaerostipes caccae, Roseburia intestinalis	Production (export)
91	CO2	Anaerostipes caccae, Roseburia intestinalis	Production (export)
91	D-Fructose (Fructose)	Anaerostipes caccae, Bifidobacterium longum (Bifidobacterium infantis, Bifidobacterium suis), Roseburia intestinalis	Consumption (import)
91	Ethanol	Bifidobacterium longum (Bifidobacterium infantis, Bifidobacterium suis), Bifidobacterium	Production (export)
91	Formate	Bifidobacterium longum (Bifidobacterium infantis, Bifidobacterium suis), Bifidobacterium	Production (export)
91	Fructan (Inulin, Levan)	Bifidobacterium longum (Bifidobacterium infantis, Bifidobacterium suis), Roseburia intestinalis	Macromolecule degradation
91	L-Lactate ([S]-Lactate, Lactate, D-Lactate, [R]-Lactate)	Anaerostipes caccae, Roseburia intestinalis	Consumption (import)
91	L-Lactate ([S]-Lactate, Lactate, D-Lactate, [R]-Lactate)	Bifidobacterium longum (Bifidobacterium infantis, Bifidobacterium suis), Bifidobacterium	Production (export)
91	Succinate	Bifidobacterium longum (Bifidobacterium infantis, Bifidobacterium suis), Bifidobacterium	Production (export)
92	Acetate	Eubacterium rectale, Roseburia intestinalis	Consumption (import)
92	Acetate	Marvinbryantia formatexigens, Blautia hydrogenotrophica (Ruminococcus hydrogenotrophicus), Bacteroides thetaiotaomicron	Production (export)
92	Bicarbonate (HCO3-, H2CO3, Carbonic acid, Carbonate)	Colonocyte (host colon)	Production (export)
92	Butyrate	Eubacterium rectale, Roseburia intestinalis	Production (export)
92	CO2	Eubacterium rectale, Bacteroides thetaiotaomicron, Blautia hydrogenotrophica (Ruminococcus hydrogenotrophicus)	Consumption (import)
92	CO2	Colonocyte (host colon)	Production (export)
92	H2 (Hydrogen)	Blautia hydrogenotrophica (Ruminococcus hydrogenotrophicus)	Consumption (import)
92	NH3 (Ammonia, NH4+, Ammonium)	Bacteroides	Consumption (import)
92	Propanoate (Propionate)	Bacteroides thetaiotaomicron	Production (export)
92	Succinate	Blautia hydrogenotrophica (Ruminococcus hydrogenotrophicus)	Production (export)
92	Urea	Colonocyte (host colon)	Production (export)
92	Xylan*	Bacteroides thetaiotaomicron, Bifidobacterium longum (Bifidobacterium infantis, Bifidobacterium suis)	Macromolecule degradation
93	Riboflavin (Vitamin B2)	Methanocaldococcus jannaschii	Production (export)
94	Acetate	Anaerostipes caccae, Eubacterium hallii, Roseburia inulinivorans, Roseburia intestinalis, Eubacterium rectale, Butyrivibrio fibrisolvens, Faecalibacterium prausnitzii, Roseburia	Consumption (import)
94	Acetate	Bifidobacterium adolescentis, Blautia hydrogenotrophica (Ruminococcus hydrogenotrophicus)	Production (export)
94	Butyrate	Eubacterium hallii, Roseburia intestinalis, Anaerostipes caccae, Faecalibacterium prausnitzii, Eubacterium rectale, Butyrivibrio fibrisolvens, Roseburia inulinivorans, Roseburia	Production (export)
94	Cellulose (Beta-D-glucan)	Ruminococcus flavefaciens	Macromolecule degradation
94	CO2	Blautia hydrogenotrophica (Ruminococcus hydrogenotrophicus)	Consumption (import)
94	CO2	Roseburia intestinalis	Production (export)
94	Fructan (Inulin, Levan)	Bifidobacterium adolescentis	Macromolecule degradation
94	H2 (Hydrogen)	Blautia hydrogenotrophica (Ruminococcus hydrogenotrophicus)	Consumption (import)
94	H2 (Hydrogen)	Roseburia intestinalis	Production (export)
94	L-Lactate ([S]-Lactate, Lactate, D-Lactate, [R]-Lactate)	Anaerostipes caccae, Eubacterium hallii	Consumption (import)
94	L-Lactate ([S]-Lactate, Lactate, D-Lactate, [R]-Lactate)	Bifidobacterium adolescentis	Production (export)
94	Starch (Amylopectin, Amylose, 1,4-alpha-D-Glucan, Pullulan, Resistant starch)	Eubacterium rectale, Ruminococcus bromii, Bifidobacterium adolescentis	Macromolecule degradation
94	Xylan*	Roseburia intestinalis	Macromolecule degradation
95	Butyrate	Faecalibacterium prausnitzii, Eubacterium rectale, Roseburia inulinivorans	Production (export)
95	Cellulose (Beta-D-glucan)	Ruminococcus flavefaciens, Ruminococcus albus, Fibrobacter succinogenes (Bacteroides succinogenes), Bacteroides cellulosilyticus	Macromolecule degradation
95	FOS (Fructooligosaccharide)	Faecalibacterium prausnitzii, Eubacterium rectale, Roseburia inulinivorans	Consumption (import)
95	H2 (Hydrogen)	Ruminococcus flavefaciens, Ruminococcus albus	Production (export)
95	Hemicellulose	Bacteroides ovatus	Macromolecule degradation
95	L-Fucose	Roseburia inulinivorans, Ruminococcus obeum, Ruminococcus gnavus	Consumption (import)
95	N-Acetyl-D-Glucosamine (N-Acetylglucosamine)	Faecalibacterium prausnitzii	Consumption (import)
95	Pectin	Prevotella ruminicola (Bacteroides ruminicola), Faecalibacterium prausnitzii, Eubacterium eligens	Macromolecule degradation
95	Propanoate (Propionate)	Roseburia inulinivorans	Production (export)
95	Propanol (n-propanol, 1-Propanol)	Roseburia inulinivorans	Production (export)
95	Starch (Amylopectin, Amylose, 1,4-alpha-D-Glucan, Pullulan, Resistant starch)	Bifidobacterium breve, Bacteroides thetaiotaomicron, Ruminococcus bromii, Roseburia inulinivorans, Bifidobacterium adolescentis, Eubacterium rectale	Macromolecule degradation
95	Xylan*	Prevotella bryantii, Bacteroides intestinalis, Bacteroides dorei, Prevotella ruminicola (Bacteroides ruminicola), Bacteroides ovatus, Bacteroides cellulosilyticus, Roseburia intestinalis, Butyrivibrio fibrisolvens	Macromolecule degradation
96	Butyrate	Butyrivibrio, Roseburia	Production (export)
96	Cellulose (Beta-D-glucan)	Bacteroides cellulosilyticus, Ruminococcus flavefaciens, Fibrobacter succinogenes (Bacteroides succinogenes), Clostridium thermocellum, Ruminococcus albus, Bacteroides cellulosilyticus	Macromolecule degradation
96	Chondroitin 4-sulfate (Chondroitin 6-sulfate)	Bacteroides thetaiotaomicron	Macromolecule degradation
96	Chondroitin 4-sulfate (Chondroitin 6-sulfate)	Bacteroides thetaiotaomicron	Macromolecule degradation
96	Starch (Amylopectin, Amylose, 1,4-alpha-D-Glucan, Pullulan, Resistant starch)	Bacteroides thetaiotaomicron, Bacteroides ovatus, Roseburia intestinalis, Roseburia inulinivorans, Ruminococcus bromii, Eubacterium rectale, Bifidobacterium adolescentis, Bacteroides fragilis	Macromolecule degradation
96	Succinate	Bacteroides, Prevotella	Production (export)
96	Xylan*	Bacteroides ovatus, Roseburia intestinalis, Prevotella bryantii	Macromolecule degradation
97	Cellulose (Beta-D-glucan)	Clostridium acetobutylicum, Clostridium papyrosolvens, Clostridium thermocellum, Ruminococcus albus, Clostridium cellulovorans, Ruminococcus flavefaciens, Clostridium cellulolyticum, Acetivibrio cellulolyticus	Macromolecule degradation
98	Chenodeoxycholic acid (Chenodeoxycholate)	Clostridium leptum, Clostridium scindens, Escherichia coli, Bacteroides fragilis, Bacteroides intestinalis	Consumption (import)
98	Cholic acid (Cholate)	Clostridium leptum, Clostridium scindens, Escherichia coli, Bacteroides fragilis, Bacteroides intestinalis, Bacteroides thetaiotaomicron	Consumption (import)
98	Deoxycholic acid	Clostridium leptum, Clostridium scindens	Production (export)
98	Lithocholic acid	Clostridium leptum, Clostridium scindens	Production (export)
99	Triglyceride	Thermus thermophilus	Macromolecule degradation
100	Acetate	Colonocyte (host colon)	Consumption (import)
100	Butyrate	Colonocyte (host colon)	Consumption (import)
100	D-Fructose (Fructose)	Colonocyte (host colon)	Consumption (import)
100	D-Galactose	Colonocyte (host colon)	Consumption (import)
100	D-Glucose (Glucose)	Colonocyte (host colon)	Consumption (import)
100	Propanoate (Propionate)	Colonocyte (host colon)	Consumption (import)
101	Acetate	Comamonas testosteroni	Consumption (import)
101	L-Lactate ([S]-Lactate, Lactate, D-Lactate, [R]-Lactate)	Comamonas testosteroni	Consumption (import)
101	Propanoate (Propionate)	Comamonas testosteroni	Consumption (import)
102	Adenosylcobalamin (Vitamin B12, Cobamide coenzyme, Cob[II]alamin, Vitamin B12r, Cob[I]alamin, Vitamin B12s, Aquacobalamin, Cobalamin [III])	Bacillus subtilis, Pseudomonas aeruginosa, Klebsiella pneumoniae, Staphylococcus aureus, Corynebacterium diphtheriae, Escherichia coli, Shigella sonnei, Proteus mirabilis, Shigella flexneri	Consumption (import)
103	Mucin (Mucus Glycoprotein)	Bacteroides fragilis	Macromolecule degradation
104	Dextrin (Maltotriose, Maltodextrin, Maltohexaose, Maltotetraose, Maltooligosaccharide)	Clostridium, Bifidobacterium breve, Bifidobacterium longum (Bifidobacterium infantis, Bifidobacterium suis), Bifidobacterium pseudocatenulatum	Consumption (import)
104	FOS (Fructooligosaccharide)	Bifidobacterium adolescentis, Bifidobacterium breve, Bifidobacterium longum (Bifidobacterium infantis, Bifidobacterium suis), Bifidobacterium pseudocatenulatum	Consumption (import)
104	Isomaltose	Bifidobacterium adolescentis, Bifidobacterium longum (Bifidobacterium infantis, Bifidobacterium suis), Bifidobacterium breve	Consumption (import)
104	Raffinose	Bifidobacterium, Lactobacillus acidophilus, Bifidobacterium bifidum, Bifidobacterium longum (Bifidobacterium infantis, Bifidobacterium suis), Bacteroides thetaiotaomicron, Bacteroides fragilis	Consumption (import)
105	NH3 (Ammonia, NH4+, Ammonium)	Helicobacter pylori	Production (export)
105	Urea	Helicobacter pylori	Consumption (import)
106	Acetate	Desulfovibrio	Consumption (import)
106	Butyrate	Desulfovibrio	Consumption (import)
106	CO2	Desulfovibrio	Consumption (import)
106	Ethanol	Desulfovibrio	Consumption (import)
106	H2 (Hydrogen)	Desulfovibrio	Consumption (import)
106	Indole	Desulfovibrio	Consumption (import)
106	L-Lactate ([S]-Lactate, Lactate, D-Lactate, [R]-Lactate)	Desulfovibrio	Consumption (import)
106	Phenol	Desulfovibrio	Consumption (import)
106	Propanoate (Propionate)	Desulfovibrio	Consumption (import)
106	Pyruvate	Desulfovibrio	Consumption (import)
106	Succinate	Desulfovibrio	Consumption (import)
107	Acetate	Odoribacter splanchnicus	Production (export)
107	Butyrate	Odoribacter splanchnicus	Production (export)
107	D-Arabinose (L-Arabinose, Arabinose, L-Arabinopyranose, L-Arabinofuranose)	Odoribacter splanchnicus	Consumption (import)
107	D-Fructose (Fructose)	Odoribacter splanchnicus	Consumption (import)
107	D-Galactose	Odoribacter splanchnicus	Consumption (import)
107	D-Glucose (Glucose)	Odoribacter splanchnicus	Consumption (import)
107	D-Mannose (Mannose)	Odoribacter splanchnicus	Consumption (import)
107	H2 (Hydrogen)	Odoribacter splanchnicus	Production (export)
107	H2S (HS-)	Odoribacter splanchnicus	Production (export)
107	Indole	Odoribacter splanchnicus	Production (export)
107	Isobutyrate (2-Methylpropanoic acid)	Odoribacter splanchnicus	Production (export)
107	Isovalerate (3-Methylbutanoic acid)	Odoribacter splanchnicus	Production (export)
107	L-Lysine (Lysine, D-Lysine)	Odoribacter splanchnicus	Consumption (import)
107	L-Tryptophan (Tryptophan)	Odoribacter splanchnicus	Consumption (import)
107	Lactose	Odoribacter splanchnicus	Consumption (import)
107	Propanoate (Propionate)	Odoribacter splanchnicus	Production (export)
107	Succinate	Odoribacter splanchnicus	Production (export)
108	Cellobiose	Clostridium thermocellum	Consumption (import)
108	Cellulose (Beta-D-glucan)	Clostridium thermocellum	Macromolecule degradation
109	Acetate	Methanosarcina barkeri	Consumption (import)
109	CO2	Methanosarcina barkeri	Consumption (import)
109	H2 (Hydrogen)	Methanosarcina barkeri	Consumption (import)
109	H2S (HS-)	Methanosarcina barkeri	Consumption (import)
109	Methane (CH4)	Methanosarcina barkeri	Production (export)
109	Methanol	Methanosarcina barkeri	Consumption (import)
109	Methylamine (Monomethylamine)	Methanosarcina barkeri	Consumption (import)
109	Sulfate (Sulfuric acid)	Methanosarcina barkeri, Methanosarcina	Consumption (import)
110	Adenosylcobalamin (Vitamin B12, Cobamide coenzyme, Cob[II]alamin, Vitamin B12r, Cob[I]alamin, Vitamin B12s, Aquacobalamin, Cobalamin [III])	Bacteroides thetaiotaomicron, Porphyromonas gingivalis	Consumption (import)
111	Adenosylcobalamin (Vitamin B12, Cobamide coenzyme, Cob[II]alamin, Vitamin B12r, Cob[I]alamin, Vitamin B12s, Aquacobalamin, Cobalamin [III])	Mesorhizobium loti	Production (export)
112	Cellobiose	Actinobacillus succinogenes	Consumption (import)
112	D-Arabinose (L-Arabinose, Arabinose, L-Arabinopyranose, L-Arabinofuranose)	Actinobacillus succinogenes	Consumption (import)
112	D-Fructose (Fructose)	Actinobacillus succinogenes	Consumption (import)
112	D-Glucose (Glucose)	Actinobacillus succinogenes	Consumption (import)
112	D-Glucuronic acid (D-Glucuronate)	Actinobacillus succinogenes	Consumption (import)
112	D-Mannitol (Mannitol)	Actinobacillus succinogenes	Consumption (import)
112	D-Sorbitol (D-Glucitol, Sorbitol, Glucitol, L-Sorbitol, Sorbitol)	Actinobacillus succinogenes	Consumption (import)
112	D-Xylose (Xylose)	Actinobacillus succinogenes	Consumption (import)
112	L-Arabitol (L-Arabinitol, D-Arabitol)	Actinobacillus succinogenes	Consumption (import)
112	Lactose	Actinobacillus succinogenes	Consumption (import)
112	Succinate	Actinobacillus succinogenes	Production (export)
113	Triglyceride	Bacillus pumilus, Acinetobacter calcoaceticus, Micrococcus luteus, Bacillus subtilis, Staphylococcus aureus, Bacillus licheniformis	Macromolecule degradation
114	Spermidine	Campylobacter jejuni	Consumption (import)
115	alpha-Linolenic acid (Omega-3 fatty acid)	Butyrivibrio fibrisolvens, Ruminococcus albus	Consumption (import)
115	Linoleic acid (Omega-6 fatty acid)	Butyrivibrio fibrisolvens, Ruminococcus albus	Consumption (import)
116	Acetate	Prevotella copri	Production (export)
116	Cellobiose	Prevotella copri	Consumption (import)
116	D-Arabinose (L-Arabinose, Arabinose, L-Arabinopyranose, L-Arabinofuranose)	Prevotella copri	Consumption (import)
116	D-Glucose (Glucose)	Prevotella copri	Consumption (import)
116	D-Xylose (Xylose)	Prevotella copri	Consumption (import)
116	L-Rhamnose (Rhamnose, D-Rhamnose)	Prevotella copri	Consumption (import)
116	Lactose	Prevotella copri	Consumption (import)
116	Maltose	Prevotella copri	Consumption (import)
116	Raffinose	Prevotella copri	Consumption (import)
116	Succinate	Prevotella copri	Production (export)
116	Sucrose	Prevotella copri	Consumption (import)
117	Benzoate	Geobacter metallireducens	Consumption (import)
117	p-Cresol (4-methylphenol, 4-cresol)	Geobacter metallireducens	Consumption (import)
117	Phenol	Geobacter metallireducens	Consumption (import)
117	Phenylacetate	Geobacter metallireducens	Consumption (import)
117	Toluene	Geobacter metallireducens	Consumption (import)
118	1,2-Ethanediol (Ethylene glycol)	Bacteroides thetaiotaomicron	Production (export)
118	1,2-propanediol (Propene diol, Propylene glycol, [R]-1,2-propanediol, [R]-propane-1,2-diol, [S]-1,2-propanediol, [S]-propane-1,2-diol)	Bacteroides thetaiotaomicron	Production (export)
118	Acetate	Bacteroides thetaiotaomicron	Production (export)
118	Arabinan*	Bacteroides thetaiotaomicron	Macromolecule degradation
118	Cellobiose	Bacteroides thetaiotaomicron	Consumption (import)
118	Chondroitin 4-sulfate (Chondroitin 6-sulfate)	Bacteroides thetaiotaomicron	Macromolecule degradation
118	CO2	Bacteroides thetaiotaomicron	Production (export)
118	D-Arabinose (L-Arabinose, Arabinose, L-Arabinopyranose, L-Arabinofuranose)	Bacteroides thetaiotaomicron	Consumption (import)
118	D-Fructose (Fructose)	Bacteroides thetaiotaomicron	Consumption (import)
118	D-Galactose	Bacteroides thetaiotaomicron	Consumption (import)
118	D-Galacturonate	Bacteroides thetaiotaomicron	Consumption (import)
118	D-Glucose (Glucose)	Bacteroides thetaiotaomicron	Consumption (import)
118	D-Mannose (Mannose)	Bacteroides thetaiotaomicron	Consumption (import)
118	Dextrin (Maltotriose, Maltodextrin, Maltohexaose, Maltotetraose, Maltooligosaccharide)	Bacteroides thetaiotaomicron	Consumption (import)
118	Ethanol	Bacteroides thetaiotaomicron	Production (export)
118	Formate	Bacteroides thetaiotaomicron	Production (export)
118	H2 (Hydrogen)	Bacteroides thetaiotaomicron	Production (export)
118	Hyaluronan (Hyaluronate, Hyaluronic acid)	Bacteroides thetaiotaomicron	Macromolecule degradation
118	Isobutyrate (2-Methylpropanoic acid)	Bacteroides thetaiotaomicron	Production (export)
118	Isovalerate (3-Methylbutanoic acid)	Bacteroides thetaiotaomicron	Production (export)
118	L-Fucose	Bacteroides thetaiotaomicron	Consumption (import)
118	L-Lactate ([S]-Lactate, Lactate, D-Lactate, [R]-Lactate)	Bacteroides thetaiotaomicron	Production (export)
118	L-Leucine (Leucine)	Bacteroides thetaiotaomicron	Consumption (import)
118	L-Malate ([S]-Malate, L-Malic acid, Malate, D-Malate, [R]-Malate)	Pseudomonas aeruginosa, Rhizobium leguminosarum, Ensifer meliloti (Sinorhizobium meliloti), Bacillus subtilis, Corynebacterium glutamicum, Rhodobacter capsulatus, Escherichia coli	Consumption (import)
118	L-Rhamnose (Rhamnose, D-Rhamnose)	Bacteroides thetaiotaomicron	Consumption (import)
118	L-Valine (Valine, D-Valine)	Bacteroides thetaiotaomicron	Consumption (import)
118	Mannan*	Bacteroides thetaiotaomicron	Macromolecule degradation
118	Menaquinone (Vitamin K2)	Bacteroides thetaiotaomicron	Production (export)
118	Methanol	Bacteroides thetaiotaomicron	Production (export)
118	Mucin (Mucus Glycoprotein)	Bacteroides thetaiotaomicron	Macromolecule degradation
118	N-Acetyl-D-Glucosamine (N-Acetylglucosamine)	Bacteroides thetaiotaomicron	Consumption (import)
118	N-Acetylgalactosamine (N-Acetyl-D-galactosamine)	Bacteroides thetaiotaomicron	Consumption (import)
118	N-Acetylneuraminic acid (N-acetylneuraminate, Neu5Ac, Sialic acid)	Bacteroides thetaiotaomicron	Consumption (import)
118	Pectin	Bacteroides thetaiotaomicron	Macromolecule degradation
118	Phenylacetate	Bacteroides thetaiotaomicron	Production (export)
118	Propanoate (Propionate)	Bacteroides thetaiotaomicron	Production (export)
118	Putrescine	Bacteroides thetaiotaomicron	Production (export)
118	Pyruvate	Bacteroides thetaiotaomicron	Production (export)
118	Spermidine	Bacteroides thetaiotaomicron	Production (export)
118	Starch (Amylopectin, Amylose, 1,4-alpha-D-Glucan, Pullulan, Resistant starch)	Bacteroides thetaiotaomicron	Macromolecule degradation
118	Succinate	Pseudomonas aeruginosa, Rhizobium leguminosarum, Ensifer meliloti (Sinorhizobium meliloti), Bacillus subtilis, Corynebacterium glutamicum, Rhodobacter capsulatus, Escherichia coli	Consumption (import)
118	Succinate	Bacteroides thetaiotaomicron	Production (export)
118	Urea	Bacteroides thetaiotaomicron	Production (export)
119	Triglyceride	Ralstonia pickettii	Macromolecule degradation
120	Biotin (Vitamin B7)	Lactobacillus casei	Consumption (import)
120	Folic acid (Folate, Vitamin B9)	Lactobacillus casei	Consumption (import)
120	Folic acid (Folate, Vitamin B9)	Lactobacillus casei	Production (export)
120	Thiamine (Vitamin B1, Thiamin)	Lactobacillus casei	Consumption (import)
121	2-methylbutyrate (2-methylbutanoic acid)	Ruminococcus bromii, Ruminococcus albus	Consumption (import)
121	4-Aminobenzoate (para-amino, Benzoic acid)	Ruminococcus albus	Consumption (import)
121	Adenosylcobalamin (Vitamin B12, Cobamide coenzyme, Cob[II]alamin, Vitamin B12r, Cob[I]alamin, Vitamin B12s, Aquacobalamin, Cobalamin [III])	Ruminococcus bromii	Consumption (import)
121	Bicarbonate (HCO3-, H2CO3, Carbonic acid, Carbonate)	Ruminococcus bromii	Consumption (import)
121	Biotin (Vitamin B7)	Ruminococcus bromii, Ruminococcus albus	Consumption (import)
121	Cellobiose	Ruminococcus albus	Consumption (import)
121	Cellulose (Beta-D-glucan)	Ruminococcus albus	Macromolecule degradation
121	D-Fructose (Fructose)	Ruminococcus bromii	Consumption (import)
121	Isobutyrate (2-Methylpropanoic acid)	Ruminococcus bromii, Ruminococcus albus	Consumption (import)
121	Isovalerate (3-Methylbutanoic acid)	Ruminococcus bromii	Consumption (import)
121	L-Cysteine (Cysteine, D-Cysteine)	Ruminococcus bromii	Consumption (import)
121	L-Leucine (Leucine)	Prevotella ruminicola (Bacteroides ruminicola)	Consumption (import)
121	Maltose	Ruminococcus bromii	Consumption (import)
121	NH3 (Ammonia, NH4+, Ammonium)	Ruminococcus bromii, Ruminococcus albus	Consumption (import)
121	Pantothenic acid (Vitamin B5, Pantothenate)	Ruminococcus bromii	Consumption (import)
121	Pyridoxal (Vitamin B6, Pyridoxine, Pyridoxamine, Vitamin B6)	Ruminococcus bromii, Ruminococcus albus	Consumption (import)
121	Riboflavin (Vitamin B2)	Ruminococcus bromii	Consumption (import)
121	Sulfate (Sulfuric acid)	Ruminococcus bromii	Consumption (import)
121	Thiosulfate	Ruminococcus bromii	Consumption (import)
122	[R,R]-2,3-Butanediol ([R,R]-Butanediol, [S,S]-2,3-Butanediol, [S,S]-Butanediol)	Bacillus subtilis	Production (export)
122	Acetate	Bacillus subtilis, Escherichia coli	Production (export)
122	Acetone	Bacillus subtilis	Production (export)
122	L-Glutamate (L-Glutamic acid, Glutamate, D-Glutamate)	Corynebacterium glutamicum	Production (export)
122	L-Lactate ([S]-Lactate, Lactate, D-Lactate, [R]-Lactate)	Escherichia coli	Production (export)
122	L-Lysine (Lysine, D-Lysine)	Corynebacterium glutamicum	Production (export)
122	L-Threonine (Threonine)	Escherichia coli	Production (export)
122	Riboflavin (Vitamin B2)	Bacillus subtilis	Production (export)
123	H2O2	Streptococcus sanguinis	Production (export)
123	Menaquinone (Vitamin K2)	Porphyromonas gingivalis, Bifidobacterium dentium, Bifidobacterium bifidum, Bifidobacterium adolescentis, Bifidobacterium longum (Bifidobacterium infantis, Bifidobacterium suis)	Consumption (import)
124	Acetate	Coprococcus, Coprococcus eutactus, Coprococcus catus, Coprococcus comes, Ruminococcus torques	Production (export)
124	Butyrate	Coprococcus eutactus, Coprococcus catus	Production (export)
124	Cellobiose	Coprococcus eutactus	Consumption (import)
124	D-Arabinose (L-Arabinose, Arabinose, L-Arabinopyranose, L-Arabinofuranose)	Coprococcus comes	Consumption (import)
124	D-Fructose (Fructose)	Coprococcus eutactus, Coprococcus catus, Coprococcus comes	Consumption (import)
124	D-Galactose	Coprococcus comes, Clostridium nexile, Ruminococcus torques, Bacteroides eggerthii	Consumption (import)
124	D-Glucose (Glucose)	Coprococcus eutactus, Coprococcus comes	Consumption (import)
124	D-Mannitol (Mannitol)	Coprococcus catus	Consumption (import)
124	D-Mannose (Mannose)	Coprococcus eutactus	Consumption (import)
124	D-Xylose (Xylose)	Coprococcus comes	Consumption (import)
124	Ethanol	Coprococcus eutactus, Ruminococcus torques	Production (export)
124	Formate	Coprococcus eutactus, Ruminococcus torques	Production (export)
124	H2 (Hydrogen)	Coprococcus catus, Coprococcus eutactus, Ruminococcus torques	Production (export)
124	L-Lactate ([S]-Lactate, Lactate, D-Lactate, [R]-Lactate)	Coprococcus eutactus, Coprococcus comes, Ruminococcus torques	Production (export)
124	Lactose	Coprococcus eutactus, Coprococcus comes	Consumption (import)
124	Maltose	Coprococcus eutactus, Coprococcus comes	Consumption (import)
124	Melibiose	Coprococcus eutactus	Consumption (import)
124	Propanoate (Propionate)	Coprococcus catus, Coprococcus comes	Production (export)
124	Raffinose	Coprococcus eutactus, Coprococcus comes	Consumption (import)
124	Starch (Amylopectin, Amylose, 1,4-alpha-D-Glucan, Pullulan, Resistant starch)	Coprococcus eutactus	Macromolecule degradation
124	Sucrose	Coprococcus eutactus, Coprococcus comes	Consumption (import)
125	Adenosylcobalamin (Vitamin B12, Cobamide coenzyme, Cob[II]alamin, Vitamin B12r, Cob[I]alamin, Vitamin B12s, Aquacobalamin, Cobalamin [III])	Deinococcus radiodurans	Consumption (import)
125	Biotin (Vitamin B7)	Deinococcus radiodurans	Consumption (import)
125	L-Asparagine (Asparagine)	Deinococcus radiodurans	Consumption (import)
125	L-Glutamate (L-Glutamic acid, Glutamate, D-Glutamate)	Deinococcus radiodurans	Consumption (import)
125	L-Glutamine (D-Glutamine, Glutamine)	Deinococcus radiodurans	Consumption (import)
125	L-Methionine (D-Methionine)	Deinococcus radiodurans	Consumption (import)
125	L-Serine (Serine, D-Serine)	Deinococcus radiodurans	Consumption (import)
125	Niacin (Vitamin B3, Nicotinic acid, Nicotinate, Nicotinamide, Vitamin B3)	Deinococcus radiodurans	Consumption (import)
125	Sulfate (Sulfuric acid)	Deinococcus radiodurans	Consumption (import)
126	D-Glucose (Glucose)	Haemophilus influenzae, Haemophilus parainfluenzae	Consumption (import)
126	L-Lactate ([S]-Lactate, Lactate, D-Lactate, [R]-Lactate)	Haemophilus influenzae, Haemophilus parainfluenzae	Consumption (import)
127	p-Cresol (4-methylphenol, 4-cresol)	Clostridium difficile	Production (export)
128	Acetate	Subdoligranulum variabile, Clostridium leptum, Eubacterium siraeum	Production (export)
128	Acetate	Faecalibacterium prausnitzii	Consumption (import)
128	Butyrate	Subdoligranulum variabile, Eubacterium siraeum, Faecalibacterium prausnitzii	Production (export)
128	Cellobiose	Subdoligranulum variabile	Consumption (import)
128	D-Fructose (Fructose)	Subdoligranulum variabile	Consumption (import)
128	D-Galactose	Subdoligranulum variabile	Consumption (import)
128	D-Glucose (Glucose)	Subdoligranulum variabile, Faecalibacterium prausnitzii	Consumption (import)
128	D-Mannose (Mannose)	Subdoligranulum variabile	Consumption (import)
128	D-Turanose	Subdoligranulum variabile	Consumption (import)
128	Dextrin (Maltotriose, Maltodextrin, Maltohexaose, Maltotetraose, Maltooligosaccharide)	Subdoligranulum variabile	Consumption (import)
128	Ethanol	Clostridium leptum, Eubacterium siraeum	Production (export)
128	Formate	Faecalibacterium prausnitzii	Production (export)
128	L-Fucose	Subdoligranulum variabile	Consumption (import)
128	L-Lactate ([S]-Lactate, Lactate, D-Lactate, [R]-Lactate)	Subdoligranulum variabile, Eubacterium siraeum, Faecalibacterium prausnitzii	Production (export)
128	L-Rhamnose (Rhamnose, D-Rhamnose)	Subdoligranulum variabile	Consumption (import)
128	Lactose	Subdoligranulum variabile	Consumption (import)
128	Maltose	Subdoligranulum variabile	Consumption (import)
128	Melibiose	Subdoligranulum variabile	Consumption (import)
128	N-Acetyl-D-Glucosamine (N-Acetylglucosamine)	Subdoligranulum variabile	Consumption (import)
128	N-Acetyl-D-mannosamine	Subdoligranulum variabile	Consumption (import)
128	Raffinose	Subdoligranulum variabile	Consumption (import)
128	Succinate	Subdoligranulum variabile, Eubacterium siraeum	Production (export)
128	Sucrose	Subdoligranulum variabile	Consumption (import)
128	Trehalose	Subdoligranulum variabile	Consumption (import)
129	Mucin (Mucus Glycoprotein)	Bifidobacterium bifidum, Ruminococcus torques	Macromolecule degradation
130	Adenosylcobalamin (Vitamin B12, Cobamide coenzyme, Cob[II]alamin, Vitamin B12r, Cob[I]alamin, Vitamin B12s, Aquacobalamin, Cobalamin [III])	Propionibacterium freudenreichii (Propionibacterium shermanii)	Production (export)
130	Folic acid (Folate, Vitamin B9)	Lactobacillus plantarum, Lactobacillus fermentum, Lactobacillus reuteri, Lactobacillus brevis	Production (export)
131	Adenosylcobalamin (Vitamin B12, Cobamide coenzyme, Cob[II]alamin, Vitamin B12r, Cob[I]alamin, Vitamin B12s, Aquacobalamin, Cobalamin [III])	Propionibacterium freudenreichii (Propionibacterium shermanii)	Production (export)
131	Folic acid (Folate, Vitamin B9)	Lactobacillus plantarum	Production (export)
132	3-phenylpropionic acid (Phenylpropanoate, 3-phenylpropionate)	Colonocyte (host colon)	Consumption (import)
132	Indole	Colonocyte (host colon)	Consumption (import)
132	Indole-3-acetate (Indoleacetate)	Colonocyte (host colon)	Consumption (import)
132	NH3 (Ammonia, NH4+, Ammonium)	Colonocyte (host colon)	Consumption (import)
132	p-Cresol (4-methylphenol, 4-cresol)	Colonocyte (host colon)	Consumption (import)
132	Phenol	Colonocyte (host colon)	Consumption (import)
132	Phenylacetate	Colonocyte (host colon)	Consumption (import)
133	Acetate	Klebsiella pneumoniae, Pseudomonas mendocina	Consumption (import)
133	D-Glucose (Glucose)	Ralstonia pickettii, Klebsiella pneumoniae, Pseudomonas mendocina	Consumption (import)
133	Formate	Ralstonia pickettii, Klebsiella pneumoniae, Pseudomonas mendocina	Consumption (import)
133	Methanol	Ralstonia pickettii, Klebsiella pneumoniae, Pseudomonas mendocina	Consumption (import)
133	Methylamine (Monomethylamine)	Ralstonia pickettii, Klebsiella pneumoniae, Pseudomonas mendocina	Consumption (import)
133	Nitrate	Ralstonia pickettii, Klebsiella pneumoniae, Pseudomonas mendocina	Consumption (import)
133	Succinate	Klebsiella pneumoniae	Consumption (import)
133	Sucrose	Klebsiella pneumoniae	Consumption (import)
134	Acetate	Acetobacter pasteurianus	Production (export)
134	Ethanol	Acetobacter pasteurianus	Consumption (import)
134	L-Lactate ([S]-Lactate, Lactate, D-Lactate, [R]-Lactate)	Acetobacter pasteurianus	Consumption (import)
134	Pectin	Acetobacter pasteurianus	Macromolecule degradation
135	1,2-Ethanediol (Ethylene glycol)	Pelotomaculum thermopropionicum	Consumption (import)
135	1,3-Propanediol	Pelotomaculum thermopropionicum	Consumption (import)
135	Acetate	Pelotomaculum thermopropionicum, Syntrophobacter fumaroxidans	Production (export)
135	Butanol	Pelotomaculum thermopropionicum	Consumption (import)
135	CO2	Pelotomaculum thermopropionicum, Syntrophobacter fumaroxidans	Production (export)
135	Ethanol	Pelotomaculum thermopropionicum, Desulfotomaculum nigrificans	Consumption (import)
135	Formate	Methanothermobacter thermautotrophicus	Consumption (import)
135	H2 (Hydrogen)	Methanothermobacter thermautotrophicus	Consumption (import)
135	H2 (Hydrogen)	Pelotomaculum thermopropionicum, Syntrophobacter fumaroxidans	Production (export)
135	L-Lactate ([S]-Lactate, Lactate, D-Lactate, [R]-Lactate)	Pelotomaculum thermopropionicum, Desulfotomaculum nigrificans	Consumption (import)
135	L-Malate ([S]-Malate, L-Malic acid, Malate, D-Malate, [R]-Malate)	Pelotomaculum thermopropionicum	Production (export)
135	Pentanol	Pelotomaculum thermopropionicum	Consumption (import)
135	Propanoate (Propionate)	Pelotomaculum thermopropionicum, Syntrophobacter fumaroxidans	Consumption (import)
135	Propanol (n-propanol, 1-Propanol)	Pelotomaculum thermopropionicum	Consumption (import)
135	Pyruvate	Pelotomaculum thermopropionicum	Consumption (import)
135	Succinate	Pelotomaculum thermopropionicum	Production (export)
135	Sulfate (Sulfuric acid)	Desulfotomaculum nigrificans	Consumption (import)
136	Polypeptide	Propionibacterium acnes	Macromolecule degradation
137	Acetate	Syntrophomonas wolfei, Syntrophus aciditrophicus	Production (export)
137	Benzoate	Syntrophomonas wolfei, Syntrophus aciditrophicus	Consumption (import)
137	Butyrate	Syntrophomonas wolfei, Syntrophus aciditrophicus	Consumption (import)
137	H2 (Hydrogen)	Syntrophomonas wolfei, Syntrophus aciditrophicus	Production (export)
138	Triglyceride	Pseudomonas aeruginosa, Burkholderia glumae, Pseudomonas fluorescens	Macromolecule degradation
139	Adenosylcobalamin (Vitamin B12, Cobamide coenzyme, Cob[II]alamin, Vitamin B12r, Cob[I]alamin, Vitamin B12s, Aquacobalamin, Cobalamin [III])	Propionibacterium freudenreichii (Propionibacterium shermanii)	Production (export)
140	L-Lactate ([S]-Lactate, Lactate, D-Lactate, [R]-Lactate)	Propionic acid bacteria (see Supplementary Data 2d)	Consumption (import)
141	D-Glucose (Glucose)	Streptococcus gordonii	Consumption (import)
141	L-Lactate ([S]-Lactate, Lactate, D-Lactate, [R]-Lactate)	Veillonella atypica	Consumption (import)
141	L-Lactate ([S]-Lactate, Lactate, D-Lactate, [R]-Lactate)	Streptococcus gordonii	Production (export)
141	Maltose	Streptococcus gordonii	Consumption (import)
142	Nitrate	Escherichia coli	Consumption (import)
143	Acetate	Acidaminococcus fermentans	Production (export)
143	Butyrate	Acidaminococcus fermentans	Production (export)
143	Citrate	Acidaminococcus fermentans	Consumption (import)
143	H2 (Hydrogen)	Acidaminococcus fermentans	Production (export)
143	H2S (HS-)	Acidaminococcus fermentans	Production (export)
143	L-Glutamate (L-Glutamic acid, Glutamate, D-Glutamate)	Acidaminococcus fermentans	Consumption (import)
143	Propanoate (Propionate)	Acidaminococcus fermentans	Production (export)
144	Xylan*	Prevotella ruminicola (Bacteroides ruminicola)	Macromolecule degradation
145	Acetate	Bifidobacterium, Actinomyces	Production (export)
145	Cellobiose	Collinsella intestinalis	Consumption (import)
145	Cellobiose	Collinsella aerofaciens (Eubacterium aerofaciens), Collinsella intestinalis, Collinsella stercoris	Consumption (import)
145	D-Fructose (Fructose)	Collinsella intestinalis	Consumption (import)
145	D-Galactose	Collinsella intestinalis	Consumption (import)
145	D-Glucose (Glucose)	Collinsella	Consumption (import)
145	D-Glucose (Glucose)	Collinsella intestinalis	Consumption (import)
145	D-Mannose (Mannose)	Collinsella intestinalis	Consumption (import)
145	D-Ribose (Ribose)	Collinsella aerofaciens (Eubacterium aerofaciens), Collinsella intestinalis	Consumption (import)
145	Ethanol	Collinsella	Production (export)
145	Formate	Collinsella	Production (export)
145	H2 (Hydrogen)	Collinsella	Production (export)
145	L-Lactate ([S]-Lactate, Lactate, D-Lactate, [R]-Lactate)	Collinsella	Production (export)
145	L-Lactate ([S]-Lactate, Lactate, D-Lactate, [R]-Lactate)	Bifidobacterium, Actinomyces	Production (export)
145	L-Rhamnose (Rhamnose, D-Rhamnose)	Collinsella aerofaciens (Eubacterium aerofaciens)	Consumption (import)
145	Lactose	Collinsella aerofaciens (Eubacterium aerofaciens), Collinsella stercoris	Consumption (import)
145	Maltose	Collinsella aerofaciens (Eubacterium aerofaciens), Collinsella stercoris	Consumption (import)
145	Propanoate (Propionate)	Propionibacterium	Production (export)
145	Raffinose	Collinsella aerofaciens (Eubacterium aerofaciens)	Consumption (import)
145	Sucrose	Collinsella aerofaciens (Eubacterium aerofaciens)	Consumption (import)
145	Trehalose	Collinsella aerofaciens (Eubacterium aerofaciens), Collinsella stercoris	Consumption (import)
146	Acetate	Catenibacterium mitsuokai	Production (export)
146	Butyrate	Catenibacterium mitsuokai	Production (export)
146	Cellobiose	Catenibacterium mitsuokai	Consumption (import)
146	D-Fructose (Fructose)	Catenibacterium mitsuokai	Consumption (import)
146	D-Galactose	Catenibacterium mitsuokai	Consumption (import)
146	D-Glucose (Glucose)	Catenibacterium mitsuokai	Consumption (import)
146	D-Mannose (Mannose)	Catenibacterium mitsuokai	Consumption (import)
146	Isobutyrate (2-Methylpropanoic acid)	Catenibacterium mitsuokai	Production (export)
146	L-Lactate ([S]-Lactate, Lactate, D-Lactate, [R]-Lactate)	Catenibacterium mitsuokai	Production (export)
146	Lactose	Catenibacterium mitsuokai	Consumption (import)
146	Maltose	Catenibacterium mitsuokai	Consumption (import)
146	Starch (Amylopectin, Amylose, 1,4-alpha-D-Glucan, Pullulan, Resistant starch)	Catenibacterium mitsuokai	Macromolecule degradation
146	Sucrose	Catenibacterium mitsuokai	Consumption (import)
147	Acetate	Eubacterium limosum	Production (export)
147	Cellulose (Beta-D-glucan)	Fibrobacter succinogenes (Bacteroides succinogenes), Ruminococcus flavefaciens, Ruminococcus albus, Eubacterium cellulosolvens	Macromolecule degradation
147	Dextrin (Maltotriose, Maltodextrin, Maltohexaose, Maltotetraose, Maltooligosaccharide)	Lactobacillus acidophilus, Lactobacillus casei, Lactobacillus fermentum, Lactobacillus plantarum, Lactobacillus brevis, Lactobacillus helveticus, Bifidobacterium longum (Bifidobacterium infantis, Bifidobacterium suis)	Consumption (import)
147	Hemicellulose	Butyrivibrio fibrisolvens, Prevotella ruminicola (Bacteroides ruminicola)	Macromolecule degradation
147	Polypeptide	Prevotella ruminicola (Bacteroides ruminicola)	Macromolecule degradation
147	Starch (Amylopectin, Amylose, 1,4-alpha-D-Glucan, Pullulan, Resistant starch)	Streptococcus bovis (Streptococcus equinus), Prevotella ruminicola (Bacteroides ruminicola)	Macromolecule degradation
148	FOS (Fructooligosaccharide)	Lactobacillus acidophilus, Bifidobacterium adolescentis, Lactobacillus plantarum, Bifidobacterium longum (Bifidobacterium infantis, Bifidobacterium suis), Lactobacillus casei	Consumption (import)
149	Acetate	Eubacterium	Consumption (import)
149	Acetate	Bacteroides	Production (export)
149	Butyrate	Eubacterium	Production (export)
149	CO2	Bacteroides, Eubacterium	Production (export)
149	Formate	Eubacterium	Production (export)
149	H2 (Hydrogen)	Bacteroides, Eubacterium	Production (export)
149	Propanoate (Propionate)	Bacteroides	Production (export)
150	Mucin (Mucus Glycoprotein)	Bifidobacterium bifidum, Bifidobacterium longum (Bifidobacterium infantis, Bifidobacterium suis)	Macromolecule degradation
151	H2S (HS-)	Achromobacter piechaudii	Production (export)
151	Malonate	Achromobacter piechaudii	Consumption (import)
151	Nitrate	Achromobacter piechaudii	Consumption (import)
152	Butyrate	Butyrivibrio proteoclasticus	Production (export)
152	Cellulose (Beta-D-glucan)	Fibrobacter succinogenes (Bacteroides succinogenes), Ruminococcus flavefaciens	Macromolecule degradation
152	D-Galacturonate	Butyrivibrio proteoclasticus	Consumption (import)
152	D-Glucose (Glucose)	Butyrivibrio proteoclasticus	Consumption (import)
152	D-Glucuronic acid (D-Glucuronate)	Butyrivibrio proteoclasticus	Consumption (import)
152	D-Xylose (Xylose)	Butyrivibrio proteoclasticus	Consumption (import)
152	Formate	Butyrivibrio proteoclasticus	Production (export)
152	H2 (Hydrogen)	Butyrivibrio proteoclasticus	Production (export)
152	L-Rhamnose (Rhamnose, D-Rhamnose)	Butyrivibrio proteoclasticus	Consumption (import)
152	Pectin	Butyrivibrio proteoclasticus	Macromolecule degradation
152	Starch (Amylopectin, Amylose, 1,4-alpha-D-Glucan, Pullulan, Resistant starch)	Butyrivibrio proteoclasticus	Macromolecule degradation
152	Xylan*	Butyrivibrio proteoclasticus	Macromolecule degradation
153	Adenosylcobalamin (Vitamin B12, Cobamide coenzyme, Cob[II]alamin, Vitamin B12r, Cob[I]alamin, Vitamin B12s, Aquacobalamin, Cobalamin [III])	Klebsiella pneumoniae	Production (export)
154	CO2	Leuconostoc mesenteroides	Production (export)
154	D-Glucose (Glucose)	Leuconostoc mesenteroides	Consumption (import)
155	Acetate	Bifidobacterium bifidum	Production (export)
155	D-Galactose	Bifidobacterium bifidum	Consumption (import)
155	D-Glucose (Glucose)	Bifidobacterium bifidum	Consumption (import)
155	D-Mannitol (Mannitol)	Bifidobacterium bifidum	Consumption (import)
155	Ethanol	Bifidobacterium bifidum	Production (export)
155	L-Lactate ([S]-Lactate, Lactate, D-Lactate, [R]-Lactate)	Bifidobacterium bifidum	Production (export)
155	Lactose	Bifidobacterium bifidum	Consumption (import)
155	Mucin (Mucus Glycoprotein)	Bifidobacterium bifidum, Bacteroides fragilis, Bacteroides thetaiotaomicron, Akkermansia muciniphila, Bifidobacterium longum (Bifidobacterium infantis, Bifidobacterium suis), Mitsuokella multacida	Macromolecule degradation
156	Citrate	Achromobacter piechaudii	Consumption (import)
156	D-Gluconate (D-Gluconic acid) (Gluconate)	Achromobacter piechaudii	Consumption (import)
156	Isovalerate (3-Methylbutanoic acid)	Achromobacter piechaudii	Consumption (import)
156	Itaconate	Achromobacter piechaudii	Consumption (import)
156	L-Tyrosine (Tyrosine)	Achromobacter piechaudii	Consumption (import)
156	Valerate (Pentanoic acid, Pentanoate)	Achromobacter piechaudii	Consumption (import)
157	Acetate	Methanococcus maripaludis	Consumption (import)
157	Acetate	Desulfovibrio vulgaris	Production (export)
157	Ethanol	Desulfovibrio vulgaris	Consumption (import)
157	Formate	Methanococcus maripaludis	Consumption (import)
157	Formate	Desulfovibrio vulgaris	Production (export)
157	H2 (Hydrogen)	Methanococcus maripaludis	Consumption (import)
157	H2 (Hydrogen)	Desulfovibrio vulgaris	Production (export)
157	H2S (HS-)	Desulfovibrio vulgaris	Production (export)
157	L-Lactate ([S]-Lactate, Lactate, D-Lactate, [R]-Lactate)	Desulfovibrio vulgaris	Consumption (import)
157	L-Malate ([S]-Malate, L-Malic acid, Malate, D-Malate, [R]-Malate)	Desulfovibrio vulgaris	Consumption (import)
157	Methane (CH4)	Methanococcus maripaludis	Production (export)
157	NH3 (Ammonia, NH4+, Ammonium)	Desulfovibrio vulgaris	Consumption (import)
157	NH3 (Ammonia, NH4+, Ammonium)	Methanococcus maripaludis	Production (export)
157	Pyruvate	Desulfovibrio vulgaris	Consumption (import)
157	Sulfate (Sulfuric acid)	Desulfovibrio vulgaris	Consumption (import)
158	CO2	Acidithiobacillus ferrooxidans	Consumption (import)
159	Triglyceride	Acinetobacter calcoaceticus	Macromolecule degradation
160	Cellobiose	Pyrococcus furiosus	Consumption (import)
160	Cellotetraose (Cellohexaose, Cellopentaose, Cellotriose)	Pyrococcus furiosus	Consumption (import)
160	Dextrin (Maltotriose, Maltodextrin, Maltohexaose, Maltotetraose, Maltooligosaccharide)	Thermotoga maritima	Consumption (import)
160	Maltose	Pyrococcus furiosus, Thermotoga maritima	Consumption (import)
160	Pyruvate	Pyrococcus furiosus, Pyrococcus abyssi	Consumption (import)
160	Trehalose	Thermotoga maritima	Consumption (import)
161	Arabinan*	Bacteroides thetaiotaomicron	Macromolecule degradation
161	Arabinogalactan	Bacteroides thetaiotaomicron	Macromolecule degradation
161	Arabinoxylan*	Bacteroides ovatus	Macromolecule degradation
161	Chondroitin 4-sulfate (Chondroitin 6-sulfate)	Bacteroides thetaiotaomicron	Macromolecule degradation
161	Chondroitin 4-sulfate (Chondroitin 6-sulfate)	Bacteroides thetaiotaomicron	Macromolecule degradation
161	FOS (Fructooligosaccharide)	Bacteroides ovatus, Faecalibacterium prausnitzii	Consumption (import)
161	Galactan	Bacteroides thetaiotaomicron	Macromolecule degradation
161	Galactomannan*	Bacteroides ovatus	Macromolecule degradation
161	Glucomannan*	Bacteroides ovatus	Macromolecule degradation
161	Hemicellulose	Bacteroides ovatus	Macromolecule degradation
161	Hyaluronan (Hyaluronate, Hyaluronic acid)	Bacteroides thetaiotaomicron	Macromolecule degradation
161	Mannan*	Bacteroides thetaiotaomicron	Macromolecule degradation
161	Mucin (Mucus Glycoprotein)	Bacteroides thetaiotaomicron, Bacteroides fragilis	Macromolecule degradation
161	Mucin (Mucus Glycoprotein)	Bacteroides thetaiotaomicron	Macromolecule degradation
161	Starch (Amylopectin, Amylose, 1,4-alpha-D-Glucan, Pullulan, Resistant starch)	Bacteroides ovatus	Macromolecule degradation
161	Starch (Amylopectin, Amylose, 1,4-alpha-D-Glucan, Pullulan, Resistant starch)	Bacteroides thetaiotaomicron	Macromolecule degradation
161	Xylan*	Bacteroides ovatus	Macromolecule degradation
161	Xyloglucan*	Bacteroides ovatus	Macromolecule degradation
162	Acetate	Pelotomaculum thermopropionicum, Syntrophomonas wolfei, Syntrophus aciditrophicus, Syntrophobacter fumaroxidans	Production (export)
162	Acetate	Methanosaeta thermophila, Methanosarcina acetivorans	Consumption (import)
162	Butanol	Pelotomaculum thermopropionicum	Consumption (import)
162	Butyrate	Pelotomaculum thermopropionicum, Syntrophomonas wolfei, Syntrophus aciditrophicus, Syntrophobacter fumaroxidans	Consumption (import)
162	CO2	Pelotomaculum thermopropionicum, Syntrophomonas wolfei, Syntrophus aciditrophicus, Syntrophobacter fumaroxidans	Production (export)
162	CO2	Methanothermobacter thermautotrophicus, Methanosarcina acetivorans, Methanospirillum hungatei, Methanococcus maripaludis	Consumption (import)
162	Ethanol	Pelotomaculum thermopropionicum, Syntrophomonas wolfei, Syntrophus aciditrophicus, Syntrophobacter fumaroxidans	Consumption (import)
162	H2 (Hydrogen)	Pelotomaculum thermopropionicum, Syntrophomonas wolfei, Syntrophus aciditrophicus, Syntrophobacter fumaroxidans	Production (export)
162	H2 (Hydrogen)	Methanothermobacter thermautotrophicus, Methanosarcina acetivorans, Methanospirillum hungatei, Methanococcus maripaludis	Consumption (import)
162	L-Lactate ([S]-Lactate, Lactate, D-Lactate, [R]-Lactate)	Pelotomaculum thermopropionicum, Syntrophomonas wolfei, Syntrophus aciditrophicus, Syntrophobacter fumaroxidans	Consumption (import)
162	Propanoate (Propionate)	Pelotomaculum thermopropionicum, Syntrophomonas wolfei, Syntrophus aciditrophicus, Syntrophobacter fumaroxidans	Consumption (import)
162	Propanol (n-propanol, 1-Propanol)	Pelotomaculum thermopropionicum	Consumption (import)
162	Pyruvate	Pelotomaculum thermopropionicum	Consumption (import)
163	Glycerol	Propionibacterium freudenreichii (Propionibacterium shermanii)	Consumption (import)
163	Lactose	Propionibacterium freudenreichii (Propionibacterium shermanii)	Consumption (import)
163	Propanoate (Propionate)	Propionibacterium freudenreichii (Propionibacterium shermanii)	Production (export)
164	CO2	Oxalobacter formigenes	Production (export)
164	Formate	Oxalobacter formigenes	Production (export)
164	Oxalate	Oxalobacter formigenes	Consumption (import)
165	D-Glucose (Glucose)	Acidiphilium cryptum	Consumption (import)
166	CO2	Escherichia coli	Production (export)
166	D-Glucose (Glucose)	Enterococcus faecalis (Streptococcus faecalis)	Consumption (import)
166	D-Ribose (Ribose)	Enterococcus faecalis (Streptococcus faecalis)	Consumption (import)
166	H2 (Hydrogen)	Escherichia coli	Production (export)
167	Hemicellulose	Bacteroides ovatus	Macromolecule degradation
168	Acetate	Ruminococcus flavefaciens	Production (export)
168	Cellulose (Beta-D-glucan)	Ruminococcus flavefaciens	Macromolecule degradation
168	CO2	Methanobrevibacter ruminantium, Ruminococcus flavefaciens	Consumption (import)
168	D-Glucose (Glucose)	Ruminococcus albus	Consumption (import)
168	Formate	Methanobrevibacter ruminantium	Consumption (import)
168	Formate	Ruminococcus flavefaciens	Production (export)
168	H2 (Hydrogen)	Methanobrevibacter ruminantium	Consumption (import)
168	H2 (Hydrogen)	Ruminococcus albus, Ruminococcus flavefaciens	Production (export)
168	Succinate	Ruminococcus flavefaciens	Production (export)
169	Acetate	Bilophila wadsworthia	Production (export)
169	Butanol	Bilophila wadsworthia	Consumption (import)
169	Ethanol	Bilophila wadsworthia	Consumption (import)
169	Formate	Bilophila wadsworthia	Consumption (import)
169	Glycerol	Bilophila wadsworthia	Consumption (import)
169	H2 (Hydrogen)	Bilophila wadsworthia	Consumption (import)
169	Isethionate	Bilophila wadsworthia	Consumption (import)
169	L-Lactate ([S]-Lactate, Lactate, D-Lactate, [R]-Lactate)	Bilophila wadsworthia	Consumption (import)
169	L-Malate ([S]-Malate, L-Malic acid, Malate, D-Malate, [R]-Malate)	Bilophila wadsworthia	Consumption (import)
169	NH3 (Ammonia, NH4+, Ammonium)	Bilophila wadsworthia	Production (export)
169	Nitrate	Bilophila wadsworthia	Consumption (import)
169	Propanol (n-propanol, 1-Propanol)	Bilophila wadsworthia	Consumption (import)
169	Pyruvate	Bilophila wadsworthia	Consumption (import)
169	Succinate	Bilophila wadsworthia	Consumption (import)
169	Sulfate (Sulfuric acid)	Bilophila wadsworthia	Consumption (import)
169	Taurine	Bilophila wadsworthia	Consumption (import)
169	Thiosulfate	Bilophila wadsworthia	Consumption (import)
170	2-Oxobutyrate (Alpha-ketobutyrate, 2-Oxobutanoate)	Anaerotruncus colihominis	Consumption (import)
170	Acetate	Anaerotruncus colihominis	Production (export)
170	Butyrate	Anaerotruncus colihominis	Production (export)
170	Cellobiose	Anaerotruncus colihominis	Consumption (import)
170	D-Fructose (Fructose)	Anaerotruncus colihominis	Consumption (import)
170	D-Galactose	Anaerotruncus colihominis	Consumption (import)
170	D-Glucose (Glucose)	Anaerotruncus colihominis	Consumption (import)
170	D-Mannose (Mannose)	Anaerotruncus colihominis	Consumption (import)
170	D-Turanose	Anaerotruncus colihominis	Consumption (import)
170	Dextrin (Maltotriose, Maltodextrin, Maltohexaose, Maltotetraose, Maltooligosaccharide)	Anaerotruncus colihominis	Consumption (import)
170	H2S (HS-)	Anaerotruncus colihominis	Production (export)
170	Indole	Anaerotruncus colihominis	Production (export)
170	Inosine	Anaerotruncus colihominis	Consumption (import)
170	L-Malate ([S]-Malate, L-Malic acid, Malate, D-Malate, [R]-Malate)	Anaerotruncus colihominis	Consumption (import)
170	L-Serine (Serine, D-Serine)	Anaerotruncus colihominis	Consumption (import)
170	L-Valine (Valine, D-Valine)	Anaerotruncus colihominis	Consumption (import)
170	Maltose	Anaerotruncus colihominis	Consumption (import)
170	N-Acetyl-D-Glucosamine (N-Acetylglucosamine)	Anaerotruncus colihominis	Consumption (import)
170	N-Acetyl-D-mannosamine	Anaerotruncus colihominis	Consumption (import)
170	Pyruvate	Anaerotruncus colihominis	Consumption (import)
170	Thymidine	Anaerotruncus colihominis	Consumption (import)
170	Trehalose	Anaerotruncus colihominis	Consumption (import)
170	Uridine	Anaerotruncus colihominis	Consumption (import)
171	Acetate	Acholeplasma laidlawii	Production (export)
171	D-Fructose (Fructose)	Acholeplasma laidlawii	Consumption (import)
171	D-Galactose	Acholeplasma laidlawii	Consumption (import)
171	D-Glucose (Glucose)	Acholeplasma laidlawii	Consumption (import)
171	L-Methionine (D-Methionine)	Acholeplasma laidlawii	Consumption (import)
172	H2 (Hydrogen)	Methanobrevibacter ruminantium, Methanobrevibacter smithii	Consumption (import)
172	H2 (Hydrogen)	Bacteroides	Production (export)
172	Methane (CH4)	Methanobrevibacter ruminantium, Methanobrevibacter smithii	Production (export)
173	Adenosylcobalamin (Vitamin B12, Cobamide coenzyme, Cob[II]alamin, Vitamin B12r, Cob[I]alamin, Vitamin B12s, Aquacobalamin, Cobalamin [III])	Propionibacterium freudenreichii (Propionibacterium shermanii), Salmonella enterica, Bacillus megaterium, Lactobacillus reuteri	Production (export)
173	Folic acid (Folate, Vitamin B9)	Lactobacillus gasseri	Consumption (import)
173	Folic acid (Folate, Vitamin B9)	Lactococcus lactis, Lactobacillus plantarum, Streptococcus thermophilus, Bifidobacterium longum (Bifidobacterium infantis, Bifidobacterium suis), Lactobacillus acidophilus, Lactobacillus reuteri, Bifidobacterium animalis	Production (export)
173	Folic acid (Folate, Vitamin B9)	Lactobacillus gasseri	Consumption (import)
173	Menaquinone (Vitamin K2)	Lactococcus lactis	Production (export)
173	Pyridoxal (Vitamin B6, Pyridoxine, Pyridoxamine, Vitamin B6)	Lactobacillus helveticus, Sphaerobacter thermophilus	Production (export)
173	Riboflavin (Vitamin B2)	Leuconostoc mesenteroides, Propionibacterium freudenreichii (Propionibacterium shermanii), Lactobacillus fermentum, Lactobacillus plantarum, Lactococcus lactis	Production (export)
173	Thiamine (Vitamin B1, Thiamin)	Lactobacillus helveticus, Sphaerobacter thermophilus	Production (export)
174	Adenosylcobalamin (Vitamin B12, Cobamide coenzyme, Cob[II]alamin, Vitamin B12r, Cob[I]alamin, Vitamin B12s, Aquacobalamin, Cobalamin [III])	Propionibacterium freudenreichii (Propionibacterium shermanii), Lactobacillus reuteri, Salmonella enterica, Listeria innocua	Production (export)
174	Folic acid (Folate, Vitamin B9)	Bifidobacterium animalis	Consumption (import)
174	Folic acid (Folate, Vitamin B9)	Bifidobacterium adolescentis, Bifidobacterium bifidum, Bifidobacterium longum (Bifidobacterium infantis, Bifidobacterium suis), Bifidobacterium breve, Bifidobacterium dentium, Lactobacillus plantarum	Production (export)
174	Pyridoxal (Vitamin B6, Pyridoxine, Pyridoxamine, Vitamin B6)	Streptococcus thermophilus, Lactobacillus helveticus, Bifidobacterium longum (Bifidobacterium infantis, Bifidobacterium suis)	Production (export)
174	Riboflavin (Vitamin B2)	Bacillus subtilis, Escherichia coli	Production (export)
174	Thiamine (Vitamin B1, Thiamin)	Streptococcus thermophilus, Lactobacillus helveticus, Bifidobacterium longum (Bifidobacterium infantis, Bifidobacterium suis)	Production (export)
175	Acetate	Clostridium	Production (export)
175	Butyrate	Clostridium	Production (export)
175	CO2	Clostridium beijerinckii	Production (export)
175	D-Glucose (Glucose)	Clostridium beijerinckii	Consumption (import)
175	H2 (Hydrogen)	Clostridium beijerinckii	Production (export)
175	Isopropanol (2-Propanol)	Clostridium beijerinckii	Production (export)
176	Adenosylcobalamin (Vitamin B12, Cobamide coenzyme, Cob[II]alamin, Vitamin B12r, Cob[I]alamin, Vitamin B12s, Aquacobalamin, Cobalamin [III])	Streptomyces griseus, Bacillus megaterium, Mycobacterium smegmatis, Propionibacterium freudenreichii (Propionibacterium shermanii)	Production (export)
177	Butyrate	Faecalibacterium prausnitzii	Production (export)
177	Linoleic acid (Omega-6 fatty acid)	Bifidobacterium pseudocatenulatum	Production (export)
178	Adenosylcobalamin (Vitamin B12, Cobamide coenzyme, Cob[II]alamin, Vitamin B12r, Cob[I]alamin, Vitamin B12s, Aquacobalamin, Cobalamin [III])	Klebsiella pneumoniae	Production (export)
178	Benzoate	Klebsiella pneumoniae	Consumption (import)
178	Cellobiose	Klebsiella pneumoniae	Consumption (import)
178	Citrate	Klebsiella pneumoniae	Consumption (import)
178	D-Arabinose (L-Arabinose, Arabinose, L-Arabinopyranose, L-Arabinofuranose)	Klebsiella pneumoniae	Consumption (import)
178	D-Gluconate (D-Gluconic acid) (Gluconate)	Klebsiella pneumoniae	Consumption (import)
178	D-Xylose (Xylose)	Klebsiella pneumoniae	Consumption (import)
178	Ethanolamine (Phosphatidylethanolamine)	Klebsiella pneumoniae	Consumption (import)
178	Inositol (myo-Inositol, Inositol 1-phosphate, Myo-inositol phosphate)	Klebsiella pneumoniae	Consumption (import)
178	L-Arabitol (L-Arabinitol, D-Arabitol)	Klebsiella pneumoniae	Consumption (import)
178	L-Glutamate (L-Glutamic acid, Glutamate, D-Glutamate)	Klebsiella pneumoniae	Consumption (import)
178	L-Malate ([S]-Malate, L-Malic acid, Malate, D-Malate, [R]-Malate)	Klebsiella pneumoniae	Consumption (import)
178	L-Sorbose (Sorbose)	Klebsiella pneumoniae	Consumption (import)
178	Raffinose	Klebsiella pneumoniae	Consumption (import)
178	Stachyose	Klebsiella pneumoniae	Consumption (import)
178	Sucrose	Klebsiella pneumoniae	Consumption (import)
178	Tyramine	Klebsiella pneumoniae	Consumption (import)
178	Urea	Klebsiella pneumoniae	Consumption (import)
179	[R,R]-2,3-Butanediol ([R,R]-Butanediol, [S,S]-2,3-Butanediol, [S,S]-Butanediol)	Lactobacillus plantarum	Production (export)
179	Acetate	Lactobacillus plantarum	Production (export)
179	Acetoin (3-hydroxybutanone, acetyl methyl carbinol, [R]-Acetoin)	Lactobacillus plantarum	Production (export)
179	D-Glucose (Glucose)	Lactobacillus plantarum	Consumption (import)
179	Ethanol	Lactobacillus plantarum	Production (export)
180	Acetate	Methanosarcina, Methanosaeta, Methanosphaera, Methanosphaera stadtmanae	Consumption (import)
180	Carbon monoxide (CO)	Methanosarcina barkeri, Methanosarcina acetivorans, Methanothermobacter, Methanosarcina	Consumption (import)
180	CO2	Methanopyrus kandleri, Methanobrevibacter smithii	Consumption (import)
180	CO2	Methanosarcina, Methanosaeta	Production (export)
180	Formate	Methanobrevibacter smithii, Methanobrevibacter, Methanothermobacter, Methanococcus, Methanothermococcus, Methanoculleus, Methanoplanus, Methanospirillum, Methanocorpusculum	Consumption (import)
180	Formate	Methanosarcina acetivorans	Production (export)
180	H2 (Hydrogen)	Methanosarcina, Methanosphaera, Methanobrevibacter, Methanothermobacter, Methanothermus, Methanococcus, Methanothermococcus, Methanocaldococcus, Methanoculleus, Methanoplanus, Methanospirillum, Methanocorpusculum, Methanopyrus, Methanosphaera stadtmanae, Methanosarcina barkeri, Methanopyrus kandleri, Methanobrevibacter smithii	Consumption (import)
180	Methane (CH4)	Methanothermobacter, Methanosarcina	Production (export)
180	Methanol	Methanosarcina, Methanosphaera, Methanosphaera stadtmanae	Consumption (import)
180	Methylamine (Monomethylamine)	Methanosarcina, Methanococcoides, Methanohalobium, Methanohalophilus	Consumption (import)
181	Acetate	Ruminococcus obeum	Production (export)
181	Cellobiose	Ruminococcus obeum	Consumption (import)
181	D-Arabinose (L-Arabinose, Arabinose, L-Arabinopyranose, L-Arabinofuranose)	Ruminococcus obeum	Consumption (import)
181	D-Glucose (Glucose)	Blautia hansenii (Ruminococcus hansenii), Ruminococcus obeum	Consumption (import)
181	D-Mannose (Mannose)	Ruminococcus obeum	Consumption (import)
181	D-Xylose (Xylose)	Ruminococcus obeum	Consumption (import)
181	L-Lactate ([S]-Lactate, Lactate, D-Lactate, [R]-Lactate)	Blautia hansenii (Ruminococcus hansenii)	Production (export)
181	Lactose	Blautia hansenii (Ruminococcus hansenii)	Consumption (import)
181	Maltose	Ruminococcus obeum	Consumption (import)
181	Raffinose	Blautia hansenii (Ruminococcus hansenii), Ruminococcus obeum	Consumption (import)
182	Acetate	Fusobacterium nucleatum	Production (export)
182	Butyrate	Fusobacterium nucleatum	Production (export)
182	D-Glucose (Glucose)	Fusobacterium nucleatum	Consumption (import)
182	L-Aspartate (Aspartate, D-Aspartate)	Fusobacterium nucleatum	Consumption (import)
182	L-Cysteine (Cysteine, D-Cysteine)	Fusobacterium nucleatum	Consumption (import)
182	L-Glutamate (L-Glutamic acid, Glutamate, D-Glutamate)	Fusobacterium nucleatum	Consumption (import)
182	L-Glutamine (D-Glutamine, Glutamine)	Fusobacterium nucleatum	Consumption (import)
182	L-Histidine (Histidine)	Fusobacterium nucleatum	Consumption (import)
182	L-Lysine (Lysine, D-Lysine)	Fusobacterium nucleatum	Consumption (import)
182	L-Methionine (D-Methionine)	Fusobacterium nucleatum	Consumption (import)
182	L-Serine (Serine, D-Serine)	Fusobacterium nucleatum	Consumption (import)
182	L-Threonine (Threonine)	Fusobacterium nucleatum	Consumption (import)
183	Choline	Streptococcus parasanguinis	Consumption (import)
183	Trimethylamine	Streptococcus parasanguinis	Production (export)
184	Acetate	Eubacterium rectale, Roseburia inulinivorans, Eubacterium hallii, Roseburia intestinalis, Butyrivibrio fibrisolvens, Anaerostipes caccae, Coprococcus catus, Faecalibacterium prausnitzii	Consumption (import)
184	Acetate	Faecalibacterium prausnitzii	Production (export)
184	Butyrate	Subdoligranulum variabile, Anaerostipes caccae, Roseburia intestinalis, Anaerotruncus colihominis, Coprococcus catus, Roseburia inulinivorans, Faecalibacterium prausnitzii, Coprococcus comes, Butyrivibrio fibrisolvens, Eubacterium rectale, Coprococcus eutactus, Eubacterium hallii, Roseburia	Production (export)
184	FOS (Fructooligosaccharide)	Roseburia inulinivorans, Faecalibacterium prausnitzii	Consumption (import)
184	L-Fucose	Roseburia inulinivorans	Consumption (import)
184	L-Lactate ([S]-Lactate, Lactate, D-Lactate, [R]-Lactate)	Eubacterium hallii, Anaerostipes caccae, Coprococcus catus	Consumption (import)
184	Linoleic acid (Omega-6 fatty acid)	Roseburia	Consumption (import)
184	Propanoate (Propionate)	Roseburia inulinivorans, Faecalibacterium prausnitzii, Eubacterium rectale, Roseburia	Production (export)
184	Propanol (n-propanol, 1-Propanol)	Roseburia inulinivorans	Production (export)
184	Xylan*	Roseburia intestinalis	Macromolecule degradation
185	Acetate	Ruminococcus bromii, Ruminococcus flavefaciens, Bacteroides, Prevotella, Bifidobacterium, Atopobium, Lactobacillus, Enterococcus	Production (export)
185	Butyrate	Faecalibacterium prausnitzii, Roseburia, Eubacterium	Production (export)
185	Formate	Faecalibacterium prausnitzii, Ruminococcus bromii, Ruminococcus flavefaciens, Roseburia, Eubacterium, Bifidobacterium, Atopobium	Production (export)
185	L-Lactate ([S]-Lactate, Lactate, D-Lactate, [R]-Lactate)	Faecalibacterium prausnitzii, Ruminococcus bromii, Ruminococcus flavefaciens, Roseburia, Eubacterium, Bifidobacterium, Atopobium, Enterococcus, Lactobacillus	Production (export)
185	Propanoate (Propionate)	Bacteroides, Prevotella	Production (export)
185	Succinate	Ruminococcus bromii, Ruminococcus flavefaciens, Bacteroides, Prevotella	Production (export)
186	Acetate	Geobacter metallireducens, Desulfuromonas acetoxidans	Consumption (import)
186	Acetate	Shewanella putrefaciens (Pseudomonas putrefaciens)	Production (export)
186	Benzaldehyde	Geobacter metallireducens	Consumption (import)
186	Benzoate	Geobacter metallireducens	Consumption (import)
186	Benzyl alcohol	Geobacter metallireducens	Consumption (import)
186	Butanol	Geobacter metallireducens	Consumption (import)
186	Butyrate	Geobacter metallireducens	Consumption (import)
186	CO2	Geobacter metallireducens, Desulfuromonas acetoxidans, Shewanella putrefaciens (Pseudomonas putrefaciens)	Production (export)
186	Ethanol	Geobacter metallireducens	Consumption (import)
186	Formate	Shewanella putrefaciens (Pseudomonas putrefaciens)	Consumption (import)
186	H2 (Hydrogen)	Sphingobium japonicum	Consumption (import)
186	Isobutyrate (2-Methylpropanoic acid)	Geobacter metallireducens	Consumption (import)
186	Isovalerate (3-Methylbutanoic acid)	Geobacter metallireducens	Consumption (import)
186	L-Lactate ([S]-Lactate, Lactate, D-Lactate, [R]-Lactate)	Shewanella putrefaciens (Pseudomonas putrefaciens)	Consumption (import)
186	Mn2+ (Manganese)	Geobacter metallireducens, Shewanella putrefaciens (Pseudomonas putrefaciens)	Consumption (import)
186	NH3 (Ammonia, NH4+, Ammonium)	Geobacter metallireducens	Production (export)
186	Nitrate	Geobacter metallireducens	Consumption (import)
186	p-Cresol (4-methylphenol, 4-cresol)	Geobacter metallireducens	Consumption (import)
186	Phenol	Geobacter metallireducens	Consumption (import)
186	Propanoate (Propionate)	Geobacter metallireducens	Consumption (import)
186	Propanol (n-propanol, 1-Propanol)	Geobacter metallireducens	Consumption (import)
186	Pyruvate	Geobacter metallireducens, Shewanella putrefaciens (Pseudomonas putrefaciens)	Consumption (import)
186	Toluene	Geobacter metallireducens	Consumption (import)
186	Valerate (Pentanoic acid, Pentanoate)	Geobacter metallireducens	Consumption (import)
187	Acetate	Veillonella parvula	Production (export)
187	D-Glucose (Glucose)	Streptococcus mutans	Consumption (import)
187	L-Lactate ([S]-Lactate, Lactate, D-Lactate, [R]-Lactate)	Veillonella parvula	Consumption (import)
187	L-Lactate ([S]-Lactate, Lactate, D-Lactate, [R]-Lactate)	Streptococcus mutans	Production (export)
187	Polypeptide	Veillonella parvula	Macromolecule degradation
187	Propanoate (Propionate)	Veillonella parvula	Production (export)
187	Sucrose	Streptococcus mutans	Consumption (import)
188	Cellulose (Beta-D-glucan)	Acidothermus cellulolyticus, Bacillus pumilus, Cellulomonas flavigena, Cytophaga hutchinsonii, Rhodothermus marinus, Thermobifida fusca, Acetivibrio cellulolyticus, Caldicellulosiruptor saccharolyticus, Clostridium thermocellum, Clostridium cellulolyticum, Eubacterium cellulosolvens, Fibrobacter succinogenes (Bacteroides succinogenes), Ruminococcus albus, Ruminococcus flavefaciens, Spirochaeta th…	Macromolecule degradation
188	Ethanol	Clostridium, Ruminococcus albus	Production (export)
188	H2 (Hydrogen)	Clostridium, Ruminococcus albus	Production (export)
188	N2	Clostridium butyricum	Consumption (import)
188	Succinate	Fibrobacter succinogenes (Bacteroides succinogenes), Ruminococcus flavefaciens	Production (export)
189	Butyrate	Anaerostipes caccae, Eubacterium hallii	Production (export)
189	Fructan (Inulin, Levan)	Bifidobacterium adolescentis	Macromolecule degradation
189	L-Lactate ([S]-Lactate, Lactate, D-Lactate, [R]-Lactate)	Anaerostipes caccae, Eubacterium hallii	Consumption (import)
189	L-Lactate ([S]-Lactate, Lactate, D-Lactate, [R]-Lactate)	Bifidobacterium adolescentis	Production (export)
190	Acetate	Bacteroides ovatus, Bifidobacterium breve, Clostridium perfringens	Production (export)
190	Butyrate	Clostridium perfringens	Production (export)
190	Ethanol	Bifidobacterium breve	Production (export)
190	Formate	Bifidobacterium breve	Production (export)
190	L-Lactate ([S]-Lactate, Lactate, D-Lactate, [R]-Lactate)	Bacteroides ovatus, Bifidobacterium breve, Clostridium perfringens	Production (export)
190	Propanoate (Propionate)	Bacteroides ovatus	Production (export)
190	Succinate	Bacteroides ovatus, Clostridium perfringens	Production (export)
191	Polypeptide	Clostridium perfringens, Propionibacterium acnes, Enterococcus faecalis (Streptococcus faecalis), Clostridium sporogenes	Macromolecule degradation
192	Polypeptide	Bacteroides fragilis	Macromolecule degradation
193	Mucin (Mucus Glycoprotein)	Bacteroides caccae, Bacteroides fragilis, Parabacteroides distasonis, Bacteroides thetaiotaomicron, Bacteroides uniformis	Macromolecule degradation
194	Mucin (Mucus Glycoprotein)	Bacteroides fragilis	Macromolecule degradation
195	Butyrate	Enterococcus faecalis (Streptococcus faecalis)	Production (export)
195	NH3 (Ammonia, NH4+, Ammonium)	Bacteroides fragilis, Bacteroides thetaiotaomicron, Bacteroides vulgatus, Enterococcus faecalis (Streptococcus faecalis)	Production (export)
195	Polypeptide	Bacteroides fragilis, Bacteroides thetaiotaomicron, Bacteroides vulgatus, Enterococcus faecalis (Streptococcus faecalis)	Macromolecule degradation
195	Propanoate (Propionate)	Bacteroides fragilis, Bacteroides thetaiotaomicron, Bacteroides vulgatus, Enterococcus faecalis (Streptococcus faecalis)	Production (export)
195	Valerate (Pentanoic acid, Pentanoate)	Bacteroides fragilis, Bacteroides thetaiotaomicron	Production (export)
196	2-methylbutyrate (2-methylbutanoic acid)	Desulfobulbus propionicus	Consumption (import)
196	Butyrate	Desulfotomaculum acetoxidans	Consumption (import)
196	Isobutyrate (2-Methylpropanoic acid)	Ruminococcus flavefaciens, Fibrobacter succinogenes (Bacteroides succinogenes)	Consumption (import)
196	Isovalerate (3-Methylbutanoic acid)	Ruminococcus flavefaciens, Desulfobacterium autotrophicum	Consumption (import)
196	Stearic acid (Stearate, Octadecanoate)	Desulfarculus baarsii	Consumption (import)
196	Triglyceride	Clostridium botulinum, Enterococcus faecalis (Streptococcus faecalis)	Macromolecule degradation
196	Valerate (Pentanoic acid, Pentanoate)	Fibrobacter succinogenes (Bacteroides succinogenes), Desulfotomaculum acetoxidans	Consumption (import)
197	Acetate	Selenomonas, Propionibacterium, Megasphaera, Bacteroides, Butyrivibrio	Production (export)
197	Butyrate	Megasphaera, Butyrivibrio	Production (export)
197	D-Glucose (Glucose)	Megasphaera, Selenomonas, Propionibacterium	Consumption (import)
197	L-Lactate ([S]-Lactate, Lactate, D-Lactate, [R]-Lactate)	Veillonella, Selenomonas, Propionibacterium, Megasphaera	Consumption (import)
197	L-Lactate ([S]-Lactate, Lactate, D-Lactate, [R]-Lactate)	Lactobacillus, Eubacterium, Streptococcus, Butyrivibrio	Production (export)
197	Propanoate (Propionate)	Selenomonas, Propionibacterium	Production (export)
198	2-methylbutyrate (2-methylbutanoic acid)	Fibrobacter succinogenes (Bacteroides succinogenes)	Consumption (import)
198	Acetate	Bacteroides fragilis, Fibrobacter succinogenes (Bacteroides succinogenes), Bacteroides	Production (export)
198	Adenosylcobalamin (Vitamin B12, Cobamide coenzyme, Cob[II]alamin, Vitamin B12r, Cob[I]alamin, Vitamin B12s, Aquacobalamin, Cobalamin [III])	Bacteroides eggerthii, Bacteroides fragilis, Bacteroides vulgatus, Bacteroides thetaiotaomicron, Parabacteroides distasonis	Consumption (import)
198	Biotin (Vitamin B7)	Fibrobacter succinogenes (Bacteroides succinogenes)	Consumption (import)
198	Butyrate	Fusobacterium	Production (export)
198	Cellulose (Beta-D-glucan)	Fibrobacter succinogenes (Bacteroides succinogenes)	Macromolecule degradation
198	CO2	Fibrobacter succinogenes (Bacteroides succinogenes), Bacteroides fragilis, Bacteroides	Consumption (import)
198	D-Fructose (Fructose)	Bacteroides	Consumption (import)
198	D-Glucose (Glucose)	Bacteroides fragilis, Bacteroides thetaiotaomicron	Consumption (import)
198	D-Mannose (Mannose)	Bacteroides thetaiotaomicron	Consumption (import)
198	Formate	Fibrobacter succinogenes (Bacteroides succinogenes)	Production (export)
198	Hemicellulose	Fibrobacter succinogenes (Bacteroides succinogenes)	Macromolecule degradation
198	Isobutyrate (2-Methylpropanoic acid)	Fibrobacter succinogenes (Bacteroides succinogenes)	Consumption (import)
198	L-Cysteine (Cysteine, D-Cysteine)	Fibrobacter succinogenes (Bacteroides succinogenes), Bacteroides fragilis, Bacteroides vulgatus, Bacteroides thetaiotaomicron, Parabacteroides distasonis	Consumption (import)
198	L-Lactate ([S]-Lactate, Lactate, D-Lactate, [R]-Lactate)	Streptococcus	Production (export)
198	L-Lactate ([S]-Lactate, Lactate, D-Lactate, [R]-Lactate)	Leptotrichia, Bacteroides fragilis, Fibrobacter succinogenes (Bacteroides succinogenes)	Production (export)
198	L-Methionine (D-Methionine)	Bacteroides fragilis, Bacteroides vulgatus, Bacteroides thetaiotaomicron, Parabacteroides distasonis	Consumption (import)
198	NH3 (Ammonia, NH4+, Ammonium)	Fibrobacter succinogenes (Bacteroides succinogenes), Bacteroides fragilis, Bacteroides vulgatus, Bacteroides thetaiotaomicron, Parabacteroides distasonis, Prevotella ruminicola (Bacteroides ruminicola), Bacteroides	Consumption (import)
198	Pectin	Fibrobacter succinogenes (Bacteroides succinogenes)	Macromolecule degradation
198	Propanoate (Propionate)	Fibrobacter succinogenes (Bacteroides succinogenes), Bacteroides fragilis, Bacteroides eggerthii, Bacteroides	Production (export)
198	Starch (Amylopectin, Amylose, 1,4-alpha-D-Glucan, Pullulan, Resistant starch)	Bacteroides fragilis, Bacteroides ovatus, Bacteroides thetaiotaomicron, Bacteroides vulgatus, Parabacteroides distasonis	Macromolecule degradation
198	Succinate	Fibrobacter succinogenes (Bacteroides succinogenes), Bacteroides fragilis, Bacteroides	Production (export)
199	Acetate	Eubacterium rectale	Consumption (import)
199	Acetate	Bacteroides thetaiotaomicron	Production (export)
199	Butyrate	Eubacterium rectale	Production (export)
199	Cellobiose	Eubacterium rectale	Consumption (import)
199	CO2	Bacteroides thetaiotaomicron	Production (export)
199	D-Arabinose (L-Arabinose, Arabinose, L-Arabinopyranose, L-Arabinofuranose)	Eubacterium rectale	Consumption (import)
199	D-Glucose (Glucose)	Eubacterium rectale	Consumption (import)
199	Formate	Methanobrevibacter smithii	Consumption (import)
199	Formate	Bacteroides thetaiotaomicron	Production (export)
199	H2 (Hydrogen)	Methanobrevibacter smithii	Consumption (import)
199	L-Alanine (D-Alanine, Alanine)	Eubacterium rectale	Production (export)
199	L-Fucose	Bacteroides thetaiotaomicron	Consumption (import)
199	L-Glutamate (L-Glutamic acid, Glutamate, D-Glutamate)	Eubacterium rectale	Production (export)
199	L-Glutamine (D-Glutamine, Glutamine)	Eubacterium rectale	Production (export)
199	Lactose	Eubacterium rectale	Consumption (import)
199	Methane (CH4)	Methanobrevibacter smithii	Production (export)
199	Propanoate (Propionate)	Bacteroides thetaiotaomicron	Production (export)
199	Starch (Amylopectin, Amylose, 1,4-alpha-D-Glucan, Pullulan, Resistant starch)	Bacteroides thetaiotaomicron	Macromolecule degradation
199	Succinate	Bacteroides thetaiotaomicron	Production (export)
200	Galactitol (Dulcitol)	Mycobacterium smegmatis, Gluconobacter oxydans	Consumption (import)
201	4-Aminobutyrate (GABA)	Lactobacillus rhamnosus	Production (export)
202	Urea	Helicobacter pylori	Consumption (import)
203	Adenosylcobalamin (Vitamin B12, Cobamide coenzyme, Cob[II]alamin, Vitamin B12r, Cob[I]alamin, Vitamin B12s, Aquacobalamin, Cobalamin [III])	Bacillus megaterium	Production (export)
204	Cellobiose	Bacteroides ovatus	Consumption (import)
204	Chondroitin 4-sulfate (Chondroitin 6-sulfate)	Bacteroides ovatus, Bacteroides thetaiotaomicron	Macromolecule degradation
204	D-Arabinose (L-Arabinose, Arabinose, L-Arabinopyranose, L-Arabinofuranose)	Bacteroides ovatus, Bacteroides thetaiotaomicron	Consumption (import)
204	D-Fructose (Fructose)	Bacteroides ovatus, Bacteroides thetaiotaomicron	Consumption (import)
204	D-Galactose	Bacteroides ovatus, Bacteroides thetaiotaomicron	Consumption (import)
204	D-Galacturonate	Bacteroides ovatus, Bacteroides thetaiotaomicron	Consumption (import)
204	D-Glucosamine (Glucosamine)	Bacteroides ovatus, Bacteroides thetaiotaomicron	Consumption (import)
204	D-Glucose (Glucose)	Bacteroides ovatus, Bacteroides thetaiotaomicron	Consumption (import)
204	D-Glucuronic acid (D-Glucuronate)	Bacteroides ovatus, Bacteroides thetaiotaomicron	Consumption (import)
204	D-Mannose (Mannose)	Bacteroides ovatus, Bacteroides thetaiotaomicron	Consumption (import)
204	D-Ribose (Ribose)	Bacteroides ovatus, Bacteroides thetaiotaomicron	Consumption (import)
204	D-Xylose (Xylose)	Bacteroides ovatus, Bacteroides thetaiotaomicron	Consumption (import)
204	FOS (Fructooligosaccharide)	Bacteroides ovatus, Bacteroides thetaiotaomicron	Consumption (import)
204	Fructan (Inulin, Levan)	Bacteroides thetaiotaomicron	Macromolecule degradation
204	Hemicellulose	Bacteroides ovatus	Macromolecule degradation
204	Hyaluronan (Hyaluronate, Hyaluronic acid)	Bacteroides ovatus, Bacteroides thetaiotaomicron	Macromolecule degradation
204	L-Fucose	Bacteroides ovatus, Bacteroides thetaiotaomicron	Consumption (import)
204	L-Rhamnose (Rhamnose, D-Rhamnose)	Bacteroides ovatus, Bacteroides thetaiotaomicron	Consumption (import)
204	Mannan*	Bacteroides ovatus, Bacteroides thetaiotaomicron	Macromolecule degradation
204	Mucin (Mucus Glycoprotein)	Bacteroides thetaiotaomicron	Macromolecule degradation
204	N-Acetyl-D-Glucosamine (N-Acetylglucosamine)	Bacteroides ovatus, Bacteroides thetaiotaomicron	Consumption (import)
204	N-Acetylgalactosamine (N-Acetyl-D-galactosamine)	Bacteroides ovatus, Bacteroides thetaiotaomicron	Consumption (import)
204	Pectin	Bacteroides ovatus, Bacteroides thetaiotaomicron	Macromolecule degradation
204	Starch (Amylopectin, Amylose, 1,4-alpha-D-Glucan, Pullulan, Resistant starch)	Bacteroides ovatus, Bacteroides thetaiotaomicron	Macromolecule degradation
205	Cellobiose	Streptococcus bovis (Streptococcus equinus), Ruminococcus albus, Fibrobacter succinogenes (Bacteroides succinogenes), Ruminococcus flavefaciens	Consumption (import)
205	Cellulose (Beta-D-glucan)	Ruminococcus flavefaciens, Butyrivibrio fibrisolvens, Fibrobacter succinogenes (Bacteroides succinogenes), Ruminococcus albus	Macromolecule degradation
205	D-Arabinose (L-Arabinose, Arabinose, L-Arabinopyranose, L-Arabinofuranose)	Prevotella ruminicola (Bacteroides ruminicola)	Consumption (import)
205	D-Glucose (Glucose)	Streptococcus bovis (Streptococcus equinus), Zymomonas mobilis, Butyrivibrio fibrisolvens, Ruminococcus albus, Fibrobacter succinogenes (Bacteroides succinogenes), Prevotella ruminicola (Bacteroides ruminicola), Streptococcus mutans	Consumption (import)
205	D-Xylose (Xylose)	Prevotella ruminicola (Bacteroides ruminicola)	Consumption (import)
205	L-Alanine (D-Alanine, Alanine)	Streptococcus bovis (Streptococcus equinus)	Consumption (import)
205	L-Glutamine (D-Glutamine, Glutamine)	Streptococcus bovis (Streptococcus equinus)	Consumption (import)
205	L-Lactate ([S]-Lactate, Lactate, D-Lactate, [R]-Lactate)	Streptococcus bovis (Streptococcus equinus)	Production (export)
205	L-Serine (Serine, D-Serine)	Streptococcus bovis (Streptococcus equinus)	Consumption (import)
205	L-Threonine (Threonine)	Streptococcus bovis (Streptococcus equinus)	Consumption (import)
205	Maltose	Escherichia coli, Streptococcus bovis (Streptococcus equinus)	Consumption (import)
205	NH3 (Ammonia, NH4+, Ammonium)	Streptococcus bovis (Streptococcus equinus)	Production (export)
205	Sucrose	Streptococcus bovis (Streptococcus equinus)	Consumption (import)
206	Mucin (Mucus Glycoprotein)	Clostridium butyricum, Bacteroides fragilis, Bacteroides vulgatus, Bifidobacterium bifidum, Bifidobacterium breve	Macromolecule degradation
207	Biotin (Vitamin B7)	Baumannia cicadellinicola	Production (export)
207	Folic acid (Folate, Vitamin B9)	Baumannia cicadellinicola	Production (export)
207	L-Arginine (Arginine)	Baumannia cicadellinicola	Consumption (import)
207	L-Histidine (Histidine)	Baumannia cicadellinicola	Production (export)
207	L-Homoserine	Baumannia cicadellinicola	Consumption (import)
207	L-Isoleucine (Isoleucine)	Baumannia cicadellinicola	Consumption (import)
207	L-Leucine (Leucine)	Baumannia cicadellinicola	Consumption (import)
207	L-Lysine (Lysine, D-Lysine)	Baumannia cicadellinicola	Consumption (import)
207	L-Methionine (D-Methionine)	Baumannia cicadellinicola	Production (export)
207	L-Phenylalanine (Phenylalanine, D-Phenylalanine)	Baumannia cicadellinicola	Consumption (import)
207	L-Threonine (Threonine)	Baumannia cicadellinicola	Consumption (import)
207	L-Tryptophan (Tryptophan)	Baumannia cicadellinicola	Consumption (import)
207	L-Valine (Valine, D-Valine)	Baumannia cicadellinicola	Consumption (import)
207	Menaquinone (Vitamin K2)	Baumannia cicadellinicola	Consumption (import)
207	Pyridoxal (Vitamin B6, Pyridoxine, Pyridoxamine, Vitamin B6)	Baumannia cicadellinicola	Production (export)
207	Riboflavin (Vitamin B2)	Baumannia cicadellinicola	Production (export)
207	Thiamine (Vitamin B1, Thiamin)	Baumannia cicadellinicola	Production (export)
208	Chenodeoxycholic acid (Chenodeoxycholate)	Clostridium scindens, Clostridium hiranonis, Clostridium leptum, Clostridium hylemonae	Consumption (import)
208	Cholic acid (Cholate)	Clostridium scindens, Clostridium hiranonis, Clostridium leptum, Clostridium hylemonae	Consumption (import)
208	Deoxycholic acid	Clostridium scindens, Clostridium hiranonis, Clostridium leptum, Clostridium hylemonae	Production (export)
208	Lithocholic acid	Clostridium scindens, Clostridium hiranonis, Clostridium leptum, Clostridium hylemonae	Production (export)
209	CO2	Helicobacter pylori	Production (export)
209	NH3 (Ammonia, NH4+, Ammonium)	Helicobacter pylori	Production (export)
209	Urea	Helicobacter pylori	Consumption (import)
210	Cellobiose	Bacteroides uniformis, Eubacterium rectale, Ruminococcus obeum	Consumption (import)
210	Chitin	Lactococcus lactis	Macromolecule degradation
210	Pectin	Bacteroides caccae, Bacteroides ovatus, Bacteroides thetaiotaomicron, Bacteroides vulgatus, Collinsella aerofaciens (Eubacterium aerofaciens)	Macromolecule degradation
210	Xylan*	Bifidobacterium animalis	Macromolecule degradation
211	NH3 (Ammonia, NH4+, Ammonium)	Clostridium botulinum, Prevotella ruminicola (Bacteroides ruminicola), Peptostreptococcus anaerobius, Clostridium sticklandii, Clostridium	Production (export)
211	Polypeptide	Clostridium botulinum, Prevotella ruminicola (Bacteroides ruminicola)	Macromolecule degradation
211	Propanoate (Propionate)	Clostridium sticklandii	Production (export)
212	4-Aminobutyrate (GABA)	Clostridium botulinum, Clostridium sporogenes, Clostridium difficile	Production (export)
212	5-Aminovalerate	Clostridium botulinum, Clostridium sporogenes, Clostridium difficile	Production (export)
212	Acetate	Clostridium tetani	Production (export)
212	Butyrate	Clostridium tetani	Production (export)
212	D-Glucose (Glucose)	Clostridium acetobutylicum, Clostridium beijerinckii, Clostridium botulinum, Clostridium butyricum, Clostridium difficile, Clostridium sporogenes	Consumption (import)
212	L-Alanine (D-Alanine, Alanine)	Clostridium botulinum, Clostridium sporogenes, Clostridium difficile	Consumption (import)
212	L-Arginine (Arginine)	Clostridium botulinum, Clostridium sporogenes, Clostridium difficile, Clostridium tetani	Consumption (import)
212	L-Aspartate (Aspartate, D-Aspartate)	Clostridium botulinum, Clostridium sporogenes, Clostridium difficile, Clostridium tetani	Consumption (import)
212	L-Glutamine (D-Glutamine, Glutamine)	Clostridium botulinum, Clostridium sporogenes, Clostridium tetani	Consumption (import)
212	L-Glycine (Glycine)	Clostridium botulinum, Clostridium sporogenes, Clostridium difficile, Clostridium tetani	Consumption (import)
212	L-Histidine (Histidine)	Clostridium botulinum, Clostridium tetani, Clostridium difficile	Consumption (import)
212	L-Isoleucine (Isoleucine)	Clostridium botulinum, Clostridium sporogenes, Clostridium difficile	Consumption (import)
212	L-Leucine (Leucine)	Clostridium botulinum, Clostridium sporogenes, Clostridium difficile, Clostridium tetani	Consumption (import)
212	L-Lysine (Lysine, D-Lysine)	Clostridium botulinum, Clostridium tetani	Consumption (import)
212	L-Methionine (D-Methionine)	Clostridium botulinum, Clostridium sporogenes, Clostridium difficile, Clostridium tetani	Consumption (import)
212	L-Phenylalanine (Phenylalanine, D-Phenylalanine)	Clostridium botulinum, Clostridium sporogenes, Clostridium difficile, Clostridium tetani	Consumption (import)
212	L-Proline (Proline, D-Proline)	Clostridium botulinum, Clostridium sporogenes, Clostridium difficile	Consumption (import)
212	L-Serine (Serine, D-Serine)	Clostridium botulinum, Clostridium sporogenes, Clostridium difficile, Clostridium tetani	Consumption (import)
212	L-Threonine (Threonine)	Clostridium botulinum, Clostridium sporogenes, Clostridium difficile, Clostridium tetani	Consumption (import)
212	L-Tryptophan (Tryptophan)	Clostridium botulinum, Clostridium sporogenes, Clostridium difficile, Clostridium tetani	Consumption (import)
212	L-Tyrosine (Tyrosine)	Clostridium botulinum, Clostridium sporogenes, Clostridium difficile, Clostridium tetani	Consumption (import)
212	L-Valine (Valine, D-Valine)	Clostridium difficile	Consumption (import)
213	L-Lactate ([S]-Lactate, Lactate, D-Lactate, [R]-Lactate)	Bifidobacterium breve, Streptococcus thermophilus	Production (export)
214	Triglyceride	Bacillus subtilis, Pseudomonas putida	Macromolecule degradation
215	Cellulose (Beta-D-glucan)	Cellulosilyticum lentocellum	Macromolecule degradation
216	Acetate	Clostridium beijerinckii	Production (export)
216	Acetone	Clostridium beijerinckii	Production (export)
216	Butanol	Clostridium acetobutylicum, Clostridium beijerinckii	Production (export)
216	Butyrate	Clostridium beijerinckii	Production (export)
216	CO2	Clostridium beijerinckii	Production (export)
216	D-Glucose (Glucose)	Clostridium beijerinckii	Consumption (import)
216	Ethanol	Clostridium beijerinckii	Production (export)
216	H2 (Hydrogen)	Clostridium beijerinckii	Production (export)
216	Succinate	Clostridium acetobutylicum, Clostridium beijerinckii	Production (export)
217	Acetate	Butyrivibrio crossotus, Butyrivibrio fibrisolvens, Butyrivibrio proteoclasticus	Consumption (import)
217	Cellobiose	Butyrivibrio fibrisolvens, Butyrivibrio proteoclasticus	Consumption (import)
217	D-Arabinose (L-Arabinose, Arabinose, L-Arabinopyranose, L-Arabinofuranose)	Butyrivibrio fibrisolvens, Butyrivibrio proteoclasticus	Consumption (import)
217	D-Fructose (Fructose)	Butyrivibrio fibrisolvens, Butyrivibrio proteoclasticus	Consumption (import)
217	D-Galactose	Butyrivibrio fibrisolvens, Butyrivibrio proteoclasticus	Consumption (import)
217	D-Glucose (Glucose)	Butyrivibrio fibrisolvens, Butyrivibrio proteoclasticus	Consumption (import)
217	D-Mannose (Mannose)	Butyrivibrio fibrisolvens, Butyrivibrio proteoclasticus	Consumption (import)
217	D-Xylose (Xylose)	Butyrivibrio fibrisolvens, Butyrivibrio proteoclasticus	Consumption (import)
217	Dextrin (Maltotriose, Maltodextrin, Maltohexaose, Maltotetraose, Maltooligosaccharide)	Butyrivibrio crossotus, Butyrivibrio fibrisolvens, Butyrivibrio proteoclasticus	Consumption (import)
217	FOS (Fructooligosaccharide)	Butyrivibrio fibrisolvens, Butyrivibrio proteoclasticus	Consumption (import)
217	Isobutyrate (2-Methylpropanoic acid)	Butyrivibrio crossotus, Butyrivibrio fibrisolvens, Butyrivibrio proteoclasticus	Consumption (import)
217	Isovalerate (3-Methylbutanoic acid)	Butyrivibrio crossotus, Butyrivibrio fibrisolvens, Butyrivibrio proteoclasticus	Consumption (import)
217	L-Rhamnose (Rhamnose, D-Rhamnose)	Butyrivibrio fibrisolvens, Butyrivibrio proteoclasticus	Consumption (import)
217	Lactose	Butyrivibrio crossotus, Butyrivibrio fibrisolvens, Butyrivibrio proteoclasticus	Consumption (import)
217	Linoleic acid (Omega-6 fatty acid)	Butyrivibrio proteoclasticus	Consumption (import)
217	Maltose	Butyrivibrio crossotus, Butyrivibrio fibrisolvens, Butyrivibrio proteoclasticus	Consumption (import)
217	Pectin	Butyrivibrio fibrisolvens, Butyrivibrio proteoclasticus	Macromolecule degradation
217	Polypeptide	Butyrivibrio fibrisolvens, Butyrivibrio proteoclasticus	Macromolecule degradation
217	Propanoate (Propionate)	Butyrivibrio crossotus, Butyrivibrio fibrisolvens, Butyrivibrio proteoclasticus	Consumption (import)
217	Raffinose	Butyrivibrio fibrisolvens, Butyrivibrio proteoclasticus	Consumption (import)
217	Starch (Amylopectin, Amylose, 1,4-alpha-D-Glucan, Pullulan, Resistant starch)	Butyrivibrio crossotus, Butyrivibrio fibrisolvens, Butyrivibrio proteoclasticus	Macromolecule degradation
217	Stearic acid (Stearate, Octadecanoate)	Butyrivibrio proteoclasticus	Production (export)
217	Sucrose	Butyrivibrio fibrisolvens, Butyrivibrio proteoclasticus	Consumption (import)
217	Trehalose	Butyrivibrio fibrisolvens, Butyrivibrio proteoclasticus	Consumption (import)
217	Valerate (Pentanoic acid, Pentanoate)	Butyrivibrio crossotus, Butyrivibrio fibrisolvens, Butyrivibrio proteoclasticus	Consumption (import)
217	Xylan*	Butyrivibrio crossotus, Butyrivibrio fibrisolvens, Butyrivibrio proteoclasticus	Macromolecule degradation
218	L-Arginine (Arginine)	Sutterella wadsworthensis	Consumption (import)
218	L-Aspartate (Aspartate, D-Aspartate)	Sutterella wadsworthensis	Consumption (import)
219	Acetate	Syntrophomonas wolfei, Syntrophobacter fumaroxidans, Pelotomaculum thermopropionicum, Thermotoga maritima	Production (export)
219	Butyrate	Syntrophomonas wolfei	Consumption (import)
219	CO2	Syntrophomonas wolfei, Syntrophobacter fumaroxidans, Pelotomaculum thermopropionicum, Thermotoga maritima	Production (export)
219	D-Glucose (Glucose)	Thermotoga maritima	Consumption (import)
219	Formate	Syntrophomonas wolfei, Syntrophobacter fumaroxidans, Pelotomaculum thermopropionicum	Production (export)
219	H2 (Hydrogen)	Syntrophomonas wolfei, Syntrophobacter fumaroxidans, Pelotomaculum thermopropionicum, Thermotoga maritima	Production (export)
219	Propanoate (Propionate)	Syntrophobacter fumaroxidans, Pelotomaculum thermopropionicum	Consumption (import)
219	Pyruvate	Syntrophobacter fumaroxidans, Pelotomaculum thermopropionicum	Consumption (import)
219	Succinate	Wolinella succinogenes	Production (export)
220	Pyridoxal (Vitamin B6, Pyridoxine, Pyridoxamine, Vitamin B6)	Enterococcus faecalis (Streptococcus faecalis), Lactobacillus casei	Consumption (import)
220	Pyridoxal (Vitamin B6, Pyridoxine, Pyridoxamine, Vitamin B6)	Escherichia coli	Consumption (import)
220	Pyridoxal (Vitamin B6, Pyridoxine, Pyridoxamine, Vitamin B6)	Enterococcus faecalis (Streptococcus faecalis)	Consumption (import)
221	Chondroitin 4-sulfate (Chondroitin 6-sulfate)	Bacteroides thetaiotaomicron	Macromolecule degradation
221	Hyaluronan (Hyaluronate, Hyaluronic acid)	Bacteroides thetaiotaomicron	Macromolecule degradation
221	Linoleic acid (Omega-6 fatty acid)	Bifidobacterium breve	Production (export)
222	Acetate	Geobacter sulfurreducens	Consumption (import)
222	Acetate	Geobacter metallireducens	Production (export)
222	Ethanol	Geobacter metallireducens	Consumption (import)
222	H2 (Hydrogen)	Geobacter sulfurreducens	Consumption (import)
222	H2 (Hydrogen)	Pelobacter carbinolicus	Production (export)
222	N2	Geobacter metallireducens, Geobacter sulfurreducens	Consumption (import)
222	Succinate	Geobacter sulfurreducens	Production (export)
223	Acetate	Desulfotomaculum	Consumption (import)
223	Butyrate	Desulfotomaculum	Consumption (import)
223	CO2	Methanobrevibacter smithii	Consumption (import)
223	Ethanol	Methanobrevibacter smithii	Consumption (import)
223	Formate	Methanobrevibacter smithii	Consumption (import)
223	H2 (Hydrogen)	Blautia hansenii (Ruminococcus hansenii), Blautia hydrogenotrophica (Ruminococcus hydrogenotrophicus), Marvinbryantia formatexigens, Methanobrevibacter smithii, Methanosphaera stadtmanae, Desulfovibrio, Desulfobulbus	Consumption (import)
223	L-Lactate ([S]-Lactate, Lactate, D-Lactate, [R]-Lactate)	Desulfovibrio	Consumption (import)
223	Methanol	Methanobrevibacter smithii, Methanosphaera stadtmanae	Consumption (import)
223	Propanoate (Propionate)	Desulfobulbus	Consumption (import)
224	Acetate	Clostridium butyricum	Production (export)
224	Butyrate	Clostridium butyricum	Production (export)
224	Starch (Amylopectin, Amylose, 1,4-alpha-D-Glucan, Pullulan, Resistant starch)	Clostridium butyricum	Macromolecule degradation
225	Sulfate (Sulfuric acid)	Bilophila wadsworthia	Consumption (import)
225	Taurine	Bilophila wadsworthia	Consumption (import)
226	D-Glucose (Glucose)	Colonocyte (host colon)	Consumption (import)
226	L-Glutamine (D-Glutamine, Glutamine)	Colonocyte (host colon)	Consumption (import)
227	Cellobiose	Clostridium thermocellum	Consumption (import)
227	Cellulose (Beta-D-glucan)	Clostridium thermocellum, Ruminococcus flavefaciens	Macromolecule degradation
227	D-Glucose (Glucose)	Clostridium thermocellum	Consumption (import)
228	Mucin (Mucus Glycoprotein)	Bacteroides thetaiotaomicron	Macromolecule degradation
228	N-Acetylneuraminic acid (N-acetylneuraminate, Neu5Ac, Sialic acid)	Clostridium difficile	Consumption (import)
229	Acetate	Veillonella parvula	Production (export)
229	CO2	Veillonella parvula	Production (export)
229	H2 (Hydrogen)	Veillonella parvula	Production (export)
229	L-Lactate ([S]-Lactate, Lactate, D-Lactate, [R]-Lactate)	Veillonella parvula, Veillonella	Consumption (import)
229	L-Malate ([S]-Malate, L-Malic acid, Malate, D-Malate, [R]-Malate)	Veillonella parvula	Consumption (import)
229	Oxaloacetate	Veillonella parvula	Consumption (import)
229	Propanoate (Propionate)	Veillonella parvula	Production (export)
229	Pyruvate	Veillonella parvula	Consumption (import)
229	Succinate	Veillonella parvula	Consumption (import)
230	Cadaverine	Campylobacter jejuni, Clostridium saccharolyticum	Production (export)
230	Dimethylamine	Faecalibacterium prausnitzii	Production (export)
230	Indole	Clostridium sporogenes, Escherichia coli	Production (export)
230	Indole-3-acetate (Indoleacetate)	Clostridium sporogenes, Escherichia coli	Production (export)
230	Methylamine (Monomethylamine)	Faecalibacterium prausnitzii	Production (export)
230	Putrescine	Campylobacter jejuni, Clostridium saccharolyticum	Production (export)
230	Spermidine	Campylobacter jejuni, Clostridium saccharolyticum	Production (export)
230	Spermine	Campylobacter jejuni, Clostridium saccharolyticum	Production (export)
230	Trimethylamine	Faecalibacterium prausnitzii	Production (export)
230	Trimethylamine N-oxide (Trimethylamine-N-oxide)	Faecalibacterium prausnitzii	Production (export)
231	Chitin	Streptomyces lividans	Macromolecule degradation
231	Xylan*	Streptomyces lividans	Macromolecule degradation
232	1,3-Propanediol	Citrobacter, Klebsiella pneumoniae, Pelobacter carbinolicus, Ilyobacter polytropus	Production (export)
232	Acetate	Citrobacter	Production (export)
232	Glycerol	Citrobacter, Klebsiella pneumoniae, Pelobacter carbinolicus, Ilyobacter polytropus, Desulfovibrio, Pelobacter	Consumption (import)
233	Acetate	Acetohalobium arabaticum	Production (export)
233	Betaine (Glycine betaine)	Acetohalobium arabaticum	Consumption (import)
233	Carbon monoxide (CO)	Acetohalobium arabaticum	Consumption (import)
233	CO2	Acetohalobium arabaticum	Consumption (import)
233	Formate	Acetohalobium arabaticum	Consumption (import)
233	H2 (Hydrogen)	Acetohalobium arabaticum	Consumption (import)
233	L-Asparagine (Asparagine)	Acetohalobium arabaticum	Consumption (import)
233	L-Aspartate (Aspartate, D-Aspartate)	Acetohalobium arabaticum	Consumption (import)
233	L-Glutamate (L-Glutamic acid, Glutamate, D-Glutamate)	Acetohalobium arabaticum	Consumption (import)
233	L-Histidine (Histidine)	Acetohalobium arabaticum	Consumption (import)
233	L-Lactate ([S]-Lactate, Lactate, D-Lactate, [R]-Lactate)	Acetohalobium arabaticum	Consumption (import)
233	Pyruvate	Acetohalobium arabaticum	Consumption (import)
233	Trimethylamine	Acetohalobium arabaticum	Consumption (import)
234	1,2-propanediol (Propene diol, Propylene glycol, [R]-1,2-propanediol, [R]-propane-1,2-diol, [S]-1,2-propanediol, [S]-propane-1,2-diol)	Lactobacillus buchneri	Production (export)
234	1,3-Propanediol	Lactobacillus brevis, Lactobacillus buchneri	Production (export)
234	Acetate	Lactobacillus plantarum, Lactobacillus brevis, Lactobacillus buchneri	Production (export)
234	Citrate	Lactobacillus plantarum	Consumption (import)
234	CO2	Lactobacillus plantarum, Lactobacillus brevis, Lactobacillus buchneri	Production (export)
234	Ethanol	Lactobacillus buchneri	Production (export)
234	Formate	Lactobacillus plantarum	Production (export)
234	Glycerol	Lactobacillus brevis, Lactobacillus buchneri	Consumption (import)
234	L-Lactate ([S]-Lactate, Lactate, D-Lactate, [R]-Lactate)	Lactobacillus plantarum, Lactobacillus brevis, Lactobacillus buchneri	Consumption (import)
234	Succinate	Lactobacillus plantarum	Production (export)
235	NH3 (Ammonia, NH4+, Ammonium)	Ureaplasma parvum, Ureaplasma urealyticum	Production (export)
235	Urea	Ureaplasma parvum, Ureaplasma urealyticum	Consumption (import)
236	Triglyceride	Burkholderia cepacia, Burkholderia vietnamiensis, Burkholderia cenocepacia, Burkholderia multivorans, Burkholderia ambifaria	Macromolecule degradation
237	Acetate	Acetivibrio cellulolyticus	Production (export)
237	Cellobiose	Acetivibrio cellulolyticus	Consumption (import)
237	Cellulose (Beta-D-glucan)	Acetivibrio cellulolyticus	Macromolecule degradation
237	CO2	Acetivibrio cellulolyticus	Production (export)
237	Ethanol	Acetivibrio cellulolyticus	Production (export)
237	H2 (Hydrogen)	Acetivibrio cellulolyticus	Production (export)
238	D-Fructose (Fructose)	Lactobacillus, Bifidobacterium, Faecalibacterium	Consumption (import)
238	D-Mannitol (Mannitol)	Streptococcus	Consumption (import)
238	D-Psicose	Bifidobacterium, Ruminococcus, Bacteroides thetaiotaomicron, Bacteroides uniformis, Bifidobacterium dentium	Consumption (import)
238	D-Sorbitol (D-Glucitol, Sorbitol, Glucitol, L-Sorbitol, Sorbitol)	Salmonella, Shigella	Consumption (import)
238	D-Tagatose	Enterococcus	Consumption (import)
238	L-Lactate ([S]-Lactate, Lactate, D-Lactate, [R]-Lactate)	Bifidobacterium	Production (export)
238	Starch (Amylopectin, Amylose, 1,4-alpha-D-Glucan, Pullulan, Resistant starch)	Eubacterium rectale	Macromolecule degradation
238	Xylitol	Streptococcus mutans	Consumption (import)
239	Acetate	Clostridium cellulolyticum	Production (export)
239	Cellobiose	Clostridium cellulolyticum	Consumption (import)
239	Cellulose (Beta-D-glucan)	Clostridium cellulolyticum	Macromolecule degradation
239	Ethanol	Clostridium cellulolyticum	Production (export)
239	L-Lactate ([S]-Lactate, Lactate, D-Lactate, [R]-Lactate)	Clostridium cellulolyticum	Production (export)
240	D-Fructuronate	Escherichia coli	Consumption (import)
240	D-Galacturonate	Escherichia coli	Consumption (import)
240	D-Gluconate (D-Gluconic acid) (Gluconate)	Escherichia coli	Consumption (import)
240	D-Glucose (Glucose)	Escherichia coli	Consumption (import)
240	D-Glucuronic acid (D-Glucuronate)	Escherichia coli	Consumption (import)
240	D-Tagaturonate	Escherichia coli	Consumption (import)
240	L-Idonate	Escherichia coli	Consumption (import)
241	D-Glucose (Glucose)	Buchnera aphidicola	Consumption (import)
241	L-Tryptophan (Tryptophan)	Buchnera aphidicola	Consumption (import)
241	Riboflavin (Vitamin B2)	Buchnera aphidicola	Consumption (import)
242	4-Aminobenzoate (para-amino, Benzoic acid)	Clostridium acetobutylicum, Clostridium butyricum, Lactobacillus casei	Consumption (import)
242	beta-alanine (3-Aminopropionate)	Brucella suis, Corynebacterium diphtheriae	Consumption (import)
242	Biotin (Vitamin B7)	Brevibacillus brevis, Paenibacillus larvae, Paenibacillus polymyxa, Brucella abortus, Brucella melitensis, Brucella suis, Clostridium acetobutylicum, Clostridium botulinum, Clostridium butyricum, Clostridium sporogenes, Clostridium tetani, Lactobacillus acidophilus, Lactobacillus casei, Leuconostoc mesenteroides, Listeria monocytogenes, Rhizobium leguminosarum, Rhodospirillum rubrum, Staphylococc…	Consumption (import)
242	Folic acid (Folate, Vitamin B9)	Clostridium tetani, Lactobacillus casei	Consumption (import)
242	Indole-3-acetate (Indoleacetate)	Escherichia coli	Consumption (import)
242	Inositol (myo-Inositol, Inositol 1-phosphate, Myo-inositol phosphate)	Paenibacillus larvae	Consumption (import)
242	Niacin (Vitamin B3, Nicotinic acid, Nicotinate, Nicotinamide, Vitamin B3)	Paenibacillus larvae, Brucella abortus, Brucella melitensis, Brucella suis, Clostridium tetani, Corynebacterium diphtheriae, Escherichia coli, Klebsiella pneumoniae, Lactobacillus casei, Leuconostoc mesenteroides, Neisseria gonorrhoeae, Shigella dysenteriae, Shigella sonnei, Staphylococcus aureus, Streptococcus bovis (Streptococcus equinus), Streptococcus salivarius	Consumption (import)
242	Oleic acid ([9Z]-Octadecenoic acid)	Clostridium tetani, Corynebacterium diphtheriae, Erysipelothrix rhusiopathiae	Consumption (import)
242	Orotic acid (Orotate)	Lactobacillus casei	Consumption (import)
242	Pantothenic acid (Vitamin B5, Pantothenate)	Paenibacillus larvae, Brucella abortus, Brucella melitensis, Brucella suis, Clostridium tetani, Corynebacterium diphtheriae, Lactobacillus casei, Lactobacillus delbrueckii, Lactococcus lactis, Leuconostoc mesenteroides, Neisseria gonorrhoeae, Streptococcus pyogenes, Streptococcus salivarius	Consumption (import)
242	Pimelate	Corynebacterium diphtheriae, Rhodospirillum rubrum	Consumption (import)
242	Pyridoxal (Vitamin B6, Pyridoxine, Pyridoxamine, Vitamin B6)	Paenibacillus larvae, Clostridium tetani, Lactobacillus casei, Lactobacillus delbrueckii, Lactococcus lactis, Leuconostoc mesenteroides, Neisseria gonorrhoeae, Shigella sonnei	Consumption (import)
242	Riboflavin (Vitamin B2)	Paenibacillus larvae, Bifidobacterium bifidum, Clostridium tetani, Erysipelothrix rhusiopathiae, Lactobacillus acidophilus, Lactobacillus casei, Lactobacillus delbrueckii, Lactobacillus helveticus, Lactococcus lactis, Lactobacillus plantarum, Leuconostoc mesenteroides, Listeria monocytogenes, Streptococcus pyogenes, Streptococcus salivarius, Streptococcus thermophilus	Consumption (import)
242	Thiamine (Vitamin B1, Thiamin)	Paenibacillus larvae, Brucella abortus, Brucella melitensis, Brucella suis, Clostridium beijerinckii, Clostridium tetani, Escherichia coli, Lactobacillus casei, Leuconostoc mesenteroides, Listeria monocytogenes, Neisseria gonorrhoeae, Rhizobium leguminosarum, Staphylococcus aureus, Streptococcus bovis (Streptococcus equinus), Streptococcus salivarius, Streptococcus thermophilus	Consumption (import)
243	Cadaverine	Escherichia coli, Enterobacter cloacae	Production (export)
243	Putrescine	Escherichia coli, Enterobacter cloacae	Production (export)
243	Tyramine	Lactobacillus paracasei, Lactobacillus rhamnosus, Enterococcus faecalis (Streptococcus faecalis), Enterococcus faecium (Streptococcus faecium)	Production (export)
244	2-methylbutyrate (2-methylbutanoic acid)	Prevotella ruminicola (Bacteroides ruminicola)	Consumption (import)
244	Butyrate	Prevotella ruminicola (Bacteroides ruminicola)	Consumption (import)
244	D-Glucose (Glucose)	Prevotella ruminicola (Bacteroides ruminicola)	Consumption (import)
244	Isobutyrate (2-Methylpropanoic acid)	Prevotella ruminicola (Bacteroides ruminicola)	Consumption (import)
244	Isovalerate (3-Methylbutanoic acid)	Prevotella ruminicola (Bacteroides ruminicola)	Consumption (import)
244	L-Asparagine (Asparagine)	Prevotella ruminicola (Bacteroides ruminicola)	Consumption (import)
244	L-Cysteine (Cysteine, D-Cysteine)	Prevotella ruminicola (Bacteroides ruminicola)	Consumption (import)
244	L-Glutamine (D-Glutamine, Glutamine)	Prevotella ruminicola (Bacteroides ruminicola)	Consumption (import)
244	L-Methionine (D-Methionine)	Prevotella ruminicola (Bacteroides ruminicola)	Consumption (import)
244	NH3 (Ammonia, NH4+, Ammonium)	Prevotella ruminicola (Bacteroides ruminicola)	Consumption (import)
244	Propanoate (Propionate)	Prevotella ruminicola (Bacteroides ruminicola)	Consumption (import)
244	Spermidine	Prevotella ruminicola (Bacteroides ruminicola)	Consumption (import)
244	Tryptamine	Prevotella ruminicola (Bacteroides ruminicola)	Consumption (import)
244	Valerate (Pentanoic acid, Pentanoate)	Prevotella ruminicola (Bacteroides ruminicola)	Consumption (import)
245	L-Lactate ([S]-Lactate, Lactate, D-Lactate, [R]-Lactate)	Streptococcus thermophilus, Lactobacillus helveticus, Lactobacillus delbrueckii	Production (export)
245	Lactose	Streptococcus thermophilus, Lactobacillus helveticus, Lactobacillus delbrueckii	Consumption (import)
246	D-Ribose (Ribose)	Bifidobacterium breve	Consumption (import)
247	Cellobiose	Bifidobacterium adolescentis, Bifidobacterium breve	Consumption (import)
247	Cellotetraose (Cellohexaose, Cellopentaose, Cellotriose)	Bifidobacterium breve	Consumption (import)
247	D-Ribose (Ribose)	Bifidobacterium breve	Consumption (import)
247	FOS (Fructooligosaccharide)	Bifidobacterium breve	Consumption (import)
247	Galactan	Bifidobacterium breve	Macromolecule degradation
247	Isomaltose	Bifidobacterium breve	Consumption (import)
247	Starch (Amylopectin, Amylose, 1,4-alpha-D-Glucan, Pullulan, Resistant starch)	Bifidobacterium breve	Macromolecule degradation
247	Trehalose	Bifidobacterium breve	Consumption (import)
248	Folic acid (Folate, Vitamin B9)	Bifidobacterium adolescentis, Lactococcus lactis, Bifidobacterium pseudocatenulatum, Bifidobacterium longum (Bifidobacterium infantis, Bifidobacterium suis), Bifidobacterium breve, Lactobacillus casei	Production (export)
249	Acetate	Clostridium kluyveri, Butyrivibrio fibrisolvens	Consumption (import)
249	Butyrate	Clostridium kluyveri, Butyrivibrio fibrisolvens, Anaerostipes caccae, Butyrivibrio crossotus, Coprococcus eutactus, Coprococcus catus, Clostridium symbiosum, Eubacterium cellulosolvens, Eubacterium saburreum, Eubacterium ventriosum, Eubacterium rectale, Roseburia intestinalis, Clostridium difficile, Clostridium beijerinckii, Clostridium butyricum, Clostridium acetobutylicum, Faecalibacterium prau…	Production (export)
249	D-Glucose (Glucose)	Butyrivibrio fibrisolvens	Consumption (import)
249	L-Lactate ([S]-Lactate, Lactate, D-Lactate, [R]-Lactate)	Faecalibacterium prausnitzii, Butyrivibrio fibrisolvens	Production (export)
250	FOS (Fructooligosaccharide)	Faecalibacterium prausnitzii, Bifidobacterium longum (Bifidobacterium infantis, Bifidobacterium suis), Bifidobacterium bifidum, Bifidobacterium adolescentis	Consumption (import)
251	Folic acid (Folate, Vitamin B9)	Lactobacillus acidophilus, Streptococcus thermophilus	Production (export)
252	Acetate	Bacteroides finegoldii (Alistipes finegoldii)	Production (export)
252	H2 (Hydrogen)	Alistipes putredinis	Production (export)
252	Indole	Alistipes putredinis	Production (export)
252	Isobutyrate (2-Methylpropanoic acid)	Alistipes putredinis	Production (export)
252	Isovalerate (3-Methylbutanoic acid)	Alistipes putredinis	Production (export)
252	Propanoate (Propionate)	Alistipes putredinis, Bacteroides finegoldii (Alistipes finegoldii)	Production (export)
252	Succinate	Alistipes putredinis, Bacteroides finegoldii (Alistipes finegoldii)	Production (export)
253	1,2-propanediol (Propene diol, Propylene glycol, [R]-1,2-propanediol, [R]-propane-1,2-diol, [S]-1,2-propanediol, [S]-propane-1,2-diol)	Salmonella enterica	Consumption (import)
253	Butyrate	Coprococcus catus, Roseburia inulinivorans	Production (export)
253	L-Fucose	Roseburia inulinivorans, Ruminococcus obeum	Consumption (import)
253	L-Lactate ([S]-Lactate, Lactate, D-Lactate, [R]-Lactate)	Coprococcus catus, Veillonella parvula	Consumption (import)
253	L-Rhamnose (Rhamnose, D-Rhamnose)	Ruminococcus obeum	Consumption (import)
253	Propanoate (Propionate)	Coprococcus catus, Roseburia inulinivorans, Ruminococcus obeum	Production (export)
253	Propanoate (Propionate)	Salmonella enterica	Production (export)
253	Propanol (n-propanol, 1-Propanol)	Salmonella enterica	Production (export)
254	D-Galactose	Achromobacter xylosoxidans	Consumption (import)
254	D-Glucose (Glucose)	Achromobacter xylosoxidans	Consumption (import)
254	D-Mannose (Mannose)	Achromobacter xylosoxidans	Consumption (import)
254	D-Xylose (Xylose)	Achromobacter xylosoxidans	Consumption (import)
255	Chondroitin 4-sulfate (Chondroitin 6-sulfate)	Bacteroides thetaiotaomicron	Macromolecule degradation
255	D-Fructose (Fructose)	Bacteroides thetaiotaomicron	Consumption (import)
255	Formate	Desulfovibrio piger, Desulfovibrio	Consumption (import)
255	Formate	Collinsella aerofaciens (Eubacterium aerofaciens)	Production (export)
255	H2 (Hydrogen)	Desulfovibrio piger, Desulfovibrio, Desulfobulbus	Consumption (import)
255	H2 (Hydrogen)	Collinsella aerofaciens (Eubacterium aerofaciens)	Production (export)
255	H2S (HS-)	Desulfovibrio piger, Desulfovibrio	Production (export)
255	L-Lactate ([S]-Lactate, Lactate, D-Lactate, [R]-Lactate)	Desulfovibrio, Desulfovibrio piger	Consumption (import)
255	L-Lactate ([S]-Lactate, Lactate, D-Lactate, [R]-Lactate)	Collinsella aerofaciens (Eubacterium aerofaciens)	Production (export)
255	Mucin (Mucus Glycoprotein)	Bacteroides thetaiotaomicron	Macromolecule degradation
255	NH3 (Ammonia, NH4+, Ammonium)	Desulfovibrio piger	Consumption (import)
255	Propanoate (Propionate)	Bacteroides	Production (export)
255	Succinate	Bacteroides	Production (export)
255	Sulfate (Sulfuric acid)	Desulfovibrio piger, Colonocyte (host colon), Desulfovibrio	Consumption (import)
255	Sulfate (Sulfuric acid)	Desulfovibrio piger, Desulfovibrio	Consumption (import)
256	Acetate	Bacteroides thetaiotaomicron, Blautia hydrogenotrophica (Ruminococcus hydrogenotrophicus), Marvinbryantia formatexigens, Moorella thermoacetica	Production (export)
256	Cellobiose	Marvinbryantia formatexigens	Consumption (import)
256	CO2	Blautia hydrogenotrophica (Ruminococcus hydrogenotrophicus)	Consumption (import)
256	D-Arabinose (L-Arabinose, Arabinose, L-Arabinopyranose, L-Arabinofuranose)	Marvinbryantia formatexigens	Consumption (import)
256	D-Fructose (Fructose)	Blautia hydrogenotrophica (Ruminococcus hydrogenotrophicus), Marvinbryantia formatexigens	Consumption (import)
256	D-Galactose	Marvinbryantia formatexigens	Consumption (import)
256	D-Xylose (Xylose)	Marvinbryantia formatexigens	Consumption (import)
256	Formate	Marvinbryantia formatexigens	Consumption (import)
256	H2 (Hydrogen)	Blautia hydrogenotrophica (Ruminococcus hydrogenotrophicus)	Consumption (import)
256	L-Lactate ([S]-Lactate, Lactate, D-Lactate, [R]-Lactate)	Marvinbryantia formatexigens	Production (export)
256	Mannan*	Bacteroides thetaiotaomicron	Macromolecule degradation
256	Mucin (Mucus Glycoprotein)	Bacteroides thetaiotaomicron	Macromolecule degradation
256	N-Acetyl-D-Glucosamine (N-Acetylglucosamine)	Marvinbryantia formatexigens	Consumption (import)
256	Pectin	Bacteroides thetaiotaomicron	Macromolecule degradation
256	Propanoate (Propionate)	Bacteroides thetaiotaomicron	Production (export)
256	Raffinose	Marvinbryantia formatexigens	Consumption (import)
256	Starch (Amylopectin, Amylose, 1,4-alpha-D-Glucan, Pullulan, Resistant starch)	Bacteroides thetaiotaomicron	Macromolecule degradation
256	Succinate	Marvinbryantia formatexigens	Production (export)
256	Trehalose	Marvinbryantia formatexigens	Consumption (import)
257	Chenodeoxycholic acid (Chenodeoxycholate)	Clostridium hiranonis, Clostridium scindens	Consumption (import)
257	Chenodeoxycholic acid (Chenodeoxycholate)	Bacteroides fragilis, Bacteroides vulgatus, Clostridium perfringens, Lactobacillus johnsonii, Lactobacillus plantarum, Bifidobacterium longum (Bifidobacterium infantis, Bifidobacterium suis), Bifidobacterium bifidum	Production (export)
257	Cholic acid (Cholate)	Clostridium hiranonis, Clostridium scindens	Consumption (import)
257	Cholic acid (Cholate)	Bacteroides fragilis, Bacteroides vulgatus, Clostridium perfringens, Lactobacillus johnsonii, Lactobacillus plantarum, Lactobacillus acidophilus, Bifidobacterium longum (Bifidobacterium infantis, Bifidobacterium suis), Bifidobacterium bifidum, Bacteroides fragilis, Clostridium perfringens, Lactobacillus johnsonii, Lactobacillus plantarum, Lactobacillus acidophilus, Bifidobacterium longum (Bifidob…	Production (export)
257	Deoxycholic acid	Clostridium hiranonis, Clostridium scindens	Production (export)
257	Deoxycholic acid	Bacteroides fragilis, Bacteroides vulgatus, Clostridium perfringens, Lactobacillus johnsonii, Lactobacillus plantarum, Bifidobacterium longum (Bifidobacterium infantis, Bifidobacterium suis), Bifidobacterium bifidum, Bacteroides fragilis, Clostridium perfringens, Lactobacillus plantarum, Bifidobacterium longum (Bifidobacterium infantis, Bifidobacterium suis), Bifidobacterium bifidum, Bacteroides …	Production (export)
257	Glycochenodeoxycholate	Bacteroides fragilis, Clostridium perfringens, Lactobacillus plantarum, Bifidobacterium longum (Bifidobacterium infantis, Bifidobacterium suis), Bifidobacterium bifidum	Consumption (import)
257	Glycocholate	Bacteroides fragilis, Clostridium perfringens, Lactobacillus johnsonii, Lactobacillus plantarum, Lactobacillus acidophilus, Bifidobacterium longum (Bifidobacterium infantis, Bifidobacterium suis), Bifidobacterium bifidum	Consumption (import)
257	Glycodeoxycholate	Bacteroides fragilis, Clostridium perfringens, Lactobacillus johnsonii, Lactobacillus plantarum, Bifidobacterium longum (Bifidobacterium infantis, Bifidobacterium suis), Bifidobacterium bifidum, Listeria monocytogenes	Consumption (import)
257	Lithocholic acid	Clostridium hiranonis, Clostridium scindens	Production (export)
257	Taurochenodeoxycholate	Bacteroides fragilis, Bacteroides vulgatus, Clostridium perfringens, Lactobacillus johnsonii, Lactobacillus plantarum, Bifidobacterium longum (Bifidobacterium infantis, Bifidobacterium suis), Bifidobacterium bifidum	Consumption (import)
257	Taurocholate	Bacteroides fragilis, Bacteroides vulgatus, Clostridium perfringens, Lactobacillus johnsonii, Lactobacillus plantarum, Lactobacillus acidophilus, Bifidobacterium longum (Bifidobacterium infantis, Bifidobacterium suis), Bifidobacterium bifidum	Consumption (import)
257	Taurodeoxycholate	Bacteroides fragilis, Bacteroides vulgatus, Clostridium perfringens, Lactobacillus johnsonii, Lactobacillus plantarum, Bifidobacterium longum (Bifidobacterium infantis, Bifidobacterium suis), Bifidobacterium bifidum	Consumption (import)
258	Cellulose (Beta-D-glucan)	Ruminococcus flavefaciens, Clostridium thermocellum	Macromolecule degradation
259	Menaquinone (Vitamin K2)	Prevotella melaninogenica (Bacteroides melaninogenicus)	Consumption (import)
260	Biotin (Vitamin B7)	Rhodobacter capsulatus, Bacillus subtilis	Consumption (import)
260	L-Tryptophan (Tryptophan)	Bacillus subtilis	Consumption (import)
260	Pantothenic acid (Vitamin B5, Pantothenate)	Lactobacillus, Streptococcus, Clostridium, Mycoplasma	Consumption (import)
260	Riboflavin (Vitamin B2)	Bacillus subtilis, Lactococcus lactis	Consumption (import)
260	Thiamine (Vitamin B1, Thiamin)	Bacillus subtilis, Lactobacillus casei	Consumption (import)
261	Adenosylcobalamin (Vitamin B12, Cobamide coenzyme, Cob[II]alamin, Vitamin B12r, Cob[I]alamin, Vitamin B12s, Aquacobalamin, Cobalamin [III])	Bacillus megaterium	Production (export)
262	H2O2	Colonocyte (host colon)	Consumption (import)
263	Acetate	Acidaminococcus fermentans	Production (export)
263	Butyrate	Acidaminococcus fermentans	Production (export)
263	CO2	Acidaminococcus fermentans	Production (export)
263	L-Glutamate (L-Glutamic acid, Glutamate, D-Glutamate)	Acidaminococcus fermentans	Consumption (import)
263	NH3 (Ammonia, NH4+, Ammonium)	Acidaminococcus fermentans	Production (export)
264	D-Fructose (Fructose)	Lactobacillus acidophilus, Lactobacillus gasseri, Lactobacillus amylovorus, Lactobacillus johnsonii	Consumption (import)
264	D-Glucose (Glucose)	Lactobacillus acidophilus, Lactobacillus gasseri, Lactobacillus amylovorus, Lactobacillus johnsonii	Consumption (import)
264	D-Mannose (Mannose)	Lactobacillus acidophilus	Consumption (import)
265	4-Aminobenzoate (para-amino, Benzoic acid)	Lactobacillus plantarum, Bifidobacterium longum (Bifidobacterium infantis, Bifidobacterium suis)	Consumption (import)
265	Adenosylcobalamin (Vitamin B12, Cobamide coenzyme, Cob[II]alamin, Vitamin B12r, Cob[I]alamin, Vitamin B12s, Aquacobalamin, Cobalamin [III])	Lactobacillus reuteri	Production (export)
265	Folic acid (Folate, Vitamin B9)	Lactobacillus plantarum, Bifidobacterium longum (Bifidobacterium infantis, Bifidobacterium suis), Bifidobacterium adolescentis, Bifidobacterium pseudocatenulatum, Bifidobacterium breve, Bifidobacterium bifidum, Bifidobacterium animalis, Lactococcus lactis, Streptococcus thermophilus, Bifidobacterium catenulatum, Bifidobacterium dentium	Production (export)
266	D-Glucose (Glucose)	Bifidobacterium adolescentis, Bifidobacterium bifidum, Bifidobacterium longum (Bifidobacterium infantis, Bifidobacterium suis), Bifidobacterium animalis, Bifidobacterium breve, Clostridium butyricum	Consumption (import)
266	FOS (Fructooligosaccharide)	Bifidobacterium adolescentis, Bifidobacterium bifidum, Bifidobacterium longum (Bifidobacterium infantis, Bifidobacterium suis), Bifidobacterium animalis, Bifidobacterium breve, Clostridium butyricum	Consumption (import)
267	Adenosylcobalamin (Vitamin B12, Cobamide coenzyme, Cob[II]alamin, Vitamin B12r, Cob[I]alamin, Vitamin B12s, Aquacobalamin, Cobalamin [III])	Bifidobacterium bifidum, Bifidobacterium breve, Bifidobacterium longum (Bifidobacterium infantis, Bifidobacterium suis)	Production (export)
267	Biotin (Vitamin B7)	Bifidobacterium bifidum, Bifidobacterium longum (Bifidobacterium infantis, Bifidobacterium suis), Bifidobacterium adolescentis	Production (export)
267	Folic acid (Folate, Vitamin B9)	Bifidobacterium longum (Bifidobacterium infantis, Bifidobacterium suis), Bifidobacterium adolescentis, Bifidobacterium bifidum, Bifidobacterium pseudocatenulatum, Bifidobacterium longum (Bifidobacterium infantis, Bifidobacterium suis), Bifidobacterium animalis, Bifidobacterium breve, Bifidobacterium dentium	Production (export)
267	Pyridoxal (Vitamin B6, Pyridoxine, Pyridoxamine, Vitamin B6)	Bifidobacterium bifidum, Bifidobacterium longum (Bifidobacterium infantis, Bifidobacterium suis), Bifidobacterium breve, Bifidobacterium adolescentis	Production (export)
267	Thiamine (Vitamin B1, Thiamin)	Bifidobacterium longum (Bifidobacterium infantis, Bifidobacterium suis), Bifidobacterium bifidum, Bifidobacterium breve, Bifidobacterium longum (Bifidobacterium infantis, Bifidobacterium suis)	Production (export)
268	Adenosylcobalamin (Vitamin B12, Cobamide coenzyme, Cob[II]alamin, Vitamin B12r, Cob[I]alamin, Vitamin B12s, Aquacobalamin, Cobalamin [III])	Propionibacterium freudenreichii (Propionibacterium shermanii)	Production (export)
269	Mucin (Mucus Glycoprotein)	Bifidobacterium bifidum, Bifidobacterium breve, Bifidobacterium longum (Bifidobacterium infantis, Bifidobacterium suis)	Macromolecule degradation
270	L-Lactate ([S]-Lactate, Lactate, D-Lactate, [R]-Lactate)	Streptococcus bovis (Streptococcus equinus)	Production (export)
270	Polypeptide	Streptococcus bovis (Streptococcus equinus)	Macromolecule degradation
271	NH3 (Ammonia, NH4+, Ammonium)	Prevotella ruminicola (Bacteroides ruminicola)	Production (export)
271	Triglyceride	Clostridium sporogenes	Macromolecule degradation
272	Cellobiose	Prevotella ruminicola (Bacteroides ruminicola), Ruminococcus albus, Fibrobacter succinogenes (Bacteroides succinogenes), Streptococcus bovis (Streptococcus equinus), Ruminococcus flavefaciens, Butyrivibrio fibrisolvens	Consumption (import)
272	Cellulose (Beta-D-glucan)	Fibrobacter succinogenes (Bacteroides succinogenes), Ruminococcus flavefaciens, Ruminococcus albus, Butyrivibrio fibrisolvens	Macromolecule degradation
273	Acetate	Bifidobacterium	Production (export)
273	CO2	Pseudomonas aeruginosa	Consumption (import)
273	Indole	Escherichia coli	Production (export)
273	Lactose	Escherichia coli, Bifidobacterium, Enterobacter	Consumption (import)
273	NH3 (Ammonia, NH4+, Ammonium)	Ureaplasma parvum, Ureaplasma urealyticum	Production (export)
273	NH3 (Ammonia, NH4+, Ammonium)	Pseudomonas aeruginosa	Consumption (import)
273	Urea	Ureaplasma parvum, Ureaplasma urealyticum	Consumption (import)
274	DNA RNA Polynucleotide	Shewanella putrefaciens (Pseudomonas putrefaciens)	Macromolecule degradation
274	H2S (HS-)	Shewanella putrefaciens (Pseudomonas putrefaciens)	Production (export)
275	Acetate	Moorella thermoacetica	Production (export)
275	Glycolate	Moorella thermoacetica	Consumption (import)
275	Glyoxylate (Glyoxylic acid, Glyoxalate)	Moorella thermoacetica	Consumption (import)
275	Oxalate	Moorella thermoacetica	Consumption (import)
276	Acetate	Parabacteroides	Production (export)
276	Cellobiose	Parabacteroides distasonis	Consumption (import)
276	D-Glucose (Glucose)	Parabacteroides distasonis, Parabacteroides merdae	Consumption (import)
276	D-Mannose (Mannose)	Parabacteroides distasonis, Parabacteroides merdae	Consumption (import)
276	D-Xylose (Xylose)	Parabacteroides distasonis, Parabacteroides merdae	Consumption (import)
276	L-Rhamnose (Rhamnose, D-Rhamnose)	Parabacteroides distasonis	Consumption (import)
276	Lactose	Parabacteroides distasonis, Parabacteroides merdae	Consumption (import)
276	Maltose	Parabacteroides merdae	Consumption (import)
276	Raffinose	Parabacteroides distasonis, Parabacteroides merdae	Consumption (import)
276	Succinate	Parabacteroides	Production (export)
276	Sucrose	Parabacteroides distasonis, Parabacteroides merdae	Consumption (import)
276	Trehalose	Parabacteroides distasonis, Parabacteroides merdae	Consumption (import)
277	Acetate	Megamonas hypermegale	Production (export)
277	Cellobiose	Megamonas hypermegale	Consumption (import)
277	D-Arabinose (L-Arabinose, Arabinose, L-Arabinopyranose, L-Arabinofuranose)	Megamonas hypermegale	Consumption (import)
277	D-Glucose (Glucose)	Megamonas hypermegale	Consumption (import)
277	D-Mannose (Mannose)	Megamonas hypermegale	Consumption (import)
277	D-Xylose (Xylose)	Megamonas hypermegale	Consumption (import)
277	L-Lactate ([S]-Lactate, Lactate, D-Lactate, [R]-Lactate)	Megamonas hypermegale	Production (export)
277	Lactose	Megamonas hypermegale	Consumption (import)
277	Maltose	Megamonas hypermegale	Consumption (import)
277	Melibiose	Megamonas hypermegale	Consumption (import)
277	Propanoate (Propionate)	Megamonas hypermegale	Production (export)
277	Raffinose	Megamonas hypermegale	Consumption (import)
277	Succinate	Megamonas hypermegale	Production (export)
278	Acetate	Clostridium cellulolyticum, Clostridium acetobutylicum	Production (export)
278	Acetone	Clostridium acetobutylicum	Production (export)
278	Butanol	Clostridium acetobutylicum	Production (export)
278	Butyrate	Clostridium acetobutylicum	Production (export)
278	Cellobiose	Clostridium acetobutylicum, Clostridium cellulolyticum	Consumption (import)
278	Cellulose (Beta-D-glucan)	Clostridium cellulolyticum, Clostridium thermocellum	Macromolecule degradation
278	D-Arabinose (L-Arabinose, Arabinose, L-Arabinopyranose, L-Arabinofuranose)	Clostridium acetobutylicum	Consumption (import)
278	D-Galactose	Clostridium acetobutylicum	Consumption (import)
278	D-Glucose (Glucose)	Clostridium acetobutylicum, Clostridium cellulolyticum	Consumption (import)
278	D-Mannose (Mannose)	Clostridium acetobutylicum	Consumption (import)
278	D-Xylose (Xylose)	Clostridium acetobutylicum	Consumption (import)
278	Ethanol	Clostridium acetobutylicum, Clostridium cellulolyticum	Production (export)
278	H2 (Hydrogen)	Clostridium acetobutylicum, Clostridium cellulolyticum	Production (export)
278	Hemicellulose	Clostridium cellulolyticum	Macromolecule degradation
278	L-Lactate ([S]-Lactate, Lactate, D-Lactate, [R]-Lactate)	Clostridium cellulolyticum	Production (export)
278	Pectin	Clostridium cellulolyticum	Macromolecule degradation
278	Pyruvate	Clostridium acetobutylicum	Consumption (import)
278	Pyruvate	Clostridium cellulolyticum	Production (export)
279	Alginate	Bacteroides ovatus	Macromolecule degradation
279	Arabinogalactan	Bacteroides thetaiotaomicron, Bacteroides ovatus, Bacteroides vulgatus	Macromolecule degradation
279	D-Galacturonate	Bacteroides fragilis, Bacteroides thetaiotaomicron, Bacteroides ovatus, Bacteroides eggerthii, Bacteroides vulgatus	Consumption (import)
279	D-Glucosamine (Glucosamine)	Bacteroides fragilis, Bacteroides thetaiotaomicron, Bacteroides ovatus, Bacteroides eggerthii, Bacteroides vulgatus	Consumption (import)
279	D-Glucuronic acid (D-Glucuronate)	Bacteroides fragilis, Bacteroides thetaiotaomicron, Bacteroides ovatus, Bacteroides eggerthii, Bacteroides vulgatus	Consumption (import)
279	L-Fucose	Bacteroides fragilis, Bacteroides thetaiotaomicron, Bacteroides ovatus, Bacteroides vulgatus	Consumption (import)
279	Pectin	Bacteroides fragilis, Bacteroides thetaiotaomicron, Bacteroides ovatus, Bacteroides vulgatus	Macromolecule degradation
279	Starch (Amylopectin, Amylose, 1,4-alpha-D-Glucan, Pullulan, Resistant starch)	Bacteroides fragilis, Bacteroides thetaiotaomicron, Bacteroides ovatus, Bacteroides eggerthii, Bacteroides vulgatus	Macromolecule degradation
279	Xylan*	Bacteroides fragilis, Bacteroides ovatus, Bacteroides eggerthii	Macromolecule degradation
280	Arabinogalactan	Bifidobacterium longum (Bifidobacterium infantis, Bifidobacterium suis)	Macromolecule degradation
280	D-Glucosamine (Glucosamine)	Bifidobacterium breve, Collinsella aerofaciens (Eubacterium aerofaciens)	Consumption (import)
280	L-Fucose	Eubacterium eligens	Consumption (import)
280	Pectin	Eubacterium eligens	Macromolecule degradation
280	Starch (Amylopectin, Amylose, 1,4-alpha-D-Glucan, Pullulan, Resistant starch)	Bifidobacterium adolescentis, Bifidobacterium breve, Bifidobacterium longum (Bifidobacterium infantis, Bifidobacterium suis), Collinsella aerofaciens (Eubacterium aerofaciens), Eubacterium rectale, Ruminococcus bromii	Macromolecule degradation
280	Xylan*	Bifidobacterium adolescentis, Bifidobacterium longum (Bifidobacterium infantis, Bifidobacterium suis)	Macromolecule degradation
281	Acetate	Methanobrevibacter smithii	Consumption (import)
281	Acetate	Bacteroides thetaiotaomicron	Production (export)
281	Formate	Methanobrevibacter smithii	Consumption (import)
281	Formate	Bacteroides thetaiotaomicron	Production (export)
281	Fructan (Inulin, Levan)	Bacteroides thetaiotaomicron	Macromolecule degradation
281	H2 (Hydrogen)	Methanobrevibacter smithii	Consumption (import)
281	L-Lactate ([S]-Lactate, Lactate, D-Lactate, [R]-Lactate)	Bacteroides thetaiotaomicron	Production (export)
281	Methane (CH4)	Methanobrevibacter smithii	Production (export)
281	Propanoate (Propionate)	Bacteroides thetaiotaomicron	Production (export)
281	Succinate	Bacteroides thetaiotaomicron	Production (export)
282	Acetate	Methanobrevibacter smithii	Consumption (import)
282	Bicarbonate (HCO3-, H2CO3, Carbonic acid, Carbonate)	Methanobrevibacter smithii	Consumption (import)
282	CO2	Methanobrevibacter smithii	Consumption (import)
282	Ethanol	Methanobrevibacter smithii	Consumption (import)
282	Formate	Methanobrevibacter smithii	Consumption (import)
282	H2 (Hydrogen)	Methanobrevibacter smithii	Consumption (import)
282	Methanol	Methanobrevibacter smithii	Consumption (import)
282	NH3 (Ammonia, NH4+, Ammonium)	Methanobrevibacter smithii	Consumption (import)
283	Adenosylcobalamin (Vitamin B12, Cobamide coenzyme, Cob[II]alamin, Vitamin B12r, Cob[I]alamin, Vitamin B12s, Aquacobalamin, Cobalamin [III])	Lactobacillus reuteri	Production (export)
283	Folic acid (Folate, Vitamin B9)	Lactobacillus reuteri, Lactobacillus plantarum	Production (export)
284	Acetate	Haloferax volcanii, Haloarcula marismortui	Consumption (import)
284	CO2	Ignicoccus hospitalis, Chloroflexus aurantiacus, Metallosphaera sedula	Consumption (import)
284	D-Arabinose (L-Arabinose, Arabinose, L-Arabinopyranose, L-Arabinofuranose)	Sulfolobus acidocaldarius, Sulfolobus solfataricus	Consumption (import)
284	D-Galactose	Sulfolobus acidocaldarius, Sulfolobus solfataricus	Consumption (import)
284	D-Glucose (Glucose)	Sulfolobus acidocaldarius, Sulfolobus solfataricus	Consumption (import)
284	D-Xylose (Xylose)	Sulfolobus acidocaldarius, Sulfolobus solfataricus, Haloferax volcanii	Consumption (import)
284	Putrescine	Thermococcus kodakaraensis, Thermus thermophilus, Sulfolobus solfataricus	Production (export)
284	Spermidine	Thermococcus kodakaraensis, Thermus thermophilus	Production (export)
284	Urea	Thermococcus kodakaraensis	Consumption (import)
285	Acetate	Anaerostipes caccae, Eubacterium limosum, Bifidobacterium	Production (export)
285	Butyrate	Anaerostipes caccae, Eubacterium hallii, Eubacterium limosum, Faecalibacterium prausnitzii, Eubacterium rectale, Roseburia intestinalis	Production (export)
285	D-Galactose	Bifidobacterium	Consumption (import)
285	Formate	Anaerostipes caccae	Production (export)
285	Isobutyrate (2-Methylpropanoic acid)	Anaerostipes caccae	Production (export)
285	Isovalerate (3-Methylbutanoic acid)	Anaerostipes caccae	Production (export)
285	L-Lactate ([S]-Lactate, Lactate, D-Lactate, [R]-Lactate)	Anaerostipes caccae, Eubacterium hallii, Eubacterium limosum	Consumption (import)
285	L-Lactate ([S]-Lactate, Lactate, D-Lactate, [R]-Lactate)	Bifidobacterium	Production (export)
285	Propanoate (Propionate)	Anaerostipes caccae	Production (export)
285	Succinate	Anaerostipes caccae	Production (export)
285	Valerate (Pentanoic acid, Pentanoate)	Anaerostipes caccae	Production (export)
286	Triglyceride	Pseudomonas fluorescens, Pseudomonas putida, Propionibacterium acnes, Burkholderia cepacia, Pseudomonas aeruginosa, Staphylococcus aureus, Bacillus pumilus, Acinetobacter radioresistens, Acinetobacter calcoaceticus	Macromolecule degradation
287	Acetate	Fibrobacter succinogenes (Bacteroides succinogenes), Ruminococcus flavefaciens	Production (export)
287	Cellobiose	Fibrobacter succinogenes (Bacteroides succinogenes)	Consumption (import)
287	Cellulose (Beta-D-glucan)	Fibrobacter succinogenes (Bacteroides succinogenes), Ruminococcus flavefaciens	Macromolecule degradation
287	CO2	Fibrobacter succinogenes (Bacteroides succinogenes), Ruminococcus flavefaciens	Production (export)
287	D-Glucose (Glucose)	Fibrobacter succinogenes (Bacteroides succinogenes)	Consumption (import)
287	Formate	Fibrobacter succinogenes (Bacteroides succinogenes), Ruminococcus flavefaciens	Production (export)
287	Succinate	Fibrobacter succinogenes (Bacteroides succinogenes), Ruminococcus flavefaciens	Production (export)
287	Succinate	Fibrobacter succinogenes (Bacteroides succinogenes), Ruminococcus flavefaciens	Production (export)
288	Acetate	Desulfobulbus propionicus	Consumption (import)
288	Acetate	Pelobacter propionicus, Desulfobulbus propionicus	Production (export)
288	CO2	Pelobacter propionicus, Desulfobulbus propionicus	Consumption (import)
288	Ethanol	Pelobacter propionicus, Desulfobulbus propionicus	Consumption (import)
288	H2 (Hydrogen)	Desulfobulbus propionicus	Consumption (import)
288	L-Lactate ([S]-Lactate, Lactate, D-Lactate, [R]-Lactate)	Pelobacter propionicus, Desulfobulbus propionicus, Bacteroides fragilis	Consumption (import)
288	Propanoate (Propionate)	Pelobacter propionicus, Desulfobulbus propionicus, Bacteroides fragilis, Prevotella ruminicola (Bacteroides ruminicola)	Production (export)
288	Succinate	Desulfobulbus propionicus	Consumption (import)
288	Sulfate (Sulfuric acid)	Desulfobulbus propionicus	Consumption (import)
289	[R,R]-2,3-Butanediol ([R,R]-Butanediol, [S,S]-2,3-Butanediol, [S,S]-Butanediol)	Pelobacter propionicus, Pelobacter carbinolicus	Consumption (import)
289	1,2-Ethanediol (Ethylene glycol)	Pelobacter carbinolicus	Consumption (import)
289	Acetate	Pelobacter propionicus, Pelobacter carbinolicus	Production (export)
289	Acetoin (3-hydroxybutanone, acetyl methyl carbinol, [R]-Acetoin)	Pelobacter carbinolicus, Pelobacter propionicus	Consumption (import)
289	Butanol	Pelobacter propionicus	Consumption (import)
289	Butyrate	Pelobacter propionicus	Production (export)
289	Ethanol	Pelobacter propionicus	Consumption (import)
289	Ethanol	Pelobacter carbinolicus	Production (export)
289	H2 (Hydrogen)	Pelobacter carbinolicus	Production (export)
289	L-Lactate ([S]-Lactate, Lactate, D-Lactate, [R]-Lactate)	Pelobacter propionicus	Consumption (import)
289	Propanoate (Propionate)	Pelobacter propionicus	Production (export)
289	Propanol (n-propanol, 1-Propanol)	Pelobacter propionicus	Consumption (import)
289	Pyruvate	Pelobacter propionicus	Consumption (import)
290	Phenol	Geobacter metallireducens	Consumption (import)
291	Butyrate	Desulfarculus baarsii	Consumption (import)
291	Formate	Desulfarculus baarsii	Consumption (import)
291	H2 (Hydrogen)	Desulfobulbus propionicus	Consumption (import)
291	Propanoate (Propionate)	Desulfobulbus propionicus	Consumption (import)
291	Sulfate (Sulfuric acid)	Desulfobulbus propionicus, Desulfarculus baarsii	Consumption (import)
292	Butyrate	Roseburia inulinivorans, Eubacterium rectale, Faecalibacterium prausnitzii	Production (export)
292	FOS (Fructooligosaccharide)	Roseburia inulinivorans, Eubacterium rectale, Faecalibacterium prausnitzii, Bifidobacterium longum (Bifidobacterium infantis, Bifidobacterium suis), Bifidobacterium breve, Lactobacillus plantarum	Consumption (import)
292	Fructan (Inulin, Levan)	Bacteroides thetaiotaomicron	Macromolecule degradation
292	L-Fucose	Roseburia inulinivorans	Consumption (import)
292	Starch (Amylopectin, Amylose, 1,4-alpha-D-Glucan, Pullulan, Resistant starch)	Roseburia inulinivorans	Macromolecule degradation
292	Sucrose	Bifidobacterium breve, Clostridium beijerinckii, Clostridium acetobutylicum	Consumption (import)
293	Butyrate	Faecalibacterium prausnitzii, Eubacterium rectale, Eubacterium hallii	Production (export)
293	FOS (Fructooligosaccharide)	Bifidobacterium longum (Bifidobacterium infantis, Bifidobacterium suis), Bacteroides thetaiotaomicron, Faecalibacterium prausnitzii, Eubacterium rectale, Roseburia intestinalis, Roseburia inulinivorans, Anaerostipes caccae, Coprococcus eutactus, Coprococcus comes	Consumption (import)
293	XOS (Xylooligosaccharide)	Bacteroides thetaiotaomicron, Bacteroides vulgatus, Eubacterium rectale, Roseburia intestinalis, Roseburia inulinivorans, Anaerostipes caccae, Bifidobacterium longum (Bifidobacterium infantis, Bifidobacterium suis)	Consumption (import)
294	Acetate	Clostridium kluyveri	Consumption (import)
294	Acetate	Clostridium kluyveri	Production (export)
294	Butyrate	Clostridium kluyveri	Production (export)
294	Caproate (Hexanoate)	Clostridium kluyveri	Production (export)
294	Crotonate (2-Butenoate, 2-Butenoic acid, Crotonic acid, 3-Methylacrylic acid)	Clostridium kluyveri	Consumption (import)
294	Ethanol	Clostridium kluyveri	Consumption (import)
294	Glycerol	Clostridium butyricum	Consumption (import)
294	H2 (Hydrogen)	Clostridium kluyveri	Production (export)
294	Propanoate (Propionate)	Clostridium kluyveri	Production (export)
294	Propanol (n-propanol, 1-Propanol)	Clostridium kluyveri	Consumption (import)
294	Succinate	Clostridium kluyveri	Consumption (import)
294	Valerate (Pentanoic acid, Pentanoate)	Clostridium kluyveri	Production (export)
295	1,2-propanediol (Propene diol, Propylene glycol, [R]-1,2-propanediol, [R]-propane-1,2-diol, [S]-1,2-propanediol, [S]-propane-1,2-diol)	Bifidobacterium longum (Bifidobacterium infantis, Bifidobacterium suis)	Production (export)
295	Acetate	Bifidobacterium longum (Bifidobacterium infantis, Bifidobacterium suis)	Production (export)
295	L-Lactate ([S]-Lactate, Lactate, D-Lactate, [R]-Lactate)	Bifidobacterium longum (Bifidobacterium infantis, Bifidobacterium suis)	Production (export)
295	Propanoate (Propionate)	Bifidobacterium longum (Bifidobacterium infantis, Bifidobacterium suis)	Production (export)
295	Succinate	Bifidobacterium longum (Bifidobacterium infantis, Bifidobacterium suis)	Production (export)
296	DNA RNA Polynucleotide	Vibrio cholerae	Macromolecule degradation
297	D-Glucose (Glucose)	Halobacterium salinarum, Haloferax volcanii	Consumption (import)
298	Triglyceride	Pseudomonas mendocina, Burkholderia cepacia	Macromolecule degradation
299	DNA RNA Polynucleotide	Bacillus licheniformis, Staphylococcus aureus, Streptococcus anginosus, Streptococcus salivarius, Staphylococcus lugdunensis	Macromolecule degradation
300	Adenosylcobalamin (Vitamin B12, Cobamide coenzyme, Cob[II]alamin, Vitamin B12r, Cob[I]alamin, Vitamin B12s, Aquacobalamin, Cobalamin [III])	Propionibacterium freudenreichii (Propionibacterium shermanii)	Production (export)
300	Pyridoxal (Vitamin B6, Pyridoxine, Pyridoxamine, Vitamin B6)	Bacillus subtilis, Ensifer meliloti (Sinorhizobium meliloti)	Production (export)
300	Riboflavin (Vitamin B2)	Bacillus subtilis	Production (export)
301	Acetate	Eubacterium rectale, Methanobrevibacter smithii	Consumption (import)
301	Butyrate	Eubacterium rectale	Production (export)
301	CO2	Eubacterium rectale	Production (export)
301	D-Galactose	Bacteroides thetaiotaomicron	Consumption (import)
301	D-Glucose (Glucose)	Eubacterium rectale	Consumption (import)
301	D-Lyxose (L-Lyxose)	Bacteroides thetaiotaomicron	Consumption (import)
301	Dextrin (Maltotriose, Maltodextrin, Maltohexaose, Maltotetraose, Maltooligosaccharide)	Bacteroides thetaiotaomicron	Consumption (import)
301	Formate	Methanobrevibacter smithii	Consumption (import)
301	H2 (Hydrogen)	Eubacterium rectale	Production (export)
301	L-Aspartate (Aspartate, D-Aspartate)	Eubacterium rectale	Consumption (import)
301	L-Fucose	Bacteroides thetaiotaomicron	Consumption (import)
301	L-Glutamine (D-Glutamine, Glutamine)	Eubacterium rectale	Consumption (import)
301	L-Glycine (Glycine)	Eubacterium rectale	Consumption (import)
301	L-Ornithine (Ornithine)	Eubacterium rectale	Consumption (import)
301	Lactose	Eubacterium rectale	Consumption (import)
301	Maltose	Eubacterium rectale	Consumption (import)
301	Methane (CH4)	Methanobrevibacter smithii	Production (export)
301	Raffinose	Eubacterium rectale	Consumption (import)
301	Sucrose	Eubacterium rectale	Consumption (import)
301	Xylan*	Bacteroides thetaiotaomicron	Macromolecule degradation
302	[R,R]-2,3-Butanediol ([R,R]-Butanediol, [S,S]-2,3-Butanediol, [S,S]-Butanediol)	Pelobacter carbinolicus	Consumption (import)
302	1,2-Ethanediol (Ethylene glycol)	Pelotomaculum thermopropionicum, Pelobacter, Pelobacter carbinolicus, Syntrophobacter fumaroxidans, Syntrophobotulus glycolicus, Syntrophomonas wolfei, Syntrophothermus lipocalidus, Syntrophus aciditrophicus	Consumption (import)
302	Acetate	Geobacter, Geobacter sulfurreducens, Wolinella succinogenes	Consumption (import)
302	Acetate	Pelobacter carbinolicus, Syntrophobacter fumaroxidans, Syntrophobotulus glycolicus, Syntrophomonas wolfei, Syntrophothermus lipocalidus, Syntrophus aciditrophicus	Production (export)
302	Acetoin (3-hydroxybutanone, acetyl methyl carbinol, [R]-Acetoin)	Pelobacter carbinolicus	Consumption (import)
302	Benzoate	Syntrophus aciditrophicus	Consumption (import)
302	Butanol	Pelotomaculum thermopropionicum, Pelobacter, Pelobacter carbinolicus, Syntrophobacter fumaroxidans, Syntrophobotulus glycolicus, Syntrophomonas wolfei, Syntrophothermus lipocalidus, Syntrophus aciditrophicus	Consumption (import)
302	Butyrate	Syntrophus aciditrophicus, Syntrophobacter fumaroxidans, Syntrophomonas wolfei, Syntrophothermus lipocalidus, Syntrophobotulus glycolicus	Consumption (import)
302	CO2	Syntrophomonas wolfei, Syntrophus aciditrophicus, Pelotomaculum thermopropionicum	Consumption (import)
302	Ethanol	Desulfovibrio, Geobacter metallireducens, Geobacter, Pelobacter carbinolicus, Desulfovibrio vulgaris	Consumption (import)
302	Ethanol	Pelotomaculum thermopropionicum, Pelobacter carbinolicus, Syntrophobacter fumaroxidans, Syntrophobotulus glycolicus, Syntrophomonas wolfei, Syntrophothermus lipocalidus, Syntrophus aciditrophicus	Consumption (import)
302	Formate	Syntrophobacter fumaroxidans, Syntrophobotulus glycolicus, Syntrophomonas wolfei, Syntrophus aciditrophicus, Pelotomaculum thermopropionicum, Syntrophobacter fumaroxidans, Pelotomaculum thermopropionicum, Syntrophomonas wolfei, Syntrophus aciditrophicus, Syntrophothermus lipocalidus, Desulfatibacillum alkenivorans	Production (export)
302	Glycolate	Syntrophobotulus glycolicus	Consumption (import)
302	Glyoxylate (Glyoxylic acid, Glyoxalate)	Syntrophobotulus glycolicus	Consumption (import)
302	H2 (Hydrogen)	Geobacter sulfurreducens	Consumption (import)
302	H2 (Hydrogen)	Thermotoga maritima, Syntrophomonas wolfei	Production (export)
302	L-Alanine (D-Alanine, Alanine)	Aminobacterium colombiense	Consumption (import)
302	L-Aspartate (Aspartate, D-Aspartate)	Aminobacterium colombiense	Consumption (import)
302	L-Glutamate (L-Glutamic acid, Glutamate, D-Glutamate)	Aminobacterium colombiense	Consumption (import)
302	L-Glutamate (L-Glutamic acid, Glutamate, D-Glutamate)	Pelotomaculum thermopropionicum	Production (export)
302	L-Glutamine (D-Glutamine, Glutamine)	Pelotomaculum thermopropionicum	Production (export)
302	L-Isoleucine (Isoleucine)	Aminobacterium colombiense	Consumption (import)
302	L-Lactate ([S]-Lactate, Lactate, D-Lactate, [R]-Lactate)	Desulfovibrio, Pelotomaculum thermopropionicum, Desulfovibrio vulgaris	Consumption (import)
302	L-Leucine (Leucine)	Aminobacterium colombiense	Consumption (import)
302	L-Malate ([S]-Malate, L-Malic acid, Malate, D-Malate, [R]-Malate)	Syntrophobacter fumaroxidans	Consumption (import)
302	L-Methionine (D-Methionine)	Aminobacterium colombiense	Consumption (import)
302	L-Valine (Valine, D-Valine)	Aminobacterium colombiense	Consumption (import)
302	Methanol	Moorella, Pelotomaculum thermopropionicum, Pelobacter carbinolicus	Consumption (import)
302	Propanoate (Propionate)	Pelotomaculum thermopropionicum, Syntrophobacter fumaroxidans	Consumption (import)
302	Propanoate (Propionate)	Syntrophus aciditrophicus, Syntrophobacter fumaroxidans, Syntrophomonas wolfei, Syntrophothermus lipocalidus, Syntrophobotulus glycolicus	Consumption (import)
302	Pyruvate	Pelotomaculum thermopropionicum, Syntrophobacter fumaroxidans	Consumption (import)
302	Sulfate (Sulfuric acid)	Syntrophobacter fumaroxidans, Desulfatibacillum alkenivorans, Desulfovibrio vulgaris	Consumption (import)
302	Thiosulfate	Syntrophobacter fumaroxidans	Consumption (import)
302	Valerate (Pentanoic acid, Pentanoate)	Syntrophus aciditrophicus, Syntrophobacter fumaroxidans, Syntrophomonas wolfei, Syntrophothermus lipocalidus, Syntrophobotulus glycolicus	Consumption (import)
303	Acetate	Pyrococcus furiosus, Archaeoglobus fulgidus, Parvularcula bermudensis	Production (export)
303	CO2	Pyrobaculum aerophilum, Sulfolobus solfataricus, Thermoplasma acidophilum, Parvularcula bermudensis	Production (export)
303	D-Galactose	Picrophilus torridus	Consumption (import)
303	D-Glucose (Glucose)	Thermoplasma acidophilum, Archaeoglobus fulgidus, Sulfolobus solfataricus, Pyrobaculum aerophilum, Pyrococcus furiosus, Haloarcula marismortui, Methanocaldococcus jannaschii, Pyrococcus horikoshii, Aeropyrum pernix, Thermoplasma acidophilum, Picrophilus torridus, Thermococcus	Consumption (import)
304	Acetate	Bilophila wadsworthia	Production (export)
304	Formate	Bilophila wadsworthia	Consumption (import)
304	H2 (Hydrogen)	Bilophila wadsworthia	Consumption (import)
304	L-Lactate ([S]-Lactate, Lactate, D-Lactate, [R]-Lactate)	Bilophila wadsworthia	Consumption (import)
304	NH3 (Ammonia, NH4+, Ammonium)	Bilophila wadsworthia	Production (export)
304	Pyruvate	Bilophila wadsworthia	Consumption (import)
304	Taurine	Bilophila wadsworthia	Consumption (import)
304	Taurochenodeoxycholate	Bilophila wadsworthia	Consumption (import)
304	Taurocholate	Bilophila wadsworthia	Consumption (import)
304	Taurodeoxycholate	Bilophila wadsworthia	Consumption (import)
304	Taurolithocholate	Bilophila wadsworthia	Consumption (import)
305	Triglyceride	Staphylococcus aureus	Macromolecule degradation
306	2-Oxobutyrate (Alpha-ketobutyrate, 2-Oxobutanoate)	Porphyromonas asaccharolytica	Consumption (import)
306	2-Oxobutyrate (Alpha-ketobutyrate, 2-Oxobutanoate)	Clostridium sporogenes	Production (export)
306	Acetate	Fusobacterium nucleatum	Consumption (import)
306	Acetate	Clostridium tetani, Clostridium saccharolyticum, Fusobacterium nucleatum	Production (export)
306	Butyrate	Fusobacterium nucleatum, Clostridium tetani, Clostridium saccharolyticum, Fusobacterium nucleatum	Production (export)
306	CO2	Clostridium tetani, Porphyromonas asaccharolytica	Production (export)
306	Ethanol	Clostridium tetani	Production (export)
306	H2 (Hydrogen)	Porphyromonas asaccharolytica	Production (export)
306	L-Arginine (Arginine)	Clostridium perfringens, Enterococcus faecalis (Streptococcus faecalis)	Consumption (import)
306	L-Aspartate (Aspartate, D-Aspartate)	Clostridium tetani, Clostridium saccharolyticum, Clostridium perfringens	Consumption (import)
306	L-Lysine (Lysine, D-Lysine)	Fusobacterium nucleatum	Consumption (import)
306	L-Malate ([S]-Malate, L-Malic acid, Malate, D-Malate, [R]-Malate)	Clostridium tetani	Production (export)
306	L-Ornithine (Ornithine)	Clostridium perfringens, Enterococcus faecalis (Streptococcus faecalis)	Production (export)
306	NH3 (Ammonia, NH4+, Ammonium)	Clostridium sporogenes, Clostridium tetani, Fusobacterium nucleatum	Production (export)
306	Propanoate (Propionate)	Clostridium perfringens, Porphyromonas asaccharolytica	Production (export)
307	D-Glucose (Glucose)	Peptostreptococcus anaerobius	Consumption (import)
307	Isobutyrate (2-Methylpropanoic acid)	Peptostreptococcus anaerobius, Prevotella ruminicola (Bacteroides ruminicola)	Production (export)
307	Isovalerate (3-Methylbutanoic acid)	Bacteroides ovatus, Peptostreptococcus anaerobius, Prevotella ruminicola (Bacteroides ruminicola)	Production (export)
307	L-Arginine (Arginine)	Clostridium sporogenes	Consumption (import)
307	L-Aspartate (Aspartate, D-Aspartate)	Fusobacterium nucleatum	Consumption (import)
307	L-Glycine (Glycine)	Clostridium sporogenes	Consumption (import)
307	L-Phenylalanine (Phenylalanine, D-Phenylalanine)	Clostridium sporogenes, Bacteroides thetaiotaomicron	Consumption (import)
307	L-Proline (Proline, D-Proline)	Clostridium sporogenes	Consumption (import)
307	L-Serine (Serine, D-Serine)	Clostridium leptum, Propionibacterium acnes	Consumption (import)
307	L-Tryptophan (Tryptophan)	Clostridium sporogenes	Consumption (import)
307	L-Tyrosine (Tyrosine)	Bacteroides thetaiotaomicron	Consumption (import)
307	NH3 (Ammonia, NH4+, Ammonium)	Prevotella ruminicola (Bacteroides ruminicola), Bacteroides fragilis	Consumption (import)
308	Butylamine	Bacteroides ovatus, Bacteroides thetaiotaomicron, Bifidobacterium longum (Bifidobacterium infantis, Bifidobacterium suis)	Production (export)
308	Cadaverine	Escherichia coli	Production (export)
308	Dimethylamine	Bacteroides fragilis, Bacteroides ovatus, Bacteroides thetaiotaomicron, Bifidobacterium bifidum, Bifidobacterium adolescentis, Bifidobacterium longum (Bifidobacterium infantis, Bifidobacterium suis), Clostridium perfringens, Escherichia coli	Production (export)
308	Histamine	Clostridium perfringens	Production (export)
308	Methylamine (Monomethylamine)	Bifidobacterium bifidum, Bifidobacterium adolescentis, Clostridium difficile, Clostridium perfringens	Production (export)
308	Phenylethylamine	Bacteroides ovatus, Bacteroides thetaiotaomicron, Bifidobacterium longum (Bifidobacterium infantis, Bifidobacterium suis)	Production (export)
308	Putrescine	Bacteroides fragilis, Bacteroides ovatus, Lactobacillus acidophilus, Escherichia coli	Production (export)
308	Trimethylamine	Bacteroides thetaiotaomicron	Production (export)
308	Tryptamine	Lactobacillus acidophilus	Production (export)
308	Tyramine	Bacteroides ovatus, Bacteroides thetaiotaomicron	Production (export)
309	D-Glucose (Glucose)	Sodalis glossinidius	Consumption (import)
309	Thiamine (Vitamin B1, Thiamin)	Sodalis glossinidius	Consumption (import)
309	Thiamine (Vitamin B1, Thiamin)	Wigglesworthia glossinidia	Production (export)
310	D-Mannose (Mannose)	Alistipes shahii	Consumption (import)
310	Indole	Alistipes shahii	Production (export)
310	Raffinose	Alistipes shahii	Consumption (import)
310	Succinate	Alistipes shahii	Production (export)
311	Fructan (Inulin, Levan)	Bacteroides thetaiotaomicron	Macromolecule degradation
311	Mannan*	Bacteroides thetaiotaomicron	Macromolecule degradation
311	Mucin (Mucus Glycoprotein)	Bacteroides thetaiotaomicron	Macromolecule degradation
311	Starch (Amylopectin, Amylose, 1,4-alpha-D-Glucan, Pullulan, Resistant starch)	Bacteroides thetaiotaomicron	Macromolecule degradation
312	Arabinan*	Bacteroides thetaiotaomicron	Macromolecule degradation
312	D-Arabinose (L-Arabinose, Arabinose, L-Arabinopyranose, L-Arabinofuranose)	Bacteroides thetaiotaomicron	Consumption (import)
312	Pectin	Bacteroides thetaiotaomicron	Macromolecule degradation
312	Xylan*	Bacteroides thetaiotaomicron	Macromolecule degradation
313	D-Fructose (Fructose)	Bacteroides caccae, Bacteroides thetaiotaomicron, Bacteroides fragilis, Bacteroides uniformis, Bacteroides ovatus, Bacteroides vulgatus	Consumption (import)
313	FOS (Fructooligosaccharide)	Bacteroides thetaiotaomicron, Bacteroides fragilis, Bacteroides uniformis, Bacteroides ovatus	Consumption (import)
314	Crotonate (2-Butenoate, 2-Butenoic acid, Crotonic acid, 3-Methylacrylic acid)	Syntrophomonas wolfei	Consumption (import)
314	Dodecanoate (Lauric acid, Laureate)	Syntrophomonas wolfei	Consumption (import)
314	Myristic acid (Tetradecanoic acid, Tetradecanoate)	Syntrophomonas wolfei	Consumption (import)
314	Palmitate (Palmitic acid, Hexadecanoic acid, Hexadecanoate)	Syntrophomonas wolfei	Consumption (import)
314	Pelargonic acid (Pelargonate, Nonanoic acid)	Syntrophomonas wolfei	Consumption (import)
314	Stearic acid (Stearate, Octadecanoate)	Syntrophomonas wolfei	Consumption (import)
315	Formate	Clostridium thermocellum	Production (export)
315	H2 (Hydrogen)	Clostridium thermocellum	Production (export)
316	[R,R]-2,3-Butanediol ([R,R]-Butanediol, [S,S]-2,3-Butanediol, [S,S]-Butanediol)	Klebsiella	Production (export)
316	Acetate	Clostridium, Streptococcus, Mycoplasma, Peptostreptococcus, Escherichia, Propionibacterium	Production (export)
316	Acetone	Clostridium	Production (export)
316	Butyrate	Clostridium	Production (export)
316	CO2	Streptococcus, Klebsiella, Propionibacterium, Leuconostoc, Lactobacillus, Escherichia, Clostridium, Mycoplasma, Peptostreptococcus	Production (export)
316	Ethanol	Leuconostoc, Lactobacillus, Escherichia	Production (export)
316	Formate	Escherichia	Production (export)
316	L-Lactate ([S]-Lactate, Lactate, D-Lactate, [R]-Lactate)	Streptococcus, Enterococcus, Lactobacillus, Leuconostoc, Escherichia	Production (export)
316	NH3 (Ammonia, NH4+, Ammonium)	Clostridium, Streptococcus, Mycoplasma, Peptostreptococcus	Production (export)
316	Propanoate (Propionate)	Propionibacterium	Production (export)
316	Succinate	Escherichia	Production (export)
317	H2O2	Streptococcus	Production (export)
317	L-Lactate ([S]-Lactate, Lactate, D-Lactate, [R]-Lactate)	Aggregatibacter actinomycetemcomitans	Consumption (import)
317	L-Lactate ([S]-Lactate, Lactate, D-Lactate, [R]-Lactate)	Streptococcus	Production (export)
318	Acetate	Methanosarcina, Clostridium kluyveri	Consumption (import)
[truncated: 588 more rows]

## Sheet: c
(c) Microbial species and host cell types in NJS16
* denotes a microbial species that has been previously well-studied regarding its relationship to the human gut. Oxygen requirement classification based on Integrated Joint Genome Institute (JGI) Microbial Genomes & Microbiome Samples (IMG/M) database (accessed Nov. 2016). '-' denotes information is unavailable.
	Acetivibrio cellulolyticus	facultative
	Acetobacter pasteurianus	aerobe
	Acetohalobium arabaticum	anaerobe
*	Acholeplasma laidlawii	facultative
	Achromobacter piechaudii	aerobe
	Achromobacter xylosoxidans	aerobe
*	Acidaminococcus fermentans	anaerobe
	Acidimicrobium ferrooxidans	aerobe
	Acidiphilium cryptum	aerobe
	Acidithiobacillus caldus	aerobe
	Acidithiobacillus ferrooxidans	aerobe
	Acidothermus cellulolyticus	aerobe
	Acidovorax avenae	aerobe
	Acidovorax delafieldii	aerobe
	Acinetobacter calcoaceticus	aerobe
	Acinetobacter radioresistens	aerobe
	Actinobacillus succinogenes	facultative
	Actinomyces coleocanis	anaerobe
	Actinomyces odontolyticus	facultative
	Actinomyces oris	microaerophillic
	Actinomyces urogenitalis	microaerophillic
	Actinomyces viscosus	anaerobe
	Actinosynnema mirum	aerobe
	Aeromicrobium marinum	microaerophillic
	Aeromonas hydrophila	facultative
	Aeromonas salmonicida	facultative
	Aeropyrum pernix	aerobe
	Aggregatibacter actinomycetemcomitans	facultative
	Agrobacterium tumefaciens (Rhizobium radiobacter)	aerobe
*	Akkermansia muciniphila	anaerobe
	Alicycliphilus denitrificans	facultative
*	Alistipes putredinis	anaerobe
*	Alistipes shahii	anaerobe
	Allochromatium vinosum	anaerobe
	Aminobacterium colombiense	anaerobe
	Anabaena azollae	-
	Anabaena variabilis	aerobe
	Anaerococcus hydrogenalis	anaerobe
*	Anaerococcus lactolyticus	anaerobe
*	Anaerococcus prevotii	anaerobe
	Anaerococcus tetradius	anaerobe
	Anaerococcus vaginalis	anaerobe
*	Anaerostipes caccae	anaerobe
*	Anaerotruncus colihominis	anaerobe
	Aquifex aeolicus	facultative
	Archaeoglobus fulgidus	anaerobe
	Archaeoglobus profundus	anaerobe
	Atopobium parvulum	anaerobe
	Atopobium rimae	anaerobe
	Atopobium vaginae	anaerobe
	Azorhizobium caulinodans	aerobe
	Azotobacter vinelandii	aerobe
	Bacillus amyloliquefaciens	aerobe
	Bacillus anthracis	aerobe
	Bacillus atrophaeus	aerobe
	Bacillus cellulosilyticus	facultative
	Bacillus cereus	facultative
	Bacillus clausii	aerobe
*	Bacillus coagulans	facultative
	Bacillus coahuilensis	aerobe
	Bacillus halodurans	facultative
	Bacillus licheniformis	facultative
	Bacillus megaterium	facultative
	Bacillus mycoides	aerobe
	Bacillus pseudofirmus	facultative
	Bacillus pseudomycoides	aerobe
	Bacillus pumilus	aerobe
	Bacillus selenitireducens	facultative
*	Bacillus subtilis	facultative
	Bacillus thuringiensis	facultative
	Bacillus weihenstephanensis	facultative
*	Bacteroides caccae	anaerobe
*	Bacteroides cellulosilyticus	anaerobe
*	Bacteroides coprocola	anaerobe
*	Bacteroides coprophilus	anaerobe
*	Bacteroides dorei	anaerobe
*	Bacteroides eggerthii	anaerobe
*	Bacteroides finegoldii (Alistipes finegoldii)	anaerobe
*	Bacteroides fragilis	anaerobe
	Bacteroides helcogenes	anaerobe
*	Bacteroides intestinalis	anaerobe
*	Bacteroides ovatus	anaerobe
*	Bacteroides pectinophilus	anaerobe
*	Bacteroides plebeius	anaerobe
	Bacteroides salanitronis	anaerobe
*	Bacteroides stercoris	anaerobe
*	Bacteroides thetaiotaomicron	anaerobe
*	Bacteroides uniformis	anaerobe
*	Bacteroides vulgatus	anaerobe
*	Bacteroides xylanisolvens	anaerobe
	Baumannia cicadellinicola	-
	Beijerinckia indica	aerobe
*	Bifidobacterium adolescentis	anaerobe
	Bifidobacterium angulatum	anaerobe
*	Bifidobacterium animalis	anaerobe
*	Bifidobacterium bifidum	anaerobe
*	Bifidobacterium breve	anaerobe
	Bifidobacterium catenulatum	anaerobe
	Bifidobacterium dentium	anaerobe
	Bifidobacterium gallicum	anaerobe
*	Bifidobacterium longum (Bifidobacterium infantis, Bifidobacterium suis)	anaerobe
*	Bifidobacterium pseudocatenulatum	anaerobe
*	Bilophila wadsworthia	anaerobe
*	Blautia hansenii (Ruminococcus hansenii)	anaerobe
*	Blautia hydrogenotrophica (Ruminococcus hydrogenotrophicus)	anaerobe
	Bradyrhizobium japonicum	aerobe
	Brevibacillus brevis	aerobe
	Brucella abortus	facultative
	Brucella melitensis	aerobe
	Brucella suis	aerobe
	Buchnera aphidicola	aerobe
	Burkholderia ambifaria	facultative
	Burkholderia cenocepacia	facultative
	Burkholderia cepacia	facultative
	Burkholderia glumae	aerobe
	Burkholderia multivorans	facultative
	Burkholderia phymatum	facultative
	Burkholderia vietnamiensis	facultative
*	Butyrivibrio crossotus	anaerobe
*	Butyrivibrio fibrisolvens	anaerobe
*	Butyrivibrio proteoclasticus	anaerobe
	Caldicellulosiruptor bescii (Anaerocellum thermophilum)	anaerobe
	Caldicellulosiruptor saccharolyticus	anaerobe
	Calditerrivibrio nitroreducens	anaerobe
	Caldivirga maquilingensis	aerobe
	Caminibacter mediatlanticus	anaerobe
	Campylobacter gracilis	anaerobe
*	Campylobacter jejuni	microaerophillic
*	Catenibacterium mitsuokai	anaerobe
	Cellulomonas flavigena	facultative
	Cellulosilyticum lentocellum	anaerobe
	Chlorobium chlorochromatii	anaerobe
	Chlorobium ferrooxidans	anaerobe
	Chlorobium limicola	anaerobe
	Chlorobium phaeobacteroides	facultative
	Chlorobium vibrioformis	-
	Chloroflexus aurantiacus	anaerobe
	Chromobacterium violaceum	facultative
	Citrobacter koseri	facultative
	Citrobacter rodentium	facultative
	Citrobacter youngae	facultative
	Clostridium acetobutylicum	anaerobe
*	Clostridium asparagiforme	anaerobe
*	Clostridium bartlettii	anaerobe
	Clostridium beijerinckii	anaerobe
*	Clostridium bolteae	anaerobe
*	Clostridium botulinum	anaerobe
*	Clostridium butyricum	anaerobe
	Clostridium carboxidivorans	anaerobe
	Clostridium cellulolyticum	anaerobe
	Clostridium cellulovorans	anaerobe
	Clostridium cf	anaerobe
*	Clostridium difficile	anaerobe
*	Clostridium hathewayi	anaerobe
*	Clostridium hiranonis	anaerobe
*	Clostridium hylemonae	anaerobe
	Clostridium kluyveri	anaerobe
*	Clostridium leptum	anaerobe
	Clostridium ljungdahlii	anaerobe
	Clostridium methylpentosum	anaerobe
*	Clostridium nexile	anaerobe
	Clostridium novyi	anaerobe
	Clostridium papyrosolvens	anaerobe
*	Clostridium perfringens	anaerobe
	Clostridium phytofermentans	anaerobe
	Clostridium saccharolyticum	anaerobe
*	Clostridium scindens	anaerobe
*	Clostridium sporogenes	anaerobe
*	Clostridium sticklandii	anaerobe
*	Clostridium symbiosum	anaerobe
	Clostridium tetani	anaerobe
	Clostridium thermocellum	anaerobe
*	Collinsella aerofaciens (Eubacterium aerofaciens)	anaerobe
*	Collinsella intestinalis	anaerobe
*	Collinsella stercoris	anaerobe
	Comamonas testosteroni	aerobe
*	Coprococcus catus	anaerobe
*	Coprococcus comes	anaerobe
*	Coprococcus eutactus	anaerobe
	Corynebacterium diphtheriae	facultative
	Corynebacterium glutamicum	facultative
	Cytophaga hutchinsonii	aerobe
	Deinococcus radiodurans	aerobe
	Denitrovibrio acetiphilus	anaerobe
	Desulfarculus baarsii	anaerobe
	Desulfatibacillum alkenivorans	anaerobe
	Desulfobacterium autotrophicum	anaerobe
	Desulfobulbus propionicus	anaerobe
	Desulfococcus oleovorans	anaerobe
	Desulfohalobium retbaense	anaerobe
	Desulfomicrobium baculatum	anaerobe
	Desulfonatronospira thiodismutans	anaerobe
	Desulfotalea psychrophila	anaerobe
	Desulfotomaculum acetoxidans	anaerobe
	Desulfotomaculum nigrificans	anaerobe
	Desulfotomaculum reducens	anaerobe
	Desulfovibrio aespoeensis	anaerobe
*	Desulfovibrio desulfuricans	anaerobe
	Desulfovibrio fructosovorans	anaerobe
	Desulfovibrio magneticus	anaerobe
*	Desulfovibrio piger	anaerobe
	Desulfovibrio salexigens	anaerobe
	Desulfovibrio vulgaris	anaerobe
	Desulfuromonas acetoxidans	anaerobe
	Dialister invisus	anaerobe
*	Dorea formicigenerans	anaerobe
*	Dorea longicatena	anaerobe
*	Eggerthella lenta	anaerobe
	Ensifer meliloti (Sinorhizobium meliloti)	aerobe
	Enterobacter cancerogenus	facultative
	Enterobacter cloacae	aerobe
*	Enterococcus casseliflavus	facultative
*	Enterococcus faecalis (Streptococcus faecalis)	facultative
*	Enterococcus faecium (Streptococcus faecium)	facultative
	Enterococcus gallinarum	facultative
	Enterococcus italicus	aerobe
	Erysipelothrix rhusiopathiae	facultative
	Escherichia albertii	facultative
*	Escherichia coli	facultative
	Escherichia fergusonii	facultative
	Ethanoligenens harbinense	anaerobe
*	Eubacterium cellulosolvens	anaerobe
*	Eubacterium eligens	anaerobe
*	Eubacterium hallii	anaerobe
*	Eubacterium limosum	anaerobe
*	Eubacterium rectale	anaerobe
	Eubacterium saburreum	anaerobe
	Eubacterium saphenum	anaerobe
*	Eubacterium siraeum	anaerobe
*	Eubacterium ventriosum	anaerobe
*	Faecalibacterium prausnitzii	anaerobe
*	Fibrobacter succinogenes (Bacteroides succinogenes)	anaerobe
	Finegoldia magna	anaerobe
	Flavobacterium johnsoniae	aerobe
	Frankia alni	aerobe
	Frankia symbiont	aerobe
	Fusobacterium gonidiaformans	anaerobe
*	Fusobacterium mortiferum	anaerobe
*	Fusobacterium nucleatum	anaerobe
*	Fusobacterium periodonticum	anaerobe
	Fusobacterium ulcerans	anaerobe
	Fusobacterium varium	anaerobe
	Geobacillus thermodenitrificans	facultative
	Geobacter bemidjiensis	anaerobe
	Geobacter lovleyi	anaerobe
	Geobacter metallireducens	anaerobe
	Geobacter sulfurreducens	anaerobe
	Geobacter uraniumreducens	anaerobe
	Gluconobacter oxydans	aerobe
	Granulibacter bethesdensis	aerobe
	Haemophilus influenzae	facultative
	Haemophilus parainfluenzae	facultative
	Haloarcula marismortui	aerobe
	Halobacterium salinarum	aerobe
	Haloferax volcanii	aerobe
	Helicobacter pylori	aerobe
	Holdemania filiformis	anaerobe
	Hyphomicrobium denitrificans	aerobe
	Ignicoccus hospitalis	anaerobe
*	Ilyobacter polytropus	anaerobe
	Jonesia denitrificans	facultative
	Ketogulonicigenium vulgare	anaerobe
	Kingella denitrificans	-
	Klebsiella pneumoniae	aerobe
	Klebsiella variicola	aerobe
*	Lactobacillus acidophilus	facultative
*	Lactobacillus amylolyticus	microaerophillic
*	Lactobacillus amylovorus	facultative
	Lactobacillus antri	microaerophillic
*	Lactobacillus brevis	aerobe
	Lactobacillus buchneri	aerobe
*	Lactobacillus casei	facultative
	Lactobacillus coleohominis	facultative
*	Lactobacillus crispatus	facultative
*	Lactobacillus delbrueckii	facultative
*	Lactobacillus fermentum	facultative
*	Lactobacillus gasseri	facultative
*	Lactobacillus helveticus	facultative
	Lactobacillus hilgardii	microaerophillic
*	Lactobacillus iners	facultative
*	Lactobacillus jensenii	facultative
*	Lactobacillus johnsonii	facultative
*	Lactobacillus oris	facultative
*	Lactobacillus paracasei	microaerophillic
*	Lactobacillus plantarum	facultative
*	Lactobacillus reuteri	facultative
*	Lactobacillus rhamnosus	facultative
*	Lactobacillus ruminis	facultative
	Lactobacillus sakei	facultative
*	Lactobacillus salivarius	facultative
	Lactobacillus ultunensis	microaerophillic
	Lactobacillus vaginalis	microaerophillic
*	Lactococcus lactis	facultative
	Leptotrichia buccalis	anaerobe
	Leptotrichia goodfellowii	anaerobe
	Leptotrichia hofstadii	anaerobe
	Leuconostoc citreum	facultative
	Leuconostoc gasicomitatum	facultative
	Leuconostoc kimchii	facultative
*	Leuconostoc mesenteroides	facultative
	Listeria innocua	facultative
	Listeria monocytogenes	facultative
*	Marvinbryantia formatexigens	anaerobe
	Megamonas hypermegale	anaerobe
	Megasphaera micronuciformis	anaerobe
	Mesorhizobium ciceri	aerobe
	Mesorhizobium loti	aerobe
	Mesorhizobium opportunistum	aerobe
	Metallosphaera sedula	aerobe
*	Methanobrevibacter ruminantium	anaerobe
*	Methanobrevibacter smithii	anaerobe
	Methanocaldococcus fervens	anaerobe
	Methanocaldococcus infernus	anaerobe
	Methanocaldococcus jannaschii	anaerobe
	Methanocaldococcus vulcanius	anaerobe
	Methanocella paludicola	anaerobe
	Methanococcoides burtonii	anaerobe
	Methanococcus aeolicus	anaerobe
	Methanococcus maripaludis	anaerobe
	Methanococcus vannielii	anaerobe
	Methanococcus voltae	anaerobe
	Methanocorpusculum labreanum	anaerobe
	Methanoculleus marisnigri	anaerobe
	Methanohalobium evestigatum	anaerobe
	Methanohalophilus mahii	anaerobe
	Methanoplanus petrolearius	anaerobe
	Methanopyrus kandleri	anaerobe
	Methanoregula boonei	anaerobe
	Methanosaeta thermophila	anaerobe
*	Methanosarcina acetivorans	anaerobe
*	Methanosarcina barkeri	anaerobe
	Methanosarcina mazei	anaerobe
*	Methanosphaera stadtmanae	anaerobe
	Methanosphaerula palustris	anaerobe
	Methanospirillum hungatei	anaerobe
	Methanothermobacter marburgensis	anaerobe
	Methanothermobacter thermautotrophicus	anaerobe
	Methanothermococcus okinawensis	anaerobe
	Methanothermus fervidus	anaerobe
	Methylacidiphilum infernorum	aerobe
	Methylibium petroleiphilum	facultative
	Methylobacillus flagellatus	aerobe
	Methylobacter tundripaludum	aerobe
	Methylobacterium extorquens (Methylobacterium chloromethanicum)	aerobe
	Methylobacterium nodulans	aerobe
	Methylobacterium populi	aerobe
	Methylocella silvestris	aerobe
	Methylococcus capsulatus	aerobe
	Methylophaga thiooxidans	-
	Methylosinus trichosporium	-
	Methylotenera mobilis	aerobe
	Micrococcus luteus	aerobe
*	Mitsuokella multacida	anaerobe
	Moorella thermoacetica	anaerobe
	Moraxella catarrhalis	aerobe
	Mycobacterium avium	aerobe
	Mycobacterium leprae	aerobe
	Mycobacterium smegmatis	aerobe
	Mycobacterium tuberculosis	aerobe
	Mycoplasma agalactiae	facultative
	Mycoplasma alligatoris	facultative
	Mycoplasma arthritidis	facultative
	Mycoplasma bovis	facultative
	Mycoplasma capricolum	facultative
	Mycoplasma conjunctivae	facultative
	Mycoplasma crocodyli	facultative
	Mycoplasma fermentans	facultative
	Mycoplasma gallisepticum	facultative
	Mycoplasma genitalium	facultative
	Mycoplasma haemofelis	facultative
	Mycoplasma hominis	facultative
	Mycoplasma hyopneumoniae	facultative
	Mycoplasma hyorhinis	facultative
	Mycoplasma leachii	facultative
	Mycoplasma mobile	facultative
	Mycoplasma mycoides	facultative
	Mycoplasma penetrans	facultative
	Mycoplasma pneumoniae	facultative
	Mycoplasma pulmonis	facultative
	Mycoplasma synoviae	facultative
	Neisseria flavescens	aerobe
	Neisseria gonorrhoeae	aerobe
	Neisseria mucosa	aerobe
	Nitrobacter hamburgensis	aerobe
	Nitrobacter winogradskyi	facultative
	Nitrococcus mobilis	aerobe
	Nitrosococcus halophilus	aerobe
	Nitrosococcus oceani	aerobe
	Nitrosococcus watsoni	aerobe
	Nitrosomonas europaea	aerobe
	Nitrosomonas eutropha	aerobe
	Nitrosopumilus maritimus	aerobe
	Nitrosospira multiformis	aerobe
	Nostoc punctiforme	aerobe
*	Odoribacter splanchnicus	anaerobe
	Oenococcus oeni	facultative
*	Oxalobacter formigenes	anaerobe
	Paenibacillus larvae	aerobe
	Paenibacillus polymyxa	aerobe
*	Parabacteroides distasonis	anaerobe
*	Parabacteroides johnsonii	anaerobe
*	Parabacteroides merdae	anaerobe
	Paracoccus denitrificans	aerobe
	Parvularcula bermudensis	aerobe
*	Pediococcus acidilactici	aerobe
	Pediococcus pentosaceus	facultative
	Pelobacter carbinolicus	anaerobe
	Pelobacter propionicus	anaerobe
	Pelotomaculum thermopropionicum	anaerobe
	Peptoniphilus harei	anaerobe
	Peptoniphilus lacrimalis	anaerobe
*	Peptostreptococcus anaerobius	anaerobe
	Peptostreptococcus stomatis	anaerobe
	Picrophilus torridus	aerobe
	Porphyromonas asaccharolytica	anaerobe
*	Porphyromonas gingivalis	anaerobe
	Prevotella amnii	anaerobe
	Prevotella bergensis	anaerobe
	Prevotella bivia	anaerobe
*	Prevotella bryantii	anaerobe
*	Prevotella buccae	anaerobe
	Prevotella buccalis	anaerobe
*	Prevotella copri	anaerobe
	Prevotella disiens	anaerobe
	Prevotella marshii	anaerobe
*	Prevotella melaninogenica (Bacteroides melaninogenicus)	anaerobe
	Prevotella multiformis	anaerobe
*	Prevotella oralis	anaerobe
	Prevotella oris	anaerobe
*	Prevotella ruminicola (Bacteroides ruminicola)	anaerobe
	Prevotella salivae	anaerobe
	Prevotella tannerae	anaerobe
	Prevotella timonensis	anaerobe
	Prevotella veroralis	anaerobe
*	Propionibacterium acnes	anaerobe
*	Propionibacterium freudenreichii (Propionibacterium shermanii)	anaerobe
	Proteus mirabilis	facultative
	Proteus penneri	facultative
	Pseudoflavonifractor capillosus	anaerobe
*	Pseudomonas aeruginosa	aerobe
	Pseudomonas entomophila	aerobe
	Pseudomonas fluorescens	aerobe
	Pseudomonas mendocina	aerobe
	Pseudomonas putida	aerobe
	Pseudomonas savastanoi	aerobe
	Pseudomonas stutzeri	aerobe
	Pseudomonas syringae	aerobe
	Pyramidobacter piscolens	anaerobe
	Pyrobaculum aerophilum	facultative
	Pyrobaculum calidifontis	facultative
	Pyrococcus abyssi	anaerobe
	Pyrococcus furiosus	anaerobe
	Pyrococcus horikoshii	anaerobe
	Ralstonia pickettii	aerobe
	Rhizobium etli	aerobe
	Rhizobium leguminosarum	aerobe
	Rhodobacter capsulatus	facultative
	Rhodobacter sphaeroides	facultative
	Rhodopseudomonas palustris	facultative
	Rhodospirillum rubrum	facultative
	Rhodothermus marinus	aerobe
*	Roseburia intestinalis	anaerobe
*	Roseburia inulinivorans	anaerobe
	Roseobacter denitrificans	aerobe
*	Ruminococcus albus	anaerobe
*	Ruminococcus bromii	anaerobe
*	Ruminococcus flavefaciens	anaerobe
*	Ruminococcus gnavus	anaerobe
*	Ruminococcus lactaris	anaerobe
*	Ruminococcus obeum	anaerobe
*	Ruminococcus torques	anaerobe
*	Salmonella enterica	facultative
	Selenomonas artemidis	anaerobe
	Selenomonas flueggei	anaerobe
	Selenomonas noxia	anaerobe
	Selenomonas sputigena	anaerobe
	Shewanella denitrificans	facultative
	Shewanella putrefaciens (Pseudomonas putrefaciens)	anaerobe
*	Shigella boydii	facultative
*	Shigella dysenteriae	facultative
*	Shigella flexneri	facultative
*	Shigella sonnei	facultative
	Sodalis glossinidius	microaerophillic
	Sphaerobacter thermophilus	aerobe
	Sphingobium japonicum	-
	Spirochaeta thermophila	anaerobe
	Staphylococcus aureus	facultative
	Staphylococcus capitis	facultative
	Staphylococcus carnosus	facultative
	Staphylococcus epidermidis	facultative
	Staphylococcus haemolyticus	facultative
	Staphylococcus hominis	facultative
	Staphylococcus lugdunensis	facultative
	Staphylococcus pseudintermedius	aerobe
	Staphylococcus saprophyticus	aerobe/facultative
	Staphylococcus warneri	facultative
	Starkeya novella	aerobe
	Stenotrophomonas maltophilia	aerobe
	Streptococcus agalactiae	facultative
	Streptococcus anginosus	anaerobe
	Streptococcus australis	anaerobe
*	Streptococcus bovis (Streptococus equinus)	anaerobe
	Streptococcus cristatus	anaerobe
	Streptococcus downei	anaerobe
	Streptococcus dysgalactiae	facultative
	Streptococcus equi	facultative
*	Streptococcus gallolyticus	-
	Streptococcus gordonii	facultative
	Streptococcus infantarius	facultative
	Streptococcus infantis	facultative
	Streptococcus mitis	facultative
	Streptococcus mutans	facultative
	Streptococcus oralis	facultative
	Streptococcus parasanguinis	facultative
	Streptococcus peroris	anaerobe
	Streptococcus pneumoniae	facultative
	Streptococcus pseudoporcinus	anaerobe
	Streptococcus pyogenes	facultative
	Streptococcus salivarius	aerobe
	Streptococcus sanguinis	facultative
	Streptococcus suis	facultative
*	Streptococcus thermophilus	facultative
	Streptococcus uberis	facultative
	Streptococcus vestibularis	anaerobe
	Streptomyces griseus	aerobe
	Streptomyces lividans	aerobe
	Streptomyces viridochromogenes	aerobe
*	Subdoligranulum variabile	anaerobe
	Sulfolobus acidocaldarius	aerobe
	Sulfolobus islandicus	aerobe
	Sulfolobus solfataricus	aerobe
	Sulfolobus tokodaii	aerobe
	Sulfurimonas denitrificans	anaerobe
	Sutterella wadsworthensis	anaerobe
	Syntrophobacter fumaroxidans	anaerobe
	Syntrophobotulus glycolicus	anaerobe
	Syntrophomonas wolfei	anaerobe
	Syntrophothermus lipocalidus	anaerobe
	Syntrophus aciditrophicus	anaerobe
	Thermobifida fusca	aerobe
	Thermococcus barophilus	anaerobe
	Thermococcus gammatolerans	anaerobe
	Thermococcus kodakaraensis	-
	Thermococcus onnurineus	anaerobe
	Thermococcus sibiricus	anaerobe
	Thermodesulfovibrio yellowstonii	aerobe
	Thermomonospora curvata	aerobe
	Thermoplasma acidophilum	facultative
	Thermotoga maritima	anaerobe
	Thermotoga neapolitana	anaerobe
	Thermus thermophilus	aerobe
	Thiobacillus denitrificans	facultative
	Thiomicrospira crunogena	anaerobe
	Ureaplasma parvum	facultative
	Ureaplasma urealyticum	facultative
*	Veillonella atypica	anaerobe
*	Veillonella dispar	anaerobe
*	Veillonella parvula	anaerobe
	Vibrio cholerae	facultative
	Vibrio vulnificus	facultative
	Weissella paramesenteroides	aerobe
	Wigglesworthia glossinidia	aerobe
*	Wolinella succinogenes	anaerobe
	Xanthobacter autotrophicus	facultative
	Xanthomonas campestris	aerobe
	Xylella fastidiosa	aerobe
	Zymomonas mobilis	facultative
	Colonocyte (host colon)	aerobe
	Goblet cell (host colon)	aerobe
	Hepatocyte (host liver)	aerobe

## Sheet: d
(d) Metabolite-centric microbial groups
ΔRefers to microbial species in NJS16.
Microbial group name	Importing metabolite	Exporting metabolite	Degrading macromolecule	Microbial speciesΔ
Acetogen	-	Acetate	-	Acetohalobium arabaticum, Blautia hydrogenotrophica, Clostridium carboxidivorans, Clostridium difficile, Clostridium ljungdahlii, Eubacterium limosum, Marvinbryantia formatexigens, Moorella thermoacetica
Ammonia oxidizers	NH3 (Ammonia, NH4+, Ammonium)	Nitric Oxide (NO)	-	Nitrosococcus halophilus, Nitrosococcus oceani, Nitrosococcus watsoni, Nitrosomonas europaea, Nitrosomonas eutropha, Nitrosopumilus maritimus, Nitrosospira multiformis
Cellulolytic bacteria	-	-	Cellulose (Beta-D-glucan)	Acetivibrio cellulolyticus, Acidothermus cellulolyticus, Actinosynnema mirum, Bacillus pumilus, Bacteroides cellulosilyticus, Butyrivibrio fibrisolvens, Caldicellulosiruptor bescii, Caldicellulosiruptor saccharolyticus, Cellulomonas flavigena, Cellulosilyticum lentocellum, Clostridium acetobutylicum, Clostridium cellulolyticum, Clostridium cellulovorans, Clostridium papyrosolvens, Clostridium the…
Denitrifying bacteria	Nitrate	-	-	Agrobacterium tumefaciens, Hyphomicrobium denitrificans, Jonesia denitrificans, Moraxella catarrhalis, Paracoccus denitrificans, Pseudomonas aeruginosa, Pseudomonas mendocina, Pseudomonas putida, Pseudomonas stutzeri
Lactic acid bacteria	-	L-Lactate ([S]-Lactate, Lactate, D-Lactate, [R]-Lactate)	-	Actinomyces coleocanis, Actinomyces odontolyticus, Actinomyces oris, Actinomyces urogenitalis, Actinomyces viscosus, Bifidobacterium adolescentis, Bifidobacterium angulatum, Bifidobacterium animalis, Bifidobacterium bifidum, Bifidobacterium breve, Bifidobacterium catenulatum, Bifidobacterium dentium, Bifidobacterium gallicum, Bifidobacterium pseudocatenulatum, Enterococcus casseliflavus, Enteroco…
Methanogen	-	Methane (CH4)	-	Methanobrevibacter ruminantium, Methanobrevibacter smithii, Methanocaldococcus fervens, Methanocaldococcus infernus, Methanocaldococcus jannaschii, Methanocaldococcus vulcanius, Methanocella paludicola, Methanococcoides burtonii, Methanococcus aeolicus, Methanococcus maripaludis, Methanococcus vannielii, Methanococcus voltae, Methanocorpusculum labreanum, Methanoculleus marisnigri, Methanohalobiu…
Methanotroph	Methane (CH4)	-	-	Methylobacter tundripaludum, Methylobacterium populi, Methylocella silvestris, Methylococcus capsulatus, Methylosinus trichosporium, Methylophaga thiooxidans
Nitrogen fixers	N2	NH3 (Ammonia, NH4+, Ammonium)	-	Agrobacterium tumefaciens, Anabaena azollae, Anabaena variabilis, Azorhizobium caulinodans, Azotobacter vinelandii, Beijerinckia indica, Ensifer meliloti, Frankia alni, Frankia symbiont, Klebsiella pneumoniae, Mesorhizobium ciceri, Mesorhizobium loti, Mesorhizobium opportunistum, Nostoc punctiforme, Paenibacillus polymyxa, Rhizobium etli, Rhizobium leguminosarum, Rhodobacter capsulatus, Rhodobact…
Nitrite oxidizers	Nitrite	Nitrate	-	Nitrobacter hamburgensis, Nitrobacter winogradskyi, Nitrococcus mobilis
Propionic acid bacteria	-	Propanoate (Propionate)	-	Propionibacterium acnes, Propionibacterium freudenreichii
Sulfate-reducing bacteria	Sulfate (Sulfuric acid)	H2S (HS-)	-	Archaeoglobus fulgidus, Archaeoglobus profundus, Caldivirga maquilingensis, Desulfarculus baarsii, Desulfatibacillum alkenivorans, Desulfobacterium autotrophicum, Desulfobulbus propionicus, Desulfococcus oleovorans, Desulfohalobium retbaense, Desulfomicrobium baculatum, Desulfonatronospira thiodismutans, Desulfotalea psychrophila, Desulfotomaculum acetoxidans, Desulfotomaculum nigrificans, Desulf…
Sulfur oxidizers	Sulfur (Elemental sulfur)	Sulfate (Sulfuric acid)	-	Acidithiobacillus caldus, Allochromatium vinosum, Aquifex aeolicus, Chlorobium chlorochromatii, Chlorobium ferrooxidans, Chlorobium limicola, Chlorobium phaeobacteroides, Chlorobium vibrioformis, Methylobacterium extorquens, Paracoccus denitrificans, Rhodobacter capsulatus, Rhodobacter sphaeroides, Rhodopseudomonas palustris, Starkeya novella, Sulfolobus acidocaldarius, Sulfolobus islandicus, Sul…

## Sheet: e
(e) Small-molecule metabolites and macromolecules in NJS16
* denotes macromolecules, sugars, vitamins, and fatty acids that can be derived from host diet. ' - ' denotes that the corresponding compound identifier was unavailable in KEGG.
Compound Name		KEGG Compound Identifier
*	D-Glucose (Glucose)	C00031
*	Sucrose	C00089
*	D-Fructose (Fructose)	C00095
*	Glycerol	C00116
*	D-Ribose (Ribose)	C00121
*	D-Galactose	C00124
*	N-Acetyl-D-Glucosamine (N-Acetylglucosamine)	C00140
*	D-Mannose (Mannose)	C00159
*	D-Xylose (Xylose)	C00181
*	Cellobiose	C00185
*	D-Glucuronic acid (D-Glucuronate)	C00191
*	Maltose	C00208
*	D-Arabinose (L-Arabinose, Arabinose, L-Arabinopyranose, L-Arabinofuranose)	C00216, C00259
*	Lactose	C00243
*	L-Sorbose (Sorbose)	C00247
*	Isomaltose	C00252
*	D-Gluconate (D-Gluconic acid) (Gluconate)	C00257
*	N-Acetylneuraminic acid (N-acetylneuraminate, Neu5Ac, Sialic acid)	C00270
*	D-Xylulose (Xylulose, L-Xylulose)	C00310, C00312
*	D-Glucosamine (Glucosamine)	C00329
*	D-Galacturonate	C00333
*	Xylitol	C00379
*	D-Mannitol (Mannitol)	C00392
*	Ribitol	C00474
*	D-Lyxose (L-Lyxose)	C00476, C01508
*	Raffinose	C00492
*	Erythritol	C00503
*	L-Rhamnose (Rhamnose, D-Rhamnose)	C00507, C01684
*	L-Arabitol (L-Arabinitol, D-Arabitol)	C00532, C01904
*	D-Tagaturonate	C00558
*	N-Acetyl-D-mannosamine	C00645
*	Dextrin (Maltotriose, Maltodextrin, Maltohexaose, Maltotetraose, Maltooligosaccharide)	C00721, C01835, C01935, C01936, C02052
	L-Idonate	C00770
*	D-Sorbitol (D-Glucitol, Sorbitol, Glucitol, L-Sorbitol, Sorbitol)	C00794, C01722
*	D-Tagatose	C00795
*	D-Fructuronate	C00905
*	L-Fucose	C01019
*	N-Acetylgalactosamine (N-Acetyl-D-galactosamine)	C01074
*	Trehalose	C01083
*	Stachyose	C01613
*	Galactitol (Dulcitol)	C01697
*	Cellotetraose (Cellohexaose, Cellopentaose, Cellotriose)	C02013, C06217, C06218, C06219
*	D-Galactosamine (Galactosamine)	C02262
*	Melibiose	C05402
*	D-Psicose	C06468
*	L-iduronate	C06472
*	D-Turanose	C19636
*	FOS (Fructooligosaccharide)	-
*	XOS (Xylooligosaccharide)	-
	L-Glutamate (L-Glutamic acid, Glutamate, D-Glutamate)	C00025, C00217
	L-Glycine (Glycine)	C00037
	L-Alanine (D-Alanine, Alanine)	C00041, C00133
	L-Lysine (Lysine, D-Lysine)	C00047, C00739
	L-Aspartate (Aspartate, D-Aspartate)	C00049, C00402
	L-Arginine (Arginine)	C00062
	L-Glutamine (D-Glutamine, Glutamine)	C00064, C00819
	L-Serine (Serine, D-Serine)	C00065, C00740
	L-Methionine (D-Methionine)	C00073, C00855
	L-Ornithine (Ornithine)	C00077
	L-Tryptophan (Tryptophan)	C00078
	L-Phenylalanine (Phenylalanine, D-Phenylalanine)	C00079, C02265
	L-Tyrosine (Tyrosine)	C00082
	L-Cysteine (Cysteine, D-Cysteine)	C00097, C00793
	beta-alanine (3-Aminopropionate)	C00099
	L-Leucine (Leucine)	C00123
	L-Histidine (Histidine)	C00135
	L-Proline (Proline, D-Proline)	C00148, C00763
	L-Asparagine (Asparagine)	C00152
	L-Valine (Valine, D-Valine)	C00183, C06417
	L-Threonine (Threonine)	C00188
	L-Homoserine	C00263
	L-Carnitine (D-Carnitine)	C00318, C15025
	L-Isoleucine (Isoleucine)	C00407
	L-Selenocysteine	C05688
	Uracil	C00106
	Adenine	C00147
	Thymine	C00178
	Adenosine	C00212
	Thymidine	C00214
	Guanine	C00242
	Inosine	C00294
	Uridine	C00299
	Cytosine	C00380
	Xanthine	C00385
	Guanosine	C00387
	Cytidine	C00475
*	Ascorbic acid (Vitamin C, L-Ascorbate, Ascorbate)	C00072
*	Choline	C00114
*	Biotin (Vitamin B7)	C00120
*	Adenosylcobalamin (Vitamin B12, Cobamide coenzyme, Cob[II]alamin, Vitamin B12r, Cob[I]alamin, Vitamin B12s, Aquacobalamin, Cobalamin [III])	C00194
*	Pyridoxal (Vitamin B6, Pyridoxine, Pyridoxamine, Vitamin B6)	C00250, C00314, C00534
*	Niacin (Vitamin B3, Nicotinic acid, Nicotinate, Nicotinamide, Vitamin B3)	C00153, C00253
*	Riboflavin (Vitamin B2)	C00255
*	Thiamine (Vitamin B1, Thiamin)	C00378
*	Retinol (Vitamin A)	C00473
*	Folic acid (Folate, Vitamin B9)	C00504
*	Retinoate	C00777
*	Menaquinone (Vitamin K2)	C00828
*	Pantothenic acid (Vitamin B5, Pantothenate)	C00864
*	Phylloquinone (Vitamin K1)	C02059
*	alpha-Tocopherol (Vitamin E, alpha-Tocotrienol)	C02477
*	Cholecalciferol (Vitamin D3)	C05443
	Palmitate (Palmitic acid, Hexadecanoic acid, Hexadecanoate)	C00249
	1,2-diacylglycerol (1-acylglycerol, Monoacylglycerol, Monoglyceride, Monoacylglycerol)	C00641, C01885
	Oleic acid ([9Z]-Octadecenoic acid)	C00712
	Stearic acid (Stearate, Octadecanoate)	C01530
	Caproate (Hexanoate)	C01585
*	Linoleic acid (Omega-6 fatty acid)	C01595
	Pelargonic acid (Pelargonate, Nonanoic acid)	C01601
	Dodecanoate (Lauric acid, Laureate)	C02679
	Octanoate (Caprylic acid)	C06423
	Myristic acid (Tetradecanoic acid, Tetradecanoate)	C06424
	Arachidate (Arachidic acid)	C06425
*	alpha-Linolenic acid (Omega-3 fatty acid)	C06427
	Acetate	C00033
	Propanoate (Propionate)	C00163
	Butyrate	C00246
	Valerate (Pentanoic acid, Pentanoate)	C00803
	Isobutyrate (2-Methylpropanoic acid)	C02632
	Isovalerate (3-Methylbutanoic acid)	C08262
	Methanol	C00132
	Inositol (myo-Inositol, Inositol 1-phosphate, Myo-inositol phosphate)	C00137, C01177
	Phenol	C00146
	Acetoin (3-hydroxybutanone, acetyl methyl carbinol, [R]-Acetoin)	C00466, C00810
	Ethanol	C00469
	Benzyl alcohol	C00556
	1,2-propanediol (Propene diol, Propylene glycol, [R]-1,2-propanediol, [R]-propane-1,2-diol, [S]-1,2-propanediol, [S]-propane-1,2-diol)	C00583, C02912, C02917
	1,2-Ethanediol (Ethylene glycol)	C01380
	Isopropanol (2-Propanol)	C01845
	1,3-Propanediol	C02457
	[R,R]-2,3-Butanediol ([R,R]-Butanediol, [S,S]-2,3-Butanediol, [S,S]-Butanediol)	C03044, C03046
	Propanol (n-propanol, 1-Propanol)	C05979
	Butanol	C06142
	Pentanol	C16834
	Formaldehyde	C00067
	Acetaldehyde	C00084
	Benzaldehyde	C00261
	Propanal	C00479
	Putrescine	C00134
	Ethanolamine (Phosphatidylethanolamine)	C00189, C00350
	Methylamine (Monomethylamine)	C00218
	Spermidine	C00315
	Histamine	C00388
	Tryptamine	C00398
	Tyramine	C00483
	Dimethylamine	C00543
	Trimethylamine	C00565
	Spermine	C00750
	Trimethylamine N-oxide (Trimethylamine-N-oxide)	C01104
	Cadaverine	C01672
	Phenylethylamine	C02455
	Butylamine	C18706
	Urea	C00086
	Acetone	C00207
	Indole	C00463
	Toluene	C01455
	p-Cresol (4-methylphenol, 4-cresol)	C01468
	Anthranilate (o-amino-benzoic acid)	C00108
	Benzoate	C00180
	4-Aminobenzoate (para-amino, Benzoic acid)	C00568
	Indole-3-acetate (Indoleacetate)	C00954
	3-phenylpropionic acid (Phenylpropanoate, 3-phenylpropionate)	C05629
	Phenylacetate	C07086
	Pyruvate	C00022
	alpha-ketoglutarate (2-oxoglutarate)	C00026
	Oxaloacetate	C00036
	Succinate	C00042
	Glyoxylate (Glyoxylic acid, Glyoxalate)	C00048
	Formate	C00058
	2-Oxobutyrate (Alpha-ketobutyrate, 2-Oxobutanoate)	C00109
	L-Malate ([S]-Malate, L-Malic acid, Malate, D-Malate, [R]-Malate)	C00149, C00497
	Citrate	C00158
	Glycolate	C00160
	L-Lactate ([S]-Lactate, Lactate, D-Lactate, [R]-Lactate)	C00186, C00256
	Oxalate	C00209
	Taurine	C00245
	Orotic acid (Orotate)	C00295
	4-Aminobutyrate (GABA)	C00334
	Malonate	C00383
	cis-Aconitate (trans-Aconitate, trans-Aconitic acid)	C00417, C02341
	5-Aminovalerate	C00431
	Itaconate	C00490
	Shikimate	C00493
	meso-Tartrate (meso-Tartaric acid, Tartrate, L-tartrate, L-Tartaric acid)	C00552, C00898
	Cholic acid (Cholate)	C00695
	Betaine (Glycine betaine)	C00719
	Crotonate (2-Butenoate, 2-Butenoic acid, Crotonic acid, 3-Methylacrylic acid)	C01771
	Glycocholate	C01921
	2-Aminobutyric acid (2-Aminobutyrate)	C02261, C02356
	Chenodeoxycholic acid (Chenodeoxycholate)	C02528
	Taurolithocholate	C02592
	Pimelate	C02656
	Lithocholic acid	C03990
	Deoxycholic acid	C04483
	Taurocholate	C05122
	Isethionate	C05123
	Taurodeoxycholate	C05463
	Glycodeoxycholate	C05464
	Taurochenodeoxycholate	C05465
	Glycochenodeoxycholate	C05466
	Adipate	C06104
	Glycolithocholate	C15557
	2-methylbutyrate (2-methylbutanoic acid)	C18319
	H2O2	C00027
	Zn2+ (Zinc)	C00038
	Sulfate (Sulfuric acid)	C00059
	Cu2+ (Copper)	C00070
	Ca2+ (Calcium)	C00076
	K+ (Potassium)	C00238
	Nitrate (NO3-)	C00244
	Bicarbonate (HCO3-, H2CO3, Carbonic acid, Carbonate)	C00288
	Mg2+ (Magnesium)	C00305
	Thiosulfate	C00320
	Dimethyl sulfide (Methyl sulfide)	C00580
	Cl- (Chloride)	C00698
	I- (Iodide)	C00708
	Na+ (Sodium)	C01330
	Mn2+ (Manganese)	C19610
	Sulfur (Elemental sulfur)	C00087
	CO2	C00011
	NH3 (Ammonia, NH4+, Ammonium)	C00014
	Carbon monoxide (CO)	C00237
	H2 (Hydrogen)	C00282
	H2S (HS-)	C00283
	Nitric Oxide (NO)	C00533
	Nitrite (NO2-)	C00088
	N2	C00697
	Methane (CH4)	C01438
	Dichloromethane (Methylene chloride)	C02271
	DNA RNA Polynucleotide	C00039, C00046, C00419
*	Starch (Amylopectin, Amylose, 1,4-alpha-D-Glucan, Pullulan, Resistant starch)	C00317, C00369, C00480, C00718
*	Polypeptide	C00403
*	Triglyceride	C00422
*	Chitin	C00461
*	Hyaluronan (Hyaluronate, Hyaluronic acid)	C00518
*	Arabinogalactan	C00569
*	Chondroitin 4-sulfate (Chondroitin 6-sulfate)	C00634, C00635
*	Pectin	C00714
*	Cellulose (Beta-D-glucan)	C00760
*	Fructan (Inulin, Levan)	C01355, C03323, C06215
*	Alginate	C01768
*	Galactan	C05796
	Mucin (Mucus Glycoprotein)	C02705
*	Hemicellulose	-

## Sheet: f
(f) Metabolic activity associations between chemical compounds and organisms in NJS16
Chemical compound	Metabolic activity	Microbial species or host cell type
[R,R]-2,3-Butanediol ([R,R]-Butanediol, [S,S]-2,3-Butanediol, [S,S]-Butanediol)	Production (export)	Bacillus subtilis
[R,R]-2,3-Butanediol ([R,R]-Butanediol, [S,S]-2,3-Butanediol, [S,S]-Butanediol)	Consumption (import)	Corynebacterium glutamicum
[R,R]-2,3-Butanediol ([R,R]-Butanediol, [S,S]-2,3-Butanediol, [S,S]-Butanediol)	Production (export)	Enterobacter cancerogenus
[R,R]-2,3-Butanediol ([R,R]-Butanediol, [S,S]-2,3-Butanediol, [S,S]-Butanediol)	Production (export)	Enterobacter cloacae
[R,R]-2,3-Butanediol ([R,R]-Butanediol, [S,S]-2,3-Butanediol, [S,S]-Butanediol)	Consumption (import) & production (export)	Klebsiella pneumoniae
[R,R]-2,3-Butanediol ([R,R]-Butanediol, [S,S]-2,3-Butanediol, [S,S]-Butanediol)	Production (export)	Klebsiella variicola
[R,R]-2,3-Butanediol ([R,R]-Butanediol, [S,S]-2,3-Butanediol, [S,S]-Butanediol)	Production (export)	Lactobacillus plantarum
[R,R]-2,3-Butanediol ([R,R]-Butanediol, [S,S]-2,3-Butanediol, [S,S]-Butanediol)	Consumption (import)	Pelobacter carbinolicus
[R,R]-2,3-Butanediol ([R,R]-Butanediol, [S,S]-2,3-Butanediol, [S,S]-Butanediol)	Consumption (import)	Pelobacter propionicus
[R,R]-2,3-Butanediol ([R,R]-Butanediol, [S,S]-2,3-Butanediol, [S,S]-Butanediol)	Consumption (import)	Pseudomonas aeruginosa
1,2-diacylglycerol (1-acylglycerol, Monoacylglycerol, Monoglyceride, Monoacylglycerol)	Consumption (import)	Colonocyte (host colon)
1,2-Ethanediol (Ethylene glycol)	Production (export)	Bacteroides thetaiotaomicron
1,2-Ethanediol (Ethylene glycol)	Consumption (import)	Pelobacter carbinolicus
1,2-Ethanediol (Ethylene glycol)	Consumption (import)	Pelobacter propionicus
1,2-Ethanediol (Ethylene glycol)	Consumption (import)	Pelotomaculum thermopropionicum
1,2-Ethanediol (Ethylene glycol)	Consumption (import)	Syntrophobacter fumaroxidans
1,2-Ethanediol (Ethylene glycol)	Consumption (import)	Syntrophobotulus glycolicus
1,2-Ethanediol (Ethylene glycol)	Consumption (import)	Syntrophomonas wolfei
1,2-Ethanediol (Ethylene glycol)	Consumption (import)	Syntrophothermus lipocalidus
1,2-Ethanediol (Ethylene glycol)	Consumption (import)	Syntrophus aciditrophicus
1,2-propanediol (Propene diol, Propylene glycol, [R]-1,2-propanediol, [R]-propane-1,2-diol, [S]-1,2-propanediol, [S]-propane-1,2-diol)	Production (export)	Bacteroides thetaiotaomicron
1,2-propanediol (Propene diol, Propylene glycol, [R]-1,2-propanediol, [R]-propane-1,2-diol, [S]-1,2-propanediol, [S]-propane-1,2-diol)	Production (export)	Bifidobacterium longum (Bifidobacterium infantis, Bifidobacterium suis)
1,2-propanediol (Propene diol, Propylene glycol, [R]-1,2-propanediol, [R]-propane-1,2-diol, [S]-1,2-propanediol, [S]-propane-1,2-diol)	Consumption (import)	Clostridium butyricum
1,2-propanediol (Propene diol, Propylene glycol, [R]-1,2-propanediol, [R]-propane-1,2-diol, [S]-1,2-propanediol, [S]-propane-1,2-diol)	Production (export)	Lactobacillus buchneri
1,2-propanediol (Propene diol, Propylene glycol, [R]-1,2-propanediol, [R]-propane-1,2-diol, [S]-1,2-propanediol, [S]-propane-1,2-diol)	Consumption (import)	Pelobacter carbinolicus
1,2-propanediol (Propene diol, Propylene glycol, [R]-1,2-propanediol, [R]-propane-1,2-diol, [S]-1,2-propanediol, [S]-propane-1,2-diol)	Consumption (import)	Salmonella enterica
1,3-Propanediol	Production (export)	Citrobacter koseri
1,3-Propanediol	Production (export)	Citrobacter rodentium
1,3-Propanediol	Production (export)	Citrobacter youngae
1,3-Propanediol	Production (export)	Ilyobacter polytropus
1,3-Propanediol	Production (export)	Klebsiella pneumoniae
1,3-Propanediol	Production (export)	Lactobacillus brevis
1,3-Propanediol	Production (export)	Lactobacillus buchneri
1,3-Propanediol	Consumption (import) & production (export)	Pelobacter carbinolicus
1,3-Propanediol	Consumption (import)	Pelotomaculum thermopropionicum
2-Aminobutyric acid (2-Aminobutyrate)	Production (export)	Clostridium botulinum
2-Aminobutyric acid (2-Aminobutyrate)	Production (export)	Clostridium sporogenes
2-Aminobutyric acid (2-Aminobutyrate)	Production (export)	Clostridium sticklandii
2-methylbutyrate (2-methylbutanoic acid)	Consumption (import)	Colonocyte (host colon)
2-methylbutyrate (2-methylbutanoic acid)	Consumption (import)	Desulfobulbus propionicus
2-methylbutyrate (2-methylbutanoic acid)	Consumption (import)	Fibrobacter succinogenes (Bacteroides succinogenes)
2-methylbutyrate (2-methylbutanoic acid)	Consumption (import)	Prevotella ruminicola (Bacteroides ruminicola)
2-methylbutyrate (2-methylbutanoic acid)	Consumption (import)	Ruminococcus albus
2-methylbutyrate (2-methylbutanoic acid)	Consumption (import)	Ruminococcus bromii
2-Oxobutyrate (Alpha-ketobutyrate, 2-Oxobutanoate)	Consumption (import)	Anaerotruncus colihominis
2-Oxobutyrate (Alpha-ketobutyrate, 2-Oxobutanoate)	Production (export)	Clostridium sporogenes
2-Oxobutyrate (Alpha-ketobutyrate, 2-Oxobutanoate)	Consumption (import)	Porphyromonas asaccharolytica
3-phenylpropionic acid (Phenylpropanoate, 3-phenylpropionate)	Consumption (import)	Colonocyte (host colon)
4-Aminobenzoate (para-amino, Benzoic acid)	Consumption (import)	Bifidobacterium longum (Bifidobacterium infantis, Bifidobacterium suis)
4-Aminobenzoate (para-amino, Benzoic acid)	Consumption (import)	Clostridium acetobutylicum
4-Aminobenzoate (para-amino, Benzoic acid)	Consumption (import)	Clostridium butyricum
4-Aminobenzoate (para-amino, Benzoic acid)	Consumption (import)	Lactobacillus casei
4-Aminobenzoate (para-amino, Benzoic acid)	Consumption (import)	Lactobacillus plantarum
4-Aminobenzoate (para-amino, Benzoic acid)	Consumption (import)	Ruminococcus albus
4-Aminobutyrate (GABA)	Consumption (import)	Agrobacterium tumefaciens (Rhizobium radiobacter)
4-Aminobutyrate (GABA)	Consumption (import)	Anaerostipes caccae
4-Aminobutyrate (GABA)	Consumption (import)	Bacillus subtilis
4-Aminobutyrate (GABA)	Production (export)	Bifidobacterium adolescentis
4-Aminobutyrate (GABA)	Production (export)	Bifidobacterium dentium
4-Aminobutyrate (GABA)	Production (export)	Bifidobacterium longum (Bifidobacterium infantis, Bifidobacterium suis)
4-Aminobutyrate (GABA)	Consumption (import)	Clostridium acetobutylicum
4-Aminobutyrate (GABA)	Production (export)	Clostridium botulinum
4-Aminobutyrate (GABA)	Production (export)	Clostridium difficile
4-Aminobutyrate (GABA)	Production (export)	Clostridium sporogenes
4-Aminobutyrate (GABA)	Consumption (import)	Colonocyte (host colon)
4-Aminobutyrate (GABA)	Consumption (import)	Corynebacterium glutamicum
4-Aminobutyrate (GABA)	Production (export)	Escherichia coli
4-Aminobutyrate (GABA)	Production (export)	Lactobacillus brevis
4-Aminobutyrate (GABA)	Production (export)	Lactobacillus rhamnosus
4-Aminobutyrate (GABA)	Production (export)	Pseudomonas aeruginosa
4-Aminobutyrate (GABA)	Production (export)	Pseudomonas fluorescens
5-Aminovalerate	Production (export)	Clostridium botulinum
5-Aminovalerate	Production (export)	Clostridium difficile
5-Aminovalerate	Production (export)	Clostridium sporogenes
5-Aminovalerate	Production (export)	Clostridium sticklandii
Acetaldehyde	Consumption (import)	Colonocyte (host colon)
Acetate	Production (export)	Acetivibrio cellulolyticus
Acetate	Production (export)	Acetobacter pasteurianus
Acetate	Production (export)	Acetohalobium arabaticum
Acetate	Production (export)	Acholeplasma laidlawii
Acetate	Production (export)	Acidaminococcus fermentans
Acetate	Production (export)	Actinomyces coleocanis
Acetate	Production (export)	Actinomyces odontolyticus
Acetate	Production (export)	Actinomyces oris
Acetate	Production (export)	Actinomyces urogenitalis
Acetate	Production (export)	Actinomyces viscosus
Acetate	Consumption (import) & production (export)	Anaerostipes caccae
Acetate	Production (export)	Anaerotruncus colihominis
Acetate	Production (export)	Archaeoglobus fulgidus
Acetate	Production (export)	Atopobium parvulum
Acetate	Production (export)	Atopobium rimae
Acetate	Production (export)	Atopobium vaginae
Acetate	Production (export)	Bacillus subtilis
Acetate	Production (export)	Bacteroides caccae
Acetate	Production (export)	Bacteroides cellulosilyticus
Acetate	Production (export)	Bacteroides coprocola
Acetate	Production (export)	Bacteroides coprophilus
Acetate	Production (export)	Bacteroides dorei
Acetate	Production (export)	Bacteroides eggerthii
Acetate	Production (export)	Bacteroides finegoldii (Alistipes finegoldii)
Acetate	Production (export)	Bacteroides fragilis
Acetate	Production (export)	Bacteroides helcogenes
Acetate	Production (export)	Bacteroides intestinalis
Acetate	Production (export)	Bacteroides ovatus
Acetate	Production (export)	Bacteroides pectinophilus
Acetate	Production (export)	Bacteroides plebeius
Acetate	Production (export)	Bacteroides salanitronis
Acetate	Production (export)	Bacteroides stercoris
Acetate	Production (export)	Bacteroides thetaiotaomicron
Acetate	Production (export)	Bacteroides uniformis
Acetate	Production (export)	Bacteroides vulgatus
Acetate	Production (export)	Bacteroides xylanisolvens
Acetate	Production (export)	Bifidobacterium adolescentis
Acetate	Production (export)	Bifidobacterium angulatum
Acetate	Production (export)	Bifidobacterium animalis
Acetate	Production (export)	Bifidobacterium bifidum
Acetate	Production (export)	Bifidobacterium breve
Acetate	Production (export)	Bifidobacterium catenulatum
Acetate	Production (export)	Bifidobacterium dentium
Acetate	Production (export)	Bifidobacterium gallicum
Acetate	Production (export)	Bifidobacterium longum (Bifidobacterium infantis, Bifidobacterium suis)
Acetate	Production (export)	Bifidobacterium pseudocatenulatum
Acetate	Production (export)	Bilophila wadsworthia
Acetate	Production (export)	Blautia hydrogenotrophica (Ruminococcus hydrogenotrophicus)
Acetate	Consumption (import) & production (export)	Butyrivibrio crossotus
Acetate	Consumption (import) & production (export)	Butyrivibrio fibrisolvens
Acetate	Consumption (import) & production (export)	Butyrivibrio proteoclasticus
Acetate	Production (export)	Catenibacterium mitsuokai
Acetate	Production (export)	Citrobacter koseri
Acetate	Production (export)	Citrobacter rodentium
Acetate	Production (export)	Citrobacter youngae
Acetate	Production (export)	Clostridium acetobutylicum
Acetate	Production (export)	Clostridium asparagiforme
Acetate	Production (export)	Clostridium bartlettii
Acetate	Production (export)	Clostridium beijerinckii
Acetate	Production (export)	Clostridium bolteae
Acetate	Production (export)	Clostridium botulinum
Acetate	Production (export)	Clostridium butyricum
Acetate	Production (export)	Clostridium carboxidivorans
Acetate	Production (export)	Clostridium cellulolyticum
Acetate	Production (export)	Clostridium cellulovorans
Acetate	Production (export)	Clostridium cf
Acetate	Production (export)	Clostridium difficile
Acetate	Production (export)	Clostridium hathewayi
Acetate	Production (export)	Clostridium hiranonis
Acetate	Production (export)	Clostridium hylemonae
Acetate	Consumption (import) & production (export)	Clostridium kluyveri
Acetate	Production (export)	Clostridium leptum
Acetate	Production (export)	Clostridium ljungdahlii
Acetate	Production (export)	Clostridium methylpentosum
Acetate	Production (export)	Clostridium nexile
Acetate	Production (export)	Clostridium novyi
Acetate	Production (export)	Clostridium papyrosolvens
Acetate	Production (export)	Clostridium perfringens
Acetate	Production (export)	Clostridium phytofermentans
Acetate	Production (export)	Clostridium saccharolyticum
Acetate	Production (export)	Clostridium scindens
Acetate	Production (export)	Clostridium sporogenes
Acetate	Production (export)	Clostridium sticklandii
Acetate	Production (export)	Clostridium symbiosum
Acetate	Production (export)	Clostridium tetani
Acetate	Production (export)	Clostridium thermocellum
Acetate	Consumption (import)	Colonocyte (host colon)
Acetate	Consumption (import)	Comamonas testosteroni
Acetate	Consumption (import) & production (export)	Coprococcus catus
Acetate	Production (export)	Coprococcus comes
Acetate	Consumption (import) & production (export)	Coprococcus eutactus
Acetate	Consumption (import) & production (export)	Desulfobulbus propionicus
Acetate	Consumption (import)	Desulfotomaculum acetoxidans
Acetate	Consumption (import)	Desulfotomaculum nigrificans
Acetate	Consumption (import)	Desulfotomaculum reducens
Acetate	Consumption (import) & production (export)	Desulfovibrio aespoeensis
Acetate	Consumption (import) & production (export)	Desulfovibrio desulfuricans
Acetate	Consumption (import) & production (export)	Desulfovibrio fructosovorans
Acetate	Consumption (import) & production (export)	Desulfovibrio magneticus
Acetate	Consumption (import) & production (export)	Desulfovibrio piger
Acetate	Consumption (import) & production (export)	Desulfovibrio salexigens
Acetate	Consumption (import) & production (export)	Desulfovibrio vulgaris
Acetate	Consumption (import)	Desulfuromonas acetoxidans
Acetate	Production (export)	Dialister invisus
Acetate	Production (export)	Dorea formicigenerans
Acetate	Production (export)	Dorea longicatena
Acetate	Production (export)	Enterococcus casseliflavus
Acetate	Production (export)	Enterococcus faecalis (Streptococcus faecalis)
Acetate	Production (export)	Enterococcus faecium (Streptococcus faecium)
Acetate	Production (export)	Enterococcus gallinarum
Acetate	Production (export)	Enterococcus italicus
Acetate	Production (export)	Escherichia albertii
Acetate	Production (export)	Escherichia coli
Acetate	Production (export)	Escherichia fergusonii
Acetate	Consumption (import)	Eubacterium cellulosolvens
Acetate	Consumption (import)	Eubacterium eligens
Acetate	Consumption (import)	Eubacterium hallii
Acetate	Consumption (import) & production (export)	Eubacterium limosum
Acetate	Consumption (import) & production (export)	Eubacterium rectale
Acetate	Consumption (import)	Eubacterium saburreum
Acetate	Consumption (import)	Eubacterium saphenum
Acetate	Consumption (import) & production (export)	Eubacterium siraeum
Acetate	Consumption (import)	Eubacterium ventriosum
Acetate	Consumption (import) & production (export)	Faecalibacterium prausnitzii
Acetate	Production (export)	Fibrobacter succinogenes (Bacteroides succinogenes)
Acetate	Production (export)	Finegoldia magna
Acetate	Consumption (import) & production (export)	Fusobacterium nucleatum
Acetate	Consumption (import)	Geobacter bemidjiensis
Acetate	Consumption (import)	Geobacter lovleyi
Acetate	Consumption (import) & production (export)	Geobacter metallireducens
Acetate	Consumption (import)	Geobacter sulfurreducens
Acetate	Consumption (import)	Geobacter uraniumreducens
Acetate	Consumption (import)	Haloarcula marismortui
Acetate	Consumption (import)	Haloferax volcanii
Acetate	Production (export)	Holdemania filiformis
Acetate	Consumption (import) & production (export)	Klebsiella pneumoniae
Acetate	Production (export)	Lactobacillus acidophilus
Acetate	Production (export)	Lactobacillus amylolyticus
Acetate	Production (export)	Lactobacillus amylovorus
Acetate	Production (export)	Lactobacillus antri
Acetate	Production (export)	Lactobacillus brevis
Acetate	Production (export)	Lactobacillus buchneri
Acetate	Production (export)	Lactobacillus casei
Acetate	Production (export)	Lactobacillus coleohominis
Acetate	Production (export)	Lactobacillus crispatus
Acetate	Production (export)	Lactobacillus delbrueckii
Acetate	Production (export)	Lactobacillus fermentum
Acetate	Production (export)	Lactobacillus gasseri
Acetate	Production (export)	Lactobacillus helveticus
Acetate	Production (export)	Lactobacillus hilgardii
Acetate	Production (export)	Lactobacillus iners
Acetate	Production (export)	Lactobacillus jensenii
Acetate	Production (export)	Lactobacillus johnsonii
Acetate	Production (export)	Lactobacillus oris
Acetate	Production (export)	Lactobacillus paracasei
Acetate	Production (export)	Lactobacillus plantarum
Acetate	Production (export)	Lactobacillus reuteri
Acetate	Production (export)	Lactobacillus rhamnosus
Acetate	Production (export)	Lactobacillus ruminis
Acetate	Production (export)	Lactobacillus sakei
Acetate	Production (export)	Lactobacillus salivarius
Acetate	Production (export)	Lactobacillus ultunensis
Acetate	Production (export)	Lactobacillus vaginalis
Acetate	Production (export)	Lactococcus lactis
Acetate	Production (export)	Marvinbryantia formatexigens
Acetate	Production (export)	Megamonas hypermegale
Acetate	Production (export)	Megasphaera micronuciformis
Acetate	Consumption (import)	Methanobrevibacter ruminantium
Acetate	Consumption (import)	Methanobrevibacter smithii
Acetate	Consumption (import)	Methanococcus maripaludis
Acetate	Consumption (import)	Methanosaeta thermophila
Acetate	Consumption (import) & production (export)	Methanosarcina acetivorans
Acetate	Consumption (import)	Methanosarcina barkeri
Acetate	Consumption (import)	Methanosarcina mazei
Acetate	Consumption (import)	Methanosphaera stadtmanae
Acetate	Consumption (import)	Methanosphaerula palustris
Acetate	Consumption (import)	Methanospirillum hungatei
Acetate	Production (export)	Moorella thermoacetica
Acetate	Production (export)	Mycoplasma agalactiae
Acetate	Production (export)	Mycoplasma alligatoris
Acetate	Production (export)	Mycoplasma arthritidis
Acetate	Production (export)	Mycoplasma bovis
Acetate	Production (export)	Mycoplasma capricolum
Acetate	Production (export)	Mycoplasma conjunctivae
Acetate	Production (export)	Mycoplasma crocodyli
Acetate	Production (export)	Mycoplasma fermentans
Acetate	Production (export)	Mycoplasma gallisepticum
Acetate	Production (export)	Mycoplasma genitalium
Acetate	Production (export)	Mycoplasma haemofelis
Acetate	Production (export)	Mycoplasma hominis
Acetate	Production (export)	Mycoplasma hyopneumoniae
Acetate	Production (export)	Mycoplasma hyorhinis
Acetate	Production (export)	Mycoplasma leachii
Acetate	Production (export)	Mycoplasma mobile
Acetate	Production (export)	Mycoplasma mycoides
Acetate	Production (export)	Mycoplasma penetrans
Acetate	Production (export)	Mycoplasma pneumoniae
Acetate	Production (export)	Mycoplasma pulmonis
Acetate	Production (export)	Mycoplasma synoviae
Acetate	Production (export)	Odoribacter splanchnicus
Acetate	Production (export)	Parabacteroides johnsonii
Acetate	Production (export)	Parabacteroides merdae
Acetate	Production (export)	Parvularcula bermudensis
Acetate	Production (export)	Pelobacter carbinolicus
Acetate	Production (export)	Pelobacter propionicus
Acetate	Production (export)	Pelotomaculum thermopropionicum
Acetate	Production (export)	Peptostreptococcus anaerobius
Acetate	Production (export)	Peptostreptococcus stomatis
Acetate	Production (export)	Prevotella amnii
Acetate	Production (export)	Prevotella bergensis
Acetate	Production (export)	Prevotella bivia
Acetate	Production (export)	Prevotella bryantii
Acetate	Production (export)	Prevotella buccae
Acetate	Production (export)	Prevotella buccalis
Acetate	Production (export)	Prevotella copri
Acetate	Production (export)	Prevotella disiens
Acetate	Production (export)	Prevotella marshii
Acetate	Production (export)	Prevotella melaninogenica (Bacteroides melaninogenicus)
Acetate	Production (export)	Prevotella multiformis
Acetate	Production (export)	Prevotella oralis
Acetate	Production (export)	Prevotella oris
Acetate	Production (export)	Prevotella ruminicola (Bacteroides ruminicola)
Acetate	Production (export)	Prevotella salivae
Acetate	Production (export)	Prevotella tannerae
Acetate	Production (export)	Prevotella timonensis
Acetate	Production (export)	Prevotella veroralis
Acetate	Production (export)	Propionibacterium acnes
Acetate	Production (export)	Propionibacterium freudenreichii (Propionibacterium shermanii)
Acetate	Production (export)	Pseudoflavonifractor capillosus
Acetate	Consumption (import)	Pseudomonas mendocina
Acetate	Production (export)	Pyramidobacter piscolens
Acetate	Production (export)	Pyrococcus furiosus
Acetate	Consumption (import)	Roseburia intestinalis
Acetate	Consumption (import)	Roseburia inulinivorans
Acetate	Production (export)	Ruminococcus albus
Acetate	Production (export)	Ruminococcus bromii
Acetate	Production (export)	Ruminococcus flavefaciens
Acetate	Production (export)	Ruminococcus gnavus
Acetate	Production (export)	Ruminococcus obeum
Acetate	Production (export)	Ruminococcus torques
Acetate	Production (export)	Selenomonas artemidis
Acetate	Production (export)	Selenomonas flueggei
Acetate	Production (export)	Selenomonas noxia
Acetate	Production (export)	Selenomonas sputigena
Acetate	Production (export)	Shewanella putrefaciens (Pseudomonas putrefaciens)
Acetate	Production (export)	Streptococcus agalactiae
Acetate	Production (export)	Streptococcus anginosus
Acetate	Production (export)	Streptococcus australis
Acetate	Production (export)	Streptococcus bovis (Streptococcus equinus)
Acetate	Production (export)	Streptococcus cristatus
Acetate	Production (export)	Streptococcus downei
Acetate	Production (export)	Streptococcus dysgalactiae
Acetate	Production (export)	Streptococcus equi
Acetate	Production (export)	Streptococcus gallolyticus
Acetate	Production (export)	Streptococcus gordonii
Acetate	Production (export)	Streptococcus infantarius
Acetate	Production (export)	Streptococcus infantis
Acetate	Production (export)	Streptococcus mitis
Acetate	Production (export)	Streptococcus mutans
Acetate	Production (export)	Streptococcus oralis
Acetate	Production (export)	Streptococcus parasanguinis
Acetate	Production (export)	Streptococcus peroris
Acetate	Production (export)	Streptococcus pneumoniae
Acetate	Production (export)	Streptococcus pseudoporcinus
Acetate	Production (export)	Streptococcus pyogenes
Acetate	Production (export)	Streptococcus salivarius
Acetate	Production (export)	Streptococcus sanguinis
Acetate	Production (export)	Streptococcus suis
Acetate	Production (export)	Streptococcus thermophilus
Acetate	Production (export)	Streptococcus uberis
Acetate	Production (export)	Streptococcus vestibularis
Acetate	Production (export)	Subdoligranulum variabile
Acetate	Production (export)	Syntrophobacter fumaroxidans
Acetate	Production (export)	Syntrophobotulus glycolicus
Acetate	Production (export)	Syntrophomonas wolfei
Acetate	Production (export)	Syntrophothermus lipocalidus
Acetate	Production (export)	Syntrophus aciditrophicus
Acetate	Production (export)	Thermotoga maritima
Acetate	Production (export)	Veillonella atypica
Acetate	Production (export)	Veillonella dispar
Acetate	Production (export)	Veillonella parvula
Acetate	Consumption (import)	Wolinella succinogenes
Acetate	Consumption (import)	Xanthomonas campestris
Acetoin (3-hydroxybutanone, acetyl methyl carbinol, [R]-Acetoin)	Production (export)	Lactobacillus plantarum
Acetoin (3-hydroxybutanone, acetyl methyl carbinol, [R]-Acetoin)	Consumption (import)	Pelobacter carbinolicus
Acetoin (3-hydroxybutanone, acetyl methyl carbinol, [R]-Acetoin)	Consumption (import)	Pelobacter propionicus
Acetone	Production (export)	Bacillus subtilis
Acetone	Production (export)	Clostridium acetobutylicum
Acetone	Production (export)	Clostridium asparagiforme
Acetone	Production (export)	Clostridium bartlettii
Acetone	Production (export)	Clostridium beijerinckii
Acetone	Production (export)	Clostridium bolteae
Acetone	Production (export)	Clostridium botulinum
Acetone	Production (export)	Clostridium butyricum
Acetone	Production (export)	Clostridium carboxidivorans
Acetone	Production (export)	Clostridium cellulolyticum
Acetone	Production (export)	Clostridium cellulovorans
Acetone	Production (export)	Clostridium cf
Acetone	Production (export)	Clostridium difficile
Acetone	Production (export)	Clostridium hathewayi
Acetone	Production (export)	Clostridium hiranonis
Acetone	Production (export)	Clostridium hylemonae
Acetone	Production (export)	Clostridium kluyveri
Acetone	Production (export)	Clostridium leptum
Acetone	Production (export)	Clostridium ljungdahlii
Acetone	Production (export)	Clostridium methylpentosum
Acetone	Production (export)	Clostridium nexile
Acetone	Production (export)	Clostridium novyi
Acetone	Production (export)	Clostridium papyrosolvens
Acetone	Production (export)	Clostridium perfringens
Acetone	Production (export)	Clostridium phytofermentans
Acetone	Production (export)	Clostridium saccharolyticum
Acetone	Production (export)	Clostridium scindens
Acetone	Production (export)	Clostridium sporogenes
Acetone	Production (export)	Clostridium sticklandii
Acetone	Production (export)	Clostridium symbiosum
Acetone	Production (export)	Clostridium tetani
Acetone	Production (export)	Clostridium thermocellum
Acetone	Consumption (import)	Colonocyte (host colon)
Adenine	Consumption (import)	Colonocyte (host colon)
Adenosine	Consumption (import)	Colonocyte (host colon)
Adenosylcobalamin (Vitamin B12, Cobamide coenzyme, Cob[II]alamin, Vitamin B12r, Cob[I]alamin, Vitamin B12s, Aquacobalamin, Cobalamin [III])	Production (export)	Bacillus megaterium
Adenosylcobalamin (Vitamin B12, Cobamide coenzyme, Cob[II]alamin, Vitamin B12r, Cob[I]alamin, Vitamin B12s, Aquacobalamin, Cobalamin [III])	Consumption (import)	Bacillus subtilis
Adenosylcobalamin (Vitamin B12, Cobamide coenzyme, Cob[II]alamin, Vitamin B12r, Cob[I]alamin, Vitamin B12s, Aquacobalamin, Cobalamin [III])	Consumption (import)	Bacteroides eggerthii
Adenosylcobalamin (Vitamin B12, Cobamide coenzyme, Cob[II]alamin, Vitamin B12r, Cob[I]alamin, Vitamin B12s, Aquacobalamin, Cobalamin [III])	Consumption (import)	Bacteroides fragilis
Adenosylcobalamin (Vitamin B12, Cobamide coenzyme, Cob[II]alamin, Vitamin B12r, Cob[I]alamin, Vitamin B12s, Aquacobalamin, Cobalamin [III])	Consumption (import)	Bacteroides thetaiotaomicron
Adenosylcobalamin (Vitamin B12, Cobamide coenzyme, Cob[II]alamin, Vitamin B12r, Cob[I]alamin, Vitamin B12s, Aquacobalamin, Cobalamin [III])	Consumption (import)	Bacteroides vulgatus
Adenosylcobalamin (Vitamin B12, Cobamide coenzyme, Cob[II]alamin, Vitamin B12r, Cob[I]alamin, Vitamin B12s, Aquacobalamin, Cobalamin [III])	Production (export)	Bifidobacterium bifidum
Adenosylcobalamin (Vitamin B12, Cobamide coenzyme, Cob[II]alamin, Vitamin B12r, Cob[I]alamin, Vitamin B12s, Aquacobalamin, Cobalamin [III])	Production (export)	Bifidobacterium breve
Adenosylcobalamin (Vitamin B12, Cobamide coenzyme, Cob[II]alamin, Vitamin B12r, Cob[I]alamin, Vitamin B12s, Aquacobalamin, Cobalamin [III])	Production (export)	Bifidobacterium longum (Bifidobacterium infantis, Bifidobacterium suis)
Adenosylcobalamin (Vitamin B12, Cobamide coenzyme, Cob[II]alamin, Vitamin B12r, Cob[I]alamin, Vitamin B12s, Aquacobalamin, Cobalamin [III])	Consumption (import)	Colonocyte (host colon)
Adenosylcobalamin (Vitamin B12, Cobamide coenzyme, Cob[II]alamin, Vitamin B12r, Cob[I]alamin, Vitamin B12s, Aquacobalamin, Cobalamin [III])	Consumption (import)	Corynebacterium diphtheriae
Adenosylcobalamin (Vitamin B12, Cobamide coenzyme, Cob[II]alamin, Vitamin B12r, Cob[I]alamin, Vitamin B12s, Aquacobalamin, Cobalamin [III])	Consumption (import)	Deinococcus radiodurans
Adenosylcobalamin (Vitamin B12, Cobamide coenzyme, Cob[II]alamin, Vitamin B12r, Cob[I]alamin, Vitamin B12s, Aquacobalamin, Cobalamin [III])	Consumption (import) & production (export)	Escherichia coli
Adenosylcobalamin (Vitamin B12, Cobamide coenzyme, Cob[II]alamin, Vitamin B12r, Cob[I]alamin, Vitamin B12s, Aquacobalamin, Cobalamin [III])	Consumption (import) & production (export)	Klebsiella pneumoniae
Adenosylcobalamin (Vitamin B12, Cobamide coenzyme, Cob[II]alamin, Vitamin B12r, Cob[I]alamin, Vitamin B12s, Aquacobalamin, Cobalamin [III])	Consumption (import)	Lactobacillus delbrueckii
Adenosylcobalamin (Vitamin B12, Cobamide coenzyme, Cob[II]alamin, Vitamin B12r, Cob[I]alamin, Vitamin B12s, Aquacobalamin, Cobalamin [III])	Production (export)	Lactobacillus reuteri
Adenosylcobalamin (Vitamin B12, Cobamide coenzyme, Cob[II]alamin, Vitamin B12r, Cob[I]alamin, Vitamin B12s, Aquacobalamin, Cobalamin [III])	Production (export)	Listeria innocua
Adenosylcobalamin (Vitamin B12, Cobamide coenzyme, Cob[II]alamin, Vitamin B12r, Cob[I]alamin, Vitamin B12s, Aquacobalamin, Cobalamin [III])	Production (export)	Mesorhizobium loti
Adenosylcobalamin (Vitamin B12, Cobamide coenzyme, Cob[II]alamin, Vitamin B12r, Cob[I]alamin, Vitamin B12s, Aquacobalamin, Cobalamin [III])	Consumption (import)	Mycobacterium leprae
Adenosylcobalamin (Vitamin B12, Cobamide coenzyme, Cob[II]alamin, Vitamin B12r, Cob[I]alamin, Vitamin B12s, Aquacobalamin, Cobalamin [III])	Production (export)	Mycobacterium smegmatis
Adenosylcobalamin (Vitamin B12, Cobamide coenzyme, Cob[II]alamin, Vitamin B12r, Cob[I]alamin, Vitamin B12s, Aquacobalamin, Cobalamin [III])	Consumption (import)	Parabacteroides distasonis
Adenosylcobalamin (Vitamin B12, Cobamide coenzyme, Cob[II]alamin, Vitamin B12r, Cob[I]alamin, Vitamin B12s, Aquacobalamin, Cobalamin [III])	Consumption (import)	Porphyromonas gingivalis
Adenosylcobalamin (Vitamin B12, Cobamide coenzyme, Cob[II]alamin, Vitamin B12r, Cob[I]alamin, Vitamin B12s, Aquacobalamin, Cobalamin [III])	Consumption (import)	Prevotella ruminicola (Bacteroides ruminicola)
Adenosylcobalamin (Vitamin B12, Cobamide coenzyme, Cob[II]alamin, Vitamin B12r, Cob[I]alamin, Vitamin B12s, Aquacobalamin, Cobalamin [III])	Production (export)	Propionibacterium freudenreichii (Propionibacterium shermanii)
Adenosylcobalamin (Vitamin B12, Cobamide coenzyme, Cob[II]alamin, Vitamin B12r, Cob[I]alamin, Vitamin B12s, Aquacobalamin, Cobalamin [III])	Consumption (import)	Proteus mirabilis
Adenosylcobalamin (Vitamin B12, Cobamide coenzyme, Cob[II]alamin, Vitamin B12r, Cob[I]alamin, Vitamin B12s, Aquacobalamin, Cobalamin [III])	Consumption (import)	Pseudomonas aeruginosa
Adenosylcobalamin (Vitamin B12, Cobamide coenzyme, Cob[II]alamin, Vitamin B12r, Cob[I]alamin, Vitamin B12s, Aquacobalamin, Cobalamin [III])	Consumption (import)	Ruminococcus bromii
Adenosylcobalamin (Vitamin B12, Cobamide coenzyme, Cob[II]alamin, Vitamin B12r, Cob[I]alamin, Vitamin B12s, Aquacobalamin, Cobalamin [III])	Production (export)	Salmonella enterica
Adenosylcobalamin (Vitamin B12, Cobamide coenzyme, Cob[II]alamin, Vitamin B12r, Cob[I]alamin, Vitamin B12s, Aquacobalamin, Cobalamin [III])	Consumption (import)	Shigella flexneri
Adenosylcobalamin (Vitamin B12, Cobamide coenzyme, Cob[II]alamin, Vitamin B12r, Cob[I]alamin, Vitamin B12s, Aquacobalamin, Cobalamin [III])	Consumption (import)	Shigella sonnei
Adenosylcobalamin (Vitamin B12, Cobamide coenzyme, Cob[II]alamin, Vitamin B12r, Cob[I]alamin, Vitamin B12s, Aquacobalamin, Cobalamin [III])	Consumption (import)	Staphylococcus aureus
Adenosylcobalamin (Vitamin B12, Cobamide coenzyme, Cob[II]alamin, Vitamin B12r, Cob[I]alamin, Vitamin B12s, Aquacobalamin, Cobalamin [III])	Production (export)	Streptomyces griseus
Adipate	Consumption (import)	Acidovorax avenae
Adipate	Consumption (import)	Acidovorax delafieldii
Alginate	Macromolecule degradation	Bacteroides ovatus
alpha-ketoglutarate (2-oxoglutarate)	Consumption (import)	Aeromicrobium marinum
alpha-Linolenic acid (Omega-3 fatty acid)	Consumption (import)	Butyrivibrio fibrisolvens
alpha-Linolenic acid (Omega-3 fatty acid)	Consumption (import)	Ruminococcus albus
alpha-Tocopherol (Vitamin E, alpha-Tocotrienol)	Consumption (import)	Colonocyte (host colon)
Anthranilate (o-amino-benzoic acid)	Consumption (import)	Colonocyte (host colon)
Arabinogalactan	Macromolecule degradation	Bacteroides ovatus
Arabinogalactan	Macromolecule degradation	Bacteroides thetaiotaomicron
Arabinogalactan	Macromolecule degradation	Bacteroides vulgatus
Arabinogalactan	Macromolecule degradation	Bifidobacterium longum (Bifidobacterium infantis, Bifidobacterium suis)
Arachidate (Arachidic acid)	Consumption (import)	Colonocyte (host colon)
Ascorbic acid (Vitamin C, L-Ascorbate, Ascorbate)	Consumption (import)	Colonocyte (host colon)
Ascorbic acid (Vitamin C, L-Ascorbate, Ascorbate)	Production (export)	Gluconobacter oxydans
Ascorbic acid (Vitamin C, L-Ascorbate, Ascorbate)	Production (export)	Ketogulonicigenium vulgare
Benzaldehyde	Consumption (import)	Geobacter metallireducens
Benzoate	Consumption (import)	Geobacter metallireducens
Benzoate	Consumption (import)	Klebsiella pneumoniae
Benzoate	Consumption (import)	Methylobacterium nodulans
Benzoate	Consumption (import)	Syntrophomonas wolfei
Benzoate	Consumption (import)	Syntrophus aciditrophicus
Benzyl alcohol	Consumption (import)	Geobacter metallireducens
beta-alanine (3-Aminopropionate)	Consumption (import)	Brucella suis
beta-alanine (3-Aminopropionate)	Consumption (import)	Corynebacterium diphtheriae
Betaine (Glycine betaine)	Consumption (import)	Acetohalobium arabaticum
Betaine (Glycine betaine)	Consumption (import)	Escherichia coli
Betaine (Glycine betaine)	Consumption (import)	Methanosaeta thermophila
Betaine (Glycine betaine)	Consumption (import)	Methanosarcina mazei
Betaine (Glycine betaine)	Consumption (import)	Methylobacterium nodulans
Bicarbonate (HCO3-, H2CO3, Carbonic acid, Carbonate)	Consumption (import)	Bacteroides fragilis
Bicarbonate (HCO3-, H2CO3, Carbonic acid, Carbonate)	Production (export)	Colonocyte (host colon)
Bicarbonate (HCO3-, H2CO3, Carbonic acid, Carbonate)	Consumption (import)	Desulfobulbus propionicus
Bicarbonate (HCO3-, H2CO3, Carbonic acid, Carbonate)	Consumption (import)	Methanobrevibacter smithii
Bicarbonate (HCO3-, H2CO3, Carbonic acid, Carbonate)	Consumption (import)	Pelobacter propionicus
Bicarbonate (HCO3-, H2CO3, Carbonic acid, Carbonate)	Consumption (import)	Ruminococcus bromii
Biotin (Vitamin B7)	Consumption (import)	Bacillus subtilis
Biotin (Vitamin B7)	Production (export)	Baumannia cicadellinicola
Biotin (Vitamin B7)	Production (export)	Bifidobacterium adolescentis
Biotin (Vitamin B7)	Production (export)	Bifidobacterium bifidum
Biotin (Vitamin B7)	Production (export)	Bifidobacterium longum (Bifidobacterium infantis, Bifidobacterium suis)
Biotin (Vitamin B7)	Consumption (import)	Brevibacillus brevis
Biotin (Vitamin B7)	Consumption (import)	Brucella abortus
Biotin (Vitamin B7)	Consumption (import)	Brucella melitensis
Biotin (Vitamin B7)	Consumption (import)	Brucella suis
Biotin (Vitamin B7)	Consumption (import)	Clostridium acetobutylicum
Biotin (Vitamin B7)	Consumption (import)	Clostridium botulinum
Biotin (Vitamin B7)	Consumption (import)	Clostridium butyricum
Biotin (Vitamin B7)	Consumption (import)	Clostridium sporogenes
Biotin (Vitamin B7)	Consumption (import)	Clostridium tetani
Biotin (Vitamin B7)	Consumption (import)	Colonocyte (host colon)
Biotin (Vitamin B7)	Consumption (import)	Deinococcus radiodurans
Biotin (Vitamin B7)	Production (export)	Escherichia coli
Biotin (Vitamin B7)	Consumption (import)	Fibrobacter succinogenes (Bacteroides succinogenes)
Biotin (Vitamin B7)	Consumption (import)	Lactobacillus acidophilus
Biotin (Vitamin B7)	Consumption (import)	Lactobacillus casei
Biotin (Vitamin B7)	Consumption (import)	Leuconostoc mesenteroides
Biotin (Vitamin B7)	Consumption (import)	Listeria monocytogenes
Biotin (Vitamin B7)	Consumption (import)	Paenibacillus larvae
Biotin (Vitamin B7)	Consumption (import)	Paenibacillus polymyxa
Biotin (Vitamin B7)	Consumption (import)	Rhizobium leguminosarum
Biotin (Vitamin B7)	Consumption (import)	Rhodobacter capsulatus
Biotin (Vitamin B7)	Consumption (import)	Rhodospirillum rubrum
Biotin (Vitamin B7)	Consumption (import)	Ruminococcus albus
Biotin (Vitamin B7)	Consumption (import)	Ruminococcus bromii
Biotin (Vitamin B7)	Consumption (import)	Staphylococcus aureus
Biotin (Vitamin B7)	Consumption (import)	Streptococcus bovis (Streptococcus equinus)
Biotin (Vitamin B7)	Consumption (import)	Streptococcus salivarius
Butanol	Consumption (import)	Bilophila wadsworthia
Butanol	Production (export)	Clostridium acetobutylicum
Butanol	Production (export)	Clostridium beijerinckii
Butanol	Consumption (import)	Geobacter metallireducens
Butanol	Consumption (import)	Moorella thermoacetica
Butanol	Consumption (import)	Pelobacter carbinolicus
Butanol	Consumption (import)	Pelobacter propionicus
Butanol	Consumption (import)	Pelotomaculum thermopropionicum
Butanol	Consumption (import)	Syntrophobacter fumaroxidans
Butanol	Consumption (import)	Syntrophobotulus glycolicus
Butanol	Consumption (import)	Syntrophomonas wolfei
Butanol	Consumption (import)	Syntrophothermus lipocalidus
Butanol	Consumption (import)	Syntrophus aciditrophicus
Butylamine	Production (export)	Bacteroides ovatus
Butylamine	Production (export)	Bacteroides thetaiotaomicron
Butylamine	Production (export)	Bifidobacterium longum (Bifidobacterium infantis, Bifidobacterium suis)
Butyrate	Production (export)	Acidaminococcus fermentans
Butyrate	Production (export)	Anaerococcus hydrogenalis
Butyrate	Production (export)	Anaerococcus lactolyticus
Butyrate	Production (export)	Anaerococcus prevotii
Butyrate	Production (export)	Anaerococcus tetradius
Butyrate	Production (export)	Anaerococcus vaginalis
Butyrate	Production (export)	Anaerostipes caccae
Butyrate	Production (export)	Anaerotruncus colihominis
Butyrate	Production (export)	Bacteroides caccae
Butyrate	Production (export)	Bacteroides cellulosilyticus
Butyrate	Production (export)	Bacteroides coprocola
Butyrate	Production (export)	Bacteroides coprophilus
Butyrate	Production (export)	Bacteroides dorei
Butyrate	Production (export)	Bacteroides eggerthii
Butyrate	Production (export)	Bacteroides finegoldii (Alistipes finegoldii)
Butyrate	Production (export)	Bacteroides fragilis
Butyrate	Production (export)	Bacteroides helcogenes
Butyrate	Production (export)	Bacteroides intestinalis
Butyrate	Production (export)	Bacteroides ovatus
Butyrate	Production (export)	Bacteroides pectinophilus
Butyrate	Production (export)	Bacteroides plebeius
Butyrate	Production (export)	Bacteroides salanitronis
Butyrate	Production (export)	Bacteroides stercoris
Butyrate	Production (export)	Bacteroides thetaiotaomicron
Butyrate	Production (export)	Bacteroides uniformis
Butyrate	Production (export)	Bacteroides vulgatus
Butyrate	Production (export)	Bacteroides xylanisolvens
Butyrate	Production (export)	Bifidobacterium longum (Bifidobacterium infantis, Bifidobacterium suis)
Butyrate	Production (export)	Butyrivibrio crossotus
Butyrate	Production (export)	Butyrivibrio fibrisolvens
Butyrate	Production (export)	Butyrivibrio proteoclasticus
Butyrate	Production (export)	Catenibacterium mitsuokai
Butyrate	Production (export)	Clostridium acetobutylicum
Butyrate	Production (export)	Clostridium asparagiforme
Butyrate	Production (export)	Clostridium bartlettii
Butyrate	Production (export)	Clostridium beijerinckii
Butyrate	Production (export)	Clostridium bolteae
Butyrate	Production (export)	Clostridium botulinum
Butyrate	Production (export)	Clostridium butyricum
Butyrate	Production (export)	Clostridium carboxidivorans
Butyrate	Production (export)	Clostridium cellulolyticum
Butyrate	Production (export)	Clostridium cellulovorans
Butyrate	Production (export)	Clostridium cf
Butyrate	Production (export)	Clostridium difficile
Butyrate	Production (export)	Clostridium hathewayi
Butyrate	Production (export)	Clostridium hiranonis
Butyrate	Production (export)	Clostridium hylemonae
Butyrate	Production (export)	Clostridium kluyveri
Butyrate	Production (export)	Clostridium leptum
Butyrate	Production (export)	Clostridium ljungdahlii
Butyrate	Production (export)	Clostridium methylpentosum
Butyrate	Production (export)	Clostridium nexile
Butyrate	Production (export)	Clostridium novyi
Butyrate	Production (export)	Clostridium papyrosolvens
Butyrate	Production (export)	Clostridium perfringens
Butyrate	Production (export)	Clostridium phytofermentans
Butyrate	Production (export)	Clostridium saccharolyticum
Butyrate	Production (export)	Clostridium scindens
Butyrate	Production (export)	Clostridium sporogenes
Butyrate	Production (export)	Clostridium sticklandii
Butyrate	Production (export)	Clostridium symbiosum
Butyrate	Production (export)	Clostridium tetani
Butyrate	Production (export)	Clostridium thermocellum
Butyrate	Consumption (import)	Colonocyte (host colon)
Butyrate	Production (export)	Coprococcus catus
Butyrate	Production (export)	Coprococcus comes
Butyrate	Production (export)	Coprococcus eutactus
Butyrate	Consumption (import)	Desulfarculus baarsii
Butyrate	Consumption (import)	Desulfotomaculum acetoxidans
Butyrate	Consumption (import)	Desulfotomaculum nigrificans
Butyrate	Consumption (import)	Desulfotomaculum reducens
Butyrate	Consumption (import)	Desulfovibrio aespoeensis
Butyrate	Consumption (import)	Desulfovibrio desulfuricans
Butyrate	Consumption (import)	Desulfovibrio fructosovorans
Butyrate	Consumption (import)	Desulfovibrio magneticus
Butyrate	Consumption (import)	Desulfovibrio piger
Butyrate	Consumption (import)	Desulfovibrio salexigens
Butyrate	Consumption (import)	Desulfovibrio vulgaris
Butyrate	Production (export)	Enterococcus faecalis (Streptococcus faecalis)
Butyrate	Production (export)	Eubacterium cellulosolvens
Butyrate	Production (export)	Eubacterium eligens
Butyrate	Production (export)	Eubacterium hallii
Butyrate	Production (export)	Eubacterium limosum
Butyrate	Production (export)	Eubacterium rectale
Butyrate	Production (export)	Eubacterium saburreum
Butyrate	Production (export)	Eubacterium saphenum
Butyrate	Production (export)	Eubacterium siraeum
Butyrate	Production (export)	Eubacterium ventriosum
Butyrate	Production (export)	Faecalibacterium prausnitzii
Butyrate	Production (export)	Fusobacterium gonidiaformans
Butyrate	Production (export)	Fusobacterium mortiferum
Butyrate	Production (export)	Fusobacterium nucleatum
Butyrate	Production (export)	Fusobacterium periodonticum
Butyrate	Production (export)	Fusobacterium ulcerans
Butyrate	Production (export)	Fusobacterium varium
Butyrate	Consumption (import)	Geobacter metallireducens
Butyrate	Production (export)	Megasphaera micronuciformis
Butyrate	Production (export)	Odoribacter splanchnicus
Butyrate	Production (export)	Pelobacter propionicus
Butyrate	Consumption (import)	Pelotomaculum thermopropionicum
Butyrate	Production (export)	Peptoniphilus harei
Butyrate	Production (export)	Peptoniphilus lacrimalis
Butyrate	Consumption (import)	Prevotella ruminicola (Bacteroides ruminicola)
Butyrate	Production (export)	Roseburia intestinalis
Butyrate	Production (export)	Roseburia inulinivorans
Butyrate	Production (export)	Subdoligranulum variabile
Butyrate	Consumption (import)	Syntrophobacter fumaroxidans
Butyrate	Consumption (import)	Syntrophobotulus glycolicus
Butyrate	Consumption (import)	Syntrophomonas wolfei
Butyrate	Consumption (import)	Syntrophothermus lipocalidus
Butyrate	Consumption (import)	Syntrophus aciditrophicus
Ca2+ (Calcium)	Consumption (import)	Colonocyte (host colon)
Cadaverine	Production (export)	Campylobacter jejuni
Cadaverine	Production (export)	Clostridium saccharolyticum
Cadaverine	Production (export)	Enterobacter cloacae
Cadaverine	Production (export)	Escherichia coli
Caproate (Hexanoate)	Consumption (import)	Acidovorax avenae
Caproate (Hexanoate)	Consumption (import)	Acidovorax delafieldii
Caproate (Hexanoate)	Production (export)	Clostridium kluyveri
Caproate (Hexanoate)	Consumption (import)	Syntrophomonas wolfei
Carbon monoxide (CO)	Consumption (import)	Acetohalobium arabaticum
Carbon monoxide (CO)	Consumption (import)	Archaeoglobus fulgidus
Carbon monoxide (CO)	Consumption (import)	Colonocyte (host colon)
Carbon monoxide (CO)	Consumption (import)	Methanosarcina acetivorans
Carbon monoxide (CO)	Consumption (import)	Methanosarcina barkeri
Carbon monoxide (CO)	Consumption (import)	Methanosarcina mazei
Carbon monoxide (CO)	Consumption (import)	Methanothermobacter marburgensis
Carbon monoxide (CO)	Consumption (import)	Methanothermobacter thermautotrophicus
Carbon monoxide (CO)	Consumption (import)	Moorella thermoacetica
Cellobiose	Consumption (import)	Acetivibrio cellulolyticus
Cellobiose	Consumption (import)	Actinobacillus succinogenes
Cellobiose	Consumption (import)	Aeromicrobium marinum
Cellobiose	Consumption (import)	Aeromonas salmonicida
Cellobiose	Consumption (import)	Anaerotruncus colihominis
Cellobiose	Consumption (import)	Bacteroides ovatus
Cellobiose	Consumption (import)	Bacteroides thetaiotaomicron
Cellobiose	Consumption (import)	Bacteroides uniformis
Cellobiose	Consumption (import)	Bacteroides xylanisolvens
Cellobiose	Consumption (import)	Bifidobacterium adolescentis
Cellobiose	Consumption (import)	Bifidobacterium breve
Cellobiose	Consumption (import)	Blautia hydrogenotrophica (Ruminococcus hydrogenotrophicus)
Cellobiose	Consumption (import)	Butyrivibrio fibrisolvens
Cellobiose	Consumption (import)	Butyrivibrio proteoclasticus
Cellobiose	Consumption (import)	Catenibacterium mitsuokai
Cellobiose	Consumption (import)	Clostridium acetobutylicum
Cellobiose	Consumption (import)	Clostridium cellulolyticum
Cellobiose	Consumption (import)	Clostridium thermocellum
Cellobiose	Consumption (import)	Collinsella aerofaciens (Eubacterium aerofaciens)
Cellobiose	Consumption (import)	Collinsella intestinalis
Cellobiose	Consumption (import)	Collinsella stercoris
Cellobiose	Consumption (import)	Coprococcus eutactus
Cellobiose	Consumption (import)	Eubacterium rectale
Cellobiose	Consumption (import)	Eubacterium siraeum
Cellobiose	Consumption (import)	Fibrobacter succinogenes (Bacteroides succinogenes)
Cellobiose	Consumption (import)	Flavobacterium johnsoniae
Cellobiose	Consumption (import)	Holdemania filiformis
Cellobiose	Consumption (import)	Klebsiella pneumoniae
Cellobiose	Consumption (import)	Leptotrichia buccalis
Cellobiose	Consumption (import)	Leptotrichia goodfellowii
Cellobiose	Consumption (import)	Leptotrichia hofstadii
Cellobiose	Consumption (import)	Marvinbryantia formatexigens
Cellobiose	Consumption (import)	Megamonas hypermegale
Cellobiose	Consumption (import)	Parabacteroides distasonis
Cellobiose	Consumption (import)	Prevotella copri
Cellobiose	Consumption (import)	Prevotella ruminicola (Bacteroides ruminicola)
Cellobiose	Consumption (import)	Pyrococcus furiosus
Cellobiose	Consumption (import)	Roseburia intestinalis
Cellobiose	Consumption (import)	Ruminococcus albus
Cellobiose	Consumption (import)	Ruminococcus flavefaciens
Cellobiose	Consumption (import)	Ruminococcus obeum
Cellobiose	Consumption (import)	Streptococcus bovis (Streptococcus equinus)
Cellobiose	Consumption (import)	Subdoligranulum variabile
Cellobiose	Consumption (import)	Sulfolobus solfataricus
Cellotetraose (Cellohexaose, Cellopentaose, Cellotriose)	Consumption (import)	Bifidobacterium breve
Cellotetraose (Cellohexaose, Cellopentaose, Cellotriose)	Consumption (import)	Clostridium thermocellum
Cellotetraose (Cellohexaose, Cellopentaose, Cellotriose)	Consumption (import)	Fibrobacter succinogenes (Bacteroides succinogenes)
Cellotetraose (Cellohexaose, Cellopentaose, Cellotriose)	Consumption (import)	Pyrococcus furiosus
Cellulose (Beta-D-glucan)	Macromolecule degradation	Acetivibrio cellulolyticus
Cellulose (Beta-D-glucan)	Macromolecule degradation	Acidothermus cellulolyticus
Cellulose (Beta-D-glucan)	Macromolecule degradation	Actinosynnema mirum
Cellulose (Beta-D-glucan)	Macromolecule degradation	Bacillus pumilus
Cellulose (Beta-D-glucan)	Macromolecule degradation	Bacteroides cellulosilyticus
Cellulose (Beta-D-glucan)	Macromolecule degradation	Butyrivibrio fibrisolvens
Cellulose (Beta-D-glucan)	Macromolecule degradation	Caldicellulosiruptor bescii (Anaerocellum thermophilum)
Cellulose (Beta-D-glucan)	Macromolecule degradation	Caldicellulosiruptor saccharolyticus
Cellulose (Beta-D-glucan)	Macromolecule degradation	Cellulomonas flavigena
Cellulose (Beta-D-glucan)	Macromolecule degradation	Cellulosilyticum lentocellum
Cellulose (Beta-D-glucan)	Macromolecule degradation	Clostridium acetobutylicum
Cellulose (Beta-D-glucan)	Macromolecule degradation	Clostridium cellulolyticum
Cellulose (Beta-D-glucan)	Macromolecule degradation	Clostridium cellulovorans
Cellulose (Beta-D-glucan)	Macromolecule degradation	Clostridium papyrosolvens
Cellulose (Beta-D-glucan)	Macromolecule degradation	Clostridium thermocellum
Cellulose (Beta-D-glucan)	Macromolecule degradation	Cytophaga hutchinsonii
Cellulose (Beta-D-glucan)	Macromolecule degradation	Enterococcus gallinarum
Cellulose (Beta-D-glucan)	Macromolecule degradation	Eubacterium cellulosolvens
Cellulose (Beta-D-glucan)	Macromolecule degradation	Fibrobacter succinogenes (Bacteroides succinogenes)
Cellulose (Beta-D-glucan)	Macromolecule degradation	Marvinbryantia formatexigens
Cellulose (Beta-D-glucan)	Macromolecule degradation	Prevotella ruminicola (Bacteroides ruminicola)
Cellulose (Beta-D-glucan)	Macromolecule degradation	Rhodothermus marinus
Cellulose (Beta-D-glucan)	Macromolecule degradation	Ruminococcus albus
Cellulose (Beta-D-glucan)	Macromolecule degradation	Ruminococcus flavefaciens
Cellulose (Beta-D-glucan)	Macromolecule degradation	Spirochaeta thermophila
Cellulose (Beta-D-glucan)	Macromolecule degradation	Thermobifida fusca
Cellulose (Beta-D-glucan)	Macromolecule degradation	Thermomonospora curvata
Cellulose (Beta-D-glucan)	Macromolecule degradation	Thermotoga maritima
Cellulose (Beta-D-glucan)	Macromolecule degradation	Thermotoga neapolitana
Chenodeoxycholic acid (Chenodeoxycholate)	Consumption (import) & production (export)	Bacteroides fragilis
Chenodeoxycholic acid (Chenodeoxycholate)	Consumption (import)	Bacteroides intestinalis
Chenodeoxycholic acid (Chenodeoxycholate)	Consumption (import)	Bacteroides thetaiotaomicron
Chenodeoxycholic acid (Chenodeoxycholate)	Production (export)	Bacteroides vulgatus
Chenodeoxycholic acid (Chenodeoxycholate)	Production (export)	Bifidobacterium adolescentis
Chenodeoxycholic acid (Chenodeoxycholate)	Production (export)	Bifidobacterium animalis
Chenodeoxycholic acid (Chenodeoxycholate)	Production (export)	Bifidobacterium bifidum
Chenodeoxycholic acid (Chenodeoxycholate)	Production (export)	Bifidobacterium breve
Chenodeoxycholic acid (Chenodeoxycholate)	Production (export)	Bifidobacterium longum (Bifidobacterium infantis, Bifidobacterium suis)
Chenodeoxycholic acid (Chenodeoxycholate)	Consumption (import)	Clostridium hiranonis
Chenodeoxycholic acid (Chenodeoxycholate)	Consumption (import)	Clostridium hylemonae
Chenodeoxycholic acid (Chenodeoxycholate)	Consumption (import)	Clostridium leptum
Chenodeoxycholic acid (Chenodeoxycholate)	Consumption (import) & production (export)	Clostridium perfringens
Chenodeoxycholic acid (Chenodeoxycholate)	Consumption (import)	Clostridium scindens
Chenodeoxycholic acid (Chenodeoxycholate)	Consumption (import)	Escherichia coli
Chenodeoxycholic acid (Chenodeoxycholate)	Production (export)	Lactobacillus acidophilus
Chenodeoxycholic acid (Chenodeoxycholate)	Production (export)	Lactobacillus brevis
Chenodeoxycholic acid (Chenodeoxycholate)	Production (export)	Lactobacillus buchneri
Chenodeoxycholic acid (Chenodeoxycholate)	Production (export)	Lactobacillus gasseri
Chenodeoxycholic acid (Chenodeoxycholate)	Production (export)	Lactobacillus hilgardii
Chenodeoxycholic acid (Chenodeoxycholate)	Production (export)	Lactobacillus johnsonii
Chenodeoxycholic acid (Chenodeoxycholate)	Production (export)	Lactobacillus plantarum
Chenodeoxycholic acid (Chenodeoxycholate)	Production (export)	Listeria monocytogenes
Chitin	Macromolecule degradation	Flavobacterium johnsoniae
Chitin	Macromolecule degradation	Lactococcus lactis
Chitin	Macromolecule degradation	Streptomyces lividans
Chitin	Macromolecule degradation	Vibrio cholerae
Cholecalciferol (Vitamin D3)	Consumption (import)	Colonocyte (host colon)
Cholic acid (Cholate)	Consumption (import) & production (export)	Bacteroides fragilis
Cholic acid (Cholate)	Consumption (import)	Bacteroides intestinalis
Cholic acid (Cholate)	Consumption (import)	Bacteroides thetaiotaomicron
Cholic acid (Cholate)	Production (export)	Bacteroides vulgatus
Cholic acid (Cholate)	Production (export)	Bifidobacterium adolescentis
Cholic acid (Cholate)	Production (export)	Bifidobacterium animalis
Cholic acid (Cholate)	Production (export)	Bifidobacterium bifidum
Cholic acid (Cholate)	Production (export)	Bifidobacterium breve
Cholic acid (Cholate)	Production (export)	Bifidobacterium longum (Bifidobacterium infantis, Bifidobacterium suis)
Cholic acid (Cholate)	Consumption (import)	Clostridium hiranonis
Cholic acid (Cholate)	Consumption (import)	Clostridium hylemonae
Cholic acid (Cholate)	Consumption (import)	Clostridium leptum
Cholic acid (Cholate)	Consumption (import) & production (export)	Clostridium perfringens
Cholic acid (Cholate)	Consumption (import)	Clostridium scindens
Cholic acid (Cholate)	Consumption (import)	Escherichia coli
Cholic acid (Cholate)	Production (export)	Lactobacillus acidophilus
Cholic acid (Cholate)	Production (export)	Lactobacillus brevis
Cholic acid (Cholate)	Production (export)	Lactobacillus buchneri
Cholic acid (Cholate)	Production (export)	Lactobacillus gasseri
Cholic acid (Cholate)	Production (export)	Lactobacillus hilgardii
Cholic acid (Cholate)	Production (export)	Lactobacillus johnsonii
Cholic acid (Cholate)	Production (export)	Lactobacillus plantarum
Cholic acid (Cholate)	Production (export)	Listeria monocytogenes
Choline	Consumption (import)	Colonocyte (host colon)
Choline	Consumption (import)	Pelobacter carbinolicus
Choline	Consumption (import)	Streptococcus parasanguinis
Chondroitin 4-sulfate (Chondroitin 6-sulfate)	Macromolecule degradation	Bacteroides ovatus
Chondroitin 4-sulfate (Chondroitin 6-sulfate)	Macromolecule degradation	Bacteroides thetaiotaomicron
cis-Aconitate (trans-Aconitate, trans-Aconitic acid)	Consumption (import)	Acidaminococcus fermentans
cis-Aconitate (trans-Aconitate, trans-Aconitic acid)	Consumption (import)	Acidovorax avenae
cis-Aconitate (trans-Aconitate, trans-Aconitic acid)	Consumption (import)	Acidovorax delafieldii
cis-Aconitate (trans-Aconitate, trans-Aconitic acid)	Consumption (import)	Methylobacterium nodulans
Citrate	Consumption (import)	Achromobacter piechaudii
Citrate	Consumption (import)	Acidaminococcus fermentans
Citrate	Consumption (import)	Acidovorax avenae
Citrate	Consumption (import)	Acidovorax delafieldii
Citrate	Consumption (import)	Aeromonas hydrophila
Citrate	Consumption (import)	Aeromonas salmonicida
Citrate	Consumption (import)	Colonocyte (host colon)
Citrate	Consumption (import)	Klebsiella pneumoniae
Citrate	Consumption (import)	Lactobacillus plantarum
Cl- (Chloride)	Consumption (import)	Colonocyte (host colon)
CO2	Production (export)	Acetivibrio cellulolyticus
CO2	Consumption (import)	Acetohalobium arabaticum
CO2	Production (export)	Acidaminococcus fermentans
CO2	Consumption (import)	Acidimicrobium ferrooxidans
CO2	Consumption (import)	Acidithiobacillus ferrooxidans
CO2	Production (export)	Agrobacterium tumefaciens (Rhizobium radiobacter)
CO2	Production (export)	Anaerostipes caccae
CO2	Production (export)	Azotobacter vinelandii
CO2	Production (export)	Bacillus amyloliquefaciens
CO2	Production (export)	Bacillus anthracis
CO2	Production (export)	Bacillus atrophaeus
CO2	Production (export)	Bacillus cellulosilyticus
CO2	Production (export)	Bacillus cereus
CO2	Production (export)	Bacillus clausii
CO2	Production (export)	Bacillus coagulans
CO2	Production (export)	Bacillus coahuilensis
CO2	Production (export)	Bacillus halodurans
CO2	Production (export)	Bacillus licheniformis
CO2	Production (export)	Bacillus megaterium
CO2	Production (export)	Bacillus mycoides
CO2	Production (export)	Bacillus pseudofirmus
CO2	Production (export)	Bacillus pseudomycoides
CO2	Production (export)	Bacillus pumilus
CO2	Production (export)	Bacillus selenitireducens
CO2	Production (export)	Bacillus subtilis
CO2	Production (export)	Bacillus thuringiensis
CO2	Production (export)	Bacillus weihenstephanensis
CO2	Consumption (import) & production (export)	Bacteroides caccae
CO2	Consumption (import) & production (export)	Bacteroides cellulosilyticus
CO2	Consumption (import) & production (export)	Bacteroides coprocola
CO2	Consumption (import) & production (export)	Bacteroides coprophilus
CO2	Consumption (import) & production (export)	Bacteroides dorei
CO2	Consumption (import) & production (export)	Bacteroides eggerthii
CO2	Consumption (import) & production (export)	Bacteroides finegoldii (Alistipes finegoldii)
CO2	Consumption (import) & production (export)	Bacteroides fragilis
CO2	Consumption (import) & production (export)	Bacteroides helcogenes
CO2	Consumption (import) & production (export)	Bacteroides intestinalis
CO2	Consumption (import) & production (export)	Bacteroides ovatus
CO2	Consumption (import) & production (export)	Bacteroides pectinophilus
CO2	Consumption (import) & production (export)	Bacteroides plebeius
CO2	Consumption (import) & production (export)	Bacteroides salanitronis
CO2	Consumption (import) & production (export)	Bacteroides stercoris
CO2	Consumption (import) & production (export)	Bacteroides thetaiotaomicron
CO2	Consumption (import) & production (export)	Bacteroides uniformis
CO2	Consumption (import) & production (export)	Bacteroides vulgatus
CO2	Consumption (import) & production (export)	Bacteroides xylanisolvens
CO2	Consumption (import)	Blautia hydrogenotrophica (Ruminococcus hydrogenotrophicus)
CO2	Production (export)	Butyrivibrio crossotus
CO2	Production (export)	Butyrivibrio fibrisolvens
CO2	Production (export)	Butyrivibrio proteoclasticus
CO2	Consumption (import)	Caminibacter mediatlanticus
CO2	Consumption (import)	Chloroflexus aurantiacus
CO2	Production (export)	Clostridium acetobutylicum
CO2	Production (export)	Clostridium asparagiforme
CO2	Production (export)	Clostridium bartlettii
CO2	Production (export)	Clostridium beijerinckii
CO2	Production (export)	Clostridium bolteae
CO2	Production (export)	Clostridium botulinum
CO2	Production (export)	Clostridium butyricum
CO2	Production (export)	Clostridium carboxidivorans
CO2	Production (export)	Clostridium cellulolyticum
CO2	Production (export)	Clostridium cellulovorans
CO2	Production (export)	Clostridium cf
CO2	Production (export)	Clostridium difficile
CO2	Production (export)	Clostridium hathewayi
CO2	Production (export)	Clostridium hiranonis
CO2	Production (export)	Clostridium hylemonae
CO2	Production (export)	Clostridium kluyveri
CO2	Production (export)	Clostridium leptum
CO2	Production (export)	Clostridium ljungdahlii
CO2	Production (export)	Clostridium methylpentosum
CO2	Production (export)	Clostridium nexile
CO2	Production (export)	Clostridium novyi
CO2	Production (export)	Clostridium papyrosolvens
CO2	Production (export)	Clostridium perfringens
CO2	Production (export)	Clostridium phytofermentans
CO2	Production (export)	Clostridium saccharolyticum
CO2	Production (export)	Clostridium scindens
CO2	Production (export)	Clostridium sporogenes
CO2	Production (export)	Clostridium sticklandii
CO2	Production (export)	Clostridium symbiosum
CO2	Production (export)	Clostridium tetani
CO2	Production (export)	Clostridium thermocellum
CO2	Consumption (import) & production (export)	Colonocyte (host colon)
CO2	Production (export)	Coprococcus eutactus
CO2	Consumption (import)	Desulfobacterium autotrophicum
CO2	Consumption (import)	Desulfobulbus propionicus
CO2	Consumption (import)	Desulfovibrio aespoeensis
CO2	Consumption (import)	Desulfovibrio desulfuricans
CO2	Consumption (import)	Desulfovibrio fructosovorans
CO2	Consumption (import)	Desulfovibrio magneticus
CO2	Consumption (import)	Desulfovibrio piger
CO2	Consumption (import)	Desulfovibrio salexigens
CO2	Consumption (import) & production (export)	Desulfovibrio vulgaris
CO2	Production (export)	Desulfuromonas acetoxidans
CO2	Production (export)	Dorea formicigenerans
CO2	Production (export)	Escherichia albertii
CO2	Production (export)	Escherichia coli
CO2	Production (export)	Escherichia fergusonii
CO2	Production (export)	Eubacterium cellulosolvens
CO2	Production (export)	Eubacterium eligens
CO2	Production (export)	Eubacterium hallii
CO2	Production (export)	Eubacterium limosum
CO2	Consumption (import) & production (export)	Eubacterium rectale
CO2	Production (export)	Eubacterium saburreum
CO2	Production (export)	Eubacterium saphenum
CO2	Production (export)	Eubacterium siraeum
CO2	Production (export)	Eubacterium ventriosum
CO2	Production (export)	Faecalibacterium prausnitzii
CO2	Consumption (import) & production (export)	Fibrobacter succinogenes (Bacteroides succinogenes)
CO2	Production (export)	Geobacter metallireducens
CO2	Production (export)	Geobacter sulfurreducens
CO2	Production (export)	Helicobacter pylori
CO2	Consumption (import)	Ignicoccus hospitalis
CO2	Production (export)	Klebsiella pneumoniae
CO2	Production (export)	Klebsiella variicola
CO2	Production (export)	Lactobacillus acidophilus
CO2	Production (export)	Lactobacillus amylolyticus
CO2	Production (export)	Lactobacillus amylovorus
CO2	Production (export)	Lactobacillus antri
CO2	Production (export)	Lactobacillus brevis
CO2	Production (export)	Lactobacillus buchneri
CO2	Production (export)	Lactobacillus casei
CO2	Production (export)	Lactobacillus coleohominis
CO2	Production (export)	Lactobacillus crispatus
CO2	Production (export)	Lactobacillus delbrueckii
CO2	Production (export)	Lactobacillus fermentum
CO2	Production (export)	Lactobacillus gasseri
CO2	Production (export)	Lactobacillus helveticus
CO2	Production (export)	Lactobacillus hilgardii
CO2	Production (export)	Lactobacillus iners
CO2	Production (export)	Lactobacillus jensenii
CO2	Production (export)	Lactobacillus johnsonii
CO2	Production (export)	Lactobacillus oris
CO2	Production (export)	Lactobacillus paracasei
CO2	Production (export)	Lactobacillus plantarum
CO2	Production (export)	Lactobacillus reuteri
CO2	Production (export)	Lactobacillus rhamnosus
CO2	Production (export)	Lactobacillus ruminis
CO2	Production (export)	Lactobacillus sakei
CO2	Production (export)	Lactobacillus salivarius
CO2	Production (export)	Lactobacillus ultunensis
CO2	Production (export)	Lactobacillus vaginalis
CO2	Production (export)	Leuconostoc citreum
CO2	Production (export)	Leuconostoc gasicomitatum
CO2	Production (export)	Leuconostoc kimchii
CO2	Production (export)	Leuconostoc mesenteroides
CO2	Production (export)	Marvinbryantia formatexigens
CO2	Consumption (import)	Metallosphaera sedula
CO2	Consumption (import)	Methanobrevibacter ruminantium
CO2	Consumption (import)	Methanobrevibacter smithii
CO2	Consumption (import)	Methanocaldococcus jannaschii
CO2	Consumption (import)	Methanococcus maripaludis
CO2	Consumption (import)	Methanococcus vannielii
CO2	Consumption (import)	Methanococcus voltae
CO2	Consumption (import)	Methanopyrus kandleri
CO2	Consumption (import) & production (export)	Methanosaeta thermophila
CO2	Consumption (import) & production (export)	Methanosarcina acetivorans
CO2	Consumption (import) & production (export)	Methanosarcina barkeri
CO2	Consumption (import) & production (export)	Methanosarcina mazei
CO2	Consumption (import)	Methanosphaerula palustris
CO2	Consumption (import)	Methanospirillum hungatei
CO2	Consumption (import)	Methanothermobacter thermautotrophicus
CO2	Consumption (import)	Methanothermus fervidus
CO2	Production (export)	Methylococcus capsulatus
CO2	Production (export)	Mycoplasma agalactiae
CO2	Production (export)	Mycoplasma alligatoris
CO2	Production (export)	Mycoplasma arthritidis
CO2	Production (export)	Mycoplasma bovis
CO2	Production (export)	Mycoplasma capricolum
CO2	Production (export)	Mycoplasma conjunctivae
CO2	Production (export)	Mycoplasma crocodyli
CO2	Production (export)	Mycoplasma fermentans
CO2	Production (export)	Mycoplasma gallisepticum
CO2	Production (export)	Mycoplasma genitalium
CO2	Production (export)	Mycoplasma haemofelis
CO2	Production (export)	Mycoplasma hominis
CO2	Production (export)	Mycoplasma hyopneumoniae
CO2	Production (export)	Mycoplasma hyorhinis
CO2	Production (export)	Mycoplasma leachii
CO2	Production (export)	Mycoplasma mobile
CO2	Production (export)	Mycoplasma mycoides
CO2	Production (export)	Mycoplasma penetrans
CO2	Production (export)	Mycoplasma pneumoniae
CO2	Production (export)	Mycoplasma pulmonis
CO2	Production (export)	Mycoplasma synoviae
CO2	Production (export)	Oxalobacter formigenes
CO2	Production (export)	Parvularcula bermudensis
CO2	Consumption (import)	Pelobacter propionicus
CO2	Consumption (import) & production (export)	Pelotomaculum thermopropionicum
CO2	Production (export)	Peptostreptococcus anaerobius
CO2	Production (export)	Peptostreptococcus stomatis
CO2	Production (export)	Porphyromonas asaccharolytica
CO2	Production (export)	Propionibacterium acnes
CO2	Production (export)	Propionibacterium freudenreichii (Propionibacterium shermanii)
CO2	Consumption (import) & production (export)	Pseudomonas aeruginosa
CO2	Production (export)	Pyrobaculum aerophilum
CO2	Production (export)	Roseburia intestinalis
CO2	Production (export)	Ruminococcus albus
CO2	Consumption (import) & production (export)	Ruminococcus flavefaciens
CO2	Production (export)	Shewanella putrefaciens (Pseudomonas putrefaciens)
CO2	Production (export)	Streptococcus agalactiae
CO2	Production (export)	Streptococcus anginosus
CO2	Production (export)	Streptococcus australis
CO2	Production (export)	Streptococcus bovis (Streptococcus equinus)
CO2	Production (export)	Streptococcus cristatus
CO2	Production (export)	Streptococcus downei
CO2	Production (export)	Streptococcus dysgalactiae
CO2	Production (export)	Streptococcus equi
CO2	Production (export)	Streptococcus gallolyticus
CO2	Production (export)	Streptococcus gordonii
CO2	Production (export)	Streptococcus infantarius
CO2	Production (export)	Streptococcus infantis
CO2	Production (export)	Streptococcus mitis
CO2	Production (export)	Streptococcus mutans
CO2	Production (export)	Streptococcus oralis
CO2	Production (export)	Streptococcus parasanguinis
CO2	Production (export)	Streptococcus peroris
CO2	Production (export)	Streptococcus pneumoniae
CO2	Production (export)	Streptococcus pseudoporcinus
CO2	Production (export)	Streptococcus pyogenes
CO2	Production (export)	Streptococcus salivarius
CO2	Production (export)	Streptococcus sanguinis
CO2	Production (export)	Streptococcus suis
CO2	Production (export)	Streptococcus thermophilus
CO2	Production (export)	Streptococcus uberis
CO2	Production (export)	Streptococcus vestibularis
CO2	Production (export)	Sulfolobus solfataricus
CO2	Production (export)	Syntrophobacter fumaroxidans
CO2	Consumption (import) & production (export)	Syntrophomonas wolfei
CO2	Consumption (import) & production (export)	Syntrophus aciditrophicus
CO2	Production (export)	Thermoplasma acidophilum
CO2	Production (export)	Thermotoga maritima
CO2	Consumption (import)	Thiobacillus denitrificans
CO2	Production (export)	Veillonella parvula
CO2	Production (export)	Zymomonas mobilis
Crotonate (2-Butenoate, 2-Butenoic acid, Crotonic acid, 3-Methylacrylic acid)	Consumption (import)	Clostridium kluyveri
Crotonate (2-Butenoate, 2-Butenoic acid, Crotonic acid, 3-Methylacrylic acid)	Consumption (import)	Syntrophomonas wolfei
Cu2+ (Copper)	Consumption (import)	Colonocyte (host colon)
Cytidine	Consumption (import)	Colonocyte (host colon)
Cytosine	Consumption (import)	Colonocyte (host colon)
D-Arabinose (L-Arabinose, Arabinose, L-Arabinopyranose, L-Arabinofuranose)	Consumption (import)	Acidovorax avenae
D-Arabinose (L-Arabinose, Arabinose, L-Arabinopyranose, L-Arabinofuranose)	Consumption (import)	Acidovorax delafieldii
D-Arabinose (L-Arabinose, Arabinose, L-Arabinopyranose, L-Arabinofuranose)	Consumption (import)	Actinobacillus succinogenes
D-Arabinose (L-Arabinose, Arabinose, L-Arabinopyranose, L-Arabinofuranose)	Consumption (import)	Aeromonas hydrophila
D-Arabinose (L-Arabinose, Arabinose, L-Arabinopyranose, L-Arabinofuranose)	Consumption (import)	Aeromonas salmonicida
D-Arabinose (L-Arabinose, Arabinose, L-Arabinopyranose, L-Arabinofuranose)	Consumption (import)	Bacteroides ovatus
D-Arabinose (L-Arabinose, Arabinose, L-Arabinopyranose, L-Arabinofuranose)	Consumption (import)	Bacteroides thetaiotaomicron
D-Arabinose (L-Arabinose, Arabinose, L-Arabinopyranose, L-Arabinofuranose)	Consumption (import)	Bacteroides xylanisolvens
D-Arabinose (L-Arabinose, Arabinose, L-Arabinopyranose, L-Arabinofuranose)	Consumption (import)	Butyrivibrio fibrisolvens
D-Arabinose (L-Arabinose, Arabinose, L-Arabinopyranose, L-Arabinofuranose)	Consumption (import)	Butyrivibrio proteoclasticus
D-Arabinose (L-Arabinose, Arabinose, L-Arabinopyranose, L-Arabinofuranose)	Consumption (import)	Clostridium acetobutylicum
D-Arabinose (L-Arabinose, Arabinose, L-Arabinopyranose, L-Arabinofuranose)	Consumption (import)	Colonocyte (host colon)
D-Arabinose (L-Arabinose, Arabinose, L-Arabinopyranose, L-Arabinofuranose)	Consumption (import)	Coprococcus comes
D-Arabinose (L-Arabinose, Arabinose, L-Arabinopyranose, L-Arabinofuranose)	Consumption (import)	Dorea longicatena
D-Arabinose (L-Arabinose, Arabinose, L-Arabinopyranose, L-Arabinofuranose)	Consumption (import)	Eubacterium rectale
D-Arabinose (L-Arabinose, Arabinose, L-Arabinopyranose, L-Arabinofuranose)	Consumption (import)	Holdemania filiformis
D-Arabinose (L-Arabinose, Arabinose, L-Arabinopyranose, L-Arabinofuranose)	Consumption (import)	Klebsiella pneumoniae
D-Arabinose (L-Arabinose, Arabinose, L-Arabinopyranose, L-Arabinofuranose)	Consumption (import)	Marvinbryantia formatexigens
D-Arabinose (L-Arabinose, Arabinose, L-Arabinopyranose, L-Arabinofuranose)	Consumption (import)	Megamonas hypermegale
D-Arabinose (L-Arabinose, Arabinose, L-Arabinopyranose, L-Arabinofuranose)	Consumption (import)	Methylobacterium nodulans
D-Arabinose (L-Arabinose, Arabinose, L-Arabinopyranose, L-Arabinofuranose)	Consumption (import)	Odoribacter splanchnicus
D-Arabinose (L-Arabinose, Arabinose, L-Arabinopyranose, L-Arabinofuranose)	Consumption (import)	Prevotella copri
D-Arabinose (L-Arabinose, Arabinose, L-Arabinopyranose, L-Arabinofuranose)	Consumption (import)	Prevotella ruminicola (Bacteroides ruminicola)
D-Arabinose (L-Arabinose, Arabinose, L-Arabinopyranose, L-Arabinofuranose)	Consumption (import)	Roseburia intestinalis
D-Arabinose (L-Arabinose, Arabinose, L-Arabinopyranose, L-Arabinofuranose)	Consumption (import)	Ruminococcus obeum
D-Arabinose (L-Arabinose, Arabinose, L-Arabinopyranose, L-Arabinofuranose)	Consumption (import)	Shigella boydii
D-Arabinose (L-Arabinose, Arabinose, L-Arabinopyranose, L-Arabinofuranose)	Consumption (import)	Sulfolobus acidocaldarius
D-Arabinose (L-Arabinose, Arabinose, L-Arabinopyranose, L-Arabinofuranose)	Consumption (import)	Sulfolobus solfataricus
D-Fructose (Fructose)	Consumption (import)	Acholeplasma laidlawii
D-Fructose (Fructose)	Consumption (import)	Actinobacillus succinogenes
D-Fructose (Fructose)	Consumption (import)	Anaerostipes caccae
D-Fructose (Fructose)	Consumption (import)	Anaerotruncus colihominis
D-Fructose (Fructose)	Consumption (import)	Bacteroides caccae
D-Fructose (Fructose)	Consumption (import)	Bacteroides cellulosilyticus
D-Fructose (Fructose)	Consumption (import)	Bacteroides coprocola
D-Fructose (Fructose)	Consumption (import)	Bacteroides coprophilus
D-Fructose (Fructose)	Consumption (import)	Bacteroides dorei
D-Fructose (Fructose)	Consumption (import)	Bacteroides eggerthii
D-Fructose (Fructose)	Consumption (import)	Bacteroides finegoldii (Alistipes finegoldii)
D-Fructose (Fructose)	Consumption (import)	Bacteroides fragilis
D-Fructose (Fructose)	Consumption (import)	Bacteroides helcogenes
D-Fructose (Fructose)	Consumption (import)	Bacteroides intestinalis
D-Fructose (Fructose)	Consumption (import)	Bacteroides ovatus
D-Fructose (Fructose)	Consumption (import)	Bacteroides pectinophilus
D-Fructose (Fructose)	Consumption (import)	Bacteroides plebeius
D-Fructose (Fructose)	Consumption (import)	Bacteroides salanitronis
D-Fructose (Fructose)	Consumption (import)	Bacteroides stercoris
D-Fructose (Fructose)	Consumption (import)	Bacteroides thetaiotaomicron
D-Fructose (Fructose)	Consumption (import)	Bacteroides uniformis
D-Fructose (Fructose)	Consumption (import)	Bacteroides vulgatus
D-Fructose (Fructose)	Consumption (import)	Bacteroides xylanisolvens
D-Fructose (Fructose)	Consumption (import)	Bifidobacterium adolescentis
D-Fructose (Fructose)	Consumption (import)	Bifidobacterium angulatum
D-Fructose (Fructose)	Consumption (import)	Bifidobacterium animalis
D-Fructose (Fructose)	Consumption (import)	Bifidobacterium bifidum
D-Fructose (Fructose)	Consumption (import)	Bifidobacterium breve
D-Fructose (Fructose)	Consumption (import)	Bifidobacterium catenulatum
D-Fructose (Fructose)	Consumption (import)	Bifidobacterium dentium
D-Fructose (Fructose)	Consumption (import)	Bifidobacterium gallicum
D-Fructose (Fructose)	Consumption (import)	Bifidobacterium longum (Bifidobacterium infantis, Bifidobacterium suis)
D-Fructose (Fructose)	Consumption (import)	Bifidobacterium pseudocatenulatum
D-Fructose (Fructose)	Consumption (import)	Blautia hydrogenotrophica (Ruminococcus hydrogenotrophicus)
D-Fructose (Fructose)	Consumption (import)	Butyrivibrio fibrisolvens
D-Fructose (Fructose)	Consumption (import)	Butyrivibrio proteoclasticus
D-Fructose (Fructose)	Consumption (import)	Catenibacterium mitsuokai
D-Fructose (Fructose)	Consumption (import)	Clostridium difficile
D-Fructose (Fructose)	Consumption (import)	Collinsella intestinalis
D-Fructose (Fructose)	Consumption (import)	Colonocyte (host colon)
D-Fructose (Fructose)	Consumption (import)	Coprococcus catus
D-Fructose (Fructose)	Consumption (import)	Coprococcus comes
D-Fructose (Fructose)	Consumption (import)	Coprococcus eutactus
D-Fructose (Fructose)	Consumption (import)	Dorea formicigenerans
D-Fructose (Fructose)	Consumption (import)	Dorea longicatena
D-Fructose (Fructose)	Consumption (import)	Eubacterium siraeum
D-Fructose (Fructose)	Consumption (import)	Faecalibacterium prausnitzii
D-Fructose (Fructose)	Consumption (import)	Flavobacterium johnsoniae
D-Fructose (Fructose)	Consumption (import)	Holdemania filiformis
D-Fructose (Fructose)	Consumption (import)	Lactobacillus acidophilus
D-Fructose (Fructose)	Consumption (import)	Lactobacillus amylolyticus
D-Fructose (Fructose)	Consumption (import)	Lactobacillus amylovorus
D-Fructose (Fructose)	Consumption (import)	Lactobacillus antri
D-Fructose (Fructose)	Consumption (import)	Lactobacillus brevis
D-Fructose (Fructose)	Consumption (import)	Lactobacillus buchneri
D-Fructose (Fructose)	Consumption (import)	Lactobacillus casei
D-Fructose (Fructose)	Consumption (import)	Lactobacillus coleohominis
D-Fructose (Fructose)	Consumption (import)	Lactobacillus crispatus
D-Fructose (Fructose)	Consumption (import)	Lactobacillus delbrueckii
D-Fructose (Fructose)	Consumption (import)	Lactobacillus fermentum
D-Fructose (Fructose)	Consumption (import)	Lactobacillus gasseri
D-Fructose (Fructose)	Consumption (import)	Lactobacillus helveticus
D-Fructose (Fructose)	Consumption (import)	Lactobacillus hilgardii
D-Fructose (Fructose)	Consumption (import)	Lactobacillus iners
D-Fructose (Fructose)	Consumption (import)	Lactobacillus jensenii
D-Fructose (Fructose)	Consumption (import)	Lactobacillus johnsonii
D-Fructose (Fructose)	Consumption (import)	Lactobacillus oris
D-Fructose (Fructose)	Consumption (import)	Lactobacillus paracasei
D-Fructose (Fructose)	Consumption (import)	Lactobacillus plantarum
D-Fructose (Fructose)	Consumption (import)	Lactobacillus reuteri
D-Fructose (Fructose)	Consumption (import)	Lactobacillus rhamnosus
D-Fructose (Fructose)	Consumption (import)	Lactobacillus ruminis
D-Fructose (Fructose)	Consumption (import)	Lactobacillus sakei
D-Fructose (Fructose)	Consumption (import)	Lactobacillus salivarius
D-Fructose (Fructose)	Consumption (import)	Lactobacillus ultunensis
D-Fructose (Fructose)	Consumption (import)	Lactobacillus vaginalis
D-Fructose (Fructose)	Consumption (import)	Leuconostoc mesenteroides
D-Fructose (Fructose)	Consumption (import)	Marvinbryantia formatexigens
D-Fructose (Fructose)	Consumption (import)	Odoribacter splanchnicus
D-Fructose (Fructose)	Consumption (import)	Pediococcus acidilactici
D-Fructose (Fructose)	Consumption (import)	Roseburia intestinalis
D-Fructose (Fructose)	Consumption (import)	Ruminococcus bromii
D-Fructose (Fructose)	Consumption (import)	Streptococcus parasanguinis
D-Fructose (Fructose)	Consumption (import)	Streptococcus salivarius
D-Fructose (Fructose)	Consumption (import)	Streptococcus vestibularis
D-Fructose (Fructose)	Consumption (import)	Subdoligranulum variabile
D-Fructose (Fructose)	Consumption (import)	Sulfolobus solfataricus
D-Fructuronate	Consumption (import)	Escherichia coli
D-Galactosamine (Galactosamine)	Consumption (import)	Bifidobacterium animalis
D-Galactosamine (Galactosamine)	Consumption (import)	Bifidobacterium breve
D-Galactosamine (Galactosamine)	Consumption (import)	Bifidobacterium catenulatum
D-Galactosamine (Galactosamine)	Consumption (import)	Bifidobacterium dentium
D-Galactosamine (Galactosamine)	Consumption (import)	Bifidobacterium longum (Bifidobacterium infantis, Bifidobacterium suis)
D-Galactose	Consumption (import)	Acholeplasma laidlawii
D-Galactose	Consumption (import)	Achromobacter xylosoxidans
D-Galactose	Consumption (import)	Acidovorax avenae
D-Galactose	Consumption (import)	Acidovorax delafieldii
D-Galactose	Consumption (import)	Anaerococcus lactolyticus
D-Galactose	Consumption (import)	Anaerotruncus colihominis
D-Galactose	Consumption (import)	Bacteroides eggerthii
D-Galactose	Consumption (import)	Bacteroides ovatus
D-Galactose	Consumption (import)	Bacteroides thetaiotaomicron
D-Galactose	Consumption (import)	Bacteroides xylanisolvens
D-Galactose	Consumption (import)	Bifidobacterium adolescentis
D-Galactose	Consumption (import)	Bifidobacterium angulatum
D-Galactose	Consumption (import)	Bifidobacterium animalis
D-Galactose	Consumption (import)	Bifidobacterium bifidum
D-Galactose	Consumption (import)	Bifidobacterium breve
D-Galactose	Consumption (import)	Bifidobacterium catenulatum
D-Galactose	Consumption (import)	Bifidobacterium dentium
D-Galactose	Consumption (import)	Bifidobacterium gallicum
D-Galactose	Consumption (import)	Bifidobacterium longum (Bifidobacterium infantis, Bifidobacterium suis)
D-Galactose	Consumption (import)	Bifidobacterium pseudocatenulatum
D-Galactose	Consumption (import)	Blautia hydrogenotrophica (Ruminococcus hydrogenotrophicus)
D-Galactose	Consumption (import)	Butyrivibrio fibrisolvens
D-Galactose	Consumption (import)	Butyrivibrio proteoclasticus
D-Galactose	Consumption (import)	Catenibacterium mitsuokai
D-Galactose	Consumption (import)	Clostridium acetobutylicum
D-Galactose	Consumption (import)	Clostridium nexile
D-Galactose	Consumption (import)	Collinsella intestinalis
D-Galactose	Consumption (import)	Colonocyte (host colon)
D-Galactose	Consumption (import)	Coprococcus comes
D-Galactose	Consumption (import)	Dorea formicigenerans
D-Galactose	Consumption (import)	Dorea longicatena
D-Galactose	Consumption (import)	Escherichia coli
D-Galactose	Consumption (import)	Flavobacterium johnsoniae
D-Galactose	Consumption (import)	Marvinbryantia formatexigens
D-Galactose	Consumption (import)	Methylobacterium nodulans
D-Galactose	Consumption (import)	Odoribacter splanchnicus
D-Galactose	Consumption (import)	Picrophilus torridus
D-Galactose	Consumption (import)	Ruminococcus torques
D-Galactose	Consumption (import)	Subdoligranulum variabile
D-Galactose	Consumption (import)	Sulfolobus acidocaldarius
D-Galactose	Consumption (import)	Sulfolobus solfataricus
D-Galacturonate	Consumption (import)	Bacteroides eggerthii
D-Galacturonate	Consumption (import)	Bacteroides fragilis
D-Galacturonate	Consumption (import)	Bacteroides ovatus
D-Galacturonate	Consumption (import)	Bacteroides thetaiotaomicron
D-Galacturonate	Consumption (import)	Bacteroides vulgatus
D-Galacturonate	Consumption (import)	Butyrivibrio proteoclasticus
D-Galacturonate	Consumption (import)	Escherichia coli
D-Galacturonate	Consumption (import)	Flavobacterium johnsoniae
D-Gluconate (D-Gluconic acid) (Gluconate)	Consumption (import)	Achromobacter piechaudii
D-Gluconate (D-Gluconic acid) (Gluconate)	Consumption (import)	Escherichia coli
D-Gluconate (D-Gluconic acid) (Gluconate)	Consumption (import)	Klebsiella pneumoniae
D-Gluconate (D-Gluconic acid) (Gluconate)	Consumption (import)	Methylobacterium nodulans
D-Glucosamine (Glucosamine)	Consumption (import)	Bacteroides eggerthii
D-Glucosamine (Glucosamine)	Consumption (import)	Bacteroides fragilis
D-Glucosamine (Glucosamine)	Consumption (import)	Bacteroides ovatus
D-Glucosamine (Glucosamine)	Consumption (import)	Bacteroides thetaiotaomicron
D-Glucosamine (Glucosamine)	Consumption (import)	Bacteroides vulgatus
D-Glucosamine (Glucosamine)	Consumption (import)	Bifidobacterium animalis
D-Glucosamine (Glucosamine)	Consumption (import)	Bifidobacterium bifidum
D-Glucosamine (Glucosamine)	Consumption (import)	Bifidobacterium breve
D-Glucosamine (Glucosamine)	Consumption (import)	Bifidobacterium catenulatum
D-Glucosamine (Glucosamine)	Consumption (import)	Bifidobacterium dentium
D-Glucosamine (Glucosamine)	Consumption (import)	Bifidobacterium longum (Bifidobacterium infantis, Bifidobacterium suis)
D-Glucosamine (Glucosamine)	Consumption (import)	Bifidobacterium pseudocatenulatum
D-Glucosamine (Glucosamine)	Consumption (import)	Collinsella aerofaciens (Eubacterium aerofaciens)
D-Glucosamine (Glucosamine)	Consumption (import)	Colonocyte (host colon)
D-Glucosamine (Glucosamine)	Consumption (import)	Dorea longicatena
D-Glucosamine (Glucosamine)	Consumption (import)	Flavobacterium johnsoniae
D-Glucose (Glucose)	Consumption (import)	Acholeplasma laidlawii
D-Glucose (Glucose)	Consumption (import)	Achromobacter xylosoxidans
D-Glucose (Glucose)	Consumption (import)	Acidiphilium cryptum
D-Glucose (Glucose)	Consumption (import)	Acidovorax avenae
D-Glucose (Glucose)	Consumption (import)	Acidovorax delafieldii
D-Glucose (Glucose)	Consumption (import)	Actinobacillus succinogenes
D-Glucose (Glucose)	Consumption (import)	Aeromonas hydrophila
D-Glucose (Glucose)	Consumption (import)	Aeropyrum pernix
D-Glucose (Glucose)	Consumption (import)	Agrobacterium tumefaciens (Rhizobium radiobacter)
D-Glucose (Glucose)	Consumption (import)	Anaerococcus hydrogenalis
D-Glucose (Glucose)	Consumption (import)	Anaerococcus lactolyticus
D-Glucose (Glucose)	Consumption (import)	Anaerococcus prevotii
D-Glucose (Glucose)	Consumption (import)	Anaerococcus tetradius
D-Glucose (Glucose)	Consumption (import)	Anaerococcus vaginalis
D-Glucose (Glucose)	Consumption (import)	Anaerostipes caccae
D-Glucose (Glucose)	Consumption (import)	Anaerotruncus colihominis
D-Glucose (Glucose)	Consumption (import)	Archaeoglobus fulgidus
D-Glucose (Glucose)	Consumption (import)	Azotobacter vinelandii
D-Glucose (Glucose)	Consumption (import)	Bacteroides fragilis
D-Glucose (Glucose)	Consumption (import)	Bacteroides ovatus
D-Glucose (Glucose)	Consumption (import)	Bacteroides thetaiotaomicron
D-Glucose (Glucose)	Consumption (import)	Bacteroides xylanisolvens
D-Glucose (Glucose)	Consumption (import)	Bifidobacterium adolescentis
D-Glucose (Glucose)	Consumption (import)	Bifidobacterium animalis
D-Glucose (Glucose)	Consumption (import)	Bifidobacterium bifidum
D-Glucose (Glucose)	Consumption (import)	Bifidobacterium breve
D-Glucose (Glucose)	Consumption (import)	Bifidobacterium longum (Bifidobacterium infantis, Bifidobacterium suis)
D-Glucose (Glucose)	Consumption (import)	Blautia hansenii
D-Glucose (Glucose)	Consumption (import)	Blautia hydrogenotrophica (Ruminococcus hydrogenotrophicus)
D-Glucose (Glucose)	Consumption (import)	Buchnera aphidicola
D-Glucose (Glucose)	Consumption (import)	Butyrivibrio fibrisolvens
D-Glucose (Glucose)	Consumption (import)	Butyrivibrio proteoclasticus
D-Glucose (Glucose)	Consumption (import)	Catenibacterium mitsuokai
D-Glucose (Glucose)	Consumption (import)	Clostridium acetobutylicum
D-Glucose (Glucose)	Consumption (import)	Clostridium beijerinckii
D-Glucose (Glucose)	Consumption (import)	Clostridium botulinum
D-Glucose (Glucose)	Consumption (import)	Clostridium butyricum
D-Glucose (Glucose)	Consumption (import)	Clostridium cellulolyticum
D-Glucose (Glucose)	Consumption (import)	Clostridium difficile
D-Glucose (Glucose)	Consumption (import)	Clostridium sporogenes
D-Glucose (Glucose)	Consumption (import)	Clostridium thermocellum
D-Glucose (Glucose)	Consumption (import)	Collinsella aerofaciens (Eubacterium aerofaciens)
D-Glucose (Glucose)	Consumption (import)	Collinsella intestinalis
D-Glucose (Glucose)	Consumption (import)	Collinsella stercoris
D-Glucose (Glucose)	Consumption (import)	Colonocyte (host colon)
D-Glucose (Glucose)	Consumption (import)	Coprococcus comes
D-Glucose (Glucose)	Consumption (import)	Coprococcus eutactus
D-Glucose (Glucose)	Consumption (import)	Desulfovibrio piger
D-Glucose (Glucose)	Consumption (import)	Dorea formicigenerans
D-Glucose (Glucose)	Consumption (import)	Dorea longicatena
D-Glucose (Glucose)	Consumption (import)	Enterococcus faecalis (Streptococcus faecalis)
D-Glucose (Glucose)	Consumption (import)	Escherichia coli
D-Glucose (Glucose)	Consumption (import)	Eubacterium hallii
D-Glucose (Glucose)	Consumption (import)	Eubacterium limosum
D-Glucose (Glucose)	Consumption (import)	Eubacterium rectale
D-Glucose (Glucose)	Consumption (import)	Eubacterium siraeum
D-Glucose (Glucose)	Consumption (import)	Faecalibacterium prausnitzii
D-Glucose (Glucose)	Consumption (import)	Fibrobacter succinogenes (Bacteroides succinogenes)
D-Glucose (Glucose)	Consumption (import)	Flavobacterium johnsoniae
D-Glucose (Glucose)	Consumption (import)	Fusobacterium nucleatum
D-Glucose (Glucose)	Consumption (import)	Haemophilus influenzae
D-Glucose (Glucose)	Consumption (import)	Haemophilus parainfluenzae
D-Glucose (Glucose)	Consumption (import)	Haloarcula marismortui
D-Glucose (Glucose)	Consumption (import)	Halobacterium salinarum
D-Glucose (Glucose)	Consumption (import)	Haloferax volcanii
D-Glucose (Glucose)	Consumption (import)	Holdemania filiformis
D-Glucose (Glucose)	Consumption (import)	Klebsiella pneumoniae
D-Glucose (Glucose)	Consumption (import)	Lactobacillus acidophilus
D-Glucose (Glucose)	Consumption (import)	Lactobacillus amylovorus
D-Glucose (Glucose)	Consumption (import)	Lactobacillus gasseri
D-Glucose (Glucose)	Consumption (import)	Lactobacillus johnsonii
D-Glucose (Glucose)	Consumption (import)	Lactobacillus plantarum
D-Glucose (Glucose)	Consumption (import)	Leptotrichia buccalis
D-Glucose (Glucose)	Consumption (import)	Leptotrichia goodfellowii
D-Glucose (Glucose)	Consumption (import)	Leptotrichia hofstadii
D-Glucose (Glucose)	Consumption (import)	Leuconostoc mesenteroides
D-Glucose (Glucose)	Consumption (import)	Marvinbryantia formatexigens
D-Glucose (Glucose)	Consumption (import)	Megamonas hypermegale
D-Glucose (Glucose)	Consumption (import)	Megasphaera micronuciformis
D-Glucose (Glucose)	Consumption (import)	Methanocaldococcus jannaschii
D-Glucose (Glucose)	Consumption (import)	Odoribacter splanchnicus
D-Glucose (Glucose)	Consumption (import)	Parabacteroides distasonis
D-Glucose (Glucose)	Consumption (import)	Parabacteroides merdae
D-Glucose (Glucose)	Consumption (import)	Peptostreptococcus anaerobius
D-Glucose (Glucose)	Consumption (import)	Picrophilus torridus
D-Glucose (Glucose)	Consumption (import)	Prevotella copri
D-Glucose (Glucose)	Consumption (import)	Prevotella ruminicola (Bacteroides ruminicola)
D-Glucose (Glucose)	Consumption (import)	Propionibacterium acnes
D-Glucose (Glucose)	Consumption (import)	Propionibacterium freudenreichii (Propionibacterium shermanii)
D-Glucose (Glucose)	Consumption (import)	Pseudomonas aeruginosa
D-Glucose (Glucose)	Consumption (import)	Pseudomonas mendocina
D-Glucose (Glucose)	Consumption (import)	Pyrobaculum aerophilum
D-Glucose (Glucose)	Consumption (import)	Pyrococcus furiosus
D-Glucose (Glucose)	Consumption (import)	Pyrococcus horikoshii
D-Glucose (Glucose)	Consumption (import)	Ralstonia pickettii
D-Glucose (Glucose)	Consumption (import)	Roseburia intestinalis
D-Glucose (Glucose)	Consumption (import)	Ruminococcus albus
D-Glucose (Glucose)	Consumption (import)	Ruminococcus obeum
D-Glucose (Glucose)	Consumption (import)	Selenomonas artemidis
D-Glucose (Glucose)	Consumption (import)	Selenomonas flueggei
D-Glucose (Glucose)	Consumption (import)	Selenomonas noxia
D-Glucose (Glucose)	Consumption (import)	Selenomonas sputigena
D-Glucose (Glucose)	Consumption (import)	Shigella boydii
D-Glucose (Glucose)	Consumption (import)	Sodalis glossinidius
D-Glucose (Glucose)	Consumption (import)	Streptococcus bovis (Streptococcus equinus)
D-Glucose (Glucose)	Consumption (import)	Streptococcus gordonii
D-Glucose (Glucose)	Consumption (import)	Streptococcus mutans
D-Glucose (Glucose)	Consumption (import)	Subdoligranulum variabile
D-Glucose (Glucose)	Consumption (import)	Sulfolobus acidocaldarius
D-Glucose (Glucose)	Consumption (import)	Sulfolobus solfataricus
D-Glucose (Glucose)	Consumption (import)	Thermococcus barophilus
D-Glucose (Glucose)	Consumption (import)	Thermococcus gammatolerans
D-Glucose (Glucose)	Consumption (import)	Thermococcus kodakaraensis
D-Glucose (Glucose)	Consumption (import)	Thermococcus onnurineus
D-Glucose (Glucose)	Consumption (import)	Thermococcus sibiricus
D-Glucose (Glucose)	Consumption (import)	Thermoplasma acidophilum
D-Glucose (Glucose)	Consumption (import)	Thermotoga maritima
D-Glucose (Glucose)	Consumption (import)	Xanthomonas campestris
D-Glucose (Glucose)	Consumption (import)	Zymomonas mobilis
D-Glucuronic acid (D-Glucuronate)	Consumption (import)	Actinobacillus succinogenes
D-Glucuronic acid (D-Glucuronate)	Consumption (import)	Bacteroides eggerthii
D-Glucuronic acid (D-Glucuronate)	Consumption (import)	Bacteroides fragilis
D-Glucuronic acid (D-Glucuronate)	Consumption (import)	Bacteroides ovatus
D-Glucuronic acid (D-Glucuronate)	Consumption (import)	Bacteroides thetaiotaomicron
D-Glucuronic acid (D-Glucuronate)	Consumption (import)	Bacteroides vulgatus
D-Glucuronic acid (D-Glucuronate)	Consumption (import)	Bifidobacterium longum (Bifidobacterium infantis, Bifidobacterium suis)
D-Glucuronic acid (D-Glucuronate)	Consumption (import)	Butyrivibrio proteoclasticus
D-Glucuronic acid (D-Glucuronate)	Consumption (import)	Escherichia coli
D-Glucuronic acid (D-Glucuronate)	Consumption (import)	Methylobacterium nodulans
D-Lyxose (L-Lyxose)	Consumption (import)	Bacteroides thetaiotaomicron
D-Lyxose (L-Lyxose)	Consumption (import)	Colonocyte (host colon)
D-Lyxose (L-Lyxose)	Consumption (import)	Methylobacterium nodulans
D-Mannitol (Mannitol)	Consumption (import)	Acidovorax avenae
D-Mannitol (Mannitol)	Consumption (import)	Acidovorax delafieldii
D-Mannitol (Mannitol)	Consumption (import)	Actinobacillus succinogenes
D-Mannitol (Mannitol)	Consumption (import)	Aeromicrobium marinum
D-Mannitol (Mannitol)	Consumption (import)	Bacteroides xylanisolvens
D-Mannitol (Mannitol)	Consumption (import)	Bifidobacterium bifidum
D-Mannitol (Mannitol)	Consumption (import)	Clostridium difficile
D-Mannitol (Mannitol)	Consumption (import)	Coprococcus catus
D-Mannitol (Mannitol)	Consumption (import)	Holdemania filiformis
D-Mannitol (Mannitol)	Consumption (import)	Lactobacillus acidophilus
D-Mannitol (Mannitol)	Consumption (import)	Lactobacillus casei
D-Mannitol (Mannitol)	Consumption (import)	Lactobacillus delbrueckii
D-Mannitol (Mannitol)	Consumption (import) & production (export)	Lactobacillus fermentum
D-Mannitol (Mannitol)	Consumption (import)	Lactobacillus gasseri
D-Mannitol (Mannitol)	Consumption (import)	Lactobacillus paracasei
D-Mannitol (Mannitol)	Consumption (import)	Lactobacillus plantarum
D-Mannitol (Mannitol)	Production (export)	Lactobacillus reuteri
D-Mannitol (Mannitol)	Consumption (import)	Lactobacillus rhamnosus
D-Mannitol (Mannitol)	Consumption (import)	Lactobacillus salivarius
D-Mannitol (Mannitol)	Consumption (import)	Mycobacterium smegmatis
D-Mannitol (Mannitol)	Consumption (import)	Shigella boydii
D-Mannitol (Mannitol)	Consumption (import)	Streptococcus agalactiae
D-Mannitol (Mannitol)	Consumption (import)	Streptococcus anginosus
D-Mannitol (Mannitol)	Consumption (import)	Streptococcus australis
D-Mannitol (Mannitol)	Consumption (import)	Streptococcus bovis (Streptococcus equinus)
D-Mannitol (Mannitol)	Consumption (import)	Streptococcus cristatus
D-Mannitol (Mannitol)	Consumption (import)	Streptococcus downei
D-Mannitol (Mannitol)	Consumption (import)	Streptococcus dysgalactiae
D-Mannitol (Mannitol)	Consumption (import)	Streptococcus equi
D-Mannitol (Mannitol)	Consumption (import)	Streptococcus gallolyticus
D-Mannitol (Mannitol)	Consumption (import)	Streptococcus gordonii
D-Mannitol (Mannitol)	Consumption (import)	Streptococcus infantarius
D-Mannitol (Mannitol)	Consumption (import)	Streptococcus infantis
D-Mannitol (Mannitol)	Consumption (import)	Streptococcus mitis
D-Mannitol (Mannitol)	Consumption (import)	Streptococcus mutans
D-Mannitol (Mannitol)	Consumption (import)	Streptococcus oralis
D-Mannitol (Mannitol)	Consumption (import)	Streptococcus parasanguinis
D-Mannitol (Mannitol)	Consumption (import)	Streptococcus peroris
D-Mannitol (Mannitol)	Consumption (import)	Streptococcus pneumoniae
D-Mannitol (Mannitol)	Consumption (import)	Streptococcus pseudoporcinus
D-Mannitol (Mannitol)	Consumption (import)	Streptococcus pyogenes
D-Mannitol (Mannitol)	Consumption (import)	Streptococcus salivarius
D-Mannitol (Mannitol)	Consumption (import)	Streptococcus sanguinis
D-Mannitol (Mannitol)	Consumption (import)	Streptococcus suis
D-Mannitol (Mannitol)	Consumption (import)	Streptococcus thermophilus
D-Mannitol (Mannitol)	Consumption (import)	Streptococcus uberis
D-Mannitol (Mannitol)	Consumption (import)	Streptococcus vestibularis
D-Mannose (Mannose)	Consumption (import)	Achromobacter xylosoxidans
D-Mannose (Mannose)	Consumption (import)	Acidovorax delafieldii
D-Mannose (Mannose)	Consumption (import)	Alistipes shahii
D-Mannose (Mannose)	Consumption (import)	Anaerococcus hydrogenalis
D-Mannose (Mannose)	Consumption (import)	Anaerococcus lactolyticus
D-Mannose (Mannose)	Consumption (import)	Anaerococcus prevotii
D-Mannose (Mannose)	Consumption (import)	Anaerococcus tetradius
D-Mannose (Mannose)	Consumption (import)	Anaerococcus vaginalis
D-Mannose (Mannose)	Consumption (import)	Anaerotruncus colihominis
D-Mannose (Mannose)	Consumption (import)	Bacteroides ovatus
D-Mannose (Mannose)	Consumption (import)	Bacteroides thetaiotaomicron
D-Mannose (Mannose)	Consumption (import)	Bacteroides xylanisolvens
D-Mannose (Mannose)	Consumption (import)	Baumannia cicadellinicola
D-Mannose (Mannose)	Consumption (import)	Blautia hydrogenotrophica (Ruminococcus hydrogenotrophicus)
D-Mannose (Mannose)	Consumption (import)	Butyrivibrio fibrisolvens
D-Mannose (Mannose)	Consumption (import)	Butyrivibrio proteoclasticus
D-Mannose (Mannose)	Consumption (import)	Catenibacterium mitsuokai
D-Mannose (Mannose)	Consumption (import)	Clostridium acetobutylicum
D-Mannose (Mannose)	Consumption (import)	Collinsella aerofaciens (Eubacterium aerofaciens)
D-Mannose (Mannose)	Consumption (import)	Collinsella intestinalis
D-Mannose (Mannose)	Consumption (import)	Colonocyte (host colon)
D-Mannose (Mannose)	Consumption (import)	Coprococcus eutactus
D-Mannose (Mannose)	Consumption (import)	Flavobacterium johnsoniae
D-Mannose (Mannose)	Consumption (import)	Holdemania filiformis
D-Mannose (Mannose)	Consumption (import)	Lactobacillus acidophilus
D-Mannose (Mannose)	Consumption (import)	Leptotrichia buccalis
D-Mannose (Mannose)	Consumption (import)	Leptotrichia goodfellowii
D-Mannose (Mannose)	Consumption (import)	Marvinbryantia formatexigens
D-Mannose (Mannose)	Consumption (import)	Megamonas hypermegale
D-Mannose (Mannose)	Consumption (import)	Odoribacter splanchnicus
D-Mannose (Mannose)	Consumption (import)	Parabacteroides distasonis
D-Mannose (Mannose)	Consumption (import)	Parabacteroides merdae
D-Mannose (Mannose)	Consumption (import)	Peptostreptococcus anaerobius
D-Mannose (Mannose)	Consumption (import)	Ruminococcus obeum
D-Mannose (Mannose)	Consumption (import)	Shigella boydii
D-Mannose (Mannose)	Consumption (import)	Subdoligranulum variabile
D-Mannose (Mannose)	Consumption (import)	Sulfolobus solfataricus
D-Psicose	Consumption (import)	Bacteroides ovatus
D-Psicose	Consumption (import)	Bacteroides thetaiotaomicron
D-Psicose	Consumption (import)	Bacteroides uniformis
D-Psicose	Consumption (import)	Bacteroides xylanisolvens
D-Psicose	Consumption (import)	Bifidobacterium adolescentis
D-Psicose	Consumption (import)	Bifidobacterium angulatum
D-Psicose	Consumption (import)	Bifidobacterium animalis
D-Psicose	Consumption (import)	Bifidobacterium bifidum
D-Psicose	Consumption (import)	Bifidobacterium breve
D-Psicose	Consumption (import)	Bifidobacterium catenulatum
D-Psicose	Consumption (import)	Bifidobacterium dentium
D-Psicose	Consumption (import)	Bifidobacterium gallicum
D-Psicose	Consumption (import)	Bifidobacterium longum (Bifidobacterium infantis, Bifidobacterium suis)
D-Psicose	Consumption (import)	Bifidobacterium pseudocatenulatum
D-Psicose	Consumption (import)	Ruminococcus albus
D-Psicose	Consumption (import)	Ruminococcus bromii
D-Psicose	Consumption (import)	Ruminococcus flavefaciens
D-Psicose	Consumption (import)	Ruminococcus gnavus
D-Psicose	Consumption (import)	Ruminococcus lactaris
D-Psicose	Consumption (import)	Ruminococcus obeum
D-Psicose	Consumption (import)	Ruminococcus torques
D-Ribose (Ribose)	Consumption (import)	Acidovorax avenae
D-Ribose (Ribose)	Consumption (import)	Acidovorax delafieldii
D-Ribose (Ribose)	Consumption (import)	Bacteroides ovatus
D-Ribose (Ribose)	Consumption (import)	Bacteroides thetaiotaomicron
D-Ribose (Ribose)	Consumption (import)	Bifidobacterium breve
D-Ribose (Ribose)	Consumption (import)	Collinsella aerofaciens (Eubacterium aerofaciens)
D-Ribose (Ribose)	Consumption (import)	Collinsella intestinalis
D-Ribose (Ribose)	Consumption (import)	Colonocyte (host colon)
D-Ribose (Ribose)	Consumption (import)	Enterococcus faecalis (Streptococcus faecalis)
D-Ribose (Ribose)	Consumption (import)	Escherichia coli
D-Ribose (Ribose)	Consumption (import)	Holdemania filiformis
D-Ribose (Ribose)	Consumption (import)	Methylobacterium nodulans
D-Sorbitol (D-Glucitol, Sorbitol, Glucitol, L-Sorbitol, Sorbitol)	Consumption (import)	Acidovorax avenae
D-Sorbitol (D-Glucitol, Sorbitol, Glucitol, L-Sorbitol, Sorbitol)	Consumption (import)	Acidovorax delafieldii
D-Sorbitol (D-Glucitol, Sorbitol, Glucitol, L-Sorbitol, Sorbitol)	Consumption (import)	Actinobacillus succinogenes
D-Sorbitol (D-Glucitol, Sorbitol, Glucitol, L-Sorbitol, Sorbitol)	Consumption (import)	Aeromonas salmonicida
D-Sorbitol (D-Glucitol, Sorbitol, Glucitol, L-Sorbitol, Sorbitol)	Consumption (import)	Bacteroides xylanisolvens
D-Sorbitol (D-Glucitol, Sorbitol, Glucitol, L-Sorbitol, Sorbitol)	Consumption (import)	Clostridium difficile
D-Sorbitol (D-Glucitol, Sorbitol, Glucitol, L-Sorbitol, Sorbitol)	Consumption (import)	Colonocyte (host colon)
D-Sorbitol (D-Glucitol, Sorbitol, Glucitol, L-Sorbitol, Sorbitol)	Consumption (import)	Dorea longicatena
D-Sorbitol (D-Glucitol, Sorbitol, Glucitol, L-Sorbitol, Sorbitol)	Consumption (import)	Holdemania filiformis
D-Sorbitol (D-Glucitol, Sorbitol, Glucitol, L-Sorbitol, Sorbitol)	Consumption (import)	Salmonella enterica
D-Sorbitol (D-Glucitol, Sorbitol, Glucitol, L-Sorbitol, Sorbitol)	Consumption (import)	Shigella boydii
D-Sorbitol (D-Glucitol, Sorbitol, Glucitol, L-Sorbitol, Sorbitol)	Consumption (import)	Shigella dysenteriae
D-Sorbitol (D-Glucitol, Sorbitol, Glucitol, L-Sorbitol, Sorbitol)	Consumption (import)	Shigella flexneri
D-Sorbitol (D-Glucitol, Sorbitol, Glucitol, L-Sorbitol, Sorbitol)	Consumption (import)	Shigella sonnei
D-Tagatose	Consumption (import)	Enterococcus casseliflavus
D-Tagatose	Consumption (import)	Enterococcus faecalis (Streptococcus faecalis)
D-Tagatose	Consumption (import)	Enterococcus faecium (Streptococcus faecium)
D-Tagatose	Consumption (import)	Enterococcus gallinarum
D-Tagatose	Consumption (import)	Enterococcus italicus
D-Tagatose	Consumption (import)	Lactobacillus casei
D-Tagatose	Consumption (import)	Lactobacillus fermentum
D-Tagatose	Consumption (import)	Lactobacillus helveticus
D-Tagatose	Consumption (import)	Lactobacillus paracasei
D-Tagatose	Consumption (import)	Lactobacillus rhamnosus
D-Tagaturonate	Consumption (import)	Escherichia coli
D-Turanose	Consumption (import)	Anaerotruncus colihominis
D-Turanose	Consumption (import)	Leptotrichia buccalis
D-Turanose	Consumption (import)	Leptotrichia hofstadii
D-Turanose	Consumption (import)	Subdoligranulum variabile
D-Xylose (Xylose)	Consumption (import)	Achromobacter xylosoxidans
D-Xylose (Xylose)	Consumption (import)	Actinobacillus succinogenes
D-Xylose (Xylose)	Consumption (import)	Bacteroides ovatus
D-Xylose (Xylose)	Consumption (import)	Bacteroides thetaiotaomicron
D-Xylose (Xylose)	Consumption (import)	Bacteroides xylanisolvens
D-Xylose (Xylose)	Consumption (import)	Bifidobacterium longum (Bifidobacterium infantis, Bifidobacterium suis)
D-Xylose (Xylose)	Consumption (import)	Butyrivibrio fibrisolvens
D-Xylose (Xylose)	Consumption (import)	Butyrivibrio proteoclasticus
D-Xylose (Xylose)	Consumption (import)	Clostridium acetobutylicum
D-Xylose (Xylose)	Consumption (import)	Colonocyte (host colon)
D-Xylose (Xylose)	Consumption (import)	Coprococcus comes
D-Xylose (Xylose)	Consumption (import)	Dorea longicatena
D-Xylose (Xylose)	Consumption (import)	Flavobacterium johnsoniae
D-Xylose (Xylose)	Consumption (import)	Haloferax volcanii
D-Xylose (Xylose)	Consumption (import)	Holdemania filiformis
D-Xylose (Xylose)	Consumption (import)	Klebsiella pneumoniae
D-Xylose (Xylose)	Consumption (import)	Marvinbryantia formatexigens
D-Xylose (Xylose)	Consumption (import)	Megamonas hypermegale
D-Xylose (Xylose)	Consumption (import)	Methylobacterium nodulans
D-Xylose (Xylose)	Consumption (import)	Parabacteroides distasonis
D-Xylose (Xylose)	Consumption (import)	Parabacteroides merdae
D-Xylose (Xylose)	Consumption (import)	Prevotella copri
D-Xylose (Xylose)	Consumption (import)	Prevotella ruminicola (Bacteroides ruminicola)
D-Xylose (Xylose)	Consumption (import)	Roseburia intestinalis
D-Xylose (Xylose)	Consumption (import)	Ruminococcus obeum
D-Xylose (Xylose)	Consumption (import)	Shigella boydii
D-Xylose (Xylose)	Consumption (import)	Sulfolobus acidocaldarius
D-Xylose (Xylose)	Consumption (import)	Sulfolobus solfataricus
D-Xylulose (Xylulose, L-Xylulose)	Consumption (import)	Mycobacterium smegmatis
Deoxycholic acid	Production (export)	Bacteroides fragilis
Deoxycholic acid	Production (export)	Bacteroides thetaiotaomicron
Deoxycholic acid	Production (export)	Bacteroides vulgatus
Deoxycholic acid	Production (export)	Bifidobacterium adolescentis
Deoxycholic acid	Production (export)	Bifidobacterium animalis
Deoxycholic acid	Production (export)	Bifidobacterium bifidum
Deoxycholic acid	Production (export)	Bifidobacterium breve
Deoxycholic acid	Production (export)	Bifidobacterium longum (Bifidobacterium infantis, Bifidobacterium suis)
Deoxycholic acid	Production (export)	Bilophila wadsworthia
Deoxycholic acid	Production (export)	Clostridium hiranonis
Deoxycholic acid	Production (export)	Clostridium hylemonae
Deoxycholic acid	Production (export)	Clostridium leptum
Deoxycholic acid	Production (export)	Clostridium perfringens
Deoxycholic acid	Production (export)	Clostridium scindens
Deoxycholic acid	Production (export)	Lactobacillus acidophilus
Deoxycholic acid	Production (export)	Lactobacillus brevis
Deoxycholic acid	Production (export)	Lactobacillus buchneri
Deoxycholic acid	Production (export)	Lactobacillus gasseri
Deoxycholic acid	Production (export)	Lactobacillus hilgardii
Deoxycholic acid	Production (export)	Lactobacillus johnsonii
Deoxycholic acid	Production (export)	Lactobacillus plantarum
Deoxycholic acid	Production (export)	Listeria monocytogenes
Dextrin (Maltotriose, Maltodextrin, Maltohexaose, Maltotetraose, Maltooligosaccharide)	Consumption (import)	Anaerotruncus colihominis
Dextrin (Maltotriose, Maltodextrin, Maltohexaose, Maltotetraose, Maltooligosaccharide)	Consumption (import)	Bacteroides caccae
Dextrin (Maltotriose, Maltodextrin, Maltohexaose, Maltotetraose, Maltooligosaccharide)	Consumption (import)	Bacteroides fragilis
Dextrin (Maltotriose, Maltodextrin, Maltohexaose, Maltotetraose, Maltooligosaccharide)	Consumption (import)	Bacteroides ovatus
Dextrin (Maltotriose, Maltodextrin, Maltohexaose, Maltotetraose, Maltooligosaccharide)	Consumption (import)	Bacteroides stercoris
Dextrin (Maltotriose, Maltodextrin, Maltohexaose, Maltotetraose, Maltooligosaccharide)	Consumption (import)	Bacteroides thetaiotaomicron
Dextrin (Maltotriose, Maltodextrin, Maltohexaose, Maltotetraose, Maltooligosaccharide)	Consumption (import)	Bacteroides vulgatus
Dextrin (Maltotriose, Maltodextrin, Maltohexaose, Maltotetraose, Maltooligosaccharide)	Consumption (import)	Bifidobacterium adolescentis
Dextrin (Maltotriose, Maltodextrin, Maltohexaose, Maltotetraose, Maltooligosaccharide)	Consumption (import)	Bifidobacterium breve
Dextrin (Maltotriose, Maltodextrin, Maltohexaose, Maltotetraose, Maltooligosaccharide)	Consumption (import)	Bifidobacterium longum (Bifidobacterium infantis, Bifidobacterium suis)
Dextrin (Maltotriose, Maltodextrin, Maltohexaose, Maltotetraose, Maltooligosaccharide)	Consumption (import)	Bifidobacterium pseudocatenulatum
Dextrin (Maltotriose, Maltodextrin, Maltohexaose, Maltotetraose, Maltooligosaccharide)	Consumption (import)	Butyrivibrio crossotus
Dextrin (Maltotriose, Maltodextrin, Maltohexaose, Maltotetraose, Maltooligosaccharide)	Consumption (import)	Butyrivibrio fibrisolvens
Dextrin (Maltotriose, Maltodextrin, Maltohexaose, Maltotetraose, Maltooligosaccharide)	Consumption (import)	Butyrivibrio proteoclasticus
Dextrin (Maltotriose, Maltodextrin, Maltohexaose, Maltotetraose, Maltooligosaccharide)	Consumption (import)	Clostridium acetobutylicum
Dextrin (Maltotriose, Maltodextrin, Maltohexaose, Maltotetraose, Maltooligosaccharide)	Consumption (import)	Clostridium asparagiforme
Dextrin (Maltotriose, Maltodextrin, Maltohexaose, Maltotetraose, Maltooligosaccharide)	Consumption (import)	Clostridium bartlettii
Dextrin (Maltotriose, Maltodextrin, Maltohexaose, Maltotetraose, Maltooligosaccharide)	Consumption (import)	Clostridium beijerinckii
Dextrin (Maltotriose, Maltodextrin, Maltohexaose, Maltotetraose, Maltooligosaccharide)	Consumption (import)	Clostridium bolteae
Dextrin (Maltotriose, Maltodextrin, Maltohexaose, Maltotetraose, Maltooligosaccharide)	Consumption (import)	Clostridium botulinum
Dextrin (Maltotriose, Maltodextrin, Maltohexaose, Maltotetraose, Maltooligosaccharide)	Consumption (import)	Clostridium butyricum
Dextrin (Maltotriose, Maltodextrin, Maltohexaose, Maltotetraose, Maltooligosaccharide)	Consumption (import)	Clostridium carboxidivorans
Dextrin (Maltotriose, Maltodextrin, Maltohexaose, Maltotetraose, Maltooligosaccharide)	Consumption (import)	Clostridium cellulolyticum
Dextrin (Maltotriose, Maltodextrin, Maltohexaose, Maltotetraose, Maltooligosaccharide)	Consumption (import)	Clostridium cellulovorans
Dextrin (Maltotriose, Maltodextrin, Maltohexaose, Maltotetraose, Maltooligosaccharide)	Consumption (import)	Clostridium cf
Dextrin (Maltotriose, Maltodextrin, Maltohexaose, Maltotetraose, Maltooligosaccharide)	Consumption (import)	Clostridium difficile
Dextrin (Maltotriose, Maltodextrin, Maltohexaose, Maltotetraose, Maltooligosaccharide)	Consumption (import)	Clostridium hathewayi
Dextrin (Maltotriose, Maltodextrin, Maltohexaose, Maltotetraose, Maltooligosaccharide)	Consumption (import)	Clostridium hiranonis
Dextrin (Maltotriose, Maltodextrin, Maltohexaose, Maltotetraose, Maltooligosaccharide)	Consumption (import)	Clostridium hylemonae
Dextrin (Maltotriose, Maltodextrin, Maltohexaose, Maltotetraose, Maltooligosaccharide)	Consumption (import)	Clostridium kluyveri
Dextrin (Maltotriose, Maltodextrin, Maltohexaose, Maltotetraose, Maltooligosaccharide)	Consumption (import)	Clostridium leptum
Dextrin (Maltotriose, Maltodextrin, Maltohexaose, Maltotetraose, Maltooligosaccharide)	Consumption (import)	Clostridium ljungdahlii
Dextrin (Maltotriose, Maltodextrin, Maltohexaose, Maltotetraose, Maltooligosaccharide)	Consumption (import)	Clostridium methylpentosum
Dextrin (Maltotriose, Maltodextrin, Maltohexaose, Maltotetraose, Maltooligosaccharide)	Consumption (import)	Clostridium nexile
Dextrin (Maltotriose, Maltodextrin, Maltohexaose, Maltotetraose, Maltooligosaccharide)	Consumption (import)	Clostridium novyi
Dextrin (Maltotriose, Maltodextrin, Maltohexaose, Maltotetraose, Maltooligosaccharide)	Consumption (import)	Clostridium papyrosolvens
Dextrin (Maltotriose, Maltodextrin, Maltohexaose, Maltotetraose, Maltooligosaccharide)	Consumption (import)	Clostridium perfringens
Dextrin (Maltotriose, Maltodextrin, Maltohexaose, Maltotetraose, Maltooligosaccharide)	Consumption (import)	Clostridium phytofermentans
Dextrin (Maltotriose, Maltodextrin, Maltohexaose, Maltotetraose, Maltooligosaccharide)	Consumption (import)	Clostridium saccharolyticum
Dextrin (Maltotriose, Maltodextrin, Maltohexaose, Maltotetraose, Maltooligosaccharide)	Consumption (import)	Clostridium scindens
Dextrin (Maltotriose, Maltodextrin, Maltohexaose, Maltotetraose, Maltooligosaccharide)	Consumption (import)	Clostridium sporogenes
Dextrin (Maltotriose, Maltodextrin, Maltohexaose, Maltotetraose, Maltooligosaccharide)	Consumption (import)	Clostridium sticklandii
Dextrin (Maltotriose, Maltodextrin, Maltohexaose, Maltotetraose, Maltooligosaccharide)	Consumption (import)	Clostridium symbiosum
Dextrin (Maltotriose, Maltodextrin, Maltohexaose, Maltotetraose, Maltooligosaccharide)	Consumption (import)	Clostridium tetani
Dextrin (Maltotriose, Maltodextrin, Maltohexaose, Maltotetraose, Maltooligosaccharide)	Consumption (import)	Clostridium thermocellum
Dextrin (Maltotriose, Maltodextrin, Maltohexaose, Maltotetraose, Maltooligosaccharide)	Consumption (import)	Flavobacterium johnsoniae
Dextrin (Maltotriose, Maltodextrin, Maltohexaose, Maltotetraose, Maltooligosaccharide)	Consumption (import)	Lactobacillus acidophilus
Dextrin (Maltotriose, Maltodextrin, Maltohexaose, Maltotetraose, Maltooligosaccharide)	Consumption (import)	Lactobacillus brevis
Dextrin (Maltotriose, Maltodextrin, Maltohexaose, Maltotetraose, Maltooligosaccharide)	Consumption (import)	Lactobacillus casei
Dextrin (Maltotriose, Maltodextrin, Maltohexaose, Maltotetraose, Maltooligosaccharide)	Consumption (import)	Lactobacillus fermentum
Dextrin (Maltotriose, Maltodextrin, Maltohexaose, Maltotetraose, Maltooligosaccharide)	Consumption (import)	Lactobacillus helveticus
Dextrin (Maltotriose, Maltodextrin, Maltohexaose, Maltotetraose, Maltooligosaccharide)	Consumption (import)	Lactobacillus plantarum
Dextrin (Maltotriose, Maltodextrin, Maltohexaose, Maltotetraose, Maltooligosaccharide)	Consumption (import)	Ruminococcus bromii
Dextrin (Maltotriose, Maltodextrin, Maltohexaose, Maltotetraose, Maltooligosaccharide)	Consumption (import)	Subdoligranulum variabile
Dextrin (Maltotriose, Maltodextrin, Maltohexaose, Maltotetraose, Maltooligosaccharide)	Consumption (import)	Thermotoga maritima
Dichloromethane (Methylene chloride)	Consumption (import)	Methylobacterium extorquens (Methylobacterium chloromethanicum)
Dimethyl sulfide (Methyl sulfide)	Consumption (import)	Methanosarcina acetivorans
Dimethylamine	Production (export)	Bacteroides fragilis
Dimethylamine	Production (export)	Bacteroides ovatus
Dimethylamine	Production (export)	Bacteroides thetaiotaomicron
Dimethylamine	Production (export)	Bifidobacterium adolescentis
Dimethylamine	Production (export)	Bifidobacterium bifidum
Dimethylamine	Production (export)	Bifidobacterium longum (Bifidobacterium infantis, Bifidobacterium suis)
Dimethylamine	Production (export)	Clostridium perfringens
Dimethylamine	Production (export)	Escherichia coli
Dimethylamine	Production (export)	Faecalibacterium prausnitzii
Dimethylamine	Consumption (import)	Methanohalophilus mahii
Dimethylamine	Consumption (import)	Methanosarcina acetivorans
Dimethylamine	Consumption (import)	Methanosarcina barkeri
Dimethylamine	Consumption (import)	Methanosarcina mazei
Dimethylamine	Consumption (import)	Methanosphaera stadtmanae
DNA RNA Polynucleotide	Macromolecule degradation	Bacillus licheniformis
DNA RNA Polynucleotide	Macromolecule degradation	Bacillus megaterium
DNA RNA Polynucleotide	Macromolecule degradation	Bacillus pumilus
DNA RNA Polynucleotide	Macromolecule degradation	Bacillus subtilis
DNA RNA Polynucleotide	Macromolecule degradation	Brevibacillus brevis
DNA RNA Polynucleotide	Macromolecule degradation	Fibrobacter succinogenes (Bacteroides succinogenes)
DNA RNA Polynucleotide	Macromolecule degradation	Prevotella bryantii
DNA RNA Polynucleotide	Macromolecule degradation	Prevotella ruminicola (Bacteroides ruminicola)
DNA RNA Polynucleotide	Macromolecule degradation	Pseudomonas putida
DNA RNA Polynucleotide	Macromolecule degradation	Shewanella putrefaciens (Pseudomonas putrefaciens)
DNA RNA Polynucleotide	Macromolecule degradation	Staphylococcus aureus
DNA RNA Polynucleotide	Macromolecule degradation	Staphylococcus lugdunensis
DNA RNA Polynucleotide	Macromolecule degradation	Stenotrophomonas maltophilia
DNA RNA Polynucleotide	Macromolecule degradation	Streptococcus anginosus
DNA RNA Polynucleotide	Macromolecule degradation	Streptococcus pneumoniae
DNA RNA Polynucleotide	Macromolecule degradation	Streptococcus salivarius
DNA RNA Polynucleotide	Macromolecule degradation	Vibrio cholerae
DNA RNA Polynucleotide	Macromolecule degradation	Vibrio vulnificus
Dodecanoate (Lauric acid, Laureate)	Consumption (import)	Syntrophomonas wolfei
Erythritol	Consumption (import)	Holdemania filiformis
Ethanol	Production (export)	Acetivibrio cellulolyticus
Ethanol	Consumption (import)	Acetobacter pasteurianus
Ethanol	Production (export)	Agrobacterium tumefaciens (Rhizobium radiobacter)
Ethanol	Production (export)	Azotobacter vinelandii
Ethanol	Production (export)	Bacteroides thetaiotaomicron
Ethanol	Production (export)	Bifidobacterium adolescentis
Ethanol	Production (export)	Bifidobacterium angulatum
Ethanol	Production (export)	Bifidobacterium animalis
Ethanol	Production (export)	Bifidobacterium bifidum
Ethanol	Production (export)	Bifidobacterium breve
Ethanol	Production (export)	Bifidobacterium catenulatum
Ethanol	Production (export)	Bifidobacterium dentium
Ethanol	Production (export)	Bifidobacterium gallicum
Ethanol	Production (export)	Bifidobacterium longum (Bifidobacterium infantis, Bifidobacterium suis)
Ethanol	Production (export)	Bifidobacterium pseudocatenulatum
Ethanol	Consumption (import)	Bilophila wadsworthia
Ethanol	Production (export)	Blautia hydrogenotrophica (Ruminococcus hydrogenotrophicus)
Ethanol	Production (export)	Clostridium acetobutylicum
Ethanol	Production (export)	Clostridium asparagiforme
Ethanol	Production (export)	Clostridium bartlettii
Ethanol	Production (export)	Clostridium beijerinckii
Ethanol	Production (export)	Clostridium bolteae
Ethanol	Production (export)	Clostridium botulinum
Ethanol	Production (export)	Clostridium butyricum
Ethanol	Production (export)	Clostridium carboxidivorans
Ethanol	Production (export)	Clostridium cellulolyticum
Ethanol	Production (export)	Clostridium cellulovorans
Ethanol	Production (export)	Clostridium cf
Ethanol	Production (export)	Clostridium difficile
Ethanol	Production (export)	Clostridium hathewayi
Ethanol	Production (export)	Clostridium hiranonis
Ethanol	Production (export)	Clostridium hylemonae
Ethanol	Consumption (import) & production (export)	Clostridium kluyveri
Ethanol	Production (export)	Clostridium leptum
Ethanol	Production (export)	Clostridium ljungdahlii
Ethanol	Production (export)	Clostridium methylpentosum
Ethanol	Production (export)	Clostridium nexile
Ethanol	Production (export)	Clostridium novyi
Ethanol	Production (export)	Clostridium papyrosolvens
Ethanol	Production (export)	Clostridium perfringens
Ethanol	Production (export)	Clostridium phytofermentans
Ethanol	Production (export)	Clostridium saccharolyticum
Ethanol	Production (export)	Clostridium scindens
Ethanol	Production (export)	Clostridium sporogenes
Ethanol	Production (export)	Clostridium sticklandii
Ethanol	Production (export)	Clostridium symbiosum
Ethanol	Production (export)	Clostridium tetani
Ethanol	Production (export)	Clostridium thermocellum
Ethanol	Production (export)	Collinsella aerofaciens (Eubacterium aerofaciens)
Ethanol	Production (export)	Collinsella intestinalis
Ethanol	Production (export)	Collinsella stercoris
Ethanol	Production (export)	Coprococcus eutactus
Ethanol	Consumption (import)	Desulfobulbus propionicus
Ethanol	Consumption (import)	Desulfotomaculum nigrificans
Ethanol	Consumption (import)	Desulfovibrio aespoeensis
Ethanol	Consumption (import)	Desulfovibrio desulfuricans
Ethanol	Consumption (import)	Desulfovibrio fructosovorans
Ethanol	Consumption (import)	Desulfovibrio magneticus
Ethanol	Consumption (import)	Desulfovibrio piger
Ethanol	Consumption (import)	Desulfovibrio salexigens
Ethanol	Consumption (import)	Desulfovibrio vulgaris
Ethanol	Production (export)	Dorea formicigenerans
Ethanol	Production (export)	Dorea longicatena
Ethanol	Production (export)	Escherichia albertii
Ethanol	Production (export)	Escherichia coli
Ethanol	Production (export)	Escherichia fergusonii
Ethanol	Consumption (import)	Eubacterium limosum
Ethanol	Production (export)	Eubacterium siraeum
Ethanol	Consumption (import)	Geobacter bemidjiensis
Ethanol	Consumption (import)	Geobacter lovleyi
Ethanol	Consumption (import)	Geobacter metallireducens
[truncated: 2,772 more rows]

## Sheet: g
(g) Degradation product(s) of macromolecules in NJS16
[truncated: 13 more rows]
