# Supplementary material for: Global metabolic interaction network of the human gut microbiota for context-specific community-scale analysis
Source: Nat Commun. 2017 Jun 6;8:15393. doi: 10.1038/ncomms15393 (PMC5467172; doi:10.1038/ncomms15393)
Supplement: Supplementary Data 3 — Microbial metabolic influence network for a male, mid-age, and normal weight cohort. [file ncomms15393-s4.xlsx]

## Sheet: a
Supplementary Data 3. Microbial metabolic influence network for a male, mid-age, and normal weight cohort
(a) Microbial entities
ψ[C] and [G] indicates a metabolic clique and microbial genus, respectively. # in parentheses refers to total number of microbial species in respective group. *Network influencer. ΩMicrobial entity with neither incoming nor outgoing links.
Microbial entitiesψ	Differentially abundant phenotype
Catenibacterium mitsuokai*	Control
Eubacterium rectale*	Control
Fusobacterium periodonticumΩ	Control
Mycoplasma capricolum	Control
Streptococcus parasanguinis	Control
Streptococcus salivarius*	Control
Veillonella atypica*	Control
Veillonella dispar	Control
[G] Roseburia (2)*	Control
Acetobacter pasteurianus	T2D
Acidimicrobium ferrooxidans	T2D
Acidiphilium cryptum	T2D
Acidothermus cellulolyticus*	T2D
Actinomyces oris	T2D
Actinomyces urogenitalis*	T2D
Actinomyces viscosus	T2D
Actinosynnema mirum*	T2D
Aeromicrobium marinum	T2D
Agrobacterium tumefaciens	T2D
Akkermansia muciniphila*	T2D
Alicycliphilus denitrificans	T2D
Archaeoglobus fulgidus	T2D
Azorhizobium caulinodans	T2D
Azotobacter vinelandii	T2D
Bacillus amyloliquefaciens	T2D
Beijerinckia indica	T2D
Bradyrhizobium japonicum	T2D
Cellulomonas flavigena*	T2D
Chloroflexus aurantiacus	T2D
Chromobacterium violaceum	T2D
Comamonas testosteroni	T2D
Deinococcus radiodurans	T2D
Desulfatibacillum alkenivorans	T2D
Desulfobacterium autotrophicum	T2D
Desulfobulbus propionicus	T2D
Desulfococcus oleovorans	T2D
Desulfohalobium retbaense	T2D
Desulfomicrobium baculatum	T2D
Desulfonatronospira thiodismutans	T2D
Desulfotomaculum nigrificans	T2D
Desulfovibrio aespoeensis	T2D
Desulfovibrio fructosovorans	T2D
Desulfovibrio magneticus	T2D
Desulfovibrio salexigens	T2D
Desulfuromonas acetoxidans	T2D
Ensifer meliloti	T2D
Granulibacter bethesdensisΩ	T2D
Haloarcula marismortui	T2D
Halobacterium salinarum	T2D
Haloferax volcanii	T2D
Hyphomicrobium denitrificans	T2D
Ignicoccus hospitalis	T2D
Jonesia denitrificans	T2D
Kingella denitrificans	T2D
Lactobacillus antri	T2D
Lactobacillus coleohominis	T2D
Lactobacillus delbrueckii	T2D
Lactobacillus fermentum	T2D
Lactobacillus paracasei	T2D
Lactobacillus rhamnosus	T2D
Lactobacillus vaginalis	T2D
Methanocella paludicola	T2D
Methanococcoides burtonii	T2D
Methanoculleus marisnigri	T2D
Methanoplanus petrolearius	T2D
Methanopyrus kandleri	T2D
Methanoregula boonei	T2D
Methanosphaerula palustris	T2D
Methanospirillum hungatei	T2D
Methylibium petroleiphilumΩ	T2D
Methylobacillus flagellatus	T2D
Micrococcus luteus*	T2D
Moorella thermoacetica	T2D
Nitrococcus mobilis*	T2D
Nitrosococcus halophilus	T2D
Nitrosomonas eutropha	T2D
Nitrosospira multiformis	T2D
Paenibacillus larvae	T2D
Parvularcula bermudensisΩ	T2D
Pelotomaculum thermopropionicum	T2D
Pseudomonas aeruginosa*	T2D
Pseudomonas entomophila	T2D
Pseudomonas mendocina*	T2D
Pseudomonas stutzeri	T2D
Ralstonia pickettii	T2D
Rhizobium leguminosarum	T2D
Rhodothermus marinus*	T2D
Roseobacter denitrificans	T2D
Selenomonas artemidis	T2D
Sphaerobacter thermophilus	T2D
Sphingobium japonicum	T2D
Spirochaeta thermophila*	T2D
Stenotrophomonas maltophiliaΩ	T2D
Syntrophobacter fumaroxidans	T2D
Syntrophothermus lipocalidus	T2D
Syntrophus aciditrophicus	T2D
Thermobifida fusca*	T2D
Thermococcus gammatolerans	T2D
Thermomonospora curvata*	T2D
Thermus thermophilus*	T2D
Xanthomonas campestris	T2D
[G] Achromobacter (2)	T2D
[G] Acidithiobacillus (2)	T2D
[G] Aeromonas (2)	T2D
[G] Burkholderia (7)*	T2D
[G] Corynebacterium (2)	T2D
[G] Frankia (2)	T2D
[G] Geobacter (5)	T2D
[G] Mesorhizobium (3)	T2D
[G] Methylobacterium (3)	T2D
[G] Mycobacterium (4)	T2D
[G] Nitrobacter (2)*	T2D
[G] Propionibacterium (2)	T2D
[G] Pyrobaculum (2)	T2D
[G] Streptomyces (3)	T2D
[C] Caproate (Hexanoate) consumers (3)	T2D
[C] Pimelate consumers (4)*	T2D
[C] Galactitol consumers (2)	T2D
[C] Methane consumers (9)	T2D
[C] Hydrogen gas consumers & producers (3)	T2D
[C] Ascorbic acid (Vitamin C) producers (2)Ω	T2D
[C] Stearic acid (Stearate) consumers (2)	T2D
[C] Sulfate producers (22)	T2D
[C] Formaldehyde consumers (3)	T2D
[C] Acetoin consumers (2)	T2D

## Sheet: b
(b) Small-molecule metabolite(s) contributing to the overall metabolic influence between two microbial entities or representative microbe-host relationships in MIN
Ψ[C] and [G] corresponds to metabolic clique and microbial genus, respectively. At least one (and not necessarily all) microbial species in each [C] and [G] group contributes to source-target relationships regarding metabolic cross-feeding (Wij > 0) or nutrient competion (Wij < 0). # in parentheses refers to the total number of microbial species in the respective group. δCumulative value of metab…
Source (microbial entity or host cell type)Ψ	Target (microbial entity or host cell type)Ψ	Overall Wijδ	Overall metabolic influence (+/-)Ω	Metabolite	Metabolite-specific Wijλ
Acetobacter pasteurianus	Veillonella atypica	-0.000770416	-	L-Lactate ([S]-Lactate, Lactate, D-Lactate, [R]-Lactate)	-0.000770416
Acetobacter pasteurianus	Veillonella dispar	-0.000770416	-	L-Lactate ([S]-Lactate, Lactate, D-Lactate, [R]-Lactate)	-0.000770416
Acidimicrobium ferrooxidans	Eubacterium rectale	-0.000117282	-	CO2	-0.000117282
Acidiphilium cryptum	Catenibacterium mitsuokai	-0.000206931	-	D-Glucose (Glucose)	-0.000206931
Acidiphilium cryptum	Eubacterium rectale	-0.000206931	-	D-Glucose (Glucose)	-0.000206931
Acidothermus cellulolyticus	Aeromicrobium marinum	0.1	+	Cellobiose	0.1
Acidothermus cellulolyticus	Agrobacterium tumefaciens	0.0333333	+	D-Glucose (Glucose)	0.0333333
Acidothermus cellulolyticus	Archaeoglobus fulgidus	0.0333333	+	D-Glucose (Glucose)	0.0333333
Acidothermus cellulolyticus	Azotobacter vinelandii	0.0333333	+	D-Glucose (Glucose)	0.0333333
Acidothermus cellulolyticus	Haloarcula marismortui	0.0333333	+	D-Glucose (Glucose)	0.0333333
Acidothermus cellulolyticus	Halobacterium salinarum	0.0333333	+	D-Glucose (Glucose)	0.0333333
Acidothermus cellulolyticus	Haloferax volcanii	0.0333333	+	D-Glucose (Glucose)	0.0333333
Acidothermus cellulolyticus	Pseudomonas aeruginosa	0.0333333	+	D-Glucose (Glucose)	0.0333333
Acidothermus cellulolyticus	Pseudomonas mendocina	0.0333333	+	D-Glucose (Glucose)	0.0333333
Acidothermus cellulolyticus	Ralstonia pickettii	0.0333333	+	D-Glucose (Glucose)	0.0333333
Acidothermus cellulolyticus	Selenomonas artemidis	0.0333333	+	D-Glucose (Glucose)	0.0333333
Acidothermus cellulolyticus	Thermococcus gammatolerans	0.0333333	+	D-Glucose (Glucose)	0.0333333
Acidothermus cellulolyticus	Xanthomonas campestris	0.0333333	+	D-Glucose (Glucose)	0.0333333
Acidothermus cellulolyticus	Acidiphilium cryptum	0.0333333	+	D-Glucose (Glucose)	0.0333333
Actinomyces urogenitalis	Agrobacterium tumefaciens	0.0333333	+	D-Glucose (Glucose)	0.0333333
Actinomyces urogenitalis	Archaeoglobus fulgidus	0.0333333	+	D-Glucose (Glucose)	0.0333333
Actinomyces urogenitalis	Azotobacter vinelandii	0.0333333	+	D-Glucose (Glucose)	0.0333333
Actinomyces urogenitalis	Comamonas testosteroni	0.000458849	+	L-Lactate ([S]-Lactate, Lactate, D-Lactate, [R]-Lactate)	0.00028081
Actinomyces urogenitalis	Comamonas testosteroni	0.000458849	+	Acetate	0.00017804
Actinomyces urogenitalis	Desulfobulbus propionicus	0.000458849	+	L-Lactate ([S]-Lactate, Lactate, D-Lactate, [R]-Lactate)	0.00028081
Actinomyces urogenitalis	Desulfobulbus propionicus	0.000458849	+	Acetate	0.00017804
Actinomyces urogenitalis	Desulfotomaculum nigrificans	0.000458849	+	L-Lactate ([S]-Lactate, Lactate, D-Lactate, [R]-Lactate)	0.00028081
Actinomyces urogenitalis	Desulfotomaculum nigrificans	0.000458849	+	Acetate	0.00017804
Actinomyces urogenitalis	Desulfovibrio aespoeensis	0.000458849	+	L-Lactate ([S]-Lactate, Lactate, D-Lactate, [R]-Lactate)	0.00028081
Actinomyces urogenitalis	Desulfovibrio aespoeensis	0.000458849	+	Acetate	0.00017804
Actinomyces urogenitalis	Desulfovibrio fructosovorans	0.000458849	+	L-Lactate ([S]-Lactate, Lactate, D-Lactate, [R]-Lactate)	0.00028081
Actinomyces urogenitalis	Desulfovibrio fructosovorans	0.000458849	+	Acetate	0.00017804
Actinomyces urogenitalis	Desulfovibrio magneticus	0.000458849	+	L-Lactate ([S]-Lactate, Lactate, D-Lactate, [R]-Lactate)	0.00028081
Actinomyces urogenitalis	Desulfovibrio magneticus	0.000458849	+	Acetate	0.00017804
Actinomyces urogenitalis	Desulfovibrio salexigens	0.000458849	+	L-Lactate ([S]-Lactate, Lactate, D-Lactate, [R]-Lactate)	0.00028081
Actinomyces urogenitalis	Desulfovibrio salexigens	0.000458849	+	Acetate	0.00017804
Actinomyces urogenitalis	Desulfuromonas acetoxidans	0.00017804	+	Acetate	0.00017804
Actinomyces urogenitalis	Haloarcula marismortui	0.0335114	+	D-Glucose (Glucose)	0.0333333
Actinomyces urogenitalis	Haloarcula marismortui	0.0335114	+	Acetate	0.00017804
Actinomyces urogenitalis	Halobacterium salinarum	0.0333333	+	D-Glucose (Glucose)	0.0333333
Actinomyces urogenitalis	Haloferax volcanii	0.133511	+	D-Xylose (Xylose)	0.1
Actinomyces urogenitalis	Haloferax volcanii	0.133511	+	D-Glucose (Glucose)	0.0333333
Actinomyces urogenitalis	Haloferax volcanii	0.133511	+	Acetate	0.00017804
Actinomyces urogenitalis	Methanosphaerula palustris	0.00017804	+	Acetate	0.00017804
Actinomyces urogenitalis	Methanospirillum hungatei	0.00017804	+	Acetate	0.00017804
Actinomyces urogenitalis	Moorella thermoacetica	0.00028081	+	L-Lactate ([S]-Lactate, Lactate, D-Lactate, [R]-Lactate)	0.00028081
Actinomyces urogenitalis	Pelotomaculum thermopropionicum	0.00028081	+	L-Lactate ([S]-Lactate, Lactate, D-Lactate, [R]-Lactate)	0.00028081
Actinomyces urogenitalis	Pseudomonas aeruginosa	0.0336141	+	D-Glucose (Glucose)	0.0333333
Actinomyces urogenitalis	Pseudomonas aeruginosa	0.0336141	+	L-Lactate ([S]-Lactate, Lactate, D-Lactate, [R]-Lactate)	0.00028081
Actinomyces urogenitalis	Pseudomonas mendocina	0.0335114	+	D-Glucose (Glucose)	0.0333333
Actinomyces urogenitalis	Pseudomonas mendocina	0.0335114	+	Acetate	0.00017804
Actinomyces urogenitalis	Ralstonia pickettii	0.0333333	+	D-Glucose (Glucose)	0.0333333
Actinomyces urogenitalis	Selenomonas artemidis	0.0336141	+	D-Glucose (Glucose)	0.0333333
Actinomyces urogenitalis	Selenomonas artemidis	0.0336141	+	L-Lactate ([S]-Lactate, Lactate, D-Lactate, [R]-Lactate)	0.00028081
Actinomyces urogenitalis	Syntrophobacter fumaroxidans	0.00028081	+	L-Lactate ([S]-Lactate, Lactate, D-Lactate, [R]-Lactate)	0.00028081
Actinomyces urogenitalis	Syntrophus aciditrophicus	0.00028081	+	L-Lactate ([S]-Lactate, Lactate, D-Lactate, [R]-Lactate)	0.00028081
Actinomyces urogenitalis	Thermococcus gammatolerans	0.0333333	+	D-Glucose (Glucose)	0.0333333
Actinomyces urogenitalis	Xanthomonas campestris	0.0335114	+	D-Glucose (Glucose)	0.0333333
Actinomyces urogenitalis	Xanthomonas campestris	0.0335114	+	Acetate	0.00017804
Actinomyces urogenitalis	Acetobacter pasteurianus	0.00028081	+	L-Lactate ([S]-Lactate, Lactate, D-Lactate, [R]-Lactate)	0.00028081
Actinomyces urogenitalis	Acidiphilium cryptum	0.0333333	+	D-Glucose (Glucose)	0.0333333
Actinosynnema mirum	Aeromicrobium marinum	0.1	+	Cellobiose	0.1
Actinosynnema mirum	Agrobacterium tumefaciens	0.0666667	+	D-Glucose (Glucose)	0.0666667
Actinosynnema mirum	Archaeoglobus fulgidus	0.0666667	+	D-Glucose (Glucose)	0.0666667
Actinosynnema mirum	Azotobacter vinelandii	0.0666667	+	D-Glucose (Glucose)	0.0666667
Actinosynnema mirum	Haloarcula marismortui	0.0666667	+	D-Glucose (Glucose)	0.0666667
Actinosynnema mirum	Halobacterium salinarum	0.0666667	+	D-Glucose (Glucose)	0.0666667
Actinosynnema mirum	Haloferax volcanii	0.166667	+	D-Xylose (Xylose)	0.1
Actinosynnema mirum	Haloferax volcanii	0.166667	+	D-Glucose (Glucose)	0.0666667
Actinosynnema mirum	Pseudomonas aeruginosa	0.0666667	+	D-Glucose (Glucose)	0.0666667
Actinosynnema mirum	Pseudomonas mendocina	0.0666667	+	D-Glucose (Glucose)	0.0666667
Actinosynnema mirum	Ralstonia pickettii	0.0666667	+	D-Glucose (Glucose)	0.0666667
Actinosynnema mirum	Selenomonas artemidis	0.0666667	+	D-Glucose (Glucose)	0.0666667
Actinosynnema mirum	Thermococcus gammatolerans	0.0666667	+	D-Glucose (Glucose)	0.0666667
Actinosynnema mirum	Xanthomonas campestris	0.0666667	+	D-Glucose (Glucose)	0.0666667
Actinosynnema mirum	Acidiphilium cryptum	0.0666667	+	D-Glucose (Glucose)	0.0666667
Aeromicrobium marinum	Catenibacterium mitsuokai	-0.000570484	-	Cellobiose	-0.000570484
Aeromicrobium marinum	Eubacterium rectale	-0.000570484	-	Cellobiose	-0.000570484
Aeromicrobium marinum	Streptococcus parasanguinis	-0.00366269	-	D-Mannitol (Mannitol)	-0.00366269
Aeromicrobium marinum	Streptococcus salivarius	-0.0163294	-	L-Arginine (Arginine)	-0.00843823
Aeromicrobium marinum	Streptococcus salivarius	-0.0163294	-	L-Glutamate (L-Glutamic acid, Glutamate, D-Glutamate)	-0.00422848
Aeromicrobium marinum	Streptococcus salivarius	-0.0163294	-	D-Mannitol (Mannitol)	-0.00366269
Agrobacterium tumefaciens	Catenibacterium mitsuokai	-0.000172101	-	D-Glucose (Glucose)	-0.000172101
Agrobacterium tumefaciens	Desulfobulbus propionicus	0.000489195	+	Ethanol	0.000390209
Agrobacterium tumefaciens	Desulfobulbus propionicus	0.000489195	+	CO2	9.89856e-05
Agrobacterium tumefaciens	Desulfotomaculum nigrificans	0.000390209	+	Ethanol	0.000390209
Agrobacterium tumefaciens	Desulfovibrio aespoeensis	0.000489195	+	Ethanol	0.000390209
Agrobacterium tumefaciens	Desulfovibrio aespoeensis	0.000489195	+	CO2	9.89856e-05
Agrobacterium tumefaciens	Desulfovibrio fructosovorans	0.000489195	+	Ethanol	0.000390209
Agrobacterium tumefaciens	Desulfovibrio fructosovorans	0.000489195	+	CO2	9.89856e-05
Agrobacterium tumefaciens	Desulfovibrio magneticus	0.000489195	+	Ethanol	0.000390209
Agrobacterium tumefaciens	Desulfovibrio magneticus	0.000489195	+	CO2	9.89856e-05
Agrobacterium tumefaciens	Desulfovibrio salexigens	0.000489195	+	Ethanol	0.000390209
Agrobacterium tumefaciens	Desulfovibrio salexigens	0.000489195	+	CO2	9.89856e-05
Agrobacterium tumefaciens	Nitrosococcus halophilus	0.000221981	+	NH3 (Ammonia, NH4+, Ammonium)	0.000221981
Agrobacterium tumefaciens	Nitrosomonas eutropha	0.000221981	+	NH3 (Ammonia, NH4+, Ammonium)	0.000221981
Agrobacterium tumefaciens	Nitrosospira multiformis	0.000221981	+	NH3 (Ammonia, NH4+, Ammonium)	0.000221981
Agrobacterium tumefaciens	Pelotomaculum thermopropionicum	0.000489195	+	Ethanol	0.000390209
Agrobacterium tumefaciens	Pelotomaculum thermopropionicum	0.000489195	+	CO2	9.89856e-05
Agrobacterium tumefaciens	Syntrophobacter fumaroxidans	0.000390209	+	Ethanol	0.000390209
Agrobacterium tumefaciens	Syntrophothermus lipocalidus	0.000390209	+	Ethanol	0.000390209
Agrobacterium tumefaciens	Syntrophus aciditrophicus	0.000489195	+	Ethanol	0.000390209
Agrobacterium tumefaciens	Syntrophus aciditrophicus	0.000489195	+	CO2	9.89856e-05
Agrobacterium tumefaciens	Acetobacter pasteurianus	0.000390209	+	Ethanol	0.000390209
Akkermansia muciniphila	Archaeoglobus fulgidus	0.05	+	Sulfate (Sulfuric acid)	0.05
Akkermansia muciniphila	Deinococcus radiodurans	0.15	+	L-Serine (Serine, D-Serine)	0.1
Akkermansia muciniphila	Deinococcus radiodurans	0.15	+	Sulfate (Sulfuric acid)	0.05
Akkermansia muciniphila	Desulfatibacillum alkenivorans	0.05	+	Sulfate (Sulfuric acid)	0.05
Akkermansia muciniphila	Desulfobacterium autotrophicum	0.05	+	Sulfate (Sulfuric acid)	0.05
Akkermansia muciniphila	Desulfobulbus propionicus	0.05	+	Sulfate (Sulfuric acid)	0.05
Akkermansia muciniphila	Desulfococcus oleovorans	0.05	+	Sulfate (Sulfuric acid)	0.05
Akkermansia muciniphila	Desulfohalobium retbaense	0.05	+	Sulfate (Sulfuric acid)	0.05
Akkermansia muciniphila	Desulfomicrobium baculatum	0.05	+	Sulfate (Sulfuric acid)	0.05
Akkermansia muciniphila	Desulfonatronospira thiodismutans	0.05	+	Sulfate (Sulfuric acid)	0.05
Akkermansia muciniphila	Desulfotomaculum nigrificans	0.05	+	Sulfate (Sulfuric acid)	0.05
Akkermansia muciniphila	Desulfovibrio aespoeensis	0.05	+	Sulfate (Sulfuric acid)	0.05
Akkermansia muciniphila	Desulfovibrio fructosovorans	0.05	+	Sulfate (Sulfuric acid)	0.05
Akkermansia muciniphila	Desulfovibrio magneticus	0.05	+	Sulfate (Sulfuric acid)	0.05
Akkermansia muciniphila	Desulfovibrio salexigens	0.05	+	Sulfate (Sulfuric acid)	0.05
Akkermansia muciniphila	Syntrophobacter fumaroxidans	0.05	+	Sulfate (Sulfuric acid)	0.05
Azorhizobium caulinodans	Nitrosococcus halophilus	0.000537775	+	NH3 (Ammonia, NH4+, Ammonium)	0.000537775
Azorhizobium caulinodans	Nitrosomonas eutropha	0.000537775	+	NH3 (Ammonia, NH4+, Ammonium)	0.000537775
Azorhizobium caulinodans	Nitrosospira multiformis	0.000537775	+	NH3 (Ammonia, NH4+, Ammonium)	0.000537775
Azorhizobium caulinodans	Pseudomonas aeruginosa	0.000537775	+	NH3 (Ammonia, NH4+, Ammonium)	0.000537775
Azotobacter vinelandii	Catenibacterium mitsuokai	-0.000632061	-	D-Glucose (Glucose)	-0.000632061
Azotobacter vinelandii	Chloroflexus aurantiacus	0.000363536	+	CO2	0.000363536
Azotobacter vinelandii	Desulfobacterium autotrophicum	0.000363536	+	CO2	0.000363536
Azotobacter vinelandii	Desulfobulbus propionicus	0.00179663	+	Ethanol	0.00143309
Azotobacter vinelandii	Desulfobulbus propionicus	0.00179663	+	CO2	0.000363536
Azotobacter vinelandii	Desulfotomaculum nigrificans	0.00143309	+	Ethanol	0.00143309
Azotobacter vinelandii	Desulfovibrio aespoeensis	0.00179663	+	Ethanol	0.00143309
Azotobacter vinelandii	Desulfovibrio aespoeensis	0.00179663	+	CO2	0.000363536
Azotobacter vinelandii	Desulfovibrio fructosovorans	0.00179663	+	Ethanol	0.00143309
Azotobacter vinelandii	Desulfovibrio fructosovorans	0.00179663	+	CO2	0.000363536
Azotobacter vinelandii	Desulfovibrio magneticus	0.00179663	+	Ethanol	0.00143309
Azotobacter vinelandii	Desulfovibrio magneticus	0.00179663	+	CO2	0.000363536
Azotobacter vinelandii	Desulfovibrio salexigens	0.00179663	+	Ethanol	0.00143309
Azotobacter vinelandii	Desulfovibrio salexigens	0.00179663	+	CO2	0.000363536
Azotobacter vinelandii	Eubacterium rectale	-0.000268524	-	D-Glucose (Glucose)	-0.000632061
Azotobacter vinelandii	Eubacterium rectale	-0.000268524	-	CO2	0.000363536
Azotobacter vinelandii	Ignicoccus hospitalis	0.000363536	+	CO2	0.000363536
Azotobacter vinelandii	Methanopyrus kandleri	0.000363536	+	CO2	0.000363536
Azotobacter vinelandii	Methanosphaerula palustris	0.000363536	+	CO2	0.000363536
Azotobacter vinelandii	Methanospirillum hungatei	0.000363536	+	CO2	0.000363536
Azotobacter vinelandii	Moorella thermoacetica	0.00143309	+	Ethanol	0.00143309
Azotobacter vinelandii	Nitrosococcus halophilus	0.000815251	+	NH3 (Ammonia, NH4+, Ammonium)	0.000815251
Azotobacter vinelandii	Nitrosomonas eutropha	0.000815251	+	NH3 (Ammonia, NH4+, Ammonium)	0.000815251
Azotobacter vinelandii	Nitrosospira multiformis	0.000815251	+	NH3 (Ammonia, NH4+, Ammonium)	0.000815251
Azotobacter vinelandii	Pelotomaculum thermopropionicum	0.00179663	+	Ethanol	0.00143309
Azotobacter vinelandii	Pelotomaculum thermopropionicum	0.00179663	+	CO2	0.000363536
Azotobacter vinelandii	Pseudomonas aeruginosa	0.000546727	+	NH3 (Ammonia, NH4+, Ammonium)	0.000815251
Azotobacter vinelandii	Pseudomonas aeruginosa	0.000546727	+	CO2	0.000363536
Azotobacter vinelandii	Pseudomonas aeruginosa	0.000546727	+	D-Glucose (Glucose)	-0.000632061
Azotobacter vinelandii	Syntrophobacter fumaroxidans	0.00143309	+	Ethanol	0.00143309
Azotobacter vinelandii	Syntrophothermus lipocalidus	0.00143309	+	Ethanol	0.00143309
Azotobacter vinelandii	Syntrophus aciditrophicus	0.00179663	+	Ethanol	0.00143309
Azotobacter vinelandii	Syntrophus aciditrophicus	0.00179663	+	CO2	0.000363536
Azotobacter vinelandii	Acetobacter pasteurianus	0.00143309	+	Ethanol	0.00143309
Azotobacter vinelandii	Acidimicrobium ferrooxidans	0.000363536	+	CO2	0.000363536
Bacillus amyloliquefaciens	Beijerinckia indica	0.0371827	+	N2	0.0371827
Bacillus amyloliquefaciens	Chloroflexus aurantiacus	0.000122554	+	CO2	0.000122554
Bacillus amyloliquefaciens	Desulfobacterium autotrophicum	0.000122554	+	CO2	0.000122554
Bacillus amyloliquefaciens	Desulfobulbus propionicus	0.000236673	+	CO2	0.000122554
Bacillus amyloliquefaciens	Desulfobulbus propionicus	0.000236673	+	H2 (Hydrogen)	0.000114119
Bacillus amyloliquefaciens	Desulfovibrio aespoeensis	0.000236673	+	CO2	0.000122554
Bacillus amyloliquefaciens	Desulfovibrio aespoeensis	0.000236673	+	H2 (Hydrogen)	0.000114119
Bacillus amyloliquefaciens	Desulfovibrio fructosovorans	0.000236673	+	CO2	0.000122554
Bacillus amyloliquefaciens	Desulfovibrio fructosovorans	0.000236673	+	H2 (Hydrogen)	0.000114119
Bacillus amyloliquefaciens	Desulfovibrio magneticus	0.000236673	+	CO2	0.000122554
Bacillus amyloliquefaciens	Desulfovibrio magneticus	0.000236673	+	H2 (Hydrogen)	0.000114119
Bacillus amyloliquefaciens	Desulfovibrio salexigens	0.000236673	+	CO2	0.000122554
Bacillus amyloliquefaciens	Desulfovibrio salexigens	0.000236673	+	H2 (Hydrogen)	0.000114119
Bacillus amyloliquefaciens	Ensifer meliloti	0.0371827	+	N2	0.0371827
Bacillus amyloliquefaciens	Ignicoccus hospitalis	0.000236673	+	CO2	0.000122554
Bacillus amyloliquefaciens	Ignicoccus hospitalis	0.000236673	+	H2 (Hydrogen)	0.000114119
Bacillus amyloliquefaciens	Methanoculleus marisnigri	0.000114119	+	H2 (Hydrogen)	0.000114119
Bacillus amyloliquefaciens	Methanoplanus petrolearius	0.000114119	+	H2 (Hydrogen)	0.000114119
Bacillus amyloliquefaciens	Methanopyrus kandleri	0.000236673	+	CO2	0.000122554
Bacillus amyloliquefaciens	Methanopyrus kandleri	0.000236673	+	H2 (Hydrogen)	0.000114119
Bacillus amyloliquefaciens	Methanosphaerula palustris	0.000236673	+	CO2	0.000122554
Bacillus amyloliquefaciens	Methanosphaerula palustris	0.000236673	+	H2 (Hydrogen)	0.000114119
Bacillus amyloliquefaciens	Methanospirillum hungatei	0.000236673	+	CO2	0.000122554
Bacillus amyloliquefaciens	Methanospirillum hungatei	0.000236673	+	H2 (Hydrogen)	0.000114119
Bacillus amyloliquefaciens	Pelotomaculum thermopropionicum	0.000122554	+	CO2	0.000122554
Bacillus amyloliquefaciens	Rhizobium leguminosarum	0.0371827	+	N2	0.0371827
Bacillus amyloliquefaciens	Sphingobium japonicum	0.000114119	+	H2 (Hydrogen)	0.000114119
Bacillus amyloliquefaciens	Syntrophus aciditrophicus	0.000122554	+	CO2	0.000122554
Bacillus amyloliquefaciens	Acidimicrobium ferrooxidans	0.000122554	+	CO2	0.000122554
Bacillus amyloliquefaciens	Agrobacterium tumefaciens	0.0343788	+	N2	0.0371827
Bacillus amyloliquefaciens	Agrobacterium tumefaciens	0.0343788	+	Nitrate	-0.00280388
Bacillus amyloliquefaciens	Azorhizobium caulinodans	0.0371827	+	N2	0.0371827
Bacillus amyloliquefaciens	Azotobacter vinelandii	0.0371827	+	N2	0.0371827
Catenibacterium mitsuokai	Eubacterium rectale	0.105228	+	Maltose	0.0942828
Catenibacterium mitsuokai	Eubacterium rectale	0.105228	+	D-Glucose (Glucose)	0.02967
Catenibacterium mitsuokai	Eubacterium rectale	0.105228	+	Acetate	0.0017884
Catenibacterium mitsuokai	Eubacterium rectale	0.105228	+	Lactose	-0.00632608
Catenibacterium mitsuokai	Eubacterium rectale	0.105228	+	Cellobiose	-0.00673284
Catenibacterium mitsuokai	Eubacterium rectale	0.105228	+	Sucrose	-0.00745467
Catenibacterium mitsuokai	Lactobacillus antri	-0.00290397	-	D-Fructose (Fructose)	-0.00290397
Catenibacterium mitsuokai	Lactobacillus coleohominis	-0.00290397	-	D-Fructose (Fructose)	-0.00290397
Catenibacterium mitsuokai	Lactobacillus delbrueckii	-0.00923005	-	Lactose	-0.00632608
Catenibacterium mitsuokai	Lactobacillus delbrueckii	-0.00923005	-	D-Fructose (Fructose)	-0.00290397
Catenibacterium mitsuokai	Lactobacillus paracasei	-0.00923005	-	Lactose	-0.00632608
Catenibacterium mitsuokai	Lactobacillus paracasei	-0.00923005	-	D-Fructose (Fructose)	-0.00290397
Catenibacterium mitsuokai	Lactobacillus rhamnosus	-0.00923005	-	Lactose	-0.00632608
Catenibacterium mitsuokai	Lactobacillus rhamnosus	-0.00923005	-	D-Fructose (Fructose)	-0.00290397
Catenibacterium mitsuokai	Lactobacillus vaginalis	-0.00290397	-	D-Fructose (Fructose)	-0.00290397
Catenibacterium mitsuokai	Veillonella atypica	0.00282072	+	L-Lactate ([S]-Lactate, Lactate, D-Lactate, [R]-Lactate)	0.00282072
Catenibacterium mitsuokai	Veillonella dispar	0.00282072	+	L-Lactate ([S]-Lactate, Lactate, D-Lactate, [R]-Lactate)	0.00282072
Catenibacterium mitsuokai	Aeromicrobium marinum	-0.00673284	-	Cellobiose	-0.00673284
Cellulomonas flavigena	Haloarcula marismortui	0.0333333	+	D-Glucose (Glucose)	0.0333333
Cellulomonas flavigena	Halobacterium salinarum	0.0333333	+	D-Glucose (Glucose)	0.0333333
Cellulomonas flavigena	Haloferax volcanii	0.0333333	+	D-Glucose (Glucose)	0.0333333
Cellulomonas flavigena	Pseudomonas aeruginosa	0.0333333	+	D-Glucose (Glucose)	0.0333333
Cellulomonas flavigena	Pseudomonas mendocina	0.0333333	+	D-Glucose (Glucose)	0.0333333
Cellulomonas flavigena	Ralstonia pickettii	0.0333333	+	D-Glucose (Glucose)	0.0333333
Cellulomonas flavigena	Selenomonas artemidis	0.0333333	+	D-Glucose (Glucose)	0.0333333
Cellulomonas flavigena	Thermococcus gammatolerans	0.0333333	+	D-Glucose (Glucose)	0.0333333
Cellulomonas flavigena	Xanthomonas campestris	0.0333333	+	D-Glucose (Glucose)	0.0333333
Cellulomonas flavigena	Acidiphilium cryptum	0.0333333	+	D-Glucose (Glucose)	0.0333333
Cellulomonas flavigena	Aeromicrobium marinum	0.1	+	Cellobiose	0.1
Cellulomonas flavigena	Agrobacterium tumefaciens	0.0333333	+	D-Glucose (Glucose)	0.0333333
Cellulomonas flavigena	Archaeoglobus fulgidus	0.0333333	+	D-Glucose (Glucose)	0.0333333
Cellulomonas flavigena	Azotobacter vinelandii	0.0333333	+	D-Glucose (Glucose)	0.0333333
Chloroflexus aurantiacus	Eubacterium rectale	-0.000101583	-	CO2	-0.000101583
Comamonas testosteroni	Eubacterium rectale	-0.000421744	-	Acetate	-0.000421744
Comamonas testosteroni	Veillonella atypica	-0.00234231	-	L-Lactate ([S]-Lactate, Lactate, D-Lactate, [R]-Lactate)	-0.00234231
Comamonas testosteroni	Veillonella dispar	-0.00234231	-	L-Lactate ([S]-Lactate, Lactate, D-Lactate, [R]-Lactate)	-0.00234231
Deinococcus radiodurans	Eubacterium rectale	-0.001093	-	L-Glutamine (D-Glutamine, Glutamine)	-0.001093
Deinococcus radiodurans	Streptococcus salivarius	-0.0160301	-	Niacin (Vitamin B3, Nicotinic acid, Nicotinate, Nicotinamide, Vitamin B3)	-0.00574643
Deinococcus radiodurans	Streptococcus salivarius	-0.0160301	-	L-Glutamate (L-Glutamic acid, Glutamate, D-Glutamate)	-0.00530304
Deinococcus radiodurans	Streptococcus salivarius	-0.0160301	-	Biotin (Vitamin B7)	-0.00365941
Deinococcus radiodurans	Streptococcus salivarius	-0.0160301	-	L-Methionine (D-Methionine)	-0.0013212
Desulfatibacillum alkenivorans	Methanoculleus marisnigri	0.000136026	+	Formate	0.000136026
Desulfatibacillum alkenivorans	Methanoplanus petrolearius	0.000136026	+	Formate	0.000136026
Desulfatibacillum alkenivorans	Methanosphaerula palustris	0.000136026	+	Formate	0.000136026
Desulfatibacillum alkenivorans	Methanospirillum hungatei	0.000136026	+	Formate	0.000136026
Desulfatibacillum alkenivorans	Methylobacillus flagellatus	0.000136026	+	Formate	0.000136026
Desulfatibacillum alkenivorans	Moorella thermoacetica	0.000136026	+	Formate	0.000136026
Desulfatibacillum alkenivorans	Pseudomonas mendocina	0.000136026	+	Formate	0.000136026
Desulfatibacillum alkenivorans	Ralstonia pickettii	0.000136026	+	Formate	0.000136026
Desulfobacterium autotrophicum	Eubacterium rectale	-0.000253034	-	CO2	-0.000253034
Desulfobulbus propionicus	Eubacterium rectale	-0.000601402	-	CO2	-0.000360158
Desulfobulbus propionicus	Eubacterium rectale	-0.000601402	-	Acetate	-0.000241244
Desulfobulbus propionicus	Veillonella atypica	-0.00242308	-	L-Lactate ([S]-Lactate, Lactate, D-Lactate, [R]-Lactate)	-0.00242308
Desulfobulbus propionicus	Veillonella dispar	-0.00242308	-	L-Lactate ([S]-Lactate, Lactate, D-Lactate, [R]-Lactate)	-0.00242308
Desulfotomaculum nigrificans	Eubacterium rectale	-0.00034008	-	Acetate	-0.00034008
Desulfotomaculum nigrificans	Veillonella atypica	-0.00188876	-	L-Lactate ([S]-Lactate, Lactate, D-Lactate, [R]-Lactate)	-0.00188876
Desulfotomaculum nigrificans	Veillonella dispar	-0.00188876	-	L-Lactate ([S]-Lactate, Lactate, D-Lactate, [R]-Lactate)	-0.00188876
Desulfovibrio aespoeensis	Eubacterium rectale	-0.000664626	-	CO2	-0.000398021
Desulfovibrio aespoeensis	Eubacterium rectale	-0.000664626	-	Acetate	-0.000266605
Desulfovibrio aespoeensis	Veillonella atypica	-0.00267782	-	L-Lactate ([S]-Lactate, Lactate, D-Lactate, [R]-Lactate)	-0.00267782
Desulfovibrio aespoeensis	Veillonella dispar	-0.00267782	-	L-Lactate ([S]-Lactate, Lactate, D-Lactate, [R]-Lactate)	-0.00267782
Desulfovibrio fructosovorans	Eubacterium rectale	-0.000411729	-	CO2	-0.00024657
Desulfovibrio fructosovorans	Eubacterium rectale	-0.000411729	-	Acetate	-0.000165159
Desulfovibrio fructosovorans	Veillonella atypica	-0.00165888	-	L-Lactate ([S]-Lactate, Lactate, D-Lactate, [R]-Lactate)	-0.00165888
Desulfovibrio fructosovorans	Veillonella dispar	-0.00165888	-	L-Lactate ([S]-Lactate, Lactate, D-Lactate, [R]-Lactate)	-0.00165888
Desulfovibrio magneticus	Eubacterium rectale	-0.000706262	-	CO2	-0.000422955
Desulfovibrio magneticus	Eubacterium rectale	-0.000706262	-	Acetate	-0.000283307
Desulfovibrio magneticus	Veillonella atypica	-0.00284557	-	L-Lactate ([S]-Lactate, Lactate, D-Lactate, [R]-Lactate)	-0.00284557
Desulfovibrio magneticus	Veillonella dispar	-0.00284557	-	L-Lactate ([S]-Lactate, Lactate, D-Lactate, [R]-Lactate)	-0.00284557
Desulfovibrio salexigens	Eubacterium rectale	-0.000439486	-	CO2	-0.000263192
Desulfovibrio salexigens	Eubacterium rectale	-0.000439486	-	Acetate	-0.000176293
Desulfovibrio salexigens	Veillonella atypica	-0.00177071	-	L-Lactate ([S]-Lactate, Lactate, D-Lactate, [R]-Lactate)	-0.00177071
Desulfovibrio salexigens	Veillonella dispar	-0.00177071	-	L-Lactate ([S]-Lactate, Lactate, D-Lactate, [R]-Lactate)	-0.00177071
Ensifer meliloti	Lactobacillus delbrueckii	0.00752295	+	Pyridoxal (Vitamin B6, Pyridoxine, Pyridoxamine, Vitamin B6)	0.00752295
Ensifer meliloti	Nitrosococcus halophilus	0.000144023	+	NH3 (Ammonia, NH4+, Ammonium)	0.000144023
Ensifer meliloti	Nitrosomonas eutropha	0.000144023	+	NH3 (Ammonia, NH4+, Ammonium)	0.000144023
Ensifer meliloti	Nitrosospira multiformis	0.000144023	+	NH3 (Ammonia, NH4+, Ammonium)	0.000144023
Ensifer meliloti	Paenibacillus larvae	0.00752295	+	Pyridoxal (Vitamin B6, Pyridoxine, Pyridoxamine, Vitamin B6)	0.00752295
Eubacterium rectale	Haloarcula marismortui	-0.437038	-	D-Glucose (Glucose)	-0.259946
Eubacterium rectale	Haloarcula marismortui	-0.437038	-	Acetate	-0.177092
Eubacterium rectale	Halobacterium salinarum	-0.259946	-	D-Glucose (Glucose)	-0.259946
Eubacterium rectale	Haloferax volcanii	-0.437038	-	D-Glucose (Glucose)	-0.259946
Eubacterium rectale	Haloferax volcanii	-0.437038	-	Acetate	-0.177092
Eubacterium rectale	Lactobacillus delbrueckii	-0.50646	-	Lactose	-0.50646
Eubacterium rectale	Lactobacillus paracasei	-0.50646	-	Lactose	-0.50646
Eubacterium rectale	Lactobacillus rhamnosus	-0.50646	-	Lactose	-0.50646
Eubacterium rectale	Pseudomonas aeruginosa	-0.129824	-	D-Glucose (Glucose)	-0.259946
Eubacterium rectale	Pseudomonas aeruginosa	-0.129824	-	CO2	-0.095702
Eubacterium rectale	Pseudomonas aeruginosa	-0.129824	-	L-Lactate ([S]-Lactate, Lactate, D-Lactate, [R]-Lactate)	0.225824
Eubacterium rectale	Pseudomonas mendocina	-0.239357	-	D-Glucose (Glucose)	-0.259946
Eubacterium rectale	Pseudomonas mendocina	-0.239357	-	Acetate	-0.177092
Eubacterium rectale	Pseudomonas mendocina	-0.239357	-	Formate	0.197681
Eubacterium rectale	Ralstonia pickettii	-0.0622654	-	D-Glucose (Glucose)	-0.259946
Eubacterium rectale	Ralstonia pickettii	-0.0622654	-	Formate	0.197681
Eubacterium rectale	Selenomonas artemidis	-0.034122	-	D-Glucose (Glucose)	-0.259946
Eubacterium rectale	Selenomonas artemidis	-0.034122	-	L-Lactate ([S]-Lactate, Lactate, D-Lactate, [R]-Lactate)	0.225824
Eubacterium rectale	Thermococcus gammatolerans	-0.259946	-	D-Glucose (Glucose)	-0.259946
Eubacterium rectale	Veillonella atypica	0.225824	+	L-Lactate ([S]-Lactate, Lactate, D-Lactate, [R]-Lactate)	0.225824
Eubacterium rectale	Veillonella dispar	0.225824	+	L-Lactate ([S]-Lactate, Lactate, D-Lactate, [R]-Lactate)	0.225824
Eubacterium rectale	Xanthomonas campestris	-1.03385	-	Sucrose	-0.596814
Eubacterium rectale	Xanthomonas campestris	-1.03385	-	D-Glucose (Glucose)	-0.259946
Eubacterium rectale	Xanthomonas campestris	-1.03385	-	Acetate	-0.177092
Eubacterium rectale	Acidimicrobium ferrooxidans	-0.095702	-	CO2	-0.095702
Eubacterium rectale	Acidiphilium cryptum	-0.259946	-	D-Glucose (Glucose)	-0.259946
Eubacterium rectale	Agrobacterium tumefaciens	-0.259946	-	D-Glucose (Glucose)	-0.259946
Eubacterium rectale	Archaeoglobus fulgidus	-0.259946	-	D-Glucose (Glucose)	-0.259946
Eubacterium rectale	Azotobacter vinelandii	-0.259946	-	D-Glucose (Glucose)	-0.259946
Eubacterium rectale	Chloroflexus aurantiacus	-0.095702	-	CO2	-0.095702
Eubacterium rectale	Desulfobacterium autotrophicum	-0.095702	-	CO2	-0.095702
Eubacterium rectale	Desulfuromonas acetoxidans	-0.177092	-	Acetate	-0.177092
Halobacterium salinarum	Catenibacterium mitsuokai	-0.000151613	-	D-Glucose (Glucose)	-0.000151613
Halobacterium salinarum	Eubacterium rectale	-0.000151613	-	D-Glucose (Glucose)	-0.000151613
Haloferax volcanii	Catenibacterium mitsuokai	-0.000213077	-	D-Glucose (Glucose)	-0.000213077
Haloferax volcanii	Eubacterium rectale	-0.000445764	-	Acetate	-0.000232686
Haloferax volcanii	Eubacterium rectale	-0.000445764	-	D-Glucose (Glucose)	-0.000213077
Lactobacillus antri	Methanosphaerula palustris	0.000118735	+	CO2	6.42228e-05
Lactobacillus antri	Methanosphaerula palustris	0.000118735	+	Acetate	5.45121e-05
Lactobacillus antri	Methanospirillum hungatei	0.000118735	+	CO2	6.42228e-05
Lactobacillus antri	Methanospirillum hungatei	0.000118735	+	Acetate	5.45121e-05
Lactobacillus antri	Moorella thermoacetica	0.00033915	+	Ethanol	0.000253172
Lactobacillus antri	Moorella thermoacetica	0.00033915	+	L-Lactate ([S]-Lactate, Lactate, D-Lactate, [R]-Lactate)	8.59783e-05
Lactobacillus antri	Mycoplasma capricolum	-0.000481268	-	Pantothenic acid (Vitamin B5, Pantothenate)	-0.000481268
Lactobacillus antri	Pelotomaculum thermopropionicum	0.000403373	+	Ethanol	0.000253172
Lactobacillus antri	Pelotomaculum thermopropionicum	0.000403373	+	L-Lactate ([S]-Lactate, Lactate, D-Lactate, [R]-Lactate)	8.59783e-05
Lactobacillus antri	Pelotomaculum thermopropionicum	0.000403373	+	CO2	6.42228e-05
Lactobacillus antri	Pseudomonas aeruginosa	0.000150201	+	L-Lactate ([S]-Lactate, Lactate, D-Lactate, [R]-Lactate)	8.59783e-05
Lactobacillus antri	Pseudomonas aeruginosa	0.000150201	+	CO2	6.42228e-05
Lactobacillus antri	Streptococcus parasanguinis	-0.000569784	-	Pantothenic acid (Vitamin B5, Pantothenate)	-0.000481268
Lactobacillus antri	Streptococcus parasanguinis	-0.000569784	-	D-Fructose (Fructose)	-8.85158e-05
Lactobacillus antri	Streptococcus salivarius	-0.000569784	-	Pantothenic acid (Vitamin B5, Pantothenate)	-0.000481268
Lactobacillus antri	Streptococcus salivarius	-0.000569784	-	D-Fructose (Fructose)	-8.85158e-05
Lactobacillus antri	Syntrophobacter fumaroxidans	0.00033915	+	Ethanol	0.000253172
Lactobacillus antri	Syntrophobacter fumaroxidans	0.00033915	+	L-Lactate ([S]-Lactate, Lactate, D-Lactate, [R]-Lactate)	8.59783e-05
Lactobacillus antri	Syntrophothermus lipocalidus	0.000253172	+	Ethanol	0.000253172
Lactobacillus antri	Syntrophus aciditrophicus	0.000403373	+	Ethanol	0.000253172
Lactobacillus antri	Syntrophus aciditrophicus	0.000403373	+	L-Lactate ([S]-Lactate, Lactate, D-Lactate, [R]-Lactate)	8.59783e-05
Lactobacillus antri	Syntrophus aciditrophicus	0.000403373	+	CO2	6.42228e-05
Lactobacillus antri	Acetobacter pasteurianus	0.00033915	+	Ethanol	0.000253172
Lactobacillus antri	Acetobacter pasteurianus	0.00033915	+	L-Lactate ([S]-Lactate, Lactate, D-Lactate, [R]-Lactate)	8.59783e-05
Lactobacillus antri	Comamonas testosteroni	0.00014049	+	L-Lactate ([S]-Lactate, Lactate, D-Lactate, [R]-Lactate)	8.59783e-05
Lactobacillus antri	Comamonas testosteroni	0.00014049	+	Acetate	5.45121e-05
Lactobacillus antri	Desulfobulbus propionicus	0.000457885	+	Ethanol	0.000253172
Lactobacillus antri	Desulfobulbus propionicus	0.000457885	+	L-Lactate ([S]-Lactate, Lactate, D-Lactate, [R]-Lactate)	8.59783e-05
Lactobacillus antri	Desulfobulbus propionicus	0.000457885	+	CO2	6.42228e-05
Lactobacillus antri	Desulfobulbus propionicus	0.000457885	+	Acetate	5.45121e-05
Lactobacillus antri	Desulfotomaculum nigrificans	0.000393662	+	Ethanol	0.000253172
Lactobacillus antri	Desulfotomaculum nigrificans	0.000393662	+	L-Lactate ([S]-Lactate, Lactate, D-Lactate, [R]-Lactate)	8.59783e-05
Lactobacillus antri	Desulfotomaculum nigrificans	0.000393662	+	Acetate	5.45121e-05
Lactobacillus antri	Desulfovibrio aespoeensis	0.000457885	+	Ethanol	0.000253172
Lactobacillus antri	Desulfovibrio aespoeensis	0.000457885	+	L-Lactate ([S]-Lactate, Lactate, D-Lactate, [R]-Lactate)	8.59783e-05
Lactobacillus antri	Desulfovibrio aespoeensis	0.000457885	+	CO2	6.42228e-05
Lactobacillus antri	Desulfovibrio aespoeensis	0.000457885	+	Acetate	5.45121e-05
Lactobacillus antri	Desulfovibrio fructosovorans	0.000457885	+	Ethanol	0.000253172
Lactobacillus antri	Desulfovibrio fructosovorans	0.000457885	+	L-Lactate ([S]-Lactate, Lactate, D-Lactate, [R]-Lactate)	8.59783e-05
Lactobacillus antri	Desulfovibrio fructosovorans	0.000457885	+	CO2	6.42228e-05
Lactobacillus antri	Desulfovibrio fructosovorans	0.000457885	+	Acetate	5.45121e-05
Lactobacillus antri	Desulfovibrio magneticus	0.000457885	+	Ethanol	0.000253172
Lactobacillus antri	Desulfovibrio magneticus	0.000457885	+	L-Lactate ([S]-Lactate, Lactate, D-Lactate, [R]-Lactate)	8.59783e-05
Lactobacillus antri	Desulfovibrio magneticus	0.000457885	+	CO2	6.42228e-05
Lactobacillus antri	Desulfovibrio magneticus	0.000457885	+	Acetate	5.45121e-05
Lactobacillus antri	Desulfovibrio salexigens	0.000457885	+	Ethanol	0.000253172
Lactobacillus antri	Desulfovibrio salexigens	0.000457885	+	L-Lactate ([S]-Lactate, Lactate, D-Lactate, [R]-Lactate)	8.59783e-05
Lactobacillus antri	Desulfovibrio salexigens	0.000457885	+	CO2	6.42228e-05
Lactobacillus antri	Desulfovibrio salexigens	0.000457885	+	Acetate	5.45121e-05
Lactobacillus coleohominis	Moorella thermoacetica	0.000171131	+	Ethanol	0.000127747
Lactobacillus coleohominis	Moorella thermoacetica	0.000171131	+	L-Lactate ([S]-Lactate, Lactate, D-Lactate, [R]-Lactate)	4.33835e-05
Lactobacillus coleohominis	Mycoplasma capricolum	-0.000242842	-	Pantothenic acid (Vitamin B5, Pantothenate)	-0.000242842
Lactobacillus coleohominis	Pelotomaculum thermopropionicum	0.000203537	+	Ethanol	0.000127747
Lactobacillus coleohominis	Pelotomaculum thermopropionicum	0.000203537	+	L-Lactate ([S]-Lactate, Lactate, D-Lactate, [R]-Lactate)	4.33835e-05
Lactobacillus coleohominis	Pelotomaculum thermopropionicum	0.000203537	+	CO2	3.2406e-05
Lactobacillus coleohominis	Streptococcus parasanguinis	-0.000287506	-	Pantothenic acid (Vitamin B5, Pantothenate)	-0.000242842
Lactobacillus coleohominis	Streptococcus parasanguinis	-0.000287506	-	D-Fructose (Fructose)	-4.4664e-05
Lactobacillus coleohominis	Streptococcus salivarius	-0.000287506	-	Pantothenic acid (Vitamin B5, Pantothenate)	-0.000242842
Lactobacillus coleohominis	Streptococcus salivarius	-0.000287506	-	D-Fructose (Fructose)	-4.4664e-05
Lactobacillus coleohominis	Syntrophobacter fumaroxidans	0.000171131	+	Ethanol	0.000127747
Lactobacillus coleohominis	Syntrophobacter fumaroxidans	0.000171131	+	L-Lactate ([S]-Lactate, Lactate, D-Lactate, [R]-Lactate)	4.33835e-05
Lactobacillus coleohominis	Syntrophothermus lipocalidus	0.000127747	+	Ethanol	0.000127747
Lactobacillus coleohominis	Syntrophus aciditrophicus	0.000203537	+	Ethanol	0.000127747
Lactobacillus coleohominis	Syntrophus aciditrophicus	0.000203537	+	L-Lactate ([S]-Lactate, Lactate, D-Lactate, [R]-Lactate)	4.33835e-05
Lactobacillus coleohominis	Syntrophus aciditrophicus	0.000203537	+	CO2	3.2406e-05
Lactobacillus coleohominis	Acetobacter pasteurianus	0.000171131	+	Ethanol	0.000127747
Lactobacillus coleohominis	Acetobacter pasteurianus	0.000171131	+	L-Lactate ([S]-Lactate, Lactate, D-Lactate, [R]-Lactate)	4.33835e-05
Lactobacillus coleohominis	Desulfobulbus propionicus	0.000231043	+	Ethanol	0.000127747
Lactobacillus coleohominis	Desulfobulbus propionicus	0.000231043	+	L-Lactate ([S]-Lactate, Lactate, D-Lactate, [R]-Lactate)	4.33835e-05
Lactobacillus coleohominis	Desulfobulbus propionicus	0.000231043	+	CO2	3.2406e-05
Lactobacillus coleohominis	Desulfobulbus propionicus	0.000231043	+	Acetate	2.75061e-05
Lactobacillus coleohominis	Desulfotomaculum nigrificans	0.000198637	+	Ethanol	0.000127747
Lactobacillus coleohominis	Desulfotomaculum nigrificans	0.000198637	+	L-Lactate ([S]-Lactate, Lactate, D-Lactate, [R]-Lactate)	4.33835e-05
Lactobacillus coleohominis	Desulfotomaculum nigrificans	0.000198637	+	Acetate	2.75061e-05
Lactobacillus coleohominis	Desulfovibrio aespoeensis	0.000231043	+	Ethanol	0.000127747
Lactobacillus coleohominis	Desulfovibrio aespoeensis	0.000231043	+	L-Lactate ([S]-Lactate, Lactate, D-Lactate, [R]-Lactate)	4.33835e-05
Lactobacillus coleohominis	Desulfovibrio aespoeensis	0.000231043	+	CO2	3.2406e-05
Lactobacillus coleohominis	Desulfovibrio aespoeensis	0.000231043	+	Acetate	2.75061e-05
Lactobacillus coleohominis	Desulfovibrio fructosovorans	0.000231043	+	Ethanol	0.000127747
Lactobacillus coleohominis	Desulfovibrio fructosovorans	0.000231043	+	L-Lactate ([S]-Lactate, Lactate, D-Lactate, [R]-Lactate)	4.33835e-05
Lactobacillus coleohominis	Desulfovibrio fructosovorans	0.000231043	+	CO2	3.2406e-05
Lactobacillus coleohominis	Desulfovibrio fructosovorans	0.000231043	+	Acetate	2.75061e-05
Lactobacillus coleohominis	Desulfovibrio magneticus	0.000231043	+	Ethanol	0.000127747
Lactobacillus coleohominis	Desulfovibrio magneticus	0.000231043	+	L-Lactate ([S]-Lactate, Lactate, D-Lactate, [R]-Lactate)	4.33835e-05
Lactobacillus coleohominis	Desulfovibrio magneticus	0.000231043	+	CO2	3.2406e-05
Lactobacillus coleohominis	Desulfovibrio magneticus	0.000231043	+	Acetate	2.75061e-05
Lactobacillus coleohominis	Desulfovibrio salexigens	0.000231043	+	Ethanol	0.000127747
Lactobacillus coleohominis	Desulfovibrio salexigens	0.000231043	+	L-Lactate ([S]-Lactate, Lactate, D-Lactate, [R]-Lactate)	4.33835e-05
Lactobacillus coleohominis	Desulfovibrio salexigens	0.000231043	+	CO2	3.2406e-05
Lactobacillus coleohominis	Desulfovibrio salexigens	0.000231043	+	Acetate	2.75061e-05
Lactobacillus delbrueckii	Methanopyrus kandleri	0.000296957	+	CO2	0.000296957
Lactobacillus delbrueckii	Methanosphaerula palustris	0.000549013	+	CO2	0.000296957
Lactobacillus delbrueckii	Methanosphaerula palustris	0.000549013	+	Acetate	0.000252056
Lactobacillus delbrueckii	Methanospirillum hungatei	0.000549013	+	CO2	0.000296957
Lactobacillus delbrueckii	Methanospirillum hungatei	0.000549013	+	Acetate	0.000252056
Lactobacillus delbrueckii	Moorella thermoacetica	0.00156818	+	Ethanol	0.00117063
Lactobacillus delbrueckii	Moorella thermoacetica	0.00156818	+	L-Lactate ([S]-Lactate, Lactate, D-Lactate, [R]-Lactate)	0.000397551
Lactobacillus delbrueckii	Mycoplasma capricolum	-0.00222531	-	Pantothenic acid (Vitamin B5, Pantothenate)	-0.00222531
Lactobacillus delbrueckii	Pelotomaculum thermopropionicum	0.00186514	+	Ethanol	0.00117063
Lactobacillus delbrueckii	Pelotomaculum thermopropionicum	0.00186514	+	L-Lactate ([S]-Lactate, Lactate, D-Lactate, [R]-Lactate)	0.000397551
Lactobacillus delbrueckii	Pelotomaculum thermopropionicum	0.00186514	+	CO2	0.000296957
Lactobacillus delbrueckii	Pseudomonas mendocina	0.000252056	+	Acetate	0.000252056
Lactobacillus delbrueckii	Selenomonas artemidis	0.000397551	+	L-Lactate ([S]-Lactate, Lactate, D-Lactate, [R]-Lactate)	0.000397551
Lactobacillus delbrueckii	Streptococcus parasanguinis	-0.00961859	-	D-Mannitol (Mannitol)	-0.0060924
Lactobacillus delbrueckii	Streptococcus parasanguinis	-0.00961859	-	Pantothenic acid (Vitamin B5, Pantothenate)	-0.00222531
Lactobacillus delbrueckii	Streptococcus parasanguinis	-0.00961859	-	Lactose	-0.000891595
Lactobacillus delbrueckii	Streptococcus parasanguinis	-0.00961859	-	D-Fructose (Fructose)	-0.000409284
Lactobacillus delbrueckii	Streptococcus salivarius	-0.0111165	-	D-Mannitol (Mannitol)	-0.0060924
Lactobacillus delbrueckii	Streptococcus salivarius	-0.0111165	-	Pantothenic acid (Vitamin B5, Pantothenate)	-0.00222531
Lactobacillus delbrueckii	Streptococcus salivarius	-0.0111165	-	Riboflavin (Vitamin B2)	-0.00149787
Lactobacillus delbrueckii	Streptococcus salivarius	-0.0111165	-	Lactose	-0.000891595
Lactobacillus delbrueckii	Streptococcus salivarius	-0.0111165	-	D-Fructose (Fructose)	-0.000409284
Lactobacillus delbrueckii	Syntrophobacter fumaroxidans	0.00156818	+	Ethanol	0.00117063
Lactobacillus delbrueckii	Syntrophobacter fumaroxidans	0.00156818	+	L-Lactate ([S]-Lactate, Lactate, D-Lactate, [R]-Lactate)	0.000397551
Lactobacillus delbrueckii	Syntrophothermus lipocalidus	0.00117063	+	Ethanol	0.00117063
Lactobacillus delbrueckii	Syntrophus aciditrophicus	0.00186514	+	Ethanol	0.00117063
Lactobacillus delbrueckii	Syntrophus aciditrophicus	0.00186514	+	L-Lactate ([S]-Lactate, Lactate, D-Lactate, [R]-Lactate)	0.000397551
Lactobacillus delbrueckii	Syntrophus aciditrophicus	0.00186514	+	CO2	0.000296957
Lactobacillus delbrueckii	Xanthomonas campestris	0.000252056	+	Acetate	0.000252056
Lactobacillus delbrueckii	Acetobacter pasteurianus	0.00156818	+	Ethanol	0.00117063
Lactobacillus delbrueckii	Acetobacter pasteurianus	0.00156818	+	L-Lactate ([S]-Lactate, Lactate, D-Lactate, [R]-Lactate)	0.000397551
Lactobacillus delbrueckii	Acidimicrobium ferrooxidans	0.000296957	+	CO2	0.000296957
Lactobacillus delbrueckii	Catenibacterium mitsuokai	-0.00130088	-	Lactose	-0.000891595
Lactobacillus delbrueckii	Catenibacterium mitsuokai	-0.00130088	-	D-Fructose (Fructose)	-0.000409284
Lactobacillus delbrueckii	Chloroflexus aurantiacus	0.000296957	+	CO2	0.000296957
Lactobacillus delbrueckii	Comamonas testosteroni	0.000649607	+	L-Lactate ([S]-Lactate, Lactate, D-Lactate, [R]-Lactate)	0.000397551
Lactobacillus delbrueckii	Comamonas testosteroni	0.000649607	+	Acetate	0.000252056
Lactobacillus delbrueckii	Desulfobacterium autotrophicum	0.000296957	+	CO2	0.000296957
Lactobacillus delbrueckii	Desulfobulbus propionicus	0.00211719	+	Ethanol	0.00117063
Lactobacillus delbrueckii	Desulfobulbus propionicus	0.00211719	+	L-Lactate ([S]-Lactate, Lactate, D-Lactate, [R]-Lactate)	0.000397551
Lactobacillus delbrueckii	Desulfobulbus propionicus	0.00211719	+	CO2	0.000296957
Lactobacillus delbrueckii	Desulfobulbus propionicus	0.00211719	+	Acetate	0.000252056
Lactobacillus delbrueckii	Desulfotomaculum nigrificans	0.00182024	+	Ethanol	0.00117063
Lactobacillus delbrueckii	Desulfotomaculum nigrificans	0.00182024	+	L-Lactate ([S]-Lactate, Lactate, D-Lactate, [R]-Lactate)	0.000397551
Lactobacillus delbrueckii	Desulfotomaculum nigrificans	0.00182024	+	Acetate	0.000252056
Lactobacillus delbrueckii	Desulfuromonas acetoxidans	0.000252056	+	Acetate	0.000252056
Lactobacillus delbrueckii	Eubacterium rectale	-0.000342582	-	Lactose	-0.000891595
Lactobacillus delbrueckii	Eubacterium rectale	-0.000342582	-	Acetate	0.000252056
Lactobacillus delbrueckii	Eubacterium rectale	-0.000342582	-	CO2	0.000296957
Lactobacillus delbrueckii	Haloarcula marismortui	0.000252056	+	Acetate	0.000252056
Lactobacillus delbrueckii	Haloferax volcanii	0.000252056	+	Acetate	0.000252056
Lactobacillus delbrueckii	Ignicoccus hospitalis	0.000296957	+	CO2	0.000296957
Lactobacillus rhamnosus	Mycoplasma capricolum	-0.000114798	-	Pantothenic acid (Vitamin B5, Pantothenate)	-0.000114798
Lactobacillus rhamnosus	Streptococcus parasanguinis	-0.000496197	-	D-Mannitol (Mannitol)	-0.000314291
Lactobacillus rhamnosus	Streptococcus parasanguinis	-0.000496197	-	Pantothenic acid (Vitamin B5, Pantothenate)	-0.000114798
Lactobacillus rhamnosus	Streptococcus parasanguinis	-0.000496197	-	Lactose	-4.5995e-05
Lactobacillus rhamnosus	Streptococcus parasanguinis	-0.000496197	-	D-Fructose (Fructose)	-2.11139e-05
Lactobacillus rhamnosus	Streptococcus salivarius	-0.000496197	-	D-Mannitol (Mannitol)	-0.000314291
Lactobacillus rhamnosus	Streptococcus salivarius	-0.000496197	-	Pantothenic acid (Vitamin B5, Pantothenate)	-0.000114798
Lactobacillus rhamnosus	Streptococcus salivarius	-0.000496197	-	Lactose	-4.5995e-05
Lactobacillus rhamnosus	Streptococcus salivarius	-0.000496197	-	D-Fructose (Fructose)	-2.11139e-05
Lactobacillus rhamnosus	Agrobacterium tumefaciens	0.000459843	+	4-Aminobutyrate (GABA)	0.000459843
Lactobacillus rhamnosus	Desulfobulbus propionicus	0.00010922	+	Ethanol	6.03896e-05
Lactobacillus rhamnosus	Desulfobulbus propionicus	0.00010922	+	L-Lactate ([S]-Lactate, Lactate, D-Lactate, [R]-Lactate)	2.05086e-05
Lactobacillus rhamnosus	Desulfobulbus propionicus	0.00010922	+	CO2	1.53192e-05
Lactobacillus rhamnosus	Desulfobulbus propionicus	0.00010922	+	Acetate	1.30029e-05
Lactobacillus vaginalis	Moorella thermoacetica	0.00023336	+	Ethanol	0.000174201
Lactobacillus vaginalis	Moorella thermoacetica	0.00023336	+	L-Lactate ([S]-Lactate, Lactate, D-Lactate, [R]-Lactate)	5.91594e-05
Lactobacillus vaginalis	Mycoplasma capricolum	-0.000331148	-	Pantothenic acid (Vitamin B5, Pantothenate)	-0.000331148
Lactobacillus vaginalis	Pelotomaculum thermopropionicum	0.00027755	+	Ethanol	0.000174201
Lactobacillus vaginalis	Pelotomaculum thermopropionicum	0.00027755	+	L-Lactate ([S]-Lactate, Lactate, D-Lactate, [R]-Lactate)	5.91594e-05
Lactobacillus vaginalis	Pelotomaculum thermopropionicum	0.00027755	+	CO2	4.419e-05
Lactobacillus vaginalis	Pseudomonas aeruginosa	0.000103349	+	L-Lactate ([S]-Lactate, Lactate, D-Lactate, [R]-Lactate)	5.91594e-05
Lactobacillus vaginalis	Pseudomonas aeruginosa	0.000103349	+	CO2	4.419e-05
Lactobacillus vaginalis	Streptococcus parasanguinis	-0.000392053	-	Pantothenic acid (Vitamin B5, Pantothenate)	-0.000331148
Lactobacillus vaginalis	Streptococcus parasanguinis	-0.000392053	-	D-Fructose (Fructose)	-6.09054e-05
Lactobacillus vaginalis	Streptococcus salivarius	-0.000392053	-	Pantothenic acid (Vitamin B5, Pantothenate)	-0.000331148
Lactobacillus vaginalis	Streptococcus salivarius	-0.000392053	-	D-Fructose (Fructose)	-6.09054e-05
Lactobacillus vaginalis	Syntrophobacter fumaroxidans	0.00023336	+	Ethanol	0.000174201
Lactobacillus vaginalis	Syntrophobacter fumaroxidans	0.00023336	+	L-Lactate ([S]-Lactate, Lactate, D-Lactate, [R]-Lactate)	5.91594e-05
Lactobacillus vaginalis	Syntrophothermus lipocalidus	0.000174201	+	Ethanol	0.000174201
Lactobacillus vaginalis	Syntrophus aciditrophicus	0.00027755	+	Ethanol	0.000174201
Lactobacillus vaginalis	Syntrophus aciditrophicus	0.00027755	+	L-Lactate ([S]-Lactate, Lactate, D-Lactate, [R]-Lactate)	5.91594e-05
Lactobacillus vaginalis	Syntrophus aciditrophicus	0.00027755	+	CO2	4.419e-05
Lactobacillus vaginalis	Acetobacter pasteurianus	0.00023336	+	Ethanol	0.000174201
Lactobacillus vaginalis	Acetobacter pasteurianus	0.00023336	+	L-Lactate ([S]-Lactate, Lactate, D-Lactate, [R]-Lactate)	5.91594e-05
Lactobacillus vaginalis	Desulfobulbus propionicus	0.000315058	+	Ethanol	0.000174201
Lactobacillus vaginalis	Desulfobulbus propionicus	0.000315058	+	L-Lactate ([S]-Lactate, Lactate, D-Lactate, [R]-Lactate)	5.91594e-05
Lactobacillus vaginalis	Desulfobulbus propionicus	0.000315058	+	CO2	4.419e-05
Lactobacillus vaginalis	Desulfobulbus propionicus	0.000315058	+	Acetate	3.75083e-05
Lactobacillus vaginalis	Desulfotomaculum nigrificans	0.000270868	+	Ethanol	0.000174201
Lactobacillus vaginalis	Desulfotomaculum nigrificans	0.000270868	+	L-Lactate ([S]-Lactate, Lactate, D-Lactate, [R]-Lactate)	5.91594e-05
Lactobacillus vaginalis	Desulfotomaculum nigrificans	0.000270868	+	Acetate	3.75083e-05
Lactobacillus vaginalis	Desulfovibrio aespoeensis	0.000315058	+	Ethanol	0.000174201
Lactobacillus vaginalis	Desulfovibrio aespoeensis	0.000315058	+	L-Lactate ([S]-Lactate, Lactate, D-Lactate, [R]-Lactate)	5.91594e-05
Lactobacillus vaginalis	Desulfovibrio aespoeensis	0.000315058	+	CO2	4.419e-05
Lactobacillus vaginalis	Desulfovibrio aespoeensis	0.000315058	+	Acetate	3.75083e-05
Lactobacillus vaginalis	Desulfovibrio fructosovorans	0.000315058	+	Ethanol	0.000174201
Lactobacillus vaginalis	Desulfovibrio fructosovorans	0.000315058	+	L-Lactate ([S]-Lactate, Lactate, D-Lactate, [R]-Lactate)	5.91594e-05
Lactobacillus vaginalis	Desulfovibrio fructosovorans	0.000315058	+	CO2	4.419e-05
Lactobacillus vaginalis	Desulfovibrio fructosovorans	0.000315058	+	Acetate	3.75083e-05
Lactobacillus vaginalis	Desulfovibrio magneticus	0.000315058	+	Ethanol	0.000174201
Lactobacillus vaginalis	Desulfovibrio magneticus	0.000315058	+	L-Lactate ([S]-Lactate, Lactate, D-Lactate, [R]-Lactate)	5.91594e-05
Lactobacillus vaginalis	Desulfovibrio magneticus	0.000315058	+	CO2	4.419e-05
Lactobacillus vaginalis	Desulfovibrio magneticus	0.000315058	+	Acetate	3.75083e-05
Lactobacillus vaginalis	Desulfovibrio salexigens	0.000315058	+	Ethanol	0.000174201
Lactobacillus vaginalis	Desulfovibrio salexigens	0.000315058	+	L-Lactate ([S]-Lactate, Lactate, D-Lactate, [R]-Lactate)	5.91594e-05
Lactobacillus vaginalis	Desulfovibrio salexigens	0.000315058	+	CO2	4.419e-05
Lactobacillus vaginalis	Desulfovibrio salexigens	0.000315058	+	Acetate	3.75083e-05
Methanosphaerula palustris	Eubacterium rectale	-0.000153163	-	Acetate	-8.39013e-05
Methanosphaerula palustris	Eubacterium rectale	-0.000153163	-	CO2	-6.92612e-05
Methanospirillum hungatei	Eubacterium rectale	-0.000269566	-	Acetate	-0.000147666
Methanospirillum hungatei	Eubacterium rectale	-0.000269566	-	CO2	-0.0001219
Micrococcus luteus	Nitrosococcus halophilus	0.000708225	+	NH3 (Ammonia, NH4+, Ammonium)	0.000708225
Micrococcus luteus	Nitrosomonas eutropha	0.000708225	+	NH3 (Ammonia, NH4+, Ammonium)	0.000708225
Micrococcus luteus	Nitrosospira multiformis	0.000708225	+	NH3 (Ammonia, NH4+, Ammonium)	0.000708225
Micrococcus luteus	Pseudomonas aeruginosa	0.000708225	+	NH3 (Ammonia, NH4+, Ammonium)	0.000708225
Micrococcus luteus	Desulfovibrio aespoeensis	0.1	+	Glycerol	0.1
Micrococcus luteus	Desulfovibrio fructosovorans	0.1	+	Glycerol	0.1
Micrococcus luteus	Desulfovibrio magneticus	0.1	+	Glycerol	0.1
Micrococcus luteus	Desulfovibrio salexigens	0.1	+	Glycerol	0.1
Micrococcus luteus	Lactobacillus delbrueckii	0.1	+	Glycerol	0.1
Micrococcus luteus	Lactobacillus paracasei	0.1	+	Glycerol	0.1
Micrococcus luteus	Lactobacillus rhamnosus	0.1	+	Glycerol	0.1
Moorella thermoacetica	Veillonella atypica	-0.00231746	-	L-Lactate ([S]-Lactate, Lactate, D-Lactate, [R]-Lactate)	-0.00231746
Moorella thermoacetica	Veillonella dispar	-0.00231746	-	L-Lactate ([S]-Lactate, Lactate, D-Lactate, [R]-Lactate)	-0.00231746
Moorella thermoacetica	Desulfuromonas acetoxidans	0.000186541	+	Acetate	0.000186541
Moorella thermoacetica	Haloarcula marismortui	0.000186541	+	Acetate	0.000186541
Moorella thermoacetica	Haloferax volcanii	0.000186541	+	Acetate	0.000186541
Mycoplasma capricolum	Paenibacillus larvae	-0.0233879	-	Pantothenic acid (Vitamin B5, Pantothenate)	-0.0233879
Mycoplasma capricolum	Eubacterium rectale	0.00577008	+	CO2	0.00312099
Mycoplasma capricolum	Eubacterium rectale	0.00577008	+	Acetate	0.00264909
Mycoplasma capricolum	Lactobacillus antri	-0.0233879	-	Pantothenic acid (Vitamin B5, Pantothenate)	-0.0233879
Mycoplasma capricolum	Lactobacillus coleohominis	-0.0233879	-	Pantothenic acid (Vitamin B5, Pantothenate)	-0.0233879
Mycoplasma capricolum	Lactobacillus delbrueckii	-0.0233879	-	Pantothenic acid (Vitamin B5, Pantothenate)	-0.0233879
Mycoplasma capricolum	Lactobacillus fermentum	-0.0233879	-	Pantothenic acid (Vitamin B5, Pantothenate)	-0.0233879
Mycoplasma capricolum	Lactobacillus paracasei	-0.0233879	-	Pantothenic acid (Vitamin B5, Pantothenate)	-0.0233879
Mycoplasma capricolum	Lactobacillus rhamnosus	-0.0233879	-	Pantothenic acid (Vitamin B5, Pantothenate)	-0.0233879
Mycoplasma capricolum	Lactobacillus vaginalis	-0.0233879	-	Pantothenic acid (Vitamin B5, Pantothenate)	-0.0233879
Nitrococcus mobilis	Pseudomonas aeruginosa	0.770992	+	Nitrate	0.770992
Nitrococcus mobilis	Pseudomonas entomophila	0.770992	+	Nitrate	0.770992
Nitrococcus mobilis	Pseudomonas mendocina	0.770992	+	Nitrate	0.770992
Nitrococcus mobilis	Pseudomonas stutzeri	0.770992	+	Nitrate	0.770992
Nitrococcus mobilis	Ralstonia pickettii	0.770992	+	Nitrate	0.770992
Nitrococcus mobilis	Roseobacter denitrificans	0.770992	+	Nitrate	0.770992
Nitrococcus mobilis	Agrobacterium tumefaciens	0.770992	+	Nitrate	0.770992
Nitrococcus mobilis	Alicycliphilus denitrificans	0.770992	+	Nitrate	0.770992
Nitrococcus mobilis	Bacillus amyloliquefaciens	0.770992	+	Nitrate	0.770992
Nitrococcus mobilis	Bradyrhizobium japonicum	0.770992	+	Nitrate	0.770992
Nitrococcus mobilis	Chromobacterium violaceum	0.770992	+	Nitrate	0.770992
Nitrococcus mobilis	Hyphomicrobium denitrificans	0.770992	+	Nitrate	0.770992
Nitrococcus mobilis	Jonesia denitrificans	0.770992	+	Nitrate	0.770992
Nitrococcus mobilis	Kingella denitrificans	0.770992	+	Nitrate	0.770992
Nitrococcus mobilis	Moorella thermoacetica	0.770992	+	Nitrate	0.770992
Paenibacillus larvae	Streptococcus parasanguinis	-0.0012407	-	Pantothenic acid (Vitamin B5, Pantothenate)	-0.0012407
Paenibacillus larvae	Streptococcus salivarius	-0.0141457	-	Thiamine (Vitamin B1, Thiamin)	-0.00511448
Paenibacillus larvae	Streptococcus salivarius	-0.0141457	-	Niacin (Vitamin B3, Nicotinic acid, Nicotinate, Nicotinamide, Vitamin B3)	-0.00424933
Paenibacillus larvae	Streptococcus salivarius	-0.0141457	-	Biotin (Vitamin B7)	-0.00270603
Paenibacillus larvae	Streptococcus salivarius	-0.0141457	-	Pantothenic acid (Vitamin B5, Pantothenate)	-0.0012407
Paenibacillus larvae	Streptococcus salivarius	-0.0141457	-	Riboflavin (Vitamin B2)	-0.000835124
Paenibacillus larvae	Mycoplasma capricolum	-0.0012407	-	Pantothenic acid (Vitamin B5, Pantothenate)	-0.0012407
Pelotomaculum thermopropionicum	Pseudomonas aeruginosa	0.173552	+	L-Malate ([S]-Malate, L-Malic acid, Malate, D-Malate, [R]-Malate)	0.176321
Pelotomaculum thermopropionicum	Pseudomonas aeruginosa	0.173552	+	Succinate	0.000400367
Pelotomaculum thermopropionicum	Pseudomonas aeruginosa	0.173552	+	CO2	-0.000161793
Pelotomaculum thermopropionicum	Pseudomonas aeruginosa	0.173552	+	L-Lactate ([S]-Lactate, Lactate, D-Lactate, [R]-Lactate)	-0.00300711
Pelotomaculum thermopropionicum	Rhizobium leguminosarum	0.176721	+	L-Malate ([S]-Malate, L-Malic acid, Malate, D-Malate, [R]-Malate)	0.176321
Pelotomaculum thermopropionicum	Rhizobium leguminosarum	0.176721	+	Succinate	0.000400367
Pelotomaculum thermopropionicum	Sphingobium japonicum	0.000265546	+	H2 (Hydrogen)	0.000265546
Pelotomaculum thermopropionicum	Veillonella atypica	-0.00300711	-	L-Lactate ([S]-Lactate, Lactate, D-Lactate, [R]-Lactate)	-0.00300711
Pelotomaculum thermopropionicum	Veillonella dispar	-0.00300711	-	L-Lactate ([S]-Lactate, Lactate, D-Lactate, [R]-Lactate)	-0.00300711
Pelotomaculum thermopropionicum	Xanthomonas campestris	0.171228	+	L-Malate ([S]-Malate, L-Malic acid, Malate, D-Malate, [R]-Malate)	0.176321
Pelotomaculum thermopropionicum	Xanthomonas campestris	0.171228	+	Succinate	0.000400367
Pelotomaculum thermopropionicum	Xanthomonas campestris	0.171228	+	Acetate	0.000242054
Pelotomaculum thermopropionicum	Xanthomonas campestris	0.171228	+	Pyruvate	-0.00573534
Pelotomaculum thermopropionicum	Deinococcus radiodurans	0.00337547	+	L-Glutamate (L-Glutamic acid, Glutamate, D-Glutamate)	0.00168773
Pelotomaculum thermopropionicum	Deinococcus radiodurans	0.00337547	+	L-Glutamine (D-Glutamine, Glutamine)	0.00168773
Pelotomaculum thermopropionicum	Desulfuromonas acetoxidans	0.000242054	+	Acetate	0.000242054
Pelotomaculum thermopropionicum	Ensifer meliloti	0.176721	+	L-Malate ([S]-Malate, L-Malic acid, Malate, D-Malate, [R]-Malate)	0.176321
Pelotomaculum thermopropionicum	Ensifer meliloti	0.176721	+	Succinate	0.000400367
Pelotomaculum thermopropionicum	Haloarcula marismortui	0.000242054	+	Acetate	0.000242054
Pelotomaculum thermopropionicum	Haloferax volcanii	0.000242054	+	Acetate	0.000242054
Pelotomaculum thermopropionicum	Ignicoccus hospitalis	0.000103754	+	H2 (Hydrogen)	0.000265546
Pelotomaculum thermopropionicum	Ignicoccus hospitalis	0.000103754	+	CO2	-0.000161793
Pelotomaculum thermopropionicum	Methanoculleus marisnigri	0.000599743	+	Formate	0.000334196
Pelotomaculum thermopropionicum	Methanoculleus marisnigri	0.000599743	+	H2 (Hydrogen)	0.000265546
Pelotomaculum thermopropionicum	Methanoplanus petrolearius	0.000599743	+	Formate	0.000334196
Pelotomaculum thermopropionicum	Methanoplanus petrolearius	0.000599743	+	H2 (Hydrogen)	0.000265546
Pelotomaculum thermopropionicum	Methanopyrus kandleri	0.000103754	+	H2 (Hydrogen)	0.000265546
Pelotomaculum thermopropionicum	Methanopyrus kandleri	0.000103754	+	CO2	-0.000161793
Pelotomaculum thermopropionicum	Methanosphaerula palustris	0.000680004	+	Formate	0.000334196
Pelotomaculum thermopropionicum	Methanosphaerula palustris	0.000680004	+	H2 (Hydrogen)	0.000265546
Pelotomaculum thermopropionicum	Methanosphaerula palustris	0.000680004	+	Acetate	0.000242054
Pelotomaculum thermopropionicum	Methanosphaerula palustris	0.000680004	+	CO2	-0.000161793
Pelotomaculum thermopropionicum	Methanospirillum hungatei	0.000680004	+	Formate	0.000334196
Pelotomaculum thermopropionicum	Methanospirillum hungatei	0.000680004	+	H2 (Hydrogen)	0.000265546
Pelotomaculum thermopropionicum	Methanospirillum hungatei	0.000680004	+	Acetate	0.000242054
Pelotomaculum thermopropionicum	Methanospirillum hungatei	0.000680004	+	CO2	-0.000161793
Pseudomonas aeruginosa	Rhizobium leguminosarum	0.0834343	+	N2	0.0961745
Pseudomonas aeruginosa	Rhizobium leguminosarum	0.0834343	+	Succinate	-0.00479929
Pseudomonas aeruginosa	Rhizobium leguminosarum	0.0834343	+	L-Malate ([S]-Malate, L-Malic acid, Malate, D-Malate, [R]-Malate)	-0.00794084
Pseudomonas aeruginosa	Syntrophothermus lipocalidus	0.0012496	+	Ethanol	0.0012496
Pseudomonas aeruginosa	Veillonella atypica	-0.00334261	-	L-Lactate ([S]-Lactate, Lactate, D-Lactate, [R]-Lactate)	-0.00334261
Pseudomonas aeruginosa	Veillonella dispar	-0.00334261	-	L-Lactate ([S]-Lactate, Lactate, D-Lactate, [R]-Lactate)	-0.00334261
Pseudomonas aeruginosa	Agrobacterium tumefaciens	0.0978862	+	N2	0.0961745
Pseudomonas aeruginosa	Agrobacterium tumefaciens	0.0978862	+	4-Aminobutyrate (GABA)	0.00951522
Pseudomonas aeruginosa	Agrobacterium tumefaciens	0.0978862	+	D-Glucose (Glucose)	-0.000551132
Pseudomonas aeruginosa	Agrobacterium tumefaciens	0.0978862	+	Nitrate	-0.00725234
Pseudomonas aeruginosa	Azorhizobium caulinodans	0.0961745	+	N2	0.0961745
Pseudomonas aeruginosa	Azotobacter vinelandii	0.0956233	+	N2	0.0961745
Pseudomonas aeruginosa	Azotobacter vinelandii	0.0956233	+	D-Glucose (Glucose)	-0.000551132
Pseudomonas aeruginosa	Beijerinckia indica	0.0961745	+	N2	0.0961745
Pseudomonas aeruginosa	Catenibacterium mitsuokai	-0.000551132	-	D-Glucose (Glucose)	-0.000551132
Pseudomonas aeruginosa	Desulfovibrio aespoeensis	0.0929279	+	Glycerol	0.1
Pseudomonas aeruginosa	Desulfovibrio aespoeensis	0.0929279	+	Ethanol	0.0012496
Pseudomonas aeruginosa	Desulfovibrio aespoeensis	0.0929279	+	CO2	-0.000179844
Pseudomonas aeruginosa	Desulfovibrio aespoeensis	0.0929279	+	L-Lactate ([S]-Lactate, Lactate, D-Lactate, [R]-Lactate)	-0.00334261
Pseudomonas aeruginosa	Desulfovibrio aespoeensis	0.0929279	+	Succinate	-0.00479929
Pseudomonas aeruginosa	Desulfovibrio fructosovorans	0.0929279	+	Glycerol	0.1
Pseudomonas aeruginosa	Desulfovibrio fructosovorans	0.0929279	+	Ethanol	0.0012496
Pseudomonas aeruginosa	Desulfovibrio fructosovorans	0.0929279	+	CO2	-0.000179844
Pseudomonas aeruginosa	Desulfovibrio fructosovorans	0.0929279	+	L-Lactate ([S]-Lactate, Lactate, D-Lactate, [R]-Lactate)	-0.00334261
Pseudomonas aeruginosa	Desulfovibrio fructosovorans	0.0929279	+	Succinate	-0.00479929
Pseudomonas aeruginosa	Desulfovibrio magneticus	0.0929279	+	Glycerol	0.1
Pseudomonas aeruginosa	Desulfovibrio magneticus	0.0929279	+	Ethanol	0.0012496
Pseudomonas aeruginosa	Desulfovibrio magneticus	0.0929279	+	CO2	-0.000179844
Pseudomonas aeruginosa	Desulfovibrio magneticus	0.0929279	+	L-Lactate ([S]-Lactate, Lactate, D-Lactate, [R]-Lactate)	-0.00334261
Pseudomonas aeruginosa	Desulfovibrio magneticus	0.0929279	+	Succinate	-0.00479929
Pseudomonas aeruginosa	Desulfovibrio salexigens	0.0929279	+	Glycerol	0.1
Pseudomonas aeruginosa	Desulfovibrio salexigens	0.0929279	+	Ethanol	0.0012496
Pseudomonas aeruginosa	Desulfovibrio salexigens	0.0929279	+	CO2	-0.000179844
Pseudomonas aeruginosa	Desulfovibrio salexigens	0.0929279	+	L-Lactate ([S]-Lactate, Lactate, D-Lactate, [R]-Lactate)	-0.00334261
Pseudomonas aeruginosa	Desulfovibrio salexigens	0.0929279	+	Succinate	-0.00479929
Pseudomonas aeruginosa	Ensifer meliloti	0.0834343	+	N2	0.0961745
Pseudomonas aeruginosa	Ensifer meliloti	0.0834343	+	Succinate	-0.00479929
Pseudomonas aeruginosa	Ensifer meliloti	0.0834343	+	L-Malate ([S]-Malate, L-Malic acid, Malate, D-Malate, [R]-Malate)	-0.00794084
Pseudomonas aeruginosa	Eubacterium rectale	-0.000730976	-	D-Glucose (Glucose)	-0.000551132
Pseudomonas aeruginosa	Eubacterium rectale	-0.000730976	-	CO2	-0.000179844
Pseudomonas aeruginosa	Lactobacillus delbrueckii	0.0987476	+	Glycerol	0.1
Pseudomonas aeruginosa	Lactobacillus delbrueckii	0.0987476	+	Adenosylcobalamin (Vitamin B12, Cobamide coenzyme, Cob[II]alamin, Vitamin B12r, Cob[I]alamin, Vitamin B12s, Aquacobalamin, Cobal... <Preview truncated at 128 characters>	-0.00125242
Pseudomonas aeruginosa	Lactobacillus paracasei	0.1	+	Glycerol	0.1
Pseudomonas aeruginosa	Lactobacillus rhamnosus	0.1	+	Glycerol	0.1
Pseudomonas entomophila	Rhizobium leguminosarum	0.0441545	+	N2	0.0441545
Pseudomonas entomophila	Agrobacterium tumefaciens	0.0408248	+	N2	0.0441545
Pseudomonas entomophila	Agrobacterium tumefaciens	0.0408248	+	Nitrate	-0.0033296
Pseudomonas entomophila	Azorhizobium caulinodans	0.0441545	+	N2	0.0441545
Pseudomonas entomophila	Azotobacter vinelandii	0.0441545	+	N2	0.0441545
Pseudomonas entomophila	Beijerinckia indica	0.0441545	+	N2	0.0441545
Pseudomonas entomophila	Ensifer meliloti	0.0441545	+	N2	0.0441545
Pseudomonas entomophila	Nitrosococcus halophilus	0.000326365	+	NH3 (Ammonia, NH4+, Ammonium)	0.000326365
Pseudomonas entomophila	Nitrosomonas eutropha	0.000326365	+	NH3 (Ammonia, NH4+, Ammonium)	0.000326365
Pseudomonas entomophila	Nitrosospira multiformis	0.000326365	+	NH3 (Ammonia, NH4+, Ammonium)	0.000326365
Pseudomonas mendocina	Rhizobium leguminosarum	0.0654272	+	N2	0.0654272
Pseudomonas mendocina	Agrobacterium tumefaciens	0.0601186	+	N2	0.0654272
Pseudomonas mendocina	Agrobacterium tumefaciens	0.0601186	+	D-Glucose (Glucose)	-0.000374934
Pseudomonas mendocina	Agrobacterium tumefaciens	0.0601186	+	Nitrate	-0.00493374
Pseudomonas mendocina	Azorhizobium caulinodans	0.0654272	+	N2	0.0654272
Pseudomonas mendocina	Azotobacter vinelandii	0.0650523	+	N2	0.0654272
Pseudomonas mendocina	Azotobacter vinelandii	0.0650523	+	D-Glucose (Glucose)	-0.000374934
Pseudomonas mendocina	Beijerinckia indica	0.0654272	+	N2	0.0654272
Pseudomonas mendocina	Catenibacterium mitsuokai	-0.000374934	-	D-Glucose (Glucose)	-0.000374934
Pseudomonas mendocina	Desulfovibrio aespoeensis	0.0955009	+	Glycerol	0.1
Pseudomonas mendocina	Desulfovibrio aespoeensis	0.0955009	+	Acetate	-0.000409439
Pseudomonas mendocina	Desulfovibrio aespoeensis	0.0955009	+	Formate	-0.00408971
Pseudomonas mendocina	Desulfovibrio fructosovorans	0.0955009	+	Glycerol	0.1
Pseudomonas mendocina	Desulfovibrio fructosovorans	0.0955009	+	Acetate	-0.000409439
Pseudomonas mendocina	Desulfovibrio fructosovorans	0.0955009	+	Formate	-0.00408971
Pseudomonas mendocina	Desulfovibrio magneticus	0.0955009	+	Glycerol	0.1
Pseudomonas mendocina	Desulfovibrio magneticus	0.0955009	+	Acetate	-0.000409439
Pseudomonas mendocina	Desulfovibrio magneticus	0.0955009	+	Formate	-0.00408971
Pseudomonas mendocina	Desulfovibrio salexigens	0.0955009	+	Glycerol	0.1
Pseudomonas mendocina	Desulfovibrio salexigens	0.0955009	+	Acetate	-0.000409439
Pseudomonas mendocina	Desulfovibrio salexigens	0.0955009	+	Formate	-0.00408971
Pseudomonas mendocina	Ensifer meliloti	0.0654272	+	N2	0.0654272
Pseudomonas mendocina	Eubacterium rectale	-0.000784372	-	Acetate	-0.000409439
Pseudomonas mendocina	Eubacterium rectale	-0.000784372	-	D-Glucose (Glucose)	-0.000374934
Pseudomonas mendocina	Lactobacillus delbrueckii	0.1	+	Glycerol	0.1
Pseudomonas mendocina	Lactobacillus paracasei	0.1	+	Glycerol	0.1
Pseudomonas mendocina	Lactobacillus rhamnosus	0.1	+	Glycerol	0.1
Pseudomonas mendocina	Nitrosococcus halophilus	0.000483601	+	NH3 (Ammonia, NH4+, Ammonium)	0.000483601
Pseudomonas mendocina	Nitrosomonas eutropha	0.000483601	+	NH3 (Ammonia, NH4+, Ammonium)	0.000483601
Pseudomonas mendocina	Nitrosospira multiformis	0.000483601	+	NH3 (Ammonia, NH4+, Ammonium)	0.000483601
Pseudomonas stutzeri	Rhizobium leguminosarum	0.0434394	+	N2	0.0434394
Pseudomonas stutzeri	Agrobacterium tumefaciens	0.0401637	+	N2	0.0434394
Pseudomonas stutzeri	Agrobacterium tumefaciens	0.0401637	+	Nitrate	-0.00327568
Pseudomonas stutzeri	Azorhizobium caulinodans	0.0434394	+	N2	0.0434394
Pseudomonas stutzeri	Azotobacter vinelandii	0.0434394	+	N2	0.0434394
Pseudomonas stutzeri	Beijerinckia indica	0.0434394	+	N2	0.0434394
Pseudomonas stutzeri	Ensifer meliloti	0.0434394	+	N2	0.0434394
Pseudomonas stutzeri	Nitrosococcus halophilus	0.000321079	+	NH3 (Ammonia, NH4+, Ammonium)	0.000321079
Pseudomonas stutzeri	Nitrosomonas eutropha	0.000321079	+	NH3 (Ammonia, NH4+, Ammonium)	0.000321079
Pseudomonas stutzeri	Nitrosospira multiformis	0.000321079	+	NH3 (Ammonia, NH4+, Ammonium)	0.000321079
Rhizobium leguminosarum	Streptococcus salivarius	-0.000306141	-	Thiamine (Vitamin B1, Thiamin)	-0.000200211
Rhizobium leguminosarum	Streptococcus salivarius	-0.000306141	-	Biotin (Vitamin B7)	-0.00010593
Rhodothermus marinus	Selenomonas artemidis	0.0333333	+	D-Glucose (Glucose)	0.0333333
Rhodothermus marinus	Thermococcus gammatolerans	0.0333333	+	D-Glucose (Glucose)	0.0333333
Rhodothermus marinus	Xanthomonas campestris	0.0333333	+	D-Glucose (Glucose)	0.0333333
Rhodothermus marinus	Acidiphilium cryptum	0.0333333	+	D-Glucose (Glucose)	0.0333333
Rhodothermus marinus	Aeromicrobium marinum	0.1	+	Cellobiose	0.1
Rhodothermus marinus	Agrobacterium tumefaciens	0.0333333	+	D-Glucose (Glucose)	0.0333333
Rhodothermus marinus	Archaeoglobus fulgidus	0.0333333	+	D-Glucose (Glucose)	0.0333333
Rhodothermus marinus	Azotobacter vinelandii	0.0333333	+	D-Glucose (Glucose)	0.0333333
Rhodothermus marinus	Haloarcula marismortui	0.0333333	+	D-Glucose (Glucose)	0.0333333
Rhodothermus marinus	Halobacterium salinarum	0.0333333	+	D-Glucose (Glucose)	0.0333333
Rhodothermus marinus	Haloferax volcanii	0.0333333	+	D-Glucose (Glucose)	0.0333333
Rhodothermus marinus	Pseudomonas aeruginosa	0.0333333	+	D-Glucose (Glucose)	0.0333333
Rhodothermus marinus	Pseudomonas mendocina	0.0333333	+	D-Glucose (Glucose)	0.0333333
Rhodothermus marinus	Ralstonia pickettii	0.0333333	+	D-Glucose (Glucose)	0.0333333
Selenomonas artemidis	Syntrophothermus lipocalidus	0.000151882	+	Propanoate (Propionate)	0.000151882
Selenomonas artemidis	Veillonella atypica	-0.00164645	-	L-Lactate ([S]-Lactate, Lactate, D-Lactate, [R]-Lactate)	-0.00164645
Selenomonas artemidis	Veillonella dispar	-0.00164645	-	L-Lactate ([S]-Lactate, Lactate, D-Lactate, [R]-Lactate)	-0.00164645
Selenomonas artemidis	Catenibacterium mitsuokai	-0.000271469	-	D-Glucose (Glucose)	-0.000271469
Selenomonas artemidis	Desulfuromonas acetoxidans	0.000132529	+	Acetate	0.000132529
Selenomonas artemidis	Eubacterium rectale	-0.000138939	-	D-Glucose (Glucose)	-0.000271469
Selenomonas artemidis	Eubacterium rectale	-0.000138939	-	Acetate	0.000132529
Selenomonas artemidis	Methanosphaerula palustris	0.000132529	+	Acetate	0.000132529
Selenomonas artemidis	Methanospirillum hungatei	0.000132529	+	Acetate	0.000132529
Sphaerobacter thermophilus	Lactobacillus delbrueckii	0.0249155	+	Pyridoxal (Vitamin B6, Pyridoxine, Pyridoxamine, Vitamin B6)	0.0249155
Sphaerobacter thermophilus	Paenibacillus larvae	0.031103	+	Pyridoxal (Vitamin B6, Pyridoxine, Pyridoxamine, Vitamin B6)	0.0249155
Sphaerobacter thermophilus	Paenibacillus larvae	0.031103	+	Thiamine (Vitamin B1, Thiamin)	0.00618755
Sphaerobacter thermophilus	Rhizobium leguminosarum	0.00618755	+	Thiamine (Vitamin B1, Thiamin)	0.00618755
Spirochaeta thermophila	Thermococcus gammatolerans	0.0333333	+	D-Glucose (Glucose)	0.0333333
Spirochaeta thermophila	Xanthomonas campestris	0.0333333	+	D-Glucose (Glucose)	0.0333333
Spirochaeta thermophila	Acidiphilium cryptum	0.0333333	+	D-Glucose (Glucose)	0.0333333
Spirochaeta thermophila	Aeromicrobium marinum	0.1	+	Cellobiose	0.1
Spirochaeta thermophila	Agrobacterium tumefaciens	0.0333333	+	D-Glucose (Glucose)	0.0333333
Spirochaeta thermophila	Archaeoglobus fulgidus	0.0333333	+	D-Glucose (Glucose)	0.0333333
Spirochaeta thermophila	Azotobacter vinelandii	0.0333333	+	D-Glucose (Glucose)	0.0333333
Spirochaeta thermophila	Haloarcula marismortui	0.0333333	+	D-Glucose (Glucose)	0.0333333
Spirochaeta thermophila	Halobacterium salinarum	0.0333333	+	D-Glucose (Glucose)	0.0333333
Spirochaeta thermophila	Haloferax volcanii	0.0333333	+	D-Glucose (Glucose)	0.0333333
Spirochaeta thermophila	Pseudomonas aeruginosa	0.0333333	+	D-Glucose (Glucose)	0.0333333
Spirochaeta thermophila	Pseudomonas mendocina	0.0333333	+	D-Glucose (Glucose)	0.0333333
Spirochaeta thermophila	Ralstonia pickettii	0.0333333	+	D-Glucose (Glucose)	0.0333333
Spirochaeta thermophila	Selenomonas artemidis	0.0333333	+	D-Glucose (Glucose)	0.0333333
Streptococcus parasanguinis	Veillonella atypica	0.000997821	+	L-Lactate ([S]-Lactate, Lactate, D-Lactate, [R]-Lactate)	0.000997821
Streptococcus parasanguinis	Veillonella dispar	0.000997821	+	L-Lactate ([S]-Lactate, Lactate, D-Lactate, [R]-Lactate)	0.000997821
Streptococcus parasanguinis	Aeromicrobium marinum	-0.0152914	-	D-Mannitol (Mannitol)	-0.0152914
Streptococcus parasanguinis	Lactobacillus antri	-0.00661263	-	Pantothenic acid (Vitamin B5, Pantothenate)	-0.00558536
Streptococcus parasanguinis	Lactobacillus antri	-0.00661263	-	D-Fructose (Fructose)	-0.00102727
Streptococcus parasanguinis	Lactobacillus coleohominis	-0.00661263	-	Pantothenic acid (Vitamin B5, Pantothenate)	-0.00558536
Streptococcus parasanguinis	Lactobacillus coleohominis	-0.00661263	-	D-Fructose (Fructose)	-0.00102727
Streptococcus parasanguinis	Lactobacillus delbrueckii	-0.0241419	-	D-Mannitol (Mannitol)	-0.0152914
Streptococcus parasanguinis	Lactobacillus delbrueckii	-0.0241419	-	Pantothenic acid (Vitamin B5, Pantothenate)	-0.00558536
Streptococcus parasanguinis	Lactobacillus delbrueckii	-0.0241419	-	Lactose	-0.00223783
Streptococcus parasanguinis	Lactobacillus delbrueckii	-0.0241419	-	D-Fructose (Fructose)	-0.00102727
Streptococcus parasanguinis	Lactobacillus fermentum	-0.0219041	-	D-Mannitol (Mannitol)	-0.0152914
Streptococcus parasanguinis	Lactobacillus fermentum	-0.0219041	-	Pantothenic acid (Vitamin B5, Pantothenate)	-0.00558536
Streptococcus parasanguinis	Lactobacillus fermentum	-0.0219041	-	D-Fructose (Fructose)	-0.00102727
Streptococcus parasanguinis	Lactobacillus paracasei	-0.0241419	-	D-Mannitol (Mannitol)	-0.0152914
Streptococcus parasanguinis	Lactobacillus paracasei	-0.0241419	-	Pantothenic acid (Vitamin B5, Pantothenate)	-0.00558536
Streptococcus parasanguinis	Lactobacillus paracasei	-0.0241419	-	Lactose	-0.00223783
Streptococcus parasanguinis	Lactobacillus paracasei	-0.0241419	-	D-Fructose (Fructose)	-0.00102727
Streptococcus parasanguinis	Lactobacillus rhamnosus	-0.0241419	-	D-Mannitol (Mannitol)	-0.0152914
Streptococcus parasanguinis	Lactobacillus rhamnosus	-0.0241419	-	Pantothenic acid (Vitamin B5, Pantothenate)	-0.00558536
Streptococcus parasanguinis	Lactobacillus rhamnosus	-0.0241419	-	Lactose	-0.00223783
Streptococcus parasanguinis	Lactobacillus rhamnosus	-0.0241419	-	D-Fructose (Fructose)	-0.00102727
Streptococcus parasanguinis	Lactobacillus vaginalis	-0.00661263	-	Pantothenic acid (Vitamin B5, Pantothenate)	-0.00558536
Streptococcus parasanguinis	Lactobacillus vaginalis	-0.00661263	-	D-Fructose (Fructose)	-0.00102727
Streptococcus parasanguinis	Paenibacillus larvae	-0.00558536	-	Pantothenic acid (Vitamin B5, Pantothenate)	-0.00558536
Streptococcus salivarius	Veillonella atypica	0.00863254	+	L-Lactate ([S]-Lactate, Lactate, D-Lactate, [R]-Lactate)	0.00863254
Streptococcus salivarius	Veillonella dispar	0.00863254	+	L-Lactate ([S]-Lactate, Lactate, D-Lactate, [R]-Lactate)	0.00863254
Streptococcus salivarius	Aeromicrobium marinum	-0.589799	-	L-Arginine (Arginine)	-0.304779
Streptococcus salivarius	Aeromicrobium marinum	-0.589799	-	L-Glutamate (L-Glutamic acid, Glutamate, D-Glutamate)	-0.152728
Streptococcus salivarius	Aeromicrobium marinum	-0.589799	-	D-Mannitol (Mannitol)	-0.132292
Streptococcus salivarius	Deinococcus radiodurans	-0.461666	-	Niacin (Vitamin B3, Nicotinic acid, Nicotinate, Nicotinamide, Vitamin B3)	-0.165497
Streptococcus salivarius	Deinococcus radiodurans	-0.461666	-	L-Glutamate (L-Glutamic acid, Glutamate, D-Glutamate)	-0.152728
Streptococcus salivarius	Deinococcus radiodurans	-0.461666	-	Biotin (Vitamin B7)	-0.105391
Streptococcus salivarius	Deinococcus radiodurans	-0.461666	-	L-Methionine (D-Methionine)	-0.0380506
Streptococcus salivarius	Lactobacillus antri	-0.0572084	-	Pantothenic acid (Vitamin B5, Pantothenate)	-0.0483211
Streptococcus salivarius	Lactobacillus antri	-0.0572084	-	D-Fructose (Fructose)	-0.00888732
Streptococcus salivarius	Lactobacillus coleohominis	-0.0572084	-	Pantothenic acid (Vitamin B5, Pantothenate)	-0.0483211
Streptococcus salivarius	Lactobacillus coleohominis	-0.0572084	-	D-Fructose (Fructose)	-0.00888732
Streptococcus salivarius	Lactobacillus delbrueckii	-0.241386	-	D-Mannitol (Mannitol)	-0.132292
Streptococcus salivarius	Lactobacillus delbrueckii	-0.241386	-	Pantothenic acid (Vitamin B5, Pantothenate)	-0.0483211
Streptococcus salivarius	Lactobacillus delbrueckii	-0.241386	-	Riboflavin (Vitamin B2)	-0.0325253
Streptococcus salivarius	Lactobacillus delbrueckii	-0.241386	-	Lactose	-0.0193604
Streptococcus salivarius	Lactobacillus delbrueckii	-0.241386	-	D-Fructose (Fructose)	-0.00888732
Streptococcus salivarius	Lactobacillus fermentum	-0.189501	-	D-Mannitol (Mannitol)	-0.132292
Streptococcus salivarius	Lactobacillus fermentum	-0.189501	-	Pantothenic acid (Vitamin B5, Pantothenate)	-0.0483211
Streptococcus salivarius	Lactobacillus fermentum	-0.189501	-	D-Fructose (Fructose)	-0.00888732
Streptococcus salivarius	Lactobacillus paracasei	-0.208861	-	D-Mannitol (Mannitol)	-0.132292
Streptococcus salivarius	Lactobacillus paracasei	-0.208861	-	Pantothenic acid (Vitamin B5, Pantothenate)	-0.0483211
Streptococcus salivarius	Lactobacillus paracasei	-0.208861	-	Lactose	-0.0193604
Streptococcus salivarius	Lactobacillus paracasei	-0.208861	-	D-Fructose (Fructose)	-0.00888732
Streptococcus salivarius	Lactobacillus rhamnosus	-0.208861	-	D-Mannitol (Mannitol)	-0.132292
Streptococcus salivarius	Lactobacillus rhamnosus	-0.208861	-	Pantothenic acid (Vitamin B5, Pantothenate)	-0.0483211
Streptococcus salivarius	Lactobacillus rhamnosus	-0.208861	-	Lactose	-0.0193604
Streptococcus salivarius	Lactobacillus rhamnosus	-0.208861	-	D-Fructose (Fructose)	-0.00888732
Streptococcus salivarius	Lactobacillus vaginalis	-0.0572084	-	Pantothenic acid (Vitamin B5, Pantothenate)	-0.0483211
Streptococcus salivarius	Lactobacillus vaginalis	-0.0572084	-	D-Fructose (Fructose)	-0.00888732
Streptococcus salivarius	Paenibacillus larvae	-0.550926	-	Thiamine (Vitamin B1, Thiamin)	-0.199192
Streptococcus salivarius	Paenibacillus larvae	-0.550926	-	Niacin (Vitamin B3, Nicotinic acid, Nicotinate, Nicotinamide, Vitamin B3)	-0.165497
Streptococcus salivarius	Paenibacillus larvae	-0.550926	-	Biotin (Vitamin B7)	-0.105391
Streptococcus salivarius	Paenibacillus larvae	-0.550926	-	Pantothenic acid (Vitamin B5, Pantothenate)	-0.0483211
Streptococcus salivarius	Paenibacillus larvae	-0.550926	-	Riboflavin (Vitamin B2)	-0.0325253
Streptococcus salivarius	Rhizobium leguminosarum	-0.304583	-	Thiamine (Vitamin B1, Thiamin)	-0.199192
Streptococcus salivarius	Rhizobium leguminosarum	-0.304583	-	Biotin (Vitamin B7)	-0.105391
Syntrophobacter fumaroxidans	Veillonella atypica	-0.00113077	-	L-Lactate ([S]-Lactate, Lactate, D-Lactate, [R]-Lactate)	-0.00113077
Syntrophobacter fumaroxidans	Veillonella dispar	-0.00113077	-	L-Lactate ([S]-Lactate, Lactate, D-Lactate, [R]-Lactate)	-0.00113077
Syntrophobacter fumaroxidans	Acidimicrobium ferrooxidans	0.000107234	+	CO2	0.000107234
Syntrophobacter fumaroxidans	Chloroflexus aurantiacus	0.000107234	+	CO2	0.000107234
Syntrophobacter fumaroxidans	Ignicoccus hospitalis	0.000207089	+	CO2	0.000107234
Syntrophobacter fumaroxidans	Ignicoccus hospitalis	0.000207089	+	H2 (Hydrogen)	9.98542e-05
Syntrophobacter fumaroxidans	Methanoculleus marisnigri	0.000225523	+	Formate	0.000125669
Syntrophobacter fumaroxidans	Methanoculleus marisnigri	0.000225523	+	H2 (Hydrogen)	9.98542e-05
Syntrophobacter fumaroxidans	Methanoplanus petrolearius	0.000225523	+	Formate	0.000125669
Syntrophobacter fumaroxidans	Methanoplanus petrolearius	0.000225523	+	H2 (Hydrogen)	9.98542e-05
Syntrophobacter fumaroxidans	Methanopyrus kandleri	0.000207089	+	CO2	0.000107234
Syntrophobacter fumaroxidans	Methanopyrus kandleri	0.000207089	+	H2 (Hydrogen)	9.98542e-05
Syntrophobacter fumaroxidans	Methanosphaerula palustris	0.000423778	+	Formate	0.000125669
Syntrophobacter fumaroxidans	Methanosphaerula palustris	0.000423778	+	CO2	0.000107234
Syntrophobacter fumaroxidans	Methanosphaerula palustris	0.000423778	+	H2 (Hydrogen)	9.98542e-05
Syntrophobacter fumaroxidans	Methanosphaerula palustris	0.000423778	+	Acetate	9.10202e-05
Syntrophobacter fumaroxidans	Methanospirillum hungatei	0.000423778	+	Formate	0.000125669
Syntrophobacter fumaroxidans	Methanospirillum hungatei	0.000423778	+	CO2	0.000107234
Syntrophobacter fumaroxidans	Methanospirillum hungatei	0.000423778	+	H2 (Hydrogen)	9.98542e-05
Syntrophobacter fumaroxidans	Methanospirillum hungatei	0.000423778	+	Acetate	9.10202e-05
Syntrophobacter fumaroxidans	Methylobacillus flagellatus	0.000125669	+	Formate	0.000125669
Syntrophobacter fumaroxidans	Pseudomonas mendocina	0.000216689	+	Formate	0.000125669
Syntrophobacter fumaroxidans	Pseudomonas mendocina	0.000216689	+	Acetate	9.10202e-05
Syntrophobacter fumaroxidans	Ralstonia pickettii	0.000125669	+	Formate	0.000125669
Syntrophothermus lipocalidus	Xanthomonas campestris	0.000145032	+	Acetate	0.000145032
Syntrophothermus lipocalidus	Desulfuromonas acetoxidans	0.000145032	+	Acetate	0.000145032
Syntrophothermus lipocalidus	Haloarcula marismortui	0.000145032	+	Acetate	0.000145032
Syntrophothermus lipocalidus	Haloferax volcanii	0.000145032	+	Acetate	0.000145032
Syntrophothermus lipocalidus	Methanoculleus marisnigri	0.000200242	+	Formate	0.000200242
Syntrophothermus lipocalidus	Methanoplanus petrolearius	0.000200242	+	Formate	0.000200242
Syntrophothermus lipocalidus	Methanosphaerula palustris	0.000345274	+	Formate	0.000200242
Syntrophothermus lipocalidus	Methanosphaerula palustris	0.000345274	+	Acetate	0.000145032
Syntrophothermus lipocalidus	Methanospirillum hungatei	0.000345274	+	Formate	0.000200242
Syntrophothermus lipocalidus	Methanospirillum hungatei	0.000345274	+	Acetate	0.000145032
Syntrophothermus lipocalidus	Methylobacillus flagellatus	0.000200242	+	Formate	0.000200242
Syntrophothermus lipocalidus	Pseudomonas mendocina	0.000345274	+	Formate	0.000200242
Syntrophothermus lipocalidus	Pseudomonas mendocina	0.000345274	+	Acetate	0.000145032
Syntrophothermus lipocalidus	Ralstonia pickettii	0.000200242	+	Formate	0.000200242
Syntrophus aciditrophicus	Veillonella atypica	-0.00136687	-	L-Lactate ([S]-Lactate, Lactate, D-Lactate, [R]-Lactate)	-0.00136687
Syntrophus aciditrophicus	Veillonella dispar	-0.00136687	-	L-Lactate ([S]-Lactate, Lactate, D-Lactate, [R]-Lactate)	-0.00136687
Syntrophus aciditrophicus	Xanthomonas campestris	0.000110024	+	Acetate	0.000110024
Syntrophus aciditrophicus	Desulfuromonas acetoxidans	0.000110024	+	Acetate	0.000110024
Syntrophus aciditrophicus	Haloarcula marismortui	0.000110024	+	Acetate	0.000110024
Syntrophus aciditrophicus	Haloferax volcanii	0.000110024	+	Acetate	0.000110024
Syntrophus aciditrophicus	Methanoculleus marisnigri	0.00027261	+	Formate	0.000151907
Syntrophus aciditrophicus	Methanoculleus marisnigri	0.00027261	+	H2 (Hydrogen)	0.000120703
Syntrophus aciditrophicus	Methanoplanus petrolearius	0.00027261	+	Formate	0.000151907
Syntrophus aciditrophicus	Methanoplanus petrolearius	0.00027261	+	H2 (Hydrogen)	0.000120703
Syntrophus aciditrophicus	Methanosphaerula palustris	0.000309093	+	Formate	0.000151907
Syntrophus aciditrophicus	Methanosphaerula palustris	0.000309093	+	H2 (Hydrogen)	0.000120703
Syntrophus aciditrophicus	Methanosphaerula palustris	0.000309093	+	Acetate	0.000110024
Syntrophus aciditrophicus	Methanosphaerula palustris	0.000309093	+	CO2	-7.35421e-05
Syntrophus aciditrophicus	Methanospirillum hungatei	0.000309093	+	Formate	0.000151907
Syntrophus aciditrophicus	Methanospirillum hungatei	0.000309093	+	H2 (Hydrogen)	0.000120703
Syntrophus aciditrophicus	Methanospirillum hungatei	0.000309093	+	Acetate	0.000110024
Syntrophus aciditrophicus	Methanospirillum hungatei	0.000309093	+	CO2	-7.35421e-05
Syntrophus aciditrophicus	Methylobacillus flagellatus	0.000151907	+	Formate	0.000151907
Syntrophus aciditrophicus	Pseudomonas mendocina	0.000261932	+	Formate	0.000151907
Syntrophus aciditrophicus	Pseudomonas mendocina	0.000261932	+	Acetate	0.000110024
Syntrophus aciditrophicus	Ralstonia pickettii	0.000151907	+	Formate	0.000151907
Syntrophus aciditrophicus	Sphingobium japonicum	0.000120703	+	H2 (Hydrogen)	0.000120703
Thermobifida fusca	Thermococcus gammatolerans	0.0666667	+	D-Glucose (Glucose)	0.0666667
Thermobifida fusca	Xanthomonas campestris	0.0666667	+	D-Glucose (Glucose)	0.0666667
Thermobifida fusca	Acidiphilium cryptum	0.0666667	+	D-Glucose (Glucose)	0.0666667
Thermobifida fusca	Aeromicrobium marinum	0.1	+	Cellobiose	0.1
Thermobifida fusca	Agrobacterium tumefaciens	0.0666667	+	D-Glucose (Glucose)	0.0666667
Thermobifida fusca	Archaeoglobus fulgidus	0.0666667	+	D-Glucose (Glucose)	0.0666667
Thermobifida fusca	Azotobacter vinelandii	0.0666667	+	D-Glucose (Glucose)	0.0666667
Thermobifida fusca	Haloarcula marismortui	0.0666667	+	D-Glucose (Glucose)	0.0666667
Thermobifida fusca	Halobacterium salinarum	0.0666667	+	D-Glucose (Glucose)	0.0666667
Thermobifida fusca	Haloferax volcanii	0.166667	+	D-Xylose (Xylose)	0.1
Thermobifida fusca	Haloferax volcanii	0.166667	+	D-Glucose (Glucose)	0.0666667
Thermobifida fusca	Pseudomonas aeruginosa	0.0666667	+	D-Glucose (Glucose)	0.0666667
Thermobifida fusca	Pseudomonas mendocina	0.0666667	+	D-Glucose (Glucose)	0.0666667
Thermobifida fusca	Ralstonia pickettii	0.0666667	+	D-Glucose (Glucose)	0.0666667
Thermobifida fusca	Selenomonas artemidis	0.0666667	+	D-Glucose (Glucose)	0.0666667
Thermomonospora curvata	Xanthomonas campestris	0.0333333	+	D-Glucose (Glucose)	0.0333333
Thermomonospora curvata	Acidiphilium cryptum	0.0333333	+	D-Glucose (Glucose)	0.0333333
Thermomonospora curvata	Aeromicrobium marinum	0.1	+	Cellobiose	0.1
Thermomonospora curvata	Agrobacterium tumefaciens	0.0333333	+	D-Glucose (Glucose)	0.0333333
Thermomonospora curvata	Archaeoglobus fulgidus	0.0333333	+	D-Glucose (Glucose)	0.0333333
Thermomonospora curvata	Azotobacter vinelandii	0.0333333	+	D-Glucose (Glucose)	0.0333333
Thermomonospora curvata	Haloarcula marismortui	0.0333333	+	D-Glucose (Glucose)	0.0333333
Thermomonospora curvata	Halobacterium salinarum	0.0333333	+	D-Glucose (Glucose)	0.0333333
Thermomonospora curvata	Haloferax volcanii	0.0333333	+	D-Glucose (Glucose)	0.0333333
Thermomonospora curvata	Pseudomonas aeruginosa	0.0333333	+	D-Glucose (Glucose)	0.0333333
Thermomonospora curvata	Pseudomonas mendocina	0.0333333	+	D-Glucose (Glucose)	0.0333333
Thermomonospora curvata	Ralstonia pickettii	0.0333333	+	D-Glucose (Glucose)	0.0333333
Thermomonospora curvata	Selenomonas artemidis	0.0333333	+	D-Glucose (Glucose)	0.0333333
Thermomonospora curvata	Thermococcus gammatolerans	0.0333333	+	D-Glucose (Glucose)	0.0333333
Thermus thermophilus	Desulfovibrio aespoeensis	0.1	+	Glycerol	0.1
Thermus thermophilus	Desulfovibrio fructosovorans	0.1	+	Glycerol	0.1
Thermus thermophilus	Desulfovibrio magneticus	0.1	+	Glycerol	0.1
Thermus thermophilus	Desulfovibrio salexigens	0.1	+	Glycerol	0.1
Thermus thermophilus	Lactobacillus delbrueckii	0.1	+	Glycerol	0.1
Thermus thermophilus	Lactobacillus paracasei	0.1	+	Glycerol	0.1
Thermus thermophilus	Lactobacillus rhamnosus	0.1	+	Glycerol	0.1
Thermus thermophilus	Pseudomonas aeruginosa	0.00342496	+	Putrescine	0.00342496
Veillonella atypica	Acetobacter pasteurianus	-0.00557309	-	L-Lactate ([S]-Lactate, Lactate, D-Lactate, [R]-Lactate)	-0.00557309
Veillonella atypica	Comamonas testosteroni	-0.00461038	-	L-Lactate ([S]-Lactate, Lactate, D-Lactate, [R]-Lactate)	-0.00557309
Veillonella atypica	Comamonas testosteroni	-0.00461038	-	Acetate	0.0004486
Veillonella atypica	Comamonas testosteroni	-0.00461038	-	Propanoate (Propionate)	0.000514107
Veillonella atypica	Desulfobulbus propionicus	-0.00461038	-	L-Lactate ([S]-Lactate, Lactate, D-Lactate, [R]-Lactate)	-0.00557309
Veillonella atypica	Desulfobulbus propionicus	-0.00461038	-	Acetate	0.0004486
Veillonella atypica	Desulfobulbus propionicus	-0.00461038	-	Propanoate (Propionate)	0.000514107
Veillonella atypica	Desulfotomaculum nigrificans	-0.00512449	-	L-Lactate ([S]-Lactate, Lactate, D-Lactate, [R]-Lactate)	-0.00557309
Veillonella atypica	Desulfotomaculum nigrificans	-0.00512449	-	Acetate	0.0004486
Veillonella atypica	Desulfovibrio aespoeensis	-0.00461038	-	L-Lactate ([S]-Lactate, Lactate, D-Lactate, [R]-Lactate)	-0.00557309
Veillonella atypica	Desulfovibrio aespoeensis	-0.00461038	-	Acetate	0.0004486
Veillonella atypica	Desulfovibrio aespoeensis	-0.00461038	-	Propanoate (Propionate)	0.000514107
Veillonella atypica	Desulfovibrio fructosovorans	-0.00461038	-	L-Lactate ([S]-Lactate, Lactate, D-Lactate, [R]-Lactate)	-0.00557309
Veillonella atypica	Desulfovibrio fructosovorans	-0.00461038	-	Acetate	0.0004486
Veillonella atypica	Desulfovibrio fructosovorans	-0.00461038	-	Propanoate (Propionate)	0.000514107
Veillonella atypica	Desulfovibrio magneticus	-0.00461038	-	L-Lactate ([S]-Lactate, Lactate, D-Lactate, [R]-Lactate)	-0.00557309
Veillonella atypica	Desulfovibrio magneticus	-0.00461038	-	Acetate	0.0004486
Veillonella atypica	Desulfovibrio magneticus	-0.00461038	-	Propanoate (Propionate)	0.000514107
Veillonella atypica	Desulfovibrio salexigens	-0.00461038	-	L-Lactate ([S]-Lactate, Lactate, D-Lactate, [R]-Lactate)	-0.00557309
Veillonella atypica	Desulfovibrio salexigens	-0.00461038	-	Acetate	0.0004486
Veillonella atypica	Desulfovibrio salexigens	-0.00461038	-	Propanoate (Propionate)	0.000514107
Veillonella atypica	Eubacterium rectale	0.0004486	+	Acetate	0.0004486
Veillonella atypica	Moorella thermoacetica	-0.00557309	-	L-Lactate ([S]-Lactate, Lactate, D-Lactate, [R]-Lactate)	-0.00557309
Veillonella atypica	Pelotomaculum thermopropionicum	-0.00505898	-	L-Lactate ([S]-Lactate, Lactate, D-Lactate, [R]-Lactate)	-0.00557309
Veillonella atypica	Pelotomaculum thermopropionicum	-0.00505898	-	Propanoate (Propionate)	0.000514107
Veillonella atypica	Pseudomonas aeruginosa	-0.00557309	-	L-Lactate ([S]-Lactate, Lactate, D-Lactate, [R]-Lactate)	-0.00557309
Veillonella atypica	Selenomonas artemidis	-0.00557309	-	L-Lactate ([S]-Lactate, Lactate, D-Lactate, [R]-Lactate)	-0.00557309
Veillonella atypica	Syntrophobacter fumaroxidans	-0.00505898	-	L-Lactate ([S]-Lactate, Lactate, D-Lactate, [R]-Lactate)	-0.00557309
Veillonella atypica	Syntrophobacter fumaroxidans	-0.00505898	-	Propanoate (Propionate)	0.000514107
Veillonella atypica	Syntrophus aciditrophicus	-0.00505898	-	L-Lactate ([S]-Lactate, Lactate, D-Lactate, [R]-Lactate)	-0.00557309
Veillonella atypica	Syntrophus aciditrophicus	-0.00505898	-	Propanoate (Propionate)	0.000514107
Veillonella dispar	Acetobacter pasteurianus	-0.0026716	-	L-Lactate ([S]-Lactate, Lactate, D-Lactate, [R]-Lactate)	-0.0026716
Veillonella dispar	Comamonas testosteroni	-0.00221011	-	L-Lactate ([S]-Lactate, Lactate, D-Lactate, [R]-Lactate)	-0.0026716
Veillonella dispar	Comamonas testosteroni	-0.00221011	-	Acetate	0.000215048
Veillonella dispar	Comamonas testosteroni	-0.00221011	-	Propanoate (Propionate)	0.00024645
Veillonella dispar	Desulfobulbus propionicus	-0.00221011	-	L-Lactate ([S]-Lactate, Lactate, D-Lactate, [R]-Lactate)	-0.0026716
Veillonella dispar	Desulfobulbus propionicus	-0.00221011	-	Acetate	0.000215048
Veillonella dispar	Desulfobulbus propionicus	-0.00221011	-	Propanoate (Propionate)	0.00024645
Veillonella dispar	Desulfotomaculum nigrificans	-0.00245656	-	L-Lactate ([S]-Lactate, Lactate, D-Lactate, [R]-Lactate)	-0.0026716
Veillonella dispar	Desulfotomaculum nigrificans	-0.00245656	-	Acetate	0.000215048
Veillonella dispar	Desulfovibrio aespoeensis	-0.00221011	-	L-Lactate ([S]-Lactate, Lactate, D-Lactate, [R]-Lactate)	-0.0026716
Veillonella dispar	Desulfovibrio aespoeensis	-0.00221011	-	Acetate	0.000215048
Veillonella dispar	Desulfovibrio aespoeensis	-0.00221011	-	Propanoate (Propionate)	0.00024645
Veillonella dispar	Desulfovibrio fructosovorans	-0.00221011	-	L-Lactate ([S]-Lactate, Lactate, D-Lactate, [R]-Lactate)	-0.0026716
Veillonella dispar	Desulfovibrio fructosovorans	-0.00221011	-	Acetate	0.000215048
Veillonella dispar	Desulfovibrio fructosovorans	-0.00221011	-	Propanoate (Propionate)	0.00024645
Veillonella dispar	Desulfovibrio magneticus	-0.00221011	-	L-Lactate ([S]-Lactate, Lactate, D-Lactate, [R]-Lactate)	-0.0026716
Veillonella dispar	Desulfovibrio magneticus	-0.00221011	-	Acetate	0.000215048
Veillonella dispar	Desulfovibrio magneticus	-0.00221011	-	Propanoate (Propionate)	0.00024645
Veillonella dispar	Desulfovibrio salexigens	-0.00221011	-	L-Lactate ([S]-Lactate, Lactate, D-Lactate, [R]-Lactate)	-0.0026716
Veillonella dispar	Desulfovibrio salexigens	-0.00221011	-	Acetate	0.000215048
Veillonella dispar	Desulfovibrio salexigens	-0.00221011	-	Propanoate (Propionate)	0.00024645
Veillonella dispar	Eubacterium rectale	0.000215048	+	Acetate	0.000215048
Veillonella dispar	Moorella thermoacetica	-0.0026716	-	L-Lactate ([S]-Lactate, Lactate, D-Lactate, [R]-Lactate)	-0.0026716
Veillonella dispar	Pelotomaculum thermopropionicum	-0.00242515	-	L-Lactate ([S]-Lactate, Lactate, D-Lactate, [R]-Lactate)	-0.0026716
Veillonella dispar	Pelotomaculum thermopropionicum	-0.00242515	-	Propanoate (Propionate)	0.00024645
Veillonella dispar	Pseudomonas aeruginosa	-0.0026716	-	L-Lactate ([S]-Lactate, Lactate, D-Lactate, [R]-Lactate)	-0.0026716
Veillonella dispar	Selenomonas artemidis	-0.0026716	-	L-Lactate ([S]-Lactate, Lactate, D-Lactate, [R]-Lactate)	-0.0026716
Veillonella dispar	Syntrophobacter fumaroxidans	-0.00242515	-	L-Lactate ([S]-Lactate, Lactate, D-Lactate, [R]-Lactate)	-0.0026716
Veillonella dispar	Syntrophobacter fumaroxidans	-0.00242515	-	Propanoate (Propionate)	0.00024645
Veillonella dispar	Syntrophus aciditrophicus	-0.00242515	-	L-Lactate ([S]-Lactate, Lactate, D-Lactate, [R]-Lactate)	-0.0026716
Veillonella dispar	Syntrophus aciditrophicus	-0.00242515	-	Propanoate (Propionate)	0.00024645
[C] Caproate (Hexanoate) consumers (3)	[G] Roseburia (2)	-0.00127118	-	L-Fucose	-0.000618534
[C] Caproate (Hexanoate) consumers (3)	[G] Roseburia (2)	-0.00127118	-	L-Lactate ([S]-Lactate, Lactate, D-Lactate, [R]-Lactate)	-0.000417136
[C] Caproate (Hexanoate) consumers (3)	[G] Roseburia (2)	-0.00127118	-	D-Arabinose (L-Arabinose, Arabinose, L-Arabinopyranose, L-Arabinofuranose)	-0.000237351
[C] Caproate (Hexanoate) consumers (3)	[G] Roseburia (2)	-0.00127118	-	D-Glucose (Glucose)	-0.000121684
[C] Caproate (Hexanoate) consumers (3)	[G] Roseburia (2)	-0.00127118	-	Acetate	0.000123527
[C] Formaldehyde consumers (3)	[G] Roseburia (2)	-0.000351037	-	L-Lactate ([S]-Lactate, Lactate, D-Lactate, [R]-Lactate)	-0.00017057
[C] Formaldehyde consumers (3)	[G] Roseburia (2)	-0.000351037	-	D-Xylose (Xylose)	-0.000125611
[C] Formaldehyde consumers (3)	[G] Roseburia (2)	-0.000351037	-	D-Arabinose (L-Arabinose, Arabinose, L-Arabinopyranose, L-Arabinofuranose)	-5.48568e-05
[C] Formaldehyde consumers (3)	[G] Burkholderia (7)	0.000846518	+	N2	0.000846518
[C] Formaldehyde consumers (3)	[G] Frankia (2)	0.00882797	+	N2	0.00882797
[C] Formaldehyde consumers (3)	[G] Mesorhizobium (3)	0.00882797	+	N2	0.00882797
[C] Formaldehyde consumers (3)	[C] Sulfate producers (22)	0.00204831	+	N2	0.00291459
[C] Formaldehyde consumers (3)	[C] Sulfate producers (22)	0.00204831	+	NH3 (Ammonia, NH4+, Ammonium)	6.16177e-06
[C] Formaldehyde consumers (3)	[C] Sulfate producers (22)	0.00204831	+	D-Arabinose (L-Arabinose, Arabinose, L-Arabinopyranose, L-Arabinofuranose)	-8.08338e-07
[C] Formaldehyde consumers (3)	[C] Sulfate producers (22)	0.00204831	+	D-Galactose	-1.05989e-06
[C] Formaldehyde consumers (3)	[C] Sulfate producers (22)	0.00204831	+	D-Xylose (Xylose)	-1.85093e-06
[C] Formaldehyde consumers (3)	[C] Sulfate producers (22)	0.00204831	+	Formate	-1.46373e-05
[C] Formaldehyde consumers (3)	[C] Sulfate producers (22)	0.00204831	+	Nitrate	-0.000152337
[C] Formaldehyde consumers (3)	[C] Sulfate producers (22)	0.00204831	+	Methanol	-0.000342068
[C] Formaldehyde consumers (3)	[C] Sulfate producers (22)	0.00204831	+	L-Malate ([S]-Malate, L-Malic acid, Malate, D-Malate, [R]-Malate)	-0.00035968
[C] Galactitol consumers (2)	[G] Corynebacterium (2)	0.0018359	+	Adenosylcobalamin (Vitamin B12, Cobamide coenzyme, Cob[II]alamin, Vitamin B12r, Cob[I]alamin, Vitamin B12s, Aquacobalamin, Cobal... <Preview truncated at 128 characters>	0.0018359
[C] Hydrogen gas consumers & producers (3)	[G] Roseburia (2)	-0.00393232	-	L-Lactate ([S]-Lactate, Lactate, D-Lactate, [R]-Lactate)	-0.00244777
[C] Hydrogen gas consumers & producers (3)	[G] Roseburia (2)	-0.00393232	-	Acetate	-0.00122225
[C] Hydrogen gas consumers & producers (3)	[G] Roseburia (2)	-0.00393232	-	D-Glucose (Glucose)	-0.000262302
[C] Hydrogen gas consumers & producers (3)	[G] Acidithiobacillus (2)	0.000244935	+	CO2	0.000244935
[C] Pimelate consumers (4)	[G] Roseburia (2)	-0.000977568	-	L-Fucose	-0.000618534
[C] Pimelate consumers (4)	[G] Roseburia (2)	-0.000977568	-	D-Arabinose (L-Arabinose, Arabinose, L-Arabinopyranose, L-Arabinofuranose)	-0.000237351
[C] Pimelate consumers (4)	[G] Roseburia (2)	-0.000977568	-	D-Glucose (Glucose)	-0.000121684
[C] Stearic acid (Stearate) consumers (2)	[G] Roseburia (2)	-0.000293608	-	L-Lactate ([S]-Lactate, Lactate, D-Lactate, [R]-Lactate)	-0.000417136
[C] Stearic acid (Stearate) consumers (2)	[G] Roseburia (2)	-0.000293608	-	Acetate	0.000123527
[C] Sulfate producers (22)	[G] Roseburia (2)	-0.000119441	-	Acetate	-7.60706e-05
[C] Sulfate producers (22)	[G] Roseburia (2)	-0.000119441	-	D-Xylose (Xylose)	-2.61171e-05
[C] Sulfate producers (22)	[G] Roseburia (2)	-0.000119441	-	D-Arabinose (L-Arabinose, Arabinose, L-Arabinopyranose, L-Arabinofuranose)	-1.14059e-05
[C] Sulfate producers (22)	[G] Roseburia (2)	-0.000119441	-	D-Glucose (Glucose)	-5.84749e-06
[G] Achromobacter (2)	[G] Roseburia (2)	-0.000604283	-	D-Xylose (Xylose)	-0.000493738
[G] Achromobacter (2)	[G] Roseburia (2)	-0.000604283	-	D-Glucose (Glucose)	-0.000110545
[G] Aeromonas (2)	[G] Roseburia (2)	-0.00233842	-	Melibiose	-0.00103033
[G] Aeromonas (2)	[G] Roseburia (2)	-0.00233842	-	L-Lactate ([S]-Lactate, Lactate, D-Lactate, [R]-Lactate)	-0.000648502
[G] Aeromonas (2)	[G] Roseburia (2)	-0.00233842	-	D-Arabinose (L-Arabinose, Arabinose, L-Arabinopyranose, L-Arabinofuranose)	-0.000291121
[G] Aeromonas (2)	[G] Roseburia (2)	-0.00233842	-	Raffinose	-0.000183751
[G] Aeromonas (2)	[G] Roseburia (2)	-0.00233842	-	D-Glucose (Glucose)	-0.000106926
[G] Aeromonas (2)	[G] Roseburia (2)	-0.00233842	-	Cellobiose	-7.77895e-05
[G] Burkholderia (7)	[G] Methylobacterium (3)	0.0494712	+	Glycerol	0.0505765
[G] Burkholderia (7)	[G] Methylobacterium (3)	0.0494712	+	N2	-0.00110534
[G] Burkholderia (7)	[G] Propionibacterium (2)	0.101654	+	Glycerol	0.101654
[G] Burkholderia (7)	[C] Hydrogen gas consumers & producers (3)	0.0352492	+	Glycerol	0.0355278
[G] Burkholderia (7)	[C] Hydrogen gas consumers & producers (3)	0.0352492	+	N2	-0.000278631
[G] Burkholderia (7)	[C] Formaldehyde consumers (3)	0.0570605	+	Glycerol	0.0583354
[G] Burkholderia (7)	[C] Formaldehyde consumers (3)	0.0570605	+	N2	-0.00127491
[G] Burkholderia (7)	[C] Acetoin consumers (2)	0.101654	+	Glycerol	0.101654
[G] Corynebacterium (2)	[G] Mycobacterium (4)	0.000115364	+	Menaquinone (Vitamin K2)	0.000115364
[G] Geobacter (5)	[G] Roseburia (2)	-0.00101565	-	Acetate	-0.00101565
[G] Geobacter (5)	[G] Acidithiobacillus (2)	0.000169978	+	CO2	0.000169978
[G] Mesorhizobium (3)	[C] Pimelate consumers (4)	0.000107526	+	Adenosylcobalamin (Vitamin B12, Cobamide coenzyme, Cob[II]alamin, Vitamin B12r, Cob[I]alamin, Vitamin B12s, Aquacobalamin, Cobal... <Preview truncated at 128 characters>	0.000107526
[G] Mesorhizobium (3)	[G] Corynebacterium (2)	0.00227526	+	Adenosylcobalamin (Vitamin B12, Cobamide coenzyme, Cob[II]alamin, Vitamin B12r, Cob[I]alamin, Vitamin B12s, Aquacobalamin, Cobal... <Preview truncated at 128 characters>	0.00227526
[G] Methylobacterium (3)	[G] Roseburia (2)	-0.000351037	-	L-Lactate ([S]-Lactate, Lactate, D-Lactate, [R]-Lactate)	-0.00017057
[G] Methylobacterium (3)	[G] Roseburia (2)	-0.000351037	-	D-Xylose (Xylose)	-0.000125611
[G] Methylobacterium (3)	[G] Roseburia (2)	-0.000351037	-	D-Arabinose (L-Arabinose, Arabinose, L-Arabinopyranose, L-Arabinofuranose)	-5.48568e-05
[G] Mycobacterium (4)	[G] Corynebacterium (2)	0.0018359	+	Adenosylcobalamin (Vitamin B12, Cobamide coenzyme, Cob[II]alamin, Vitamin B12r, Cob[I]alamin, Vitamin B12s, Aquacobalamin, Cobal... <Preview truncated at 128 characters>	0.0018359
[G] Nitrobacter (2)	[G] Pyrobaculum (2)	0.229008	+	Nitrate	0.229008
[G] Nitrobacter (2)	[C] Caproate (Hexanoate) consumers (3)	0.14631	+	Nitrate	0.14631
[G] Nitrobacter (2)	[C] Pimelate consumers (4)	0.0945901	+	Nitrate	0.0945901
[G] Nitrobacter (2)	[C] Methane consumers (9)	0.0398099	+	Nitrate	0.0398099
[G] Nitrobacter (2)	[C] Hydrogen gas consumers & producers (3)	0.0287217	+	Nitrate	0.0287217
[G] Nitrobacter (2)	[C] Sulfate producers (22)	0.0345062	+	Nitrate	0.0345062
[G] Nitrobacter (2)	[C] Formaldehyde consumers (3)	0.0975885	+	Nitrate	0.0975885
[G] Nitrobacter (2)	[G] Achromobacter (2)	0.0924971	+	Nitrate	0.0924971
[G] Nitrobacter (2)	[G] Geobacter (5)	0.121748	+	Nitrate	0.121748
[G] Propionibacterium (2)	[C] Pimelate consumers (4)	0.00012833	+	Adenosylcobalamin (Vitamin B12, Cobamide coenzyme, Cob[II]alamin, Vitamin B12r, Cob[I]alamin, Vitamin B12s, Aquacobalamin, Cobal... <Preview truncated at 128 characters>	0.000298849
[G] Propionibacterium (2)	[C] Pimelate consumers (4)	0.00012833	+	D-Glucose (Glucose)	-0.00017052
[G] Propionibacterium (2)	[G] Roseburia (2)	-0.000591261	-	L-Lactate ([S]-Lactate, Lactate, D-Lactate, [R]-Lactate)	-0.00068059
[G] Propionibacterium (2)	[G] Roseburia (2)	-0.000591261	-	D-Glucose (Glucose)	-0.000112216
[G] Propionibacterium (2)	[G] Roseburia (2)	-0.000591261	-	Acetate	0.000201545
[G] Propionibacterium (2)	[G] Acidithiobacillus (2)	0.000121672	+	CO2	0.000121672
[G] Propionibacterium (2)	[G] Corynebacterium (2)	0.00632365	+	Adenosylcobalamin (Vitamin B12, Cobamide coenzyme, Cob[II]alamin, Vitamin B12r, Cob[I]alamin, Vitamin B12s, Aquacobalamin, Cobal... <Preview truncated at 128 characters>	0.00632365
[G] Propionibacterium (2)	[G] Geobacter (5)	0.000275265	+	Acetate	0.000201545
[G] Propionibacterium (2)	[G] Geobacter (5)	0.000275265	+	Propanoate (Propionate)	7.37202e-05
[G] Roseburia (2)	[G] Aeromonas (2)	-0.322521	-	Melibiose	-0.261087
[G] Roseburia (2)	[G] Aeromonas (2)	-0.322521	-	L-Lactate ([S]-Lactate, Lactate, D-Lactate, [R]-Lactate)	-0.087577
[G] Roseburia (2)	[G] Aeromonas (2)	-0.322521	-	Raffinose	-0.0465628
[G] Roseburia (2)	[G] Aeromonas (2)	-0.322521	-	D-Arabinose (L-Arabinose, Arabinose, L-Arabinopyranose, L-Arabinofuranose)	-0.0237704
[G] Roseburia (2)	[G] Aeromonas (2)	-0.322521	-	Cellobiose	-0.0197119
[G] Roseburia (2)	[G] Aeromonas (2)	-0.322521	-	D-Glucose (Glucose)	0.0445467
[G] Roseburia (2)	[G] Aeromonas (2)	-0.322521	-	L-Rhamnose (Rhamnose, D-Rhamnose)	0.0716418
[G] Roseburia (2)	[G] Propionibacterium (2)	-0.0600631	-	L-Lactate ([S]-Lactate, Lactate, D-Lactate, [R]-Lactate)	-0.122243
[G] Roseburia (2)	[G] Propionibacterium (2)	-0.0600631	-	D-Glucose (Glucose)	0.0621798
[G] Roseburia (2)	[C] Pimelate consumers (4)	-0.00661743	-	L-Fucose	-0.0794056
[G] Roseburia (2)	[C] Pimelate consumers (4)	-0.00661743	-	D-Arabinose (L-Arabinose, Arabinose, L-Arabinopyranose, L-Arabinofuranose)	-0.00981822
[G] Roseburia (2)	[C] Pimelate consumers (4)	-0.00661743	-	D-Mannose (Mannose)	0.00529301
[G] Roseburia (2)	[C] Pimelate consumers (4)	-0.00661743	-	D-Galactose	0.0103261
[G] Roseburia (2)	[C] Pimelate consumers (4)	-0.00661743	-	D-Glucose (Glucose)	0.025683
[G] Roseburia (2)	[C] Pimelate consumers (4)	-0.00661743	-	D-Ribose (Ribose)	0.0413043
[G] Roseburia (2)	[C] Hydrogen gas consumers & producers (3)	-0.0991503	-	Acetate	-0.151943
[G] Roseburia (2)	[C] Hydrogen gas consumers & producers (3)	-0.0991503	-	L-Lactate ([S]-Lactate, Lactate, D-Lactate, [R]-Lactate)	-0.106911
[G] Roseburia (2)	[C] Hydrogen gas consumers & producers (3)	-0.0991503	-	CO2	0.00760252
[G] Roseburia (2)	[C] Hydrogen gas consumers & producers (3)	-0.0991503	-	H2 (Hydrogen)	0.0202556
[G] Roseburia (2)	[C] Hydrogen gas consumers & producers (3)	-0.0991503	-	Propanoate (Propionate)	0.0272069
[G] Roseburia (2)	[C] Hydrogen gas consumers & producers (3)	-0.0991503	-	Butyrate	0.0274499
[G] Roseburia (2)	[C] Hydrogen gas consumers & producers (3)	-0.0991503	-	D-Glucose (Glucose)	0.0326496
[G] Roseburia (2)	[C] Hydrogen gas consumers & producers (3)	-0.0991503	-	Formate	0.0445396
[G] Streptomyces (3)	[G] Corynebacterium (2)	0.00186728	+	Adenosylcobalamin (Vitamin B12, Cobamide coenzyme, Cob[II]alamin, Vitamin B12r, Cob[I]alamin, Vitamin B12s, Aquacobalamin, Cobal... <Preview truncated at 128 characters>	0.00186728
[C] Acetoin consumers (2)	Desulfuromonas acetoxidans	0.000229051	+	Acetate	0.000229051
[C] Acetoin consumers (2)	Haloarcula marismortui	0.000229051	+	Acetate	0.000229051
[C] Acetoin consumers (2)	Haloferax volcanii	0.000229051	+	Acetate	0.000229051
[C] Acetoin consumers (2)	Methanoculleus marisnigri	0.000399002	+	Formate	0.000222337
[C] Acetoin consumers (2)	Methanoculleus marisnigri	0.000399002	+	H2 (Hydrogen)	0.000176665
[C] Acetoin consumers (2)	Methanoplanus petrolearius	0.000399002	+	Formate	0.000222337
[C] Acetoin consumers (2)	Methanoplanus petrolearius	0.000399002	+	H2 (Hydrogen)	0.000176665
[C] Acetoin consumers (2)	Methanosphaerula palustris	0.00050246	+	Acetate	0.000229051
[C] Acetoin consumers (2)	Methanosphaerula palustris	0.00050246	+	Formate	0.000222337
[C] Acetoin consumers (2)	Methanosphaerula palustris	0.00050246	+	H2 (Hydrogen)	0.000176665
[C] Acetoin consumers (2)	Methanosphaerula palustris	0.00050246	+	CO2	-0.000125594
[C] Acetoin consumers (2)	Methanospirillum hungatei	0.00050246	+	Acetate	0.000229051
[C] Acetoin consumers (2)	Methanospirillum hungatei	0.00050246	+	Formate	0.000222337
[C] Acetoin consumers (2)	Methanospirillum hungatei	0.00050246	+	H2 (Hydrogen)	0.000176665
[C] Acetoin consumers (2)	Methanospirillum hungatei	0.00050246	+	CO2	-0.000125594
[C] Acetoin consumers (2)	Sphingobium japonicum	0.000176665	+	H2 (Hydrogen)	0.000176665
[C] Acetoin consumers (2)	Streptococcus parasanguinis	-0.202899	-	Choline	-0.202899
[C] Acetoin consumers (2)	Veillonella atypica	-0.000844972	-	L-Lactate ([S]-Lactate, Lactate, D-Lactate, [R]-Lactate)	-0.000844972
[C] Acetoin consumers (2)	Veillonella dispar	-0.000844972	-	L-Lactate ([S]-Lactate, Lactate, D-Lactate, [R]-Lactate)	-0.000844972
[C] Caproate (Hexanoate) consumers (3)	Catenibacterium mitsuokai	-0.00186242	-	D-Galactose	-0.00114493
[C] Caproate (Hexanoate) consumers (3)	Catenibacterium mitsuokai	-0.00186242	-	D-Glucose (Glucose)	-0.000447667
[C] Caproate (Hexanoate) consumers (3)	Catenibacterium mitsuokai	-0.00186242	-	D-Mannose (Mannose)	-0.000269818
[C] Caproate (Hexanoate) consumers (3)	Desulfuromonas acetoxidans	0.000123527	+	Acetate	0.000123527
[C] Caproate (Hexanoate) consumers (3)	Eubacterium rectale	-0.00127991	-	D-Arabinose (L-Arabinose, Arabinose, L-Arabinopyranose, L-Arabinofuranose)	-0.0008732
[C] Caproate (Hexanoate) consumers (3)	Eubacterium rectale	-0.00127991	-	D-Glucose (Glucose)	-0.000447667
[C] Caproate (Hexanoate) consumers (3)	Eubacterium rectale	-0.00127991	-	CO2	-8.25677e-05
[C] Caproate (Hexanoate) consumers (3)	Eubacterium rectale	-0.00127991	-	Acetate	0.000123527
[C] Caproate (Hexanoate) consumers (3)	Methanoculleus marisnigri	0.000306067	+	Formate	0.000170551
[C] Caproate (Hexanoate) consumers (3)	Methanoculleus marisnigri	0.000306067	+	H2 (Hydrogen)	0.000135516
[C] Caproate (Hexanoate) consumers (3)	Methanoplanus petrolearius	0.000306067	+	Formate	0.000170551
[C] Caproate (Hexanoate) consumers (3)	Methanoplanus petrolearius	0.000306067	+	H2 (Hydrogen)	0.000135516
[C] Caproate (Hexanoate) consumers (3)	Methanosphaerula palustris	0.000347027	+	Formate	0.000170551
[C] Caproate (Hexanoate) consumers (3)	Methanosphaerula palustris	0.000347027	+	H2 (Hydrogen)	0.000135516
[C] Caproate (Hexanoate) consumers (3)	Methanosphaerula palustris	0.000347027	+	Acetate	0.000123527
[C] Caproate (Hexanoate) consumers (3)	Methanosphaerula palustris	0.000347027	+	CO2	-8.25677e-05
[C] Caproate (Hexanoate) consumers (3)	Methanospirillum hungatei	0.000347027	+	Formate	0.000170551
[C] Caproate (Hexanoate) consumers (3)	Methanospirillum hungatei	0.000347027	+	H2 (Hydrogen)	0.000135516
[C] Caproate (Hexanoate) consumers (3)	Methanospirillum hungatei	0.000347027	+	Acetate	0.000123527
[C] Caproate (Hexanoate) consumers (3)	Methanospirillum hungatei	0.000347027	+	CO2	-8.25677e-05
[C] Caproate (Hexanoate) consumers (3)	Methylobacillus flagellatus	0.000170551	+	Formate	0.000170551
[C] Caproate (Hexanoate) consumers (3)	Sphingobium japonicum	0.000135516	+	H2 (Hydrogen)	0.000135516
[C] Caproate (Hexanoate) consumers (3)	Streptococcus parasanguinis	-0.0052825	-	D-Mannitol (Mannitol)	-0.0052825
[C] Caproate (Hexanoate) consumers (3)	Streptococcus salivarius	-0.0115956	-	L-Histidine (Histidine)	-0.00631311
[C] Caproate (Hexanoate) consumers (3)	Streptococcus salivarius	-0.0115956	-	D-Mannitol (Mannitol)	-0.0052825
[C] Caproate (Hexanoate) consumers (3)	Veillonella atypica	-0.00153462	-	L-Lactate ([S]-Lactate, Lactate, D-Lactate, [R]-Lactate)	-0.00153462
[C] Caproate (Hexanoate) consumers (3)	Veillonella dispar	-0.00153462	-	L-Lactate ([S]-Lactate, Lactate, D-Lactate, [R]-Lactate)	-0.00153462
[C] Formaldehyde consumers (3)	Agrobacterium tumefaciens	0.00781696	+	N2	0.00882797
[C] Formaldehyde consumers (3)	Agrobacterium tumefaciens	0.00781696	+	Nitrate	-0.00101101
[C] Formaldehyde consumers (3)	Azorhizobium caulinodans	0.00882797	+	N2	0.00882797
[C] Formaldehyde consumers (3)	Azotobacter vinelandii	0.00882797	+	N2	0.00882797
[C] Formaldehyde consumers (3)	Beijerinckia indica	0.00882797	+	N2	0.00882797
[C] Formaldehyde consumers (3)	Catenibacterium mitsuokai	-0.000264618	-	D-Galactose	-0.000264618
[C] Formaldehyde consumers (3)	Ensifer meliloti	0.00733722	+	N2	0.00882797
[C] Formaldehyde consumers (3)	Ensifer meliloti	0.00733722	+	L-Malate ([S]-Malate, L-Malic acid, Malate, D-Malate, [R]-Malate)	-0.00149075
[C] Formaldehyde consumers (3)	Eubacterium rectale	-0.000517962	-	L-Aspartate (Aspartate, D-Aspartate)	-0.000316147
[C] Formaldehyde consumers (3)	Eubacterium rectale	-0.000517962	-	D-Arabinose (L-Arabinose, Arabinose, L-Arabinopyranose, L-Arabinofuranose)	-0.000201815
[C] Formaldehyde consumers (3)	Rhizobium leguminosarum	0.00733722	+	N2	0.00882797
[C] Formaldehyde consumers (3)	Rhizobium leguminosarum	0.00733722	+	L-Malate ([S]-Malate, L-Malic acid, Malate, D-Malate, [R]-Malate)	-0.00149075
[C] Formaldehyde consumers (3)	Streptococcus salivarius	-0.000316147	-	L-Aspartate (Aspartate, D-Aspartate)	-0.000316147
[C] Formaldehyde consumers (3)	Veillonella atypica	-0.000627516	-	L-Lactate ([S]-Lactate, Lactate, D-Lactate, [R]-Lactate)	-0.000627516
[C] Formaldehyde consumers (3)	Veillonella dispar	-0.000627516	-	L-Lactate ([S]-Lactate, Lactate, D-Lactate, [R]-Lactate)	-0.000627516
[C] Galactitol consumers (2)	Deinococcus radiodurans	0.0018359	+	Adenosylcobalamin (Vitamin B12, Cobamide coenzyme, Cob[II]alamin, Vitamin B12r, Cob[I]alamin, Vitamin B12s, Aquacobalamin, Cobal... <Preview truncated at 128 characters>	0.0018359
[C] Galactitol consumers (2)	Lactobacillus delbrueckii	0.000421591	+	Adenosylcobalamin (Vitamin B12, Cobamide coenzyme, Cob[II]alamin, Vitamin B12r, Cob[I]alamin, Vitamin B12s, Aquacobalamin, Cobal... <Preview truncated at 128 characters>	0.0018359
[C] Galactitol consumers (2)	Lactobacillus delbrueckii	0.000421591	+	D-Mannitol (Mannitol)	-0.00141431
[C] Galactitol consumers (2)	Pseudomonas aeruginosa	0.0018359	+	Adenosylcobalamin (Vitamin B12, Cobamide coenzyme, Cob[II]alamin, Vitamin B12r, Cob[I]alamin, Vitamin B12s, Aquacobalamin, Cobal... <Preview truncated at 128 characters>	0.0018359
[C] Galactitol consumers (2)	Streptococcus parasanguinis	-0.00141431	-	D-Mannitol (Mannitol)	-0.00141431
[C] Galactitol consumers (2)	Streptococcus salivarius	-0.00141431	-	D-Mannitol (Mannitol)	-0.00141431
[C] Hydrogen gas consumers & producers (3)	Acidimicrobium ferrooxidans	0.000478001	+	CO2	0.000478001
[C] Hydrogen gas consumers & producers (3)	Catenibacterium mitsuokai	-0.000964994	-	D-Glucose (Glucose)	-0.000964994
[C] Hydrogen gas consumers & producers (3)	Chloroflexus aurantiacus	0.000478001	+	CO2	0.000478001
[C] Hydrogen gas consumers & producers (3)	Eubacterium rectale	-0.00170924	-	Acetate	-0.00122225
[C] Hydrogen gas consumers & producers (3)	Eubacterium rectale	-0.00170924	-	D-Glucose (Glucose)	-0.000964994
[C] Hydrogen gas consumers & producers (3)	Eubacterium rectale	-0.00170924	-	CO2	0.000478001
[C] Hydrogen gas consumers & producers (3)	Veillonella atypica	-0.00900521	-	L-Lactate ([S]-Lactate, Lactate, D-Lactate, [R]-Lactate)	-0.00900521
[C] Hydrogen gas consumers & producers (3)	Veillonella dispar	-0.00900521	-	L-Lactate ([S]-Lactate, Lactate, D-Lactate, [R]-Lactate)	-0.00900521
[C] Methane consumers (9)	Acidimicrobium ferrooxidans	0.000302849	+	CO2	0.000302849
[C] Methane consumers (9)	Chloroflexus aurantiacus	0.000302849	+	CO2	0.000302849
[C] Methane consumers (9)	Desulfobacterium autotrophicum	0.000302849	+	CO2	0.000302849
[C] Methane consumers (9)	Desulfobulbus propionicus	0.000302849	+	CO2	0.000302849
[C] Methane consumers (9)	Desulfovibrio aespoeensis	0.000302849	+	CO2	0.000302849
[C] Methane consumers (9)	Desulfovibrio fructosovorans	0.000302849	+	CO2	0.000302849
[C] Methane consumers (9)	Desulfovibrio magneticus	0.000302849	+	CO2	0.000302849
[C] Methane consumers (9)	Desulfovibrio salexigens	0.000302849	+	CO2	0.000302849
[C] Methane consumers (9)	Ignicoccus hospitalis	0.000302849	+	CO2	0.000302849
[C] Methane consumers (9)	Methanopyrus kandleri	0.000302849	+	CO2	0.000302849
[C] Methane consumers (9)	Methanosphaerula palustris	0.000302849	+	CO2	0.000302849
[C] Methane consumers (9)	Methanospirillum hungatei	0.000302849	+	CO2	0.000302849
[C] Methane consumers (9)	Syntrophus aciditrophicus	0.000302849	+	CO2	0.000302849
[C] Pimelate consumers (4)	Catenibacterium mitsuokai	-0.00186242	-	D-Galactose	-0.00114493
[C] Pimelate consumers (4)	Catenibacterium mitsuokai	-0.00186242	-	D-Glucose (Glucose)	-0.000447667
[C] Pimelate consumers (4)	Catenibacterium mitsuokai	-0.00186242	-	D-Mannose (Mannose)	-0.000269818
[C] Pimelate consumers (4)	Desulfovibrio aespoeensis	0.000394269	+	Formate	0.000394269
[C] Pimelate consumers (4)	Desulfovibrio fructosovorans	0.000394269	+	Formate	0.000394269
[C] Pimelate consumers (4)	Desulfovibrio magneticus	0.000394269	+	Formate	0.000394269
[C] Pimelate consumers (4)	Desulfovibrio salexigens	0.000394269	+	Formate	0.000394269
[C] Pimelate consumers (4)	Eubacterium rectale	-0.00132087	-	D-Arabinose (L-Arabinose, Arabinose, L-Arabinopyranose, L-Arabinofuranose)	-0.0008732
[C] Pimelate consumers (4)	Eubacterium rectale	-0.00132087	-	D-Glucose (Glucose)	-0.000447667
[C] Pimelate consumers (4)	Methanoculleus marisnigri	0.000394269	+	Formate	0.000394269
[C] Pimelate consumers (4)	Methanoplanus petrolearius	0.000394269	+	Formate	0.000394269
[C] Pimelate consumers (4)	Methanosphaerula palustris	0.000394269	+	Formate	0.000394269
[C] Pimelate consumers (4)	Methanospirillum hungatei	0.000394269	+	Formate	0.000394269
[C] Pimelate consumers (4)	Methylobacillus flagellatus	0.000394269	+	Formate	0.000394269
[C] Pimelate consumers (4)	Mycoplasma capricolum	-0.000220765	-	Pantothenic acid (Vitamin B5, Pantothenate)	-0.000220765
[C] Pimelate consumers (4)	Streptococcus parasanguinis	-0.00550326	-	D-Mannitol (Mannitol)	-0.0052825
[C] Pimelate consumers (4)	Streptococcus parasanguinis	-0.00550326	-	Pantothenic acid (Vitamin B5, Pantothenate)	-0.000220765
[C] Pimelate consumers (4)	Streptococcus salivarius	-0.018769	-	L-Histidine (Histidine)	-0.00631311
[C] Pimelate consumers (4)	Streptococcus salivarius	-0.018769	-	Biotin (Vitamin B7)	-0.00549874
[C] Pimelate consumers (4)	Streptococcus salivarius	-0.018769	-	D-Mannitol (Mannitol)	-0.0052825
[C] Pimelate consumers (4)	Streptococcus salivarius	-0.018769	-	Niacin (Vitamin B3, Nicotinic acid, Nicotinate, Nicotinamide, Vitamin B3)	-0.000756109
[C] Pimelate consumers (4)	Streptococcus salivarius	-0.018769	-	L-Glutamate (L-Glutamic acid, Glutamate, D-Glutamate)	-0.000697769
[C] Pimelate consumers (4)	Streptococcus salivarius	-0.018769	-	Pantothenic acid (Vitamin B5, Pantothenate)	-0.000220765
[C] Stearic acid (Stearate) consumers (2)	Desulfuromonas acetoxidans	0.000123527	+	Acetate	0.000123527
[C] Stearic acid (Stearate) consumers (2)	Haloarcula marismortui	0.000123527	+	Acetate	0.000123527
[C] Stearic acid (Stearate) consumers (2)	Haloferax volcanii	0.000123527	+	Acetate	0.000123527
[C] Stearic acid (Stearate) consumers (2)	Sphingobium japonicum	0.000135516	+	H2 (Hydrogen)	0.000135516
[C] Stearic acid (Stearate) consumers (2)	Veillonella atypica	-0.00153462	-	L-Lactate ([S]-Lactate, Lactate, D-Lactate, [R]-Lactate)	-0.00153462
[C] Stearic acid (Stearate) consumers (2)	Veillonella dispar	-0.00153462	-	L-Lactate ([S]-Lactate, Lactate, D-Lactate, [R]-Lactate)	-0.00153462
[C] Stearic acid (Stearate) consumers (2)	Xanthomonas campestris	0.000123527	+	Acetate	0.000123527
[C] Sulfate producers (22)	Eubacterium rectale	-0.0004406	-	CO2	-0.000301055
[C] Sulfate producers (22)	Eubacterium rectale	-0.0004406	-	Acetate	-7.60706e-05
[C] Sulfate producers (22)	Eubacterium rectale	-0.0004406	-	D-Arabinose (L-Arabinose, Arabinose, L-Arabinopyranose, L-Arabinofuranose)	-4.19616e-05
[C] Sulfate producers (22)	Eubacterium rectale	-0.0004406	-	D-Glucose (Glucose)	-2.15126e-05
[C] Sulfate producers (22)	Nitrosococcus halophilus	0.00198193	+	NH3 (Ammonia, NH4+, Ammonium)	0.00198193
[C] Sulfate producers (22)	Nitrosomonas eutropha	0.00198193	+	NH3 (Ammonia, NH4+, Ammonium)	0.00198193
[C] Sulfate producers (22)	Nitrosospira multiformis	0.00198193	+	NH3 (Ammonia, NH4+, Ammonium)	0.00198193
[C] Sulfate producers (22)	Streptococcus salivarius	-0.00519058	-	Biotin (Vitamin B7)	-0.00519058
[G] Achromobacter (2)	Catenibacterium mitsuokai	-0.00335964	-	D-Mannose (Mannose)	-0.00191282
[G] Achromobacter (2)	Catenibacterium mitsuokai	-0.00335964	-	D-Galactose	-0.00104013
[G] Achromobacter (2)	Catenibacterium mitsuokai	-0.00335964	-	D-Glucose (Glucose)	-0.000406691
[G] Achromobacter (2)	Eubacterium rectale	-0.000406691	-	D-Glucose (Glucose)	-0.000406691
[G] Achromobacter (2)	Streptococcus salivarius	-0.0087247	-	L-Tyrosine (Tyrosine)	-0.0087247
[G] Acidithiobacillus (2)	Eubacterium rectale	-0.00020963	-	CO2	-0.00020963
[G] Aeromonas (2)	Catenibacterium mitsuokai	-0.00094845	-	D-Glucose (Glucose)	-0.000393373
[G] Aeromonas (2)	Catenibacterium mitsuokai	-0.00094845	-	Cellobiose	-0.000286183
[G] Aeromonas (2)	Catenibacterium mitsuokai	-0.00094845	-	Lactose	-0.000268894
[G] Aeromonas (2)	Eubacterium rectale	-0.00269548	-	D-Arabinose (L-Arabinose, Arabinose, L-Arabinopyranose, L-Arabinofuranose)	-0.00107102
[G] Aeromonas (2)	Eubacterium rectale	-0.00269548	-	Raffinose	-0.000676011
[G] Aeromonas (2)	Eubacterium rectale	-0.00269548	-	D-Glucose (Glucose)	-0.000393373
[G] Aeromonas (2)	Eubacterium rectale	-0.00269548	-	Cellobiose	-0.000286183
[G] Aeromonas (2)	Eubacterium rectale	-0.00269548	-	Lactose	-0.000268894
[G] Aeromonas (2)	Streptococcus parasanguinis	-0.000268894	-	Lactose	-0.000268894
[G] Aeromonas (2)	Streptococcus salivarius	-0.000268894	-	Lactose	-0.000268894
[G] Aeromonas (2)	Veillonella atypica	-0.0023858	-	L-Lactate ([S]-Lactate, Lactate, D-Lactate, [R]-Lactate)	-0.0023858
[G] Aeromonas (2)	Veillonella dispar	-0.0023858	-	L-Lactate ([S]-Lactate, Lactate, D-Lactate, [R]-Lactate)	-0.0023858
[G] Burkholderia (7)	Desulfovibrio aespoeensis	0.101654	+	Glycerol	0.101654
[G] Burkholderia (7)	Desulfovibrio fructosovorans	0.101654	+	Glycerol	0.101654
[G] Burkholderia (7)	Desulfovibrio magneticus	0.101654	+	Glycerol	0.101654
[G] Burkholderia (7)	Desulfovibrio salexigens	0.101654	+	Glycerol	0.101654
[G] Burkholderia (7)	Lactobacillus delbrueckii	0.101654	+	Glycerol	0.101654
[G] Burkholderia (7)	Lactobacillus paracasei	0.101654	+	Glycerol	0.101654
[G] Burkholderia (7)	Lactobacillus rhamnosus	0.101654	+	Glycerol	0.101654
[G] Corynebacterium (2)	Mycoplasma capricolum	-0.000220765	-	Pantothenic acid (Vitamin B5, Pantothenate)	-0.000220765
[G] Corynebacterium (2)	Streptococcus parasanguinis	-0.000220765	-	Pantothenic acid (Vitamin B5, Pantothenate)	-0.000220765
[G] Corynebacterium (2)	Streptococcus salivarius	-0.00167464	-	Niacin (Vitamin B3, Nicotinic acid, Nicotinate, Nicotinamide, Vitamin B3)	-0.000756109
[G] Corynebacterium (2)	Streptococcus salivarius	-0.00167464	-	L-Glutamate (L-Glutamic acid, Glutamate, D-Glutamate)	-0.000697769
[G] Corynebacterium (2)	Streptococcus salivarius	-0.00167464	-	Pantothenic acid (Vitamin B5, Pantothenate)	-0.000220765
[G] Frankia (2)	Nitrosococcus halophilus	0.000846963	+	NH3 (Ammonia, NH4+, Ammonium)	0.000846963
[G] Frankia (2)	Nitrosomonas eutropha	0.000846963	+	NH3 (Ammonia, NH4+, Ammonium)	0.000846963
[G] Frankia (2)	Nitrosospira multiformis	0.000846963	+	NH3 (Ammonia, NH4+, Ammonium)	0.000846963
[G] Frankia (2)	Pseudomonas aeruginosa	0.000846963	+	NH3 (Ammonia, NH4+, Ammonium)	0.000846963
[G] Geobacter (5)	Acidimicrobium ferrooxidans	0.00033172	+	CO2	0.00033172
[G] Geobacter (5)	Chloroflexus aurantiacus	0.00033172	+	CO2	0.00033172
[G] Geobacter (5)	Eubacterium rectale	-0.00068393	-	Acetate	-0.00101565
[G] Geobacter (5)	Eubacterium rectale	-0.00068393	-	CO2	0.00033172
[G] Geobacter (5)	Nitrosococcus halophilus	0.000446604	+	NH3 (Ammonia, NH4+, Ammonium)	0.000446604
[G] Geobacter (5)	Nitrosomonas eutropha	0.000446604	+	NH3 (Ammonia, NH4+, Ammonium)	0.000446604
[G] Geobacter (5)	Nitrosospira multiformis	0.000446604	+	NH3 (Ammonia, NH4+, Ammonium)	0.000446604
[G] Mesorhizobium (3)	Deinococcus radiodurans	0.00227526	+	Adenosylcobalamin (Vitamin B12, Cobamide coenzyme, Cob[II]alamin, Vitamin B12r, Cob[I]alamin, Vitamin B12s, Aquacobalamin, Cobal... <Preview truncated at 128 characters>	0.00227526
[G] Mesorhizobium (3)	Lactobacillus delbrueckii	0.00227526	+	Adenosylcobalamin (Vitamin B12, Cobamide coenzyme, Cob[II]alamin, Vitamin B12r, Cob[I]alamin, Vitamin B12s, Aquacobalamin, Cobal... <Preview truncated at 128 characters>	0.00227526
[G] Mesorhizobium (3)	Nitrosococcus halophilus	0.000356755	+	NH3 (Ammonia, NH4+, Ammonium)	0.000356755
[G] Mesorhizobium (3)	Nitrosomonas eutropha	0.000356755	+	NH3 (Ammonia, NH4+, Ammonium)	0.000356755
[G] Mesorhizobium (3)	Nitrosospira multiformis	0.000356755	+	NH3 (Ammonia, NH4+, Ammonium)	0.000356755
[G] Mesorhizobium (3)	Pseudomonas aeruginosa	0.00263201	+	Adenosylcobalamin (Vitamin B12, Cobamide coenzyme, Cob[II]alamin, Vitamin B12r, Cob[I]alamin, Vitamin B12s, Aquacobalamin, Cobal... <Preview truncated at 128 characters>	0.00227526
[G] Mesorhizobium (3)	Pseudomonas aeruginosa	0.00263201	+	NH3 (Ammonia, NH4+, Ammonium)	0.000356755
[G] Methylobacterium (3)	Catenibacterium mitsuokai	-0.000264618	-	D-Galactose	-0.000264618
[G] Methylobacterium (3)	Eubacterium rectale	-0.000517962	-	L-Aspartate (Aspartate, D-Aspartate)	-0.000316147
[G] Methylobacterium (3)	Eubacterium rectale	-0.000517962	-	D-Arabinose (L-Arabinose, Arabinose, L-Arabinopyranose, L-Arabinofuranose)	-0.000201815
[G] Methylobacterium (3)	Streptococcus salivarius	-0.000316147	-	L-Aspartate (Aspartate, D-Aspartate)	-0.000316147
[G] Methylobacterium (3)	Veillonella atypica	-0.000627516	-	L-Lactate ([S]-Lactate, Lactate, D-Lactate, [R]-Lactate)	-0.000627516
[G] Methylobacterium (3)	Veillonella dispar	-0.000627516	-	L-Lactate ([S]-Lactate, Lactate, D-Lactate, [R]-Lactate)	-0.000627516
[G] Mycobacterium (4)	Deinococcus radiodurans	0.0018359	+	Adenosylcobalamin (Vitamin B12, Cobamide coenzyme, Cob[II]alamin, Vitamin B12r, Cob[I]alamin, Vitamin B12s, Aquacobalamin, Cobal... <Preview truncated at 128 characters>	0.0018359
[G] Mycobacterium (4)	Lactobacillus delbrueckii	0.000421591	+	Adenosylcobalamin (Vitamin B12, Cobamide coenzyme, Cob[II]alamin, Vitamin B12r, Cob[I]alamin, Vitamin B12s, Aquacobalamin, Cobal... <Preview truncated at 128 characters>	0.0018359
[G] Mycobacterium (4)	Lactobacillus delbrueckii	0.000421591	+	D-Mannitol (Mannitol)	-0.00141431
[G] Mycobacterium (4)	Pseudomonas aeruginosa	0.0018359	+	Adenosylcobalamin (Vitamin B12, Cobamide coenzyme, Cob[II]alamin, Vitamin B12r, Cob[I]alamin, Vitamin B12s, Aquacobalamin, Cobal... <Preview truncated at 128 characters>	0.0018359
[G] Mycobacterium (4)	Streptococcus parasanguinis	-0.00141431	-	D-Mannitol (Mannitol)	-0.00141431
[G] Mycobacterium (4)	Streptococcus salivarius	-0.00141431	-	D-Mannitol (Mannitol)	-0.00141431
[G] Nitrobacter (2)	Agrobacterium tumefaciens	0.229008	+	Nitrate	0.229008
[G] Nitrobacter (2)	Alicycliphilus denitrificans	0.229008	+	Nitrate	0.229008
[G] Nitrobacter (2)	Bacillus amyloliquefaciens	0.229008	+	Nitrate	0.229008
[G] Nitrobacter (2)	Bradyrhizobium japonicum	0.229008	+	Nitrate	0.229008
[G] Nitrobacter (2)	Chromobacterium violaceum	0.229008	+	Nitrate	0.229008
[G] Nitrobacter (2)	Hyphomicrobium denitrificans	0.229008	+	Nitrate	0.229008
[G] Nitrobacter (2)	Jonesia denitrificans	0.229008	+	Nitrate	0.229008
[G] Nitrobacter (2)	Kingella denitrificans	0.229008	+	Nitrate	0.229008
[G] Nitrobacter (2)	Moorella thermoacetica	0.229008	+	Nitrate	0.229008
[G] Nitrobacter (2)	Pseudomonas aeruginosa	0.229008	+	Nitrate	0.229008
[G] Nitrobacter (2)	Pseudomonas entomophila	0.229008	+	Nitrate	0.229008
[G] Nitrobacter (2)	Pseudomonas mendocina	0.229008	+	Nitrate	0.229008
[G] Nitrobacter (2)	Pseudomonas stutzeri	0.229008	+	Nitrate	0.229008
[G] Nitrobacter (2)	Ralstonia pickettii	0.229008	+	Nitrate	0.229008
[G] Nitrobacter (2)	Roseobacter denitrificans	0.229008	+	Nitrate	0.229008
[G] Propionibacterium (2)	Acidimicrobium ferrooxidans	0.000237448	+	CO2	0.000237448
[G] Propionibacterium (2)	Catenibacterium mitsuokai	-0.00112576	-	Lactose	-0.000712922
[G] Propionibacterium (2)	Catenibacterium mitsuokai	-0.00112576	-	D-Glucose (Glucose)	-0.000412837
[G] Propionibacterium (2)	Chloroflexus aurantiacus	0.000237448	+	CO2	0.000237448
[G] Propionibacterium (2)	Deinococcus radiodurans	0.00632365	+	Adenosylcobalamin (Vitamin B12, Cobamide coenzyme, Cob[II]alamin, Vitamin B12r, Cob[I]alamin, Vitamin B12s, Aquacobalamin, Cobal... <Preview truncated at 128 characters>	0.00632365
[G] Propionibacterium (2)	Desulfobacterium autotrophicum	0.000237448	+	CO2	0.000237448
[G] Propionibacterium (2)	Desulfuromonas acetoxidans	0.000201545	+	Acetate	0.000201545
[G] Propionibacterium (2)	Eubacterium rectale	-0.000686767	-	Lactose	-0.000712922
[G] Propionibacterium (2)	Eubacterium rectale	-0.000686767	-	D-Glucose (Glucose)	-0.000412837
[G] Propionibacterium (2)	Eubacterium rectale	-0.000686767	-	Acetate	0.000201545
[G] Propionibacterium (2)	Eubacterium rectale	-0.000686767	-	CO2	0.000237448
[G] Propionibacterium (2)	Ignicoccus hospitalis	0.000237448	+	CO2	0.000237448
[G] Propionibacterium (2)	Lactobacillus delbrueckii	0.00965235	+	Riboflavin (Vitamin B2)	0.00747459
[G] Propionibacterium (2)	Lactobacillus delbrueckii	0.00965235	+	Adenosylcobalamin (Vitamin B12, Cobamide coenzyme, Cob[II]alamin, Vitamin B12r, Cob[I]alamin, Vitamin B12s, Aquacobalamin, Cobal... <Preview truncated at 128 characters>	0.00632365
[G] Propionibacterium (2)	Lactobacillus delbrueckii	0.00965235	+	Lactose	-0.000712922
[G] Propionibacterium (2)	Lactobacillus delbrueckii	0.00965235	+	Glycerol	-0.00343297
[G] Propionibacterium (2)	Methanopyrus kandleri	0.000237448	+	CO2	0.000237448
[G] Propionibacterium (2)	Methanosphaerula palustris	0.000438992	+	CO2	0.000237448
[G] Propionibacterium (2)	Methanosphaerula palustris	0.000438992	+	Acetate	0.000201545
[G] Propionibacterium (2)	Methanospirillum hungatei	0.000438992	+	CO2	0.000237448
[G] Propionibacterium (2)	Methanospirillum hungatei	0.000438992	+	Acetate	0.000201545
[G] Propionibacterium (2)	Paenibacillus larvae	0.00747459	+	Riboflavin (Vitamin B2)	0.00747459
[G] Propionibacterium (2)	Pseudomonas aeruginosa	0.00364441	+	Adenosylcobalamin (Vitamin B12, Cobamide coenzyme, Cob[II]alamin, Vitamin B12r, Cob[I]alamin, Vitamin B12s, Aquacobalamin, Cobal... <Preview truncated at 128 characters>	0.00632365
[G] Propionibacterium (2)	Pseudomonas aeruginosa	0.00364441	+	CO2	0.000237448
[G] Propionibacterium (2)	Pseudomonas aeruginosa	0.00364441	+	D-Glucose (Glucose)	-0.000412837
[G] Propionibacterium (2)	Pseudomonas aeruginosa	0.00364441	+	L-Lactate ([S]-Lactate, Lactate, D-Lactate, [R]-Lactate)	-0.00250385
[G] Propionibacterium (2)	Streptococcus parasanguinis	-0.000712922	-	Lactose	-0.000712922
[G] Propionibacterium (2)	Syntrophothermus lipocalidus	0.000230975	+	Propanoate (Propionate)	0.000230975
[G] Propionibacterium (2)	Veillonella atypica	-0.00250385	-	L-Lactate ([S]-Lactate, Lactate, D-Lactate, [R]-Lactate)	-0.00250385
[G] Propionibacterium (2)	Veillonella dispar	-0.00250385	-	L-Lactate ([S]-Lactate, Lactate, D-Lactate, [R]-Lactate)	-0.00250385
[G] Roseburia (2)	Acetobacter pasteurianus	-0.122243	-	L-Lactate ([S]-Lactate, Lactate, D-Lactate, [R]-Lactate)	-0.122243
[G] Roseburia (2)	Aeromicrobium marinum	-0.0695106	-	Cellobiose	-0.0695106
[G] Roseburia (2)	Catenibacterium mitsuokai	0.251701	+	Maltose	0.140975
[G] Roseburia (2)	Catenibacterium mitsuokai	0.251701	+	D-Mannose (Mannose)	0.1
[G] Roseburia (2)	Catenibacterium mitsuokai	0.251701	+	D-Fructose (Fructose)	0.0700191
[G] Roseburia (2)	Catenibacterium mitsuokai	0.251701	+	D-Glucose (Glucose)	0.0621798
[G] Roseburia (2)	Catenibacterium mitsuokai	0.251701	+	D-Galactose	0.025
[G] Roseburia (2)	Catenibacterium mitsuokai	0.251701	+	Cellobiose	-0.0695106
[G] Roseburia (2)	Catenibacterium mitsuokai	0.251701	+	Sucrose	-0.0769628
[G] Roseburia (2)	Comamonas testosteroni	-0.19634	-	Acetate	-0.151943
[G] Roseburia (2)	Comamonas testosteroni	-0.19634	-	L-Lactate ([S]-Lactate, Lactate, D-Lactate, [R]-Lactate)	-0.122243
[G] Roseburia (2)	Comamonas testosteroni	-0.19634	-	Propanoate (Propionate)	0.0778456
[G] Roseburia (2)	Desulfobulbus propionicus	-0.154332	-	Acetate	-0.151943
[G] Roseburia (2)	Desulfobulbus propionicus	-0.154332	-	L-Lactate ([S]-Lactate, Lactate, D-Lactate, [R]-Lactate)	-0.122243
[G] Roseburia (2)	Desulfobulbus propionicus	-0.154332	-	H2 (Hydrogen)	0.0202556
[G] Roseburia (2)	Desulfobulbus propionicus	-0.154332	-	CO2	0.0217527
[G] Roseburia (2)	Desulfobulbus propionicus	-0.154332	-	Propanoate (Propionate)	0.0778456
[G] Roseburia (2)	Desulfotomaculum nigrificans	-0.195645	-	Acetate	-0.151943
[G] Roseburia (2)	Desulfotomaculum nigrificans	-0.195645	-	L-Lactate ([S]-Lactate, Lactate, D-Lactate, [R]-Lactate)	-0.122243
[G] Roseburia (2)	Desulfotomaculum nigrificans	-0.195645	-	Butyrate	0.078541
[G] Roseburia (2)	Desulfuromonas acetoxidans	-0.151943	-	Acetate	-0.151943
[G] Roseburia (2)	Haloarcula marismortui	-0.0897633	-	Acetate	-0.151943
[G] Roseburia (2)	Haloarcula marismortui	-0.0897633	-	D-Glucose (Glucose)	0.0621798
[G] Roseburia (2)	Haloferax volcanii	-0.158683	-	Acetate	-0.151943
[G] Roseburia (2)	Haloferax volcanii	-0.158683	-	D-Xylose (Xylose)	-0.0689193
[G] Roseburia (2)	Haloferax volcanii	-0.158683	-	D-Glucose (Glucose)	0.0621798
[G] Roseburia (2)	Methanosphaerula palustris	-0.0161507	-	Acetate	-0.151943
[G] Roseburia (2)	Methanosphaerula palustris	-0.0161507	-	H2 (Hydrogen)	0.0202556
[G] Roseburia (2)	Methanosphaerula palustris	-0.0161507	-	CO2	0.0217527
[G] Roseburia (2)	Methanosphaerula palustris	-0.0161507	-	Formate	0.0937842
[G] Roseburia (2)	Methanospirillum hungatei	-0.0161507	-	Acetate	-0.151943
[G] Roseburia (2)	Methanospirillum hungatei	-0.0161507	-	H2 (Hydrogen)	0.0202556
[G] Roseburia (2)	Methanospirillum hungatei	-0.0161507	-	CO2	0.0217527
[G] Roseburia (2)	Methanospirillum hungatei	-0.0161507	-	Formate	0.0937842
[G] Roseburia (2)	Pseudomonas aeruginosa	-0.0383104	-	L-Lactate ([S]-Lactate, Lactate, D-Lactate, [R]-Lactate)	-0.122243
[G] Roseburia (2)	Pseudomonas aeruginosa	-0.0383104	-	CO2	0.0217527
[G] Roseburia (2)	Pseudomonas aeruginosa	-0.0383104	-	D-Glucose (Glucose)	0.0621798
[G] Roseburia (2)	Selenomonas artemidis	-0.0600631	-	L-Lactate ([S]-Lactate, Lactate, D-Lactate, [R]-Lactate)	-0.122243
[G] Roseburia (2)	Selenomonas artemidis	-0.0600631	-	D-Glucose (Glucose)	0.0621798
[G] Roseburia (2)	Streptococcus parasanguinis	0.0700191	+	D-Fructose (Fructose)	0.0700191
[G] Roseburia (2)	Streptococcus salivarius	0.0700191	+	D-Fructose (Fructose)	0.0700191
[G] Roseburia (2)	Xanthomonas campestris	-0.166726	-	Acetate	-0.151943
[G] Roseburia (2)	Xanthomonas campestris	-0.166726	-	Sucrose	-0.0769628
[G] Roseburia (2)	Xanthomonas campestris	-0.166726	-	D-Glucose (Glucose)	0.0621798
[G] Streptomyces (3)	Deinococcus radiodurans	0.00186728	+	Adenosylcobalamin (Vitamin B12, Cobamide coenzyme, Cob[II]alamin, Vitamin B12r, Cob[I]alamin, Vitamin B12s, Aquacobalamin, Cobal... <Preview truncated at 128 characters>	0.00186728
[G] Streptomyces (3)	Lactobacillus delbrueckii	0.00186728	+	Adenosylcobalamin (Vitamin B12, Cobamide coenzyme, Cob[II]alamin, Vitamin B12r, Cob[I]alamin, Vitamin B12s, Aquacobalamin, Cobal... <Preview truncated at 128 characters>	0.00186728
[G] Streptomyces (3)	Pseudomonas aeruginosa	0.00186728	+	Adenosylcobalamin (Vitamin B12, Cobamide coenzyme, Cob[II]alamin, Vitamin B12r, Cob[I]alamin, Vitamin B12s, Aquacobalamin, Cobal... <Preview truncated at 128 characters>	0.00186728
[C] Galactitol consumers (2)	Colonocyte	n/a	T2D	Ascorbic acid (Vitamin C, L-Ascorbate, Ascorbate)	n/a
[G] Acidithiobacillus (2)	Colonocyte	n/a	T2D	Sulfate	n/a
[G] Methylobacterium (3)	Colonocyte	n/a	T2D	Sulfate	n/a
