# Supplementary material for: Global metabolic interaction network of the human gut microbiota for context-specific community-scale analysis
Source: Nat Commun. 2017 Jun 6;8:15393. doi: 10.1038/ncomms15393 (PMC5467172; doi:10.1038/ncomms15393)
Supplement: Supplementary Data 4 — NJS16 in graph-editor accessible, markup language file format. [file ncomms15393-s5.zip]

Archive with 4 entries (4 files):
- NJS16.txt
- NJS16_MetabolicActivity_as_EdgeAttribute.xml
- NJS16_Reference#_as_EdgeAttribute.xml
- README.txt
