# Supplementary material for: Global metabolic interaction network of the human gut microbiota for context-specific community-scale analysis
Source: Nat Commun. 2017 Jun 6;8:15393. doi: 10.1038/ncomms15393 (PMC5467172; doi:10.1038/ncomms15393)
Supplement: Supplementary Data 4 — NJS16 in graph-editor accessible, markup language file format. [file ncomms15393-s5.zip › NJS16.txt]

Chemical compound	Metabolic activity	Microbial species or host cell-type	Reference # (Supplementary Data 2a)
[R,R]-2,3-Butanediol ([R,R]-Butanediol, [S,S]-2,3-Butanediol, [S,S]-Butanediol)	Production (export)	Bacillus subtilis	[122]
[R,R]-2,3-Butanediol ([R,R]-Butanediol, [S,S]-2,3-Butanediol, [S,S]-Butanediol)	Consumption (import)	Corynebacterium glutamicum	[5]
[R,R]-2,3-Butanediol ([R,R]-Butanediol, [S,S]-2,3-Butanediol, [S,S]-Butanediol)	Production (export)	Enterobacter cancerogenus	[339]
[R,R]-2,3-Butanediol ([R,R]-Butanediol, [S,S]-2,3-Butanediol, [S,S]-Butanediol)	Production (export)	Enterobacter cloacae	[339]
[R,R]-2,3-Butanediol ([R,R]-Butanediol, [S,S]-2,3-Butanediol, [S,S]-Butanediol)	Consumption (import) & production (export)	Klebsiella pneumoniae	[5,316,339]
[R,R]-2,3-Butanediol ([R,R]-Butanediol, [S,S]-2,3-Butanediol, [S,S]-Butanediol)	Production (export)	Klebsiella variicola	[316,339]
[R,R]-2,3-Butanediol ([R,R]-Butanediol, [S,S]-2,3-Butanediol, [S,S]-Butanediol)	Production (export)	Lactobacillus plantarum	[179]
[R,R]-2,3-Butanediol ([R,R]-Butanediol, [S,S]-2,3-Butanediol, [S,S]-Butanediol)	Consumption (import)	Pelobacter carbinolicus	[5,289,302]
[R,R]-2,3-Butanediol ([R,R]-Butanediol, [S,S]-2,3-Butanediol, [S,S]-Butanediol)	Consumption (import)	Pelobacter propionicus	[289]
[R,R]-2,3-Butanediol ([R,R]-Butanediol, [S,S]-2,3-Butanediol, [S,S]-Butanediol)	Consumption (import)	Pseudomonas aeruginosa	[344]
1,2-diacylglycerol (1-acylglycerol, Monoacylglycerol, Monoglyceride, Monoacylglycerol)	Consumption (import)	Colonocyte (host colon)	[336]
1,2-Ethanediol (Ethylene glycol)	Production (export)	Bacteroides thetaiotaomicron	[118]
1,2-Ethanediol (Ethylene glycol)	Consumption (import)	Pelobacter carbinolicus	[5,289,302,302]
1,2-Ethanediol (Ethylene glycol)	Consumption (import)	Pelobacter propionicus	[302]
1,2-Ethanediol (Ethylene glycol)	Consumption (import)	Pelotomaculum thermopropionicum	[135,302]
1,2-Ethanediol (Ethylene glycol)	Consumption (import)	Syntrophobacter fumaroxidans	[302]
1,2-Ethanediol (Ethylene glycol)	Consumption (import)	Syntrophobotulus glycolicus	[302]
1,2-Ethanediol (Ethylene glycol)	Consumption (import)	Syntrophomonas wolfei	[302]
1,2-Ethanediol (Ethylene glycol)	Consumption (import)	Syntrophothermus lipocalidus	[302]
1,2-Ethanediol (Ethylene glycol)	Consumption (import)	Syntrophus aciditrophicus	[302]
1,2-propanediol (Propene diol, Propylene glycol, [R]-1,2-propanediol, [R]-propane-1,2-diol, [S]-1,2-propanediol, [S]-propane-1,2-diol)	Production (export)	Bacteroides thetaiotaomicron	[118]
1,2-propanediol (Propene diol, Propylene glycol, [R]-1,2-propanediol, [R]-propane-1,2-diol, [S]-1,2-propanediol, [S]-propane-1,2-diol)	Production (export)	Bifidobacterium longum (Bifidobacterium infantis, Bifidobacterium suis)	[295]
1,2-propanediol (Propene diol, Propylene glycol, [R]-1,2-propanediol, [R]-propane-1,2-diol, [S]-1,2-propanediol, [S]-propane-1,2-diol)	Consumption (import)	Clostridium butyricum	[5]
1,2-propanediol (Propene diol, Propylene glycol, [R]-1,2-propanediol, [R]-propane-1,2-diol, [S]-1,2-propanediol, [S]-propane-1,2-diol)	Production (export)	Lactobacillus buchneri	[234]
1,2-propanediol (Propene diol, Propylene glycol, [R]-1,2-propanediol, [R]-propane-1,2-diol, [S]-1,2-propanediol, [S]-propane-1,2-diol)	Consumption (import)	Pelobacter carbinolicus	[5]
1,2-propanediol (Propene diol, Propylene glycol, [R]-1,2-propanediol, [R]-propane-1,2-diol, [S]-1,2-propanediol, [S]-propane-1,2-diol)	Consumption (import)	Salmonella enterica	[253]
1,3-Propanediol	Production (export)	Citrobacter koseri	[232]
1,3-Propanediol	Production (export)	Citrobacter rodentium	[232]
1,3-Propanediol	Production (export)	Citrobacter youngae	[232]
1,3-Propanediol	Production (export)	Ilyobacter polytropus	[232]
1,3-Propanediol	Production (export)	Klebsiella pneumoniae	[4,232]
1,3-Propanediol	Production (export)	Lactobacillus brevis	[234,401]
1,3-Propanediol	Production (export)	Lactobacillus buchneri	[234,401]
1,3-Propanediol	Consumption (import) & production (export)	Pelobacter carbinolicus	[5,232]
1,3-Propanediol	Consumption (import)	Pelotomaculum thermopropionicum	[135]
2-Aminobutyric acid (2-Aminobutyrate)	Production (export)	Clostridium botulinum	[86]
2-Aminobutyric acid (2-Aminobutyrate)	Production (export)	Clostridium sporogenes	[86]
2-Aminobutyric acid (2-Aminobutyrate)	Production (export)	Clostridium sticklandii	[86]
2-methylbutyrate (2-methylbutanoic acid)	Consumption (import)	Colonocyte (host colon)	[336]
2-methylbutyrate (2-methylbutanoic acid)	Consumption (import)	Desulfobulbus propionicus	[196]
2-methylbutyrate (2-methylbutanoic acid)	Consumption (import)	Fibrobacter succinogenes (Bacteroides succinogenes)	[198]
2-methylbutyrate (2-methylbutanoic acid)	Consumption (import)	Prevotella ruminicola (Bacteroides ruminicola)	[244]
2-methylbutyrate (2-methylbutanoic acid)	Consumption (import)	Ruminococcus albus	[121]
2-methylbutyrate (2-methylbutanoic acid)	Consumption (import)	Ruminococcus bromii	[121]
2-Oxobutyrate (Alpha-ketobutyrate, 2-Oxobutanoate)	Consumption (import)	Anaerotruncus colihominis	[170]
2-Oxobutyrate (Alpha-ketobutyrate, 2-Oxobutanoate)	Production (export)	Clostridium sporogenes	[306]
2-Oxobutyrate (Alpha-ketobutyrate, 2-Oxobutanoate)	Consumption (import)	Porphyromonas asaccharolytica	[306]
3-phenylpropionic acid (Phenylpropanoate, 3-phenylpropionate)	Consumption (import)	Colonocyte (host colon)	[132]
4-Aminobenzoate (para-amino, Benzoic acid)	Consumption (import)	Bifidobacterium longum (Bifidobacterium infantis, Bifidobacterium suis)	[265]
4-Aminobenzoate (para-amino, Benzoic acid)	Consumption (import)	Clostridium acetobutylicum	[242]
4-Aminobenzoate (para-amino, Benzoic acid)	Consumption (import)	Clostridium butyricum	[242]
4-Aminobenzoate (para-amino, Benzoic acid)	Consumption (import)	Lactobacillus casei	[242]
4-Aminobenzoate (para-amino, Benzoic acid)	Consumption (import)	Lactobacillus plantarum	[265]
4-Aminobenzoate (para-amino, Benzoic acid)	Consumption (import)	Ruminococcus albus	[121]
4-Aminobutyrate (GABA)	Consumption (import)	Agrobacterium tumefaciens (Rhizobium radiobacter)	[66]
4-Aminobutyrate (GABA)	Consumption (import)	Anaerostipes caccae	[42]
4-Aminobutyrate (GABA)	Consumption (import)	Bacillus subtilis	[66]
4-Aminobutyrate (GABA)	Production (export)	Bifidobacterium adolescentis	[14]
4-Aminobutyrate (GABA)	Production (export)	Bifidobacterium dentium	[14]
4-Aminobutyrate (GABA)	Production (export)	Bifidobacterium longum (Bifidobacterium infantis, Bifidobacterium suis)	[14]
4-Aminobutyrate (GABA)	Consumption (import)	Clostridium acetobutylicum	[42]
4-Aminobutyrate (GABA)	Production (export)	Clostridium botulinum	[212]
4-Aminobutyrate (GABA)	Production (export)	Clostridium difficile	[212]
4-Aminobutyrate (GABA)	Production (export)	Clostridium sporogenes	[212]
4-Aminobutyrate (GABA)	Consumption (import)	Colonocyte (host colon)	[336]
4-Aminobutyrate (GABA)	Consumption (import)	Corynebacterium glutamicum	[66]
4-Aminobutyrate (GABA)	Production (export)	Escherichia coli	[66]
4-Aminobutyrate (GABA)	Production (export)	Lactobacillus brevis	[14]
4-Aminobutyrate (GABA)	Production (export)	Lactobacillus rhamnosus	[201]
4-Aminobutyrate (GABA)	Production (export)	Pseudomonas aeruginosa	[66]
4-Aminobutyrate (GABA)	Production (export)	Pseudomonas fluorescens	[66]
5-Aminovalerate	Production (export)	Clostridium botulinum	[86,212]
5-Aminovalerate	Production (export)	Clostridium difficile	[212]
5-Aminovalerate	Production (export)	Clostridium sporogenes	[86,212]
5-Aminovalerate	Production (export)	Clostridium sticklandii	[86]
Acetaldehyde	Consumption (import)	Colonocyte (host colon)	[336]
Acetate	Production (export)	Acetivibrio cellulolyticus	[237]
Acetate	Production (export)	Acetobacter pasteurianus	[134]
Acetate	Production (export)	Acetohalobium arabaticum	[233,Supplementary Data 2d]
Acetate	Production (export)	Acholeplasma laidlawii	[171]
Acetate	Production (export)	Acidaminococcus fermentans	[41,88,143,263]
Acetate	Production (export)	Actinomyces coleocanis	[145]
Acetate	Production (export)	Actinomyces odontolyticus	[145]
Acetate	Production (export)	Actinomyces oris	[145]
Acetate	Production (export)	Actinomyces urogenitalis	[145]
Acetate	Production (export)	Actinomyces viscosus	[145]
Acetate	Consumption (import) & production (export)	Anaerostipes caccae	[85,91,94,184,285]
Acetate	Production (export)	Anaerotruncus colihominis	[170]
Acetate	Production (export)	Archaeoglobus fulgidus	[81,303]
Acetate	Production (export)	Atopobium parvulum	[185]
Acetate	Production (export)	Atopobium rimae	[185]
Acetate	Production (export)	Atopobium vaginae	[185]
Acetate	Production (export)	Bacillus subtilis	[122]
Acetate	Production (export)	Bacteroides caccae	[149,185,197,198,366]
Acetate	Production (export)	Bacteroides cellulosilyticus	[149,185,197,198,366]
Acetate	Production (export)	Bacteroides coprocola	[149,185,197,198,366]
Acetate	Production (export)	Bacteroides coprophilus	[149,185,197,198,366]
Acetate	Production (export)	Bacteroides dorei	[149,185,197,198,366]
Acetate	Production (export)	Bacteroides eggerthii	[149,185,197,198,366]
Acetate	Production (export)	Bacteroides finegoldii (Alistipes finegoldii)	[252,149,185,197,198,366]
Acetate	Production (export)	Bacteroides fragilis	[198,149,185,197,198,366]
Acetate	Production (export)	Bacteroides helcogenes	[149,185,197,198,366]
Acetate	Production (export)	Bacteroides intestinalis	[149,185,197,198,366]
Acetate	Production (export)	Bacteroides ovatus	[190,149,185,197,198,366]
Acetate	Production (export)	Bacteroides pectinophilus	[149,185,197,198,366]
Acetate	Production (export)	Bacteroides plebeius	[149,185,197,198,366]
Acetate	Production (export)	Bacteroides salanitronis	[149,185,197,198,366]
Acetate	Production (export)	Bacteroides stercoris	[149,185,197,198,366]
Acetate	Production (export)	Bacteroides thetaiotaomicron	[92,118,199,256,281,149,185,197,198,366]
Acetate	Production (export)	Bacteroides uniformis	[149,185,197,198,366]
Acetate	Production (export)	Bacteroides vulgatus	[149,185,197,198,366]
Acetate	Production (export)	Bacteroides xylanisolvens	[44,149,185,197,198,366]
Acetate	Production (export)	Bifidobacterium adolescentis	[94,18,91,145,185,273,285,350,363]
Acetate	Production (export)	Bifidobacterium angulatum	[18,91,145,185,273,285,350,363]
Acetate	Production (export)	Bifidobacterium animalis	[18,91,145,185,273,285,350,363]
Acetate	Production (export)	Bifidobacterium bifidum	[155,18,91,145,185,273,285,350,363]
Acetate	Production (export)	Bifidobacterium breve	[190,18,91,145,185,273,285,350,363]
Acetate	Production (export)	Bifidobacterium catenulatum	[18,91,145,185,273,285,350,363]
Acetate	Production (export)	Bifidobacterium dentium	[18,91,145,185,273,285,350,363]
Acetate	Production (export)	Bifidobacterium gallicum	[18,91,145,185,273,285,350,363]
Acetate	Production (export)	Bifidobacterium longum (Bifidobacterium infantis, Bifidobacterium suis)	[13,68,91,295,18,91,145,185,273,285,350,363,18,91,145,185,273,285,350,363]
Acetate	Production (export)	Bifidobacterium pseudocatenulatum	[18,91,145,185,273,285,350,363]
Acetate	Production (export)	Bilophila wadsworthia	[169,304]
Acetate	Production (export)	Blautia hydrogenotrophica (Ruminococcus hydrogenotrophicus)	[24,46,92,94,256]
Acetate	Consumption (import) & production (export)	Butyrivibrio crossotus	[217,197,366]
Acetate	Consumption (import) & production (export)	Butyrivibrio fibrisolvens	[94,184,217,249,197,366]
Acetate	Consumption (import) & production (export)	Butyrivibrio proteoclasticus	[217,197,366]
Acetate	Production (export)	Catenibacterium mitsuokai	[146]
Acetate	Production (export)	Citrobacter koseri	[232]
Acetate	Production (export)	Citrobacter rodentium	[232]
Acetate	Production (export)	Citrobacter youngae	[232]
Acetate	Production (export)	Clostridium acetobutylicum	[278,175,316]
Acetate	Production (export)	Clostridium asparagiforme	[175,316]
Acetate	Production (export)	Clostridium bartlettii	[175,316]
Acetate	Production (export)	Clostridium beijerinckii	[48,216,175,316]
Acetate	Production (export)	Clostridium bolteae	[175,316]
Acetate	Production (export)	Clostridium botulinum	[175,316]
Acetate	Production (export)	Clostridium butyricum	[224,175,316]
Acetate	Production (export)	Clostridium carboxidivorans	[Supplementary Data 2d,175,316]
Acetate	Production (export)	Clostridium cellulolyticum	[239,278,175,316]
Acetate	Production (export)	Clostridium cellulovorans	[175,316]
Acetate	Production (export)	Clostridium cf	[175,316]
Acetate	Production (export)	Clostridium difficile	[Supplementary Data 2d,175,316]
Acetate	Production (export)	Clostridium hathewayi	[175,316]
Acetate	Production (export)	Clostridium hiranonis	[175,316]
Acetate	Production (export)	Clostridium hylemonae	[175,316]
Acetate	Consumption (import) & production (export)	Clostridium kluyveri	[249,294,294,318,319,175,316]
Acetate	Production (export)	Clostridium leptum	[128,175,316]
Acetate	Production (export)	Clostridium ljungdahlii	[Supplementary Data 2d,175,316]
Acetate	Production (export)	Clostridium methylpentosum	[175,316]
Acetate	Production (export)	Clostridium nexile	[175,316]
Acetate	Production (export)	Clostridium novyi	[175,316]
Acetate	Production (export)	Clostridium papyrosolvens	[175,316]
Acetate	Production (export)	Clostridium perfringens	[190,175,316]
Acetate	Production (export)	Clostridium phytofermentans	[175,316]
Acetate	Production (export)	Clostridium saccharolyticum	[306,175,316]
Acetate	Production (export)	Clostridium scindens	[175,316]
Acetate	Production (export)	Clostridium sporogenes	[175,316]
Acetate	Production (export)	Clostridium sticklandii	[9,175,316]
Acetate	Production (export)	Clostridium symbiosum	[175,316]
Acetate	Production (export)	Clostridium tetani	[212,306,175,316]
Acetate	Production (export)	Clostridium thermocellum	[175,316]
Acetate	Consumption (import)	Colonocyte (host colon)	[100,336]
Acetate	Consumption (import)	Comamonas testosteroni	[101]
Acetate	Consumption (import) & production (export)	Coprococcus catus	[124,184,124]
Acetate	Production (export)	Coprococcus comes	[124,124]
Acetate	Consumption (import) & production (export)	Coprococcus eutactus	[82,82,124,124]
Acetate	Consumption (import) & production (export)	Desulfobulbus propionicus	[288,288,318]
Acetate	Consumption (import)	Desulfotomaculum acetoxidans	[223]
Acetate	Consumption (import)	Desulfotomaculum nigrificans	[223]
Acetate	Consumption (import)	Desulfotomaculum reducens	[223]
Acetate	Consumption (import) & production (export)	Desulfovibrio aespoeensis	[106,318,319,319]
Acetate	Consumption (import) & production (export)	Desulfovibrio desulfuricans	[106,318,319,319]
Acetate	Consumption (import) & production (export)	Desulfovibrio fructosovorans	[106,318,319,319]
Acetate	Consumption (import) & production (export)	Desulfovibrio magneticus	[106,318,319,319]
Acetate	Consumption (import) & production (export)	Desulfovibrio piger	[106,318,319,319]
Acetate	Consumption (import) & production (export)	Desulfovibrio salexigens	[106,318,319,319]
Acetate	Consumption (import) & production (export)	Desulfovibrio vulgaris	[157,322,106,318,319,319]
Acetate	Consumption (import)	Desulfuromonas acetoxidans	[186]
Acetate	Production (export)	Dialister invisus	[80]
Acetate	Production (export)	Dorea formicigenerans	[333]
Acetate	Production (export)	Dorea longicatena	[333]
Acetate	Production (export)	Enterococcus casseliflavus	[185,363]
Acetate	Production (export)	Enterococcus faecalis (Streptococcus faecalis)	[185,363]
Acetate	Production (export)	Enterococcus faecium (Streptococcus faecium)	[185,363]
Acetate	Production (export)	Enterococcus gallinarum	[185,363]
Acetate	Production (export)	Enterococcus italicus	[185,363]
Acetate	Production (export)	Escherichia albertii	[316]
Acetate	Production (export)	Escherichia coli	[122,342,363,316]
Acetate	Production (export)	Escherichia fergusonii	[316]
Acetate	Consumption (import)	Eubacterium cellulosolvens	[149]
Acetate	Consumption (import)	Eubacterium eligens	[149]
Acetate	Consumption (import)	Eubacterium hallii	[18,85,94,184,149]
Acetate	Consumption (import) & production (export)	Eubacterium limosum	[85,147,285,Supplementary Data 2d,149]
Acetate	Consumption (import) & production (export)	Eubacterium rectale	[13,46,83,92,94,184,199,301,149]
Acetate	Consumption (import)	Eubacterium saburreum	[149]
Acetate	Consumption (import)	Eubacterium saphenum	[149]
Acetate	Consumption (import) & production (export)	Eubacterium siraeum	[49,128,149]
Acetate	Consumption (import)	Eubacterium ventriosum	[13,149]
Acetate	Consumption (import) & production (export)	Faecalibacterium prausnitzii	[13,46,82,84,94,128,184,184]
Acetate	Production (export)	Fibrobacter succinogenes (Bacteroides succinogenes)	[198,287]
Acetate	Production (export)	Finegoldia magna	[90]
Acetate	Consumption (import) & production (export)	Fusobacterium nucleatum	[182,306,306]
Acetate	Consumption (import)	Geobacter bemidjiensis	[302]
Acetate	Consumption (import)	Geobacter lovleyi	[302]
Acetate	Consumption (import) & production (export)	Geobacter metallireducens	[59,186,222,302]
Acetate	Consumption (import)	Geobacter sulfurreducens	[59,222,302,302]
Acetate	Consumption (import)	Geobacter uraniumreducens	[302]
Acetate	Consumption (import)	Haloarcula marismortui	[284]
Acetate	Consumption (import)	Haloferax volcanii	[284]
Acetate	Production (export)	Holdemania filiformis	[358,359]
Acetate	Consumption (import) & production (export)	Klebsiella pneumoniae	[4,133]
Acetate	Production (export)	Lactobacillus acidophilus	[185]
Acetate	Production (export)	Lactobacillus amylolyticus	[185]
Acetate	Production (export)	Lactobacillus amylovorus	[185]
Acetate	Production (export)	Lactobacillus antri	[185]
Acetate	Production (export)	Lactobacillus brevis	[234,185]
Acetate	Production (export)	Lactobacillus buchneri	[234,185]
Acetate	Production (export)	Lactobacillus casei	[185]
Acetate	Production (export)	Lactobacillus coleohominis	[185]
Acetate	Production (export)	Lactobacillus crispatus	[185]
Acetate	Production (export)	Lactobacillus delbrueckii	[185]
Acetate	Production (export)	Lactobacillus fermentum	[185]
Acetate	Production (export)	Lactobacillus gasseri	[185]
Acetate	Production (export)	Lactobacillus helveticus	[185]
Acetate	Production (export)	Lactobacillus hilgardii	[185]
Acetate	Production (export)	Lactobacillus iners	[185]
Acetate	Production (export)	Lactobacillus jensenii	[185]
Acetate	Production (export)	Lactobacillus johnsonii	[185]
Acetate	Production (export)	Lactobacillus oris	[185]
Acetate	Production (export)	Lactobacillus paracasei	[185]
Acetate	Production (export)	Lactobacillus plantarum	[63,179,234,185]
Acetate	Production (export)	Lactobacillus reuteri	[185]
Acetate	Production (export)	Lactobacillus rhamnosus	[185]
Acetate	Production (export)	Lactobacillus ruminis	[185]
Acetate	Production (export)	Lactobacillus sakei	[185]
Acetate	Production (export)	Lactobacillus salivarius	[185]
Acetate	Production (export)	Lactobacillus ultunensis	[185]
Acetate	Production (export)	Lactobacillus vaginalis	[185]
Acetate	Production (export)	Lactococcus lactis	[63]
Acetate	Production (export)	Marvinbryantia formatexigens	[92,256,364,Supplementary Data 2d]
Acetate	Production (export)	Megamonas hypermegale	[277]
Acetate	Production (export)	Megasphaera micronuciformis	[85,197]
Acetate	Consumption (import)	Methanobrevibacter ruminantium	[428]
Acetate	Consumption (import)	Methanobrevibacter smithii	[281,282,301]
Acetate	Consumption (import)	Methanococcus maripaludis	[157,322]
Acetate	Consumption (import)	Methanosaeta thermophila	[162,180]
Acetate	Consumption (import) & production (export)	Methanosarcina acetivorans	[20,20,81,162,28,180,318,319]
Acetate	Consumption (import)	Methanosarcina barkeri	[109,319,28,180,318,319]
Acetate	Consumption (import)	Methanosarcina mazei	[319,28,180,318,319]
Acetate	Consumption (import)	Methanosphaera stadtmanae	[180,180]
Acetate	Consumption (import)	Methanosphaerula palustris	[426]
Acetate	Consumption (import)	Methanospirillum hungatei	[426]
Acetate	Production (export)	Moorella thermoacetica	[81,256,275,Supplementary Data 2d]
Acetate	Production (export)	Mycoplasma agalactiae	[316]
Acetate	Production (export)	Mycoplasma alligatoris	[316]
Acetate	Production (export)	Mycoplasma arthritidis	[316]
Acetate	Production (export)	Mycoplasma bovis	[316]
Acetate	Production (export)	Mycoplasma capricolum	[316]
Acetate	Production (export)	Mycoplasma conjunctivae	[316]
Acetate	Production (export)	Mycoplasma crocodyli	[316]
Acetate	Production (export)	Mycoplasma fermentans	[316]
Acetate	Production (export)	Mycoplasma gallisepticum	[316]
Acetate	Production (export)	Mycoplasma genitalium	[316]
Acetate	Production (export)	Mycoplasma haemofelis	[316]
Acetate	Production (export)	Mycoplasma hominis	[316]
Acetate	Production (export)	Mycoplasma hyopneumoniae	[316]
Acetate	Production (export)	Mycoplasma hyorhinis	[316]
Acetate	Production (export)	Mycoplasma leachii	[316]
Acetate	Production (export)	Mycoplasma mobile	[316]
Acetate	Production (export)	Mycoplasma mycoides	[316]
Acetate	Production (export)	Mycoplasma penetrans	[316]
Acetate	Production (export)	Mycoplasma pneumoniae	[316]
Acetate	Production (export)	Mycoplasma pulmonis	[316]
Acetate	Production (export)	Mycoplasma synoviae	[316]
Acetate	Production (export)	Odoribacter splanchnicus	[107]
Acetate	Production (export)	Parabacteroides johnsonii	[276]
Acetate	Production (export)	Parabacteroides merdae	[276]
Acetate	Production (export)	Parvularcula bermudensis	[303]
Acetate	Production (export)	Pelobacter carbinolicus	[5,289,302,327]
Acetate	Production (export)	Pelobacter propionicus	[288,289,318]
Acetate	Production (export)	Pelotomaculum thermopropionicum	[135,162,219]
Acetate	Production (export)	Peptostreptococcus anaerobius	[316]
Acetate	Production (export)	Peptostreptococcus stomatis	[316]
Acetate	Production (export)	Prevotella amnii	[185]
Acetate	Production (export)	Prevotella bergensis	[185]
Acetate	Production (export)	Prevotella bivia	[185]
Acetate	Production (export)	Prevotella bryantii	[185]
Acetate	Production (export)	Prevotella buccae	[185]
Acetate	Production (export)	Prevotella buccalis	[185]
Acetate	Production (export)	Prevotella copri	[116,185]
Acetate	Production (export)	Prevotella disiens	[185]
Acetate	Production (export)	Prevotella marshii	[185]
Acetate	Production (export)	Prevotella melaninogenica (Bacteroides melaninogenicus)	[185]
Acetate	Production (export)	Prevotella multiformis	[185]
Acetate	Production (export)	Prevotella oralis	[185]
Acetate	Production (export)	Prevotella oris	[185]
Acetate	Production (export)	Prevotella ruminicola (Bacteroides ruminicola)	[323,369,185]
Acetate	Production (export)	Prevotella salivae	[185]
Acetate	Production (export)	Prevotella tannerae	[185]
Acetate	Production (export)	Prevotella timonensis	[185]
Acetate	Production (export)	Prevotella veroralis	[185]
Acetate	Production (export)	Propionibacterium acnes	[197,316]
Acetate	Production (export)	Propionibacterium freudenreichii (Propionibacterium shermanii)	[197,316]
Acetate	Production (export)	Pseudoflavonifractor capillosus	[40]
Acetate	Consumption (import)	Pseudomonas mendocina	[133]
Acetate	Production (export)	Pyramidobacter piscolens	[79]
Acetate	Production (export)	Pyrococcus furiosus	[303]
Acetate	Consumption (import)	Roseburia intestinalis	[46,82,83,91,92,94,184,94]
Acetate	Consumption (import)	Roseburia inulinivorans	[94,184,94]
Acetate	Production (export)	Ruminococcus albus	[318]
Acetate	Production (export)	Ruminococcus bromii	[185,350]
Acetate	Production (export)	Ruminococcus flavefaciens	[168,185,287]
Acetate	Production (export)	Ruminococcus gnavus	[326]
Acetate	Production (export)	Ruminococcus obeum	[181,326]
Acetate	Production (export)	Ruminococcus torques	[124,326]
Acetate	Production (export)	Selenomonas artemidis	[85,197]
Acetate	Production (export)	Selenomonas flueggei	[85,197]
Acetate	Production (export)	Selenomonas noxia	[85,197]
Acetate	Production (export)	Selenomonas sputigena	[85,197]
Acetate	Production (export)	Shewanella putrefaciens (Pseudomonas putrefaciens)	[186]
Acetate	Production (export)	Streptococcus agalactiae	[316]
Acetate	Production (export)	Streptococcus anginosus	[316]
Acetate	Production (export)	Streptococcus australis	[316]
Acetate	Production (export)	Streptococcus bovis (Streptococcus equinus)	[316]
Acetate	Production (export)	Streptococcus cristatus	[316]
Acetate	Production (export)	Streptococcus downei	[316]
Acetate	Production (export)	Streptococcus dysgalactiae	[316]
Acetate	Production (export)	Streptococcus equi	[316]
Acetate	Production (export)	Streptococcus gallolyticus	[316]
Acetate	Production (export)	Streptococcus gordonii	[316]
Acetate	Production (export)	Streptococcus infantarius	[316]
Acetate	Production (export)	Streptococcus infantis	[316]
Acetate	Production (export)	Streptococcus mitis	[316]
Acetate	Production (export)	Streptococcus mutans	[316]
Acetate	Production (export)	Streptococcus oralis	[316]
Acetate	Production (export)	Streptococcus parasanguinis	[316]
Acetate	Production (export)	Streptococcus peroris	[316]
Acetate	Production (export)	Streptococcus pneumoniae	[316]
Acetate	Production (export)	Streptococcus pseudoporcinus	[316]
Acetate	Production (export)	Streptococcus pyogenes	[316]
Acetate	Production (export)	Streptococcus salivarius	[316]
Acetate	Production (export)	Streptococcus sanguinis	[316]
Acetate	Production (export)	Streptococcus suis	[316]
Acetate	Production (export)	Streptococcus thermophilus	[316]
Acetate	Production (export)	Streptococcus uberis	[316]
Acetate	Production (export)	Streptococcus vestibularis	[316]
Acetate	Production (export)	Subdoligranulum variabile	[128]
Acetate	Production (export)	Syntrophobacter fumaroxidans	[31,135,162,219,302]
Acetate	Production (export)	Syntrophobotulus glycolicus	[302]
Acetate	Production (export)	Syntrophomonas wolfei	[31,137,162,219,302,318,321,367]
Acetate	Production (export)	Syntrophothermus lipocalidus	[302]
Acetate	Production (export)	Syntrophus aciditrophicus	[137,162,302]
Acetate	Production (export)	Thermotoga maritima	[219]
Acetate	Production (export)	Veillonella atypica	[85]
Acetate	Production (export)	Veillonella dispar	[85]
Acetate	Production (export)	Veillonella parvula	[187,229,85]
Acetate	Consumption (import)	Wolinella succinogenes	[302]
Acetate	Consumption (import)	Xanthomonas campestris	[331]
Acetoin (3-hydroxybutanone, acetyl methyl carbinol, [R]-Acetoin)	Production (export)	Lactobacillus plantarum	[179]
Acetoin (3-hydroxybutanone, acetyl methyl carbinol, [R]-Acetoin)	Consumption (import)	Pelobacter carbinolicus	[5,289,302]
Acetoin (3-hydroxybutanone, acetyl methyl carbinol, [R]-Acetoin)	Consumption (import)	Pelobacter propionicus	[289]
Acetone	Production (export)	Bacillus subtilis	[122]
Acetone	Production (export)	Clostridium acetobutylicum	[278,316]
Acetone	Production (export)	Clostridium asparagiforme	[316]
Acetone	Production (export)	Clostridium bartlettii	[316]
Acetone	Production (export)	Clostridium beijerinckii	[48,216,316]
Acetone	Production (export)	Clostridium bolteae	[316]
Acetone	Production (export)	Clostridium botulinum	[316]
Acetone	Production (export)	Clostridium butyricum	[316]
Acetone	Production (export)	Clostridium carboxidivorans	[316]
Acetone	Production (export)	Clostridium cellulolyticum	[316]
Acetone	Production (export)	Clostridium cellulovorans	[316]
Acetone	Production (export)	Clostridium cf	[316]
Acetone	Production (export)	Clostridium difficile	[316]
Acetone	Production (export)	Clostridium hathewayi	[316]
Acetone	Production (export)	Clostridium hiranonis	[316]
Acetone	Production (export)	Clostridium hylemonae	[316]
Acetone	Production (export)	Clostridium kluyveri	[316]
Acetone	Production (export)	Clostridium leptum	[316]
Acetone	Production (export)	Clostridium ljungdahlii	[316]
Acetone	Production (export)	Clostridium methylpentosum	[316]
Acetone	Production (export)	Clostridium nexile	[316]
Acetone	Production (export)	Clostridium novyi	[316]
Acetone	Production (export)	Clostridium papyrosolvens	[316]
Acetone	Production (export)	Clostridium perfringens	[316]
Acetone	Production (export)	Clostridium phytofermentans	[316]
Acetone	Production (export)	Clostridium saccharolyticum	[316]
Acetone	Production (export)	Clostridium scindens	[316]
Acetone	Production (export)	Clostridium sporogenes	[316]
Acetone	Production (export)	Clostridium sticklandii	[316]
Acetone	Production (export)	Clostridium symbiosum	[316]
Acetone	Production (export)	Clostridium tetani	[316]
Acetone	Production (export)	Clostridium thermocellum	[316]
Acetone	Consumption (import)	Colonocyte (host colon)	[336]
Adenine	Consumption (import)	Colonocyte (host colon)	[336]
Adenosine	Consumption (import)	Colonocyte (host colon)	[336]
Adenosylcobalamin (Vitamin B12, Cobamide coenzyme, Cob[II]alamin, Vitamin B12r, Cob[I]alamin, Vitamin B12s, Aquacobalamin, Cobalamin [III])	Production (export)	Bacillus megaterium	[173,176,203,261]
Adenosylcobalamin (Vitamin B12, Cobamide coenzyme, Cob[II]alamin, Vitamin B12r, Cob[I]alamin, Vitamin B12s, Aquacobalamin, Cobalamin [III])	Consumption (import)	Bacillus subtilis	[102]
Adenosylcobalamin (Vitamin B12, Cobamide coenzyme, Cob[II]alamin, Vitamin B12r, Cob[I]alamin, Vitamin B12s, Aquacobalamin, Cobalamin [III])	Consumption (import)	Bacteroides eggerthii	[198]
Adenosylcobalamin (Vitamin B12, Cobamide coenzyme, Cob[II]alamin, Vitamin B12r, Cob[I]alamin, Vitamin B12s, Aquacobalamin, Cobalamin [III])	Consumption (import)	Bacteroides fragilis	[198,343]
Adenosylcobalamin (Vitamin B12, Cobamide coenzyme, Cob[II]alamin, Vitamin B12r, Cob[I]alamin, Vitamin B12s, Aquacobalamin, Cobalamin [III])	Consumption (import)	Bacteroides thetaiotaomicron	[69,110,198]
Adenosylcobalamin (Vitamin B12, Cobamide coenzyme, Cob[II]alamin, Vitamin B12r, Cob[I]alamin, Vitamin B12s, Aquacobalamin, Cobalamin [III])	Consumption (import)	Bacteroides vulgatus	[198]
Adenosylcobalamin (Vitamin B12, Cobamide coenzyme, Cob[II]alamin, Vitamin B12r, Cob[I]alamin, Vitamin B12s, Aquacobalamin, Cobalamin [III])	Production (export)	Bifidobacterium bifidum	[267]
Adenosylcobalamin (Vitamin B12, Cobamide coenzyme, Cob[II]alamin, Vitamin B12r, Cob[I]alamin, Vitamin B12s, Aquacobalamin, Cobalamin [III])	Production (export)	Bifidobacterium breve	[267]
Adenosylcobalamin (Vitamin B12, Cobamide coenzyme, Cob[II]alamin, Vitamin B12r, Cob[I]alamin, Vitamin B12s, Aquacobalamin, Cobalamin [III])	Production (export)	Bifidobacterium longum (Bifidobacterium infantis, Bifidobacterium suis)	[267]
Adenosylcobalamin (Vitamin B12, Cobamide coenzyme, Cob[II]alamin, Vitamin B12r, Cob[I]alamin, Vitamin B12s, Aquacobalamin, Cobalamin [III])	Consumption (import)	Colonocyte (host colon)	[336]
Adenosylcobalamin (Vitamin B12, Cobamide coenzyme, Cob[II]alamin, Vitamin B12r, Cob[I]alamin, Vitamin B12s, Aquacobalamin, Cobalamin [III])	Consumption (import)	Corynebacterium diphtheriae	[102]
Adenosylcobalamin (Vitamin B12, Cobamide coenzyme, Cob[II]alamin, Vitamin B12r, Cob[I]alamin, Vitamin B12s, Aquacobalamin, Cobalamin [III])	Consumption (import)	Deinococcus radiodurans	[125]
Adenosylcobalamin (Vitamin B12, Cobamide coenzyme, Cob[II]alamin, Vitamin B12r, Cob[I]alamin, Vitamin B12s, Aquacobalamin, Cobalamin [III])	Consumption (import) & production (export)	Escherichia coli	[6,69,102,362]
Adenosylcobalamin (Vitamin B12, Cobamide coenzyme, Cob[II]alamin, Vitamin B12r, Cob[I]alamin, Vitamin B12s, Aquacobalamin, Cobalamin [III])	Consumption (import) & production (export)	Klebsiella pneumoniae	[102,153,178]
Adenosylcobalamin (Vitamin B12, Cobamide coenzyme, Cob[II]alamin, Vitamin B12r, Cob[I]alamin, Vitamin B12s, Aquacobalamin, Cobalamin [III])	Consumption (import)	Lactobacillus delbrueckii	[332]
Adenosylcobalamin (Vitamin B12, Cobamide coenzyme, Cob[II]alamin, Vitamin B12r, Cob[I]alamin, Vitamin B12s, Aquacobalamin, Cobalamin [III])	Production (export)	Lactobacillus reuteri	[173,174,265,283,332]
Adenosylcobalamin (Vitamin B12, Cobamide coenzyme, Cob[II]alamin, Vitamin B12r, Cob[I]alamin, Vitamin B12s, Aquacobalamin, Cobalamin [III])	Production (export)	Listeria innocua	[174]
Adenosylcobalamin (Vitamin B12, Cobamide coenzyme, Cob[II]alamin, Vitamin B12r, Cob[I]alamin, Vitamin B12s, Aquacobalamin, Cobalamin [III])	Production (export)	Mesorhizobium loti	[111]
Adenosylcobalamin (Vitamin B12, Cobamide coenzyme, Cob[II]alamin, Vitamin B12r, Cob[I]alamin, Vitamin B12s, Aquacobalamin, Cobalamin [III])	Consumption (import)	Mycobacterium leprae	[22]
Adenosylcobalamin (Vitamin B12, Cobamide coenzyme, Cob[II]alamin, Vitamin B12r, Cob[I]alamin, Vitamin B12s, Aquacobalamin, Cobalamin [III])	Production (export)	Mycobacterium smegmatis	[176]
Adenosylcobalamin (Vitamin B12, Cobamide coenzyme, Cob[II]alamin, Vitamin B12r, Cob[I]alamin, Vitamin B12s, Aquacobalamin, Cobalamin [III])	Consumption (import)	Parabacteroides distasonis	[198]
Adenosylcobalamin (Vitamin B12, Cobamide coenzyme, Cob[II]alamin, Vitamin B12r, Cob[I]alamin, Vitamin B12s, Aquacobalamin, Cobalamin [III])	Consumption (import)	Porphyromonas gingivalis	[110]
Adenosylcobalamin (Vitamin B12, Cobamide coenzyme, Cob[II]alamin, Vitamin B12r, Cob[I]alamin, Vitamin B12s, Aquacobalamin, Cobalamin [III])	Consumption (import)	Prevotella ruminicola (Bacteroides ruminicola)	[323]
Adenosylcobalamin (Vitamin B12, Cobamide coenzyme, Cob[II]alamin, Vitamin B12r, Cob[I]alamin, Vitamin B12s, Aquacobalamin, Cobalamin [III])	Production (export)	Propionibacterium freudenreichii (Propionibacterium shermanii)	[130,131,139,173,174,176,268,300]
Adenosylcobalamin (Vitamin B12, Cobamide coenzyme, Cob[II]alamin, Vitamin B12r, Cob[I]alamin, Vitamin B12s, Aquacobalamin, Cobalamin [III])	Consumption (import)	Proteus mirabilis	[102]
Adenosylcobalamin (Vitamin B12, Cobamide coenzyme, Cob[II]alamin, Vitamin B12r, Cob[I]alamin, Vitamin B12s, Aquacobalamin, Cobalamin [III])	Consumption (import)	Pseudomonas aeruginosa	[102]
Adenosylcobalamin (Vitamin B12, Cobamide coenzyme, Cob[II]alamin, Vitamin B12r, Cob[I]alamin, Vitamin B12s, Aquacobalamin, Cobalamin [III])	Consumption (import)	Ruminococcus bromii	[121]
Adenosylcobalamin (Vitamin B12, Cobamide coenzyme, Cob[II]alamin, Vitamin B12r, Cob[I]alamin, Vitamin B12s, Aquacobalamin, Cobalamin [III])	Production (export)	Salmonella enterica	[173,174]
Adenosylcobalamin (Vitamin B12, Cobamide coenzyme, Cob[II]alamin, Vitamin B12r, Cob[I]alamin, Vitamin B12s, Aquacobalamin, Cobalamin [III])	Consumption (import)	Shigella flexneri	[102]
Adenosylcobalamin (Vitamin B12, Cobamide coenzyme, Cob[II]alamin, Vitamin B12r, Cob[I]alamin, Vitamin B12s, Aquacobalamin, Cobalamin [III])	Consumption (import)	Shigella sonnei	[102]
Adenosylcobalamin (Vitamin B12, Cobamide coenzyme, Cob[II]alamin, Vitamin B12r, Cob[I]alamin, Vitamin B12s, Aquacobalamin, Cobalamin [III])	Consumption (import)	Staphylococcus aureus	[102]
Adenosylcobalamin (Vitamin B12, Cobamide coenzyme, Cob[II]alamin, Vitamin B12r, Cob[I]alamin, Vitamin B12s, Aquacobalamin, Cobalamin [III])	Production (export)	Streptomyces griseus	[176]
Adipate	Consumption (import)	Acidovorax avenae	[360]
Adipate	Consumption (import)	Acidovorax delafieldii	[360]
Alginate	Macromolecule degradation	Bacteroides ovatus	[279]
alpha-ketoglutarate (2-oxoglutarate)	Consumption (import)	Aeromicrobium marinum	[36]
alpha-Linolenic acid (Omega-3 fatty acid)	Consumption (import)	Butyrivibrio fibrisolvens	[115]
alpha-Linolenic acid (Omega-3 fatty acid)	Consumption (import)	Ruminococcus albus	[115]
alpha-Tocopherol (Vitamin E, alpha-Tocotrienol)	Consumption (import)	Colonocyte (host colon)	[336]
Anthranilate (o-amino-benzoic acid)	Consumption (import)	Colonocyte (host colon)	[336]
Arabinogalactan	Macromolecule degradation	Bacteroides ovatus	[279]
Arabinogalactan	Macromolecule degradation	Bacteroides thetaiotaomicron	[161,279]
Arabinogalactan	Macromolecule degradation	Bacteroides vulgatus	[279]
Arabinogalactan	Macromolecule degradation	Bifidobacterium longum (Bifidobacterium infantis, Bifidobacterium suis)	[62,68,280]
Arachidate (Arachidic acid)	Consumption (import)	Colonocyte (host colon)	[336]
Ascorbic acid (Vitamin C, L-Ascorbate, Ascorbate)	Consumption (import)	Colonocyte (host colon)	[336]
Ascorbic acid (Vitamin C, L-Ascorbate, Ascorbate)	Production (export)	Gluconobacter oxydans	[25]
Ascorbic acid (Vitamin C, L-Ascorbate, Ascorbate)	Production (export)	Ketogulonicigenium vulgare	[25]
Benzaldehyde	Consumption (import)	Geobacter metallireducens	[186]
Benzoate	Consumption (import)	Geobacter metallireducens	[117,186]
Benzoate	Consumption (import)	Klebsiella pneumoniae	[178]
Benzoate	Consumption (import)	Methylobacterium nodulans	[427]
Benzoate	Consumption (import)	Syntrophomonas wolfei	[137]
Benzoate	Consumption (import)	Syntrophus aciditrophicus	[137,302]
Benzyl alcohol	Consumption (import)	Geobacter metallireducens	[186]
beta-alanine (3-Aminopropionate)	Consumption (import)	Brucella suis	[242]
beta-alanine (3-Aminopropionate)	Consumption (import)	Corynebacterium diphtheriae	[242]
Betaine (Glycine betaine)	Consumption (import)	Acetohalobium arabaticum	[233]
Betaine (Glycine betaine)	Consumption (import)	Escherichia coli	[6]
Betaine (Glycine betaine)	Consumption (import)	Methanosaeta thermophila	[6]
Betaine (Glycine betaine)	Consumption (import)	Methanosarcina mazei	[6]
Betaine (Glycine betaine)	Consumption (import)	Methylobacterium nodulans	[427]
Bicarbonate (HCO3-, H2CO3, Carbonic acid, Carbonate)	Consumption (import)	Bacteroides fragilis	[343]
Bicarbonate (HCO3-, H2CO3, Carbonic acid, Carbonate)	Production (export)	Colonocyte (host colon)	[92,340,370]
Bicarbonate (HCO3-, H2CO3, Carbonic acid, Carbonate)	Consumption (import)	Desulfobulbus propionicus	[318]
Bicarbonate (HCO3-, H2CO3, Carbonic acid, Carbonate)	Consumption (import)	Methanobrevibacter smithii	[282]
Bicarbonate (HCO3-, H2CO3, Carbonic acid, Carbonate)	Consumption (import)	Pelobacter propionicus	[318]
Bicarbonate (HCO3-, H2CO3, Carbonic acid, Carbonate)	Consumption (import)	Ruminococcus bromii	[121]
Biotin (Vitamin B7)	Consumption (import)	Bacillus subtilis	[260]
Biotin (Vitamin B7)	Production (export)	Baumannia cicadellinicola	[207,368]
Biotin (Vitamin B7)	Production (export)	Bifidobacterium adolescentis	[267]
Biotin (Vitamin B7)	Production (export)	Bifidobacterium bifidum	[267,362]
Biotin (Vitamin B7)	Production (export)	Bifidobacterium longum (Bifidobacterium infantis, Bifidobacterium suis)	[267]
Biotin (Vitamin B7)	Consumption (import)	Brevibacillus brevis	[242]
Biotin (Vitamin B7)	Consumption (import)	Brucella abortus	[242]
Biotin (Vitamin B7)	Consumption (import)	Brucella melitensis	[242]
Biotin (Vitamin B7)	Consumption (import)	Brucella suis	[242]
Biotin (Vitamin B7)	Consumption (import)	Clostridium acetobutylicum	[242]
Biotin (Vitamin B7)	Consumption (import)	Clostridium botulinum	[242]
Biotin (Vitamin B7)	Consumption (import)	Clostridium butyricum	[242]
Biotin (Vitamin B7)	Consumption (import)	Clostridium sporogenes	[242]
Biotin (Vitamin B7)	Consumption (import)	Clostridium tetani	[242]
Biotin (Vitamin B7)	Consumption (import)	Colonocyte (host colon)	[336]
Biotin (Vitamin B7)	Consumption (import)	Deinococcus radiodurans	[125]
Biotin (Vitamin B7)	Production (export)	Escherichia coli	[39,362]
Biotin (Vitamin B7)	Consumption (import)	Fibrobacter succinogenes (Bacteroides succinogenes)	[198]
Biotin (Vitamin B7)	Consumption (import)	Lactobacillus acidophilus	[242]
Biotin (Vitamin B7)	Consumption (import)	Lactobacillus casei	[120,242]
Biotin (Vitamin B7)	Consumption (import)	Leuconostoc mesenteroides	[242]
Biotin (Vitamin B7)	Consumption (import)	Listeria monocytogenes	[242]
Biotin (Vitamin B7)	Consumption (import)	Paenibacillus larvae	[242]
Biotin (Vitamin B7)	Consumption (import)	Paenibacillus polymyxa	[242]
Biotin (Vitamin B7)	Consumption (import)	Rhizobium leguminosarum	[242]
Biotin (Vitamin B7)	Consumption (import)	Rhodobacter capsulatus	[260]
Biotin (Vitamin B7)	Consumption (import)	Rhodospirillum rubrum	[242]
Biotin (Vitamin B7)	Consumption (import)	Ruminococcus albus	[121]
Biotin (Vitamin B7)	Consumption (import)	Ruminococcus bromii	[121]
Biotin (Vitamin B7)	Consumption (import)	Staphylococcus aureus	[242]
Biotin (Vitamin B7)	Consumption (import)	Streptococcus bovis (Streptococcus equinus)	[242]
Biotin (Vitamin B7)	Consumption (import)	Streptococcus salivarius	[242]
Butanol	Consumption (import)	Bilophila wadsworthia	[169]
Butanol	Production (export)	Clostridium acetobutylicum	[216,278]
Butanol	Production (export)	Clostridium beijerinckii	[48,216]
Butanol	Consumption (import)	Geobacter metallireducens	[186]
Butanol	Consumption (import)	Moorella thermoacetica	[81]
Butanol	Consumption (import)	Pelobacter carbinolicus	[5,302,302]
Butanol	Consumption (import)	Pelobacter propionicus	[289,302]
Butanol	Consumption (import)	Pelotomaculum thermopropionicum	[135,162,302]
Butanol	Consumption (import)	Syntrophobacter fumaroxidans	[302]
Butanol	Consumption (import)	Syntrophobotulus glycolicus	[302]
Butanol	Consumption (import)	Syntrophomonas wolfei	[302]
Butanol	Consumption (import)	Syntrophothermus lipocalidus	[302]
Butanol	Consumption (import)	Syntrophus aciditrophicus	[302]
Butylamine	Production (export)	Bacteroides ovatus	[308]
Butylamine	Production (export)	Bacteroides thetaiotaomicron	[308]
Butylamine	Production (export)	Bifidobacterium longum (Bifidobacterium infantis, Bifidobacterium suis)	[308]
Butyrate	Production (export)	Acidaminococcus fermentans	[41,88,143,263]
Butyrate	Production (export)	Anaerococcus hydrogenalis	[90]
Butyrate	Production (export)	Anaerococcus lactolyticus	[90]
Butyrate	Production (export)	Anaerococcus prevotii	[90]
Butyrate	Production (export)	Anaerococcus tetradius	[90]
Butyrate	Production (export)	Anaerococcus vaginalis	[90]
Butyrate	Production (export)	Anaerostipes caccae	[18,19,42,85,91,94,184,189,249,285]
Butyrate	Production (export)	Anaerotruncus colihominis	[170,184]
Butyrate	Production (export)	Bacteroides caccae	[366]
Butyrate	Production (export)	Bacteroides cellulosilyticus	[366]
Butyrate	Production (export)	Bacteroides coprocola	[366]
Butyrate	Production (export)	Bacteroides coprophilus	[366]
Butyrate	Production (export)	Bacteroides dorei	[366]
Butyrate	Production (export)	Bacteroides eggerthii	[366]
Butyrate	Production (export)	Bacteroides finegoldii (Alistipes finegoldii)	[366]
Butyrate	Production (export)	Bacteroides fragilis	[366]
Butyrate	Production (export)	Bacteroides helcogenes	[366]
Butyrate	Production (export)	Bacteroides intestinalis	[366]
Butyrate	Production (export)	Bacteroides ovatus	[366]
Butyrate	Production (export)	Bacteroides pectinophilus	[366]
Butyrate	Production (export)	Bacteroides plebeius	[366]
Butyrate	Production (export)	Bacteroides salanitronis	[366]
Butyrate	Production (export)	Bacteroides stercoris	[366]
Butyrate	Production (export)	Bacteroides thetaiotaomicron	[366]
Butyrate	Production (export)	Bacteroides uniformis	[366]
Butyrate	Production (export)	Bacteroides vulgatus	[366]
Butyrate	Production (export)	Bacteroides xylanisolvens	[366]
Butyrate	Production (export)	Bifidobacterium longum (Bifidobacterium infantis, Bifidobacterium suis)	[13]
Butyrate	Production (export)	Butyrivibrio crossotus	[249,77,96,197,366]
Butyrate	Production (export)	Butyrivibrio fibrisolvens	[42,82,94,184,249,77,96,197,366]
Butyrate	Production (export)	Butyrivibrio proteoclasticus	[152,77,96,197,366]
Butyrate	Production (export)	Catenibacterium mitsuokai	[146]
Butyrate	Production (export)	Clostridium acetobutylicum	[42,249,278,77,175,316,339]
Butyrate	Production (export)	Clostridium asparagiforme	[77,175,316,339]
Butyrate	Production (export)	Clostridium bartlettii	[77,175,316,339]
Butyrate	Production (export)	Clostridium beijerinckii	[48,216,249,77,175,316,339]
Butyrate	Production (export)	Clostridium bolteae	[77,175,316,339]
Butyrate	Production (export)	Clostridium botulinum	[77,175,316,339]
Butyrate	Production (export)	Clostridium butyricum	[224,249,77,175,316,339]
Butyrate	Production (export)	Clostridium carboxidivorans	[77,175,316,339]
Butyrate	Production (export)	Clostridium cellulolyticum	[77,175,316,339]
Butyrate	Production (export)	Clostridium cellulovorans	[77,175,316,339]
Butyrate	Production (export)	Clostridium cf	[77,175,316,339]
Butyrate	Production (export)	Clostridium difficile	[249,77,175,316,339]
Butyrate	Production (export)	Clostridium hathewayi	[77,175,316,339]
Butyrate	Production (export)	Clostridium hiranonis	[77,175,316,339]
Butyrate	Production (export)	Clostridium hylemonae	[77,175,316,339]
Butyrate	Production (export)	Clostridium kluyveri	[249,294,318,77,175,316,339]
Butyrate	Production (export)	Clostridium leptum	[77,175,316,339]
Butyrate	Production (export)	Clostridium ljungdahlii	[77,175,316,339]
Butyrate	Production (export)	Clostridium methylpentosum	[77,175,316,339]
Butyrate	Production (export)	Clostridium nexile	[77,175,316,339]
Butyrate	Production (export)	Clostridium novyi	[77,175,316,339]
Butyrate	Production (export)	Clostridium papyrosolvens	[77,175,316,339]
Butyrate	Production (export)	Clostridium perfringens	[190,77,175,316,339]
Butyrate	Production (export)	Clostridium phytofermentans	[77,175,316,339]
Butyrate	Production (export)	Clostridium saccharolyticum	[306,77,175,316,339]
Butyrate	Production (export)	Clostridium scindens	[77,175,316,339]
Butyrate	Production (export)	Clostridium sporogenes	[77,175,316,339]
Butyrate	Production (export)	Clostridium sticklandii	[9,77,175,316,339]
Butyrate	Production (export)	Clostridium symbiosum	[249,77,175,316,339]
Butyrate	Production (export)	Clostridium tetani	[212,306,77,175,316,339]
Butyrate	Production (export)	Clostridium thermocellum	[77,175,316,339]
Butyrate	Consumption (import)	Colonocyte (host colon)	[100,336]
Butyrate	Production (export)	Coprococcus catus	[124,184,249,253,326]
Butyrate	Production (export)	Coprococcus comes	[184]
Butyrate	Production (export)	Coprococcus eutactus	[82,124,184,249,326]
Butyrate	Consumption (import)	Desulfarculus baarsii	[291]
Butyrate	Consumption (import)	Desulfotomaculum acetoxidans	[196,223]
Butyrate	Consumption (import)	Desulfotomaculum nigrificans	[223]
Butyrate	Consumption (import)	Desulfotomaculum reducens	[223]
Butyrate	Consumption (import)	Desulfovibrio aespoeensis	[106]
Butyrate	Consumption (import)	Desulfovibrio desulfuricans	[106]
Butyrate	Consumption (import)	Desulfovibrio fructosovorans	[106]
Butyrate	Consumption (import)	Desulfovibrio magneticus	[106]
Butyrate	Consumption (import)	Desulfovibrio piger	[106]
Butyrate	Consumption (import)	Desulfovibrio salexigens	[106]
Butyrate	Consumption (import)	Desulfovibrio vulgaris	[106]
Butyrate	Production (export)	Enterococcus faecalis (Streptococcus faecalis)	[195]
Butyrate	Production (export)	Eubacterium cellulosolvens	[249,77,83,149,185]
Butyrate	Production (export)	Eubacterium eligens	[77,83,149,185]
Butyrate	Production (export)	Eubacterium hallii	[18,19,42,85,94,184,189,285,293,77,83,149,185]
Butyrate	Production (export)	Eubacterium limosum	[85,285,77,83,149,185]
Butyrate	Production (export)	Eubacterium rectale	[13,42,83,85,92,94,95,184,199,249,285,292,293,301,350,372,77,83,149,185]
Butyrate	Production (export)	Eubacterium saburreum	[249,77,83,149,185]
Butyrate	Production (export)	Eubacterium saphenum	[77,83,149,185]
Butyrate	Production (export)	Eubacterium siraeum	[49,128,77,83,149,185]
Butyrate	Production (export)	Eubacterium ventriosum	[13,249,77,83,149,185]
Butyrate	Production (export)	Faecalibacterium prausnitzii	[13,42,82,85,94,95,128,177,184,185,249,285,292,293]
Butyrate	Production (export)	Fusobacterium gonidiaformans	[198]
Butyrate	Production (export)	Fusobacterium mortiferum	[198]
Butyrate	Production (export)	Fusobacterium nucleatum	[182,306,198]
Butyrate	Production (export)	Fusobacterium periodonticum	[198]
Butyrate	Production (export)	Fusobacterium ulcerans	[198]
Butyrate	Production (export)	Fusobacterium varium	[198]
Butyrate	Consumption (import)	Geobacter metallireducens	[186]
Butyrate	Production (export)	Megasphaera micronuciformis	[85,197]
Butyrate	Production (export)	Odoribacter splanchnicus	[107]
Butyrate	Production (export)	Pelobacter propionicus	[289]
Butyrate	Consumption (import)	Pelotomaculum thermopropionicum	[162]
Butyrate	Production (export)	Peptoniphilus harei	[90]
Butyrate	Production (export)	Peptoniphilus lacrimalis	[90]
Butyrate	Consumption (import)	Prevotella ruminicola (Bacteroides ruminicola)	[244]
Butyrate	Production (export)	Roseburia intestinalis	[42,46,82,83,85,91,92,94,184,249,285,94,96,184,185]
Butyrate	Production (export)	Roseburia inulinivorans	[94,95,184,253,292,94,96,184,185]
Butyrate	Production (export)	Subdoligranulum variabile	[128,184]
Butyrate	Consumption (import)	Syntrophobacter fumaroxidans	[162,302]
Butyrate	Consumption (import)	Syntrophobotulus glycolicus	[302]
Butyrate	Consumption (import)	Syntrophomonas wolfei	[31,137,162,219,302,318,324,367]
Butyrate	Consumption (import)	Syntrophothermus lipocalidus	[302]
Butyrate	Consumption (import)	Syntrophus aciditrophicus	[137,162,302,324]
Ca2+ (Calcium)	Consumption (import)	Colonocyte (host colon)	[336]
Cadaverine	Production (export)	Campylobacter jejuni	[230]
Cadaverine	Production (export)	Clostridium saccharolyticum	[230]
Cadaverine	Production (export)	Enterobacter cloacae	[243]
Cadaverine	Production (export)	Escherichia coli	[243,308]
Caproate (Hexanoate)	Consumption (import)	Acidovorax avenae	[360]
Caproate (Hexanoate)	Consumption (import)	Acidovorax delafieldii	[360]
Caproate (Hexanoate)	Production (export)	Clostridium kluyveri	[294]
Caproate (Hexanoate)	Consumption (import)	Syntrophomonas wolfei	[321]
Carbon monoxide (CO)	Consumption (import)	Acetohalobium arabaticum	[233]
Carbon monoxide (CO)	Consumption (import)	Archaeoglobus fulgidus	[81]
Carbon monoxide (CO)	Consumption (import)	Colonocyte (host colon)	[336]
Carbon monoxide (CO)	Consumption (import)	Methanosarcina acetivorans	[20,81,180,180]
Carbon monoxide (CO)	Consumption (import)	Methanosarcina barkeri	[180,180]
Carbon monoxide (CO)	Consumption (import)	Methanosarcina mazei	[180]
Carbon monoxide (CO)	Consumption (import)	Methanothermobacter marburgensis	[180]
Carbon monoxide (CO)	Consumption (import)	Methanothermobacter thermautotrophicus	[180]
Carbon monoxide (CO)	Consumption (import)	Moorella thermoacetica	[81]
Cellobiose	Consumption (import)	Acetivibrio cellulolyticus	[237]
Cellobiose	Consumption (import)	Actinobacillus succinogenes	[112]
Cellobiose	Consumption (import)	Aeromicrobium marinum	[36]
Cellobiose	Consumption (import)	Aeromonas salmonicida	[2]
Cellobiose	Consumption (import)	Anaerotruncus colihominis	[170]
Cellobiose	Consumption (import)	Bacteroides ovatus	[204]
Cellobiose	Consumption (import)	Bacteroides thetaiotaomicron	[118]
Cellobiose	Consumption (import)	Bacteroides uniformis	[210]
Cellobiose	Consumption (import)	Bacteroides xylanisolvens	[44]
Cellobiose	Consumption (import)	Bifidobacterium adolescentis	[247]
Cellobiose	Consumption (import)	Bifidobacterium breve	[247]
Cellobiose	Consumption (import)	Blautia hydrogenotrophica (Ruminococcus hydrogenotrophicus)	[24]
Cellobiose	Consumption (import)	Butyrivibrio fibrisolvens	[217,272]
Cellobiose	Consumption (import)	Butyrivibrio proteoclasticus	[217]
Cellobiose	Consumption (import)	Catenibacterium mitsuokai	[146]
Cellobiose	Consumption (import)	Clostridium acetobutylicum	[278]
Cellobiose	Consumption (import)	Clostridium cellulolyticum	[239,278]
Cellobiose	Consumption (import)	Clostridium thermocellum	[108,227]
Cellobiose	Consumption (import)	Collinsella aerofaciens (Eubacterium aerofaciens)	[145]
Cellobiose	Consumption (import)	Collinsella intestinalis	[145,145]
Cellobiose	Consumption (import)	Collinsella stercoris	[145]
Cellobiose	Consumption (import)	Coprococcus eutactus	[124]
Cellobiose	Consumption (import)	Eubacterium rectale	[199,210]
Cellobiose	Consumption (import)	Eubacterium siraeum	[49]
Cellobiose	Consumption (import)	Fibrobacter succinogenes (Bacteroides succinogenes)	[205,272,287]
Cellobiose	Consumption (import)	Flavobacterium johnsoniae	[424]
Cellobiose	Consumption (import)	Holdemania filiformis	[358]
Cellobiose	Consumption (import)	Klebsiella pneumoniae	[178]
Cellobiose	Consumption (import)	Leptotrichia buccalis	[87]
Cellobiose	Consumption (import)	Leptotrichia goodfellowii	[87]
Cellobiose	Consumption (import)	Leptotrichia hofstadii	[87]
Cellobiose	Consumption (import)	Marvinbryantia formatexigens	[256]
Cellobiose	Consumption (import)	Megamonas hypermegale	[277]
Cellobiose	Consumption (import)	Parabacteroides distasonis	[276]
Cellobiose	Consumption (import)	Prevotella copri	[116]
Cellobiose	Consumption (import)	Prevotella ruminicola (Bacteroides ruminicola)	[272]
Cellobiose	Consumption (import)	Pyrococcus furiosus	[6,160]
Cellobiose	Consumption (import)	Roseburia intestinalis	[83]
Cellobiose	Consumption (import)	Ruminococcus albus	[121,205,272]
Cellobiose	Consumption (import)	Ruminococcus flavefaciens	[205,272]
Cellobiose	Consumption (import)	Ruminococcus obeum	[181,210]
Cellobiose	Consumption (import)	Streptococcus bovis (Streptococcus equinus)	[205,272]
Cellobiose	Consumption (import)	Subdoligranulum variabile	[128]
Cellobiose	Consumption (import)	Sulfolobus solfataricus	[6]
Cellotetraose (Cellohexaose, Cellopentaose, Cellotriose)	Consumption (import)	Bifidobacterium breve	[247]
Cellotetraose (Cellohexaose, Cellopentaose, Cellotriose)	Consumption (import)	Clostridium thermocellum	[326]
Cellotetraose (Cellohexaose, Cellopentaose, Cellotriose)	Consumption (import)	Fibrobacter succinogenes (Bacteroides succinogenes)	[326]
Cellotetraose (Cellohexaose, Cellopentaose, Cellotriose)	Consumption (import)	Pyrococcus furiosus	[160]
Cellulose (Beta-D-glucan)	Macromolecule degradation	Acetivibrio cellulolyticus	[97,188,237,Supplementary Data 2d]
Cellulose (Beta-D-glucan)	Macromolecule degradation	Acidothermus cellulolyticus	[35,35,188,Supplementary Data 2d]
Cellulose (Beta-D-glucan)	Macromolecule degradation	Actinosynnema mirum	[34,Supplementary Data 2d]
Cellulose (Beta-D-glucan)	Macromolecule degradation	Bacillus pumilus	[188,Supplementary Data 2d]
Cellulose (Beta-D-glucan)	Macromolecule degradation	Bacteroides cellulosilyticus	[43,95,96,Supplementary Data 2d]
Cellulose (Beta-D-glucan)	Macromolecule degradation	Butyrivibrio fibrisolvens	[71,205,272,Supplementary Data 2d]
Cellulose (Beta-D-glucan)	Macromolecule degradation	Caldicellulosiruptor bescii (Anaerocellum thermophilum)	[35,35]
Cellulose (Beta-D-glucan)	Macromolecule degradation	Caldicellulosiruptor saccharolyticus	[188,Supplementary Data 2d]
Cellulose (Beta-D-glucan)	Macromolecule degradation	Cellulomonas flavigena	[188,Supplementary Data 2d]
Cellulose (Beta-D-glucan)	Macromolecule degradation	Cellulosilyticum lentocellum	[81,215,Supplementary Data 2d]
Cellulose (Beta-D-glucan)	Macromolecule degradation	Clostridium acetobutylicum	[97,Supplementary Data 2d]
Cellulose (Beta-D-glucan)	Macromolecule degradation	Clostridium cellulolyticum	[97,188,239,278,Supplementary Data 2d]
Cellulose (Beta-D-glucan)	Macromolecule degradation	Clostridium cellulovorans	[97,Supplementary Data 2d]
Cellulose (Beta-D-glucan)	Macromolecule degradation	Clostridium papyrosolvens	[97,Supplementary Data 2d]
Cellulose (Beta-D-glucan)	Macromolecule degradation	Clostridium thermocellum	[81,96,97,108,188,227,258,278,Supplementary Data 2d]
Cellulose (Beta-D-glucan)	Macromolecule degradation	Cytophaga hutchinsonii	[188,Supplementary Data 2d]
Cellulose (Beta-D-glucan)	Macromolecule degradation	Enterococcus gallinarum	[355,Supplementary Data 2d]
Cellulose (Beta-D-glucan)	Macromolecule degradation	Eubacterium cellulosolvens	[147,188,Supplementary Data 2d]
Cellulose (Beta-D-glucan)	Macromolecule degradation	Fibrobacter succinogenes (Bacteroides succinogenes)	[37,43,45,71,95,96,147,152,188,198,205,272,287,326]
Cellulose (Beta-D-glucan)	Macromolecule degradation	Marvinbryantia formatexigens	[81,Supplementary Data 2d]
Cellulose (Beta-D-glucan)	Macromolecule degradation	Prevotella ruminicola (Bacteroides ruminicola)	[45]
Cellulose (Beta-D-glucan)	Macromolecule degradation	Rhodothermus marinus	[188,Supplementary Data 2d]
Cellulose (Beta-D-glucan)	Macromolecule degradation	Ruminococcus albus	[37,43,95,96,97,121,147,188,205,272,371,372,Supplementary Data 2d]
Cellulose (Beta-D-glucan)	Macromolecule degradation	Ruminococcus flavefaciens	[37,43,71,94,95,96,97,147,152,168,188,205,227,258,272,287,371,372,Supplementary Data 2d]
Cellulose (Beta-D-glucan)	Macromolecule degradation	Spirochaeta thermophila	[188,Supplementary Data 2d]
Cellulose (Beta-D-glucan)	Macromolecule degradation	Thermobifida fusca	[188,Supplementary Data 2d]
Cellulose (Beta-D-glucan)	Macromolecule degradation	Thermomonospora curvata	[Supplementary Data 2d]
Cellulose (Beta-D-glucan)	Macromolecule degradation	Thermotoga maritima	[35,Supplementary Data 2d]
Cellulose (Beta-D-glucan)	Macromolecule degradation	Thermotoga neapolitana	[188,Supplementary Data 2d]
Chenodeoxycholic acid (Chenodeoxycholate)	Consumption (import) & production (export)	Bacteroides fragilis	[29,98,257]
Chenodeoxycholic acid (Chenodeoxycholate)	Consumption (import)	Bacteroides intestinalis	[98]
Chenodeoxycholic acid (Chenodeoxycholate)	Consumption (import)	Bacteroides thetaiotaomicron	[29]
Chenodeoxycholic acid (Chenodeoxycholate)	Production (export)	Bacteroides vulgatus	[257]
Chenodeoxycholic acid (Chenodeoxycholate)	Production (export)	Bifidobacterium adolescentis	[29,330]
Chenodeoxycholic acid (Chenodeoxycholate)	Production (export)	Bifidobacterium animalis	[330]
Chenodeoxycholic acid (Chenodeoxycholate)	Production (export)	Bifidobacterium bifidum	[29,257,330]
Chenodeoxycholic acid (Chenodeoxycholate)	Production (export)	Bifidobacterium breve	[330]
Chenodeoxycholic acid (Chenodeoxycholate)	Production (export)	Bifidobacterium longum (Bifidobacterium infantis, Bifidobacterium suis)	[29,257,330]
Chenodeoxycholic acid (Chenodeoxycholate)	Consumption (import)	Clostridium hiranonis	[208,257]
Chenodeoxycholic acid (Chenodeoxycholate)	Consumption (import)	Clostridium hylemonae	[208]
Chenodeoxycholic acid (Chenodeoxycholate)	Consumption (import)	Clostridium leptum	[29,98,208]
Chenodeoxycholic acid (Chenodeoxycholate)	Consumption (import) & production (export)	Clostridium perfringens	[29,29,257]
Chenodeoxycholic acid (Chenodeoxycholate)	Consumption (import)	Clostridium scindens	[29,98,208,257]
Chenodeoxycholic acid (Chenodeoxycholate)	Consumption (import)	Escherichia coli	[29,98]
Chenodeoxycholic acid (Chenodeoxycholate)	Production (export)	Lactobacillus acidophilus	[16,330]
Chenodeoxycholic acid (Chenodeoxycholate)	Production (export)	Lactobacillus brevis	[330]
Chenodeoxycholic acid (Chenodeoxycholate)	Production (export)	Lactobacillus buchneri	[330]
Chenodeoxycholic acid (Chenodeoxycholate)	Production (export)	Lactobacillus gasseri	[16,330]
Chenodeoxycholic acid (Chenodeoxycholate)	Production (export)	Lactobacillus hilgardii	[330]
Chenodeoxycholic acid (Chenodeoxycholate)	Production (export)	Lactobacillus johnsonii	[16,29,257,330]
Chenodeoxycholic acid (Chenodeoxycholate)	Production (export)	Lactobacillus plantarum	[16,29,257,330]
Chenodeoxycholic acid (Chenodeoxycholate)	Production (export)	Listeria monocytogenes	[16,17]
Chitin	Macromolecule degradation	Flavobacterium johnsoniae	[424]
Chitin	Macromolecule degradation	Lactococcus lactis	[210]
Chitin	Macromolecule degradation	Streptomyces lividans	[231]
Chitin	Macromolecule degradation	Vibrio cholerae	[30]
Cholecalciferol (Vitamin D3)	Consumption (import)	Colonocyte (host colon)	[336]
Cholic acid (Cholate)	Consumption (import) & production (export)	Bacteroides fragilis	[29,98,257]
Cholic acid (Cholate)	Consumption (import)	Bacteroides intestinalis	[98]
Cholic acid (Cholate)	Consumption (import)	Bacteroides thetaiotaomicron	[29,98]
Cholic acid (Cholate)	Production (export)	Bacteroides vulgatus	[257]
Cholic acid (Cholate)	Production (export)	Bifidobacterium adolescentis	[29,330]
Cholic acid (Cholate)	Production (export)	Bifidobacterium animalis	[330]
Cholic acid (Cholate)	Production (export)	Bifidobacterium bifidum	[29,257,330]
Cholic acid (Cholate)	Production (export)	Bifidobacterium breve	[330]
Cholic acid (Cholate)	Production (export)	Bifidobacterium longum (Bifidobacterium infantis, Bifidobacterium suis)	[29,257,330]
Cholic acid (Cholate)	Consumption (import)	Clostridium hiranonis	[208,257]
Cholic acid (Cholate)	Consumption (import)	Clostridium hylemonae	[208]
Cholic acid (Cholate)	Consumption (import)	Clostridium leptum	[29,98,208]
Cholic acid (Cholate)	Consumption (import) & production (export)	Clostridium perfringens	[29,29,257]
Cholic acid (Cholate)	Consumption (import)	Clostridium scindens	[29,98,208,257]
Cholic acid (Cholate)	Consumption (import)	Escherichia coli	[29,98]
Cholic acid (Cholate)	Production (export)	Lactobacillus acidophilus	[16,257,330]
Cholic acid (Cholate)	Production (export)	Lactobacillus brevis	[330]
Cholic acid (Cholate)	Production (export)	Lactobacillus buchneri	[330]
Cholic acid (Cholate)	Production (export)	Lactobacillus gasseri	[16,330]
Cholic acid (Cholate)	Production (export)	Lactobacillus hilgardii	[330]
Cholic acid (Cholate)	Production (export)	Lactobacillus johnsonii	[16,29,257,330]
Cholic acid (Cholate)	Production (export)	Lactobacillus plantarum	[16,29,257,330]
Cholic acid (Cholate)	Production (export)	Listeria monocytogenes	[16,17]
Choline	Consumption (import)	Colonocyte (host colon)	[336]
Choline	Consumption (import)	Pelobacter carbinolicus	[5]
Choline	Consumption (import)	Streptococcus parasanguinis	[183]
Chondroitin 4-sulfate (Chondroitin 6-sulfate)	Macromolecule degradation	Bacteroides ovatus	[204]
Chondroitin 4-sulfate (Chondroitin 6-sulfate)	Macromolecule degradation	Bacteroides thetaiotaomicron	[29,96,96,118,161,161,204,221,255]
cis-Aconitate (trans-Aconitate, trans-Aconitic acid)	Consumption (import)	Acidaminococcus fermentans	[41]
cis-Aconitate (trans-Aconitate, trans-Aconitic acid)	Consumption (import)	Acidovorax avenae	[360]
cis-Aconitate (trans-Aconitate, trans-Aconitic acid)	Consumption (import)	Acidovorax delafieldii	[360]
cis-Aconitate (trans-Aconitate, trans-Aconitic acid)	Consumption (import)	Methylobacterium nodulans	[427]
Citrate	Consumption (import)	Achromobacter piechaudii	[156]
Citrate	Consumption (import)	Acidaminococcus fermentans	[41,143]
Citrate	Consumption (import)	Acidovorax avenae	[360]
Citrate	Consumption (import)	Acidovorax delafieldii	[360]
Citrate	Consumption (import)	Aeromonas hydrophila	[2]
Citrate	Consumption (import)	Aeromonas salmonicida	[2]
Citrate	Consumption (import)	Colonocyte (host colon)	[336]
Citrate	Consumption (import)	Klebsiella pneumoniae	[178]
Citrate	Consumption (import)	Lactobacillus plantarum	[63,234]
Cl- (Chloride)	Consumption (import)	Colonocyte (host colon)	[336,340,370]
CO2	Production (export)	Acetivibrio cellulolyticus	[237]
CO2	Consumption (import)	Acetohalobium arabaticum	[233]
CO2	Production (export)	Acidaminococcus fermentans	[41,263]
CO2	Consumption (import)	Acidimicrobium ferrooxidans	[55]
CO2	Consumption (import)	Acidithiobacillus ferrooxidans	[158]
CO2	Production (export)	Agrobacterium tumefaciens (Rhizobium radiobacter)	[339]
CO2	Production (export)	Anaerostipes caccae	[85,91]
CO2	Production (export)	Azotobacter vinelandii	[339]
CO2	Production (export)	Bacillus amyloliquefaciens	[339]
CO2	Production (export)	Bacillus anthracis	[339]
CO2	Production (export)	Bacillus atrophaeus	[339]
CO2	Production (export)	Bacillus cellulosilyticus	[339]
CO2	Production (export)	Bacillus cereus	[339]
CO2	Production (export)	Bacillus clausii	[339]
CO2	Production (export)	Bacillus coagulans	[339]
CO2	Production (export)	Bacillus coahuilensis	[339]
CO2	Production (export)	Bacillus halodurans	[339]
CO2	Production (export)	Bacillus licheniformis	[339]
CO2	Production (export)	Bacillus megaterium	[339]
CO2	Production (export)	Bacillus mycoides	[339]
CO2	Production (export)	Bacillus pseudofirmus	[339]
CO2	Production (export)	Bacillus pseudomycoides	[339]
CO2	Production (export)	Bacillus pumilus	[339]
CO2	Production (export)	Bacillus selenitireducens	[339]
CO2	Production (export)	Bacillus subtilis	[339]
CO2	Production (export)	Bacillus thuringiensis	[339]
CO2	Production (export)	Bacillus weihenstephanensis	[339]
CO2	Consumption (import) & production (export)	Bacteroides caccae	[149,198]
CO2	Consumption (import) & production (export)	Bacteroides cellulosilyticus	[149,198]
CO2	Consumption (import) & production (export)	Bacteroides coprocola	[149,198]
CO2	Consumption (import) & production (export)	Bacteroides coprophilus	[149,198]
CO2	Consumption (import) & production (export)	Bacteroides dorei	[149,198]
CO2	Consumption (import) & production (export)	Bacteroides eggerthii	[149,198]
CO2	Consumption (import) & production (export)	Bacteroides finegoldii (Alistipes finegoldii)	[149,198]
CO2	Consumption (import) & production (export)	Bacteroides fragilis	[198,343,149,198]
CO2	Consumption (import) & production (export)	Bacteroides helcogenes	[149,198]
CO2	Consumption (import) & production (export)	Bacteroides intestinalis	[149,198]
CO2	Consumption (import) & production (export)	Bacteroides ovatus	[149,198]
CO2	Consumption (import) & production (export)	Bacteroides pectinophilus	[149,198]
CO2	Consumption (import) & production (export)	Bacteroides plebeius	[149,198]
CO2	Consumption (import) & production (export)	Bacteroides salanitronis	[149,198]
CO2	Consumption (import) & production (export)	Bacteroides stercoris	[149,198]
CO2	Consumption (import) & production (export)	Bacteroides thetaiotaomicron	[92,118,199,149,198]
CO2	Consumption (import) & production (export)	Bacteroides uniformis	[149,198]
CO2	Consumption (import) & production (export)	Bacteroides vulgatus	[149,198]
CO2	Consumption (import) & production (export)	Bacteroides xylanisolvens	[149,198]
CO2	Consumption (import)	Blautia hydrogenotrophica (Ruminococcus hydrogenotrophicus)	[24,92,94,256]
CO2	Production (export)	Butyrivibrio crossotus	[366]
CO2	Production (export)	Butyrivibrio fibrisolvens	[366]
CO2	Production (export)	Butyrivibrio proteoclasticus	[366]
CO2	Consumption (import)	Caminibacter mediatlanticus	[349]
CO2	Consumption (import)	Chloroflexus aurantiacus	[284]
CO2	Production (export)	Clostridium acetobutylicum	[316,339]
CO2	Production (export)	Clostridium asparagiforme	[316,339]
CO2	Production (export)	Clostridium bartlettii	[316,339]
CO2	Production (export)	Clostridium beijerinckii	[175,216,316,339]
CO2	Production (export)	Clostridium bolteae	[316,339]
CO2	Production (export)	Clostridium botulinum	[316,339]
CO2	Production (export)	Clostridium butyricum	[316,339]
CO2	Production (export)	Clostridium carboxidivorans	[316,339]
CO2	Production (export)	Clostridium cellulolyticum	[316,339]
CO2	Production (export)	Clostridium cellulovorans	[316,339]
CO2	Production (export)	Clostridium cf	[316,339]
CO2	Production (export)	Clostridium difficile	[316,339]
CO2	Production (export)	Clostridium hathewayi	[316,339]
CO2	Production (export)	Clostridium hiranonis	[316,339]
CO2	Production (export)	Clostridium hylemonae	[316,339]
CO2	Production (export)	Clostridium kluyveri	[316,339]
CO2	Production (export)	Clostridium leptum	[316,339]
CO2	Production (export)	Clostridium ljungdahlii	[316,339]
CO2	Production (export)	Clostridium methylpentosum	[316,339]
CO2	Production (export)	Clostridium nexile	[316,339]
CO2	Production (export)	Clostridium novyi	[316,339]
CO2	Production (export)	Clostridium papyrosolvens	[316,339]
CO2	Production (export)	Clostridium perfringens	[316,339]
CO2	Production (export)	Clostridium phytofermentans	[316,339]
CO2	Production (export)	Clostridium saccharolyticum	[316,339]
CO2	Production (export)	Clostridium scindens	[316,339]
CO2	Production (export)	Clostridium sporogenes	[316,339]
CO2	Production (export)	Clostridium sticklandii	[316,339]
CO2	Production (export)	Clostridium symbiosum	[316,339]
CO2	Production (export)	Clostridium tetani	[306,316,339]
CO2	Production (export)	Clostridium thermocellum	[316,339]
CO2	Consumption (import) & production (export)	Colonocyte (host colon)	[92,336]
CO2	Production (export)	Coprococcus eutactus	[82]
CO2	Consumption (import)	Desulfobacterium autotrophicum	[319]
CO2	Consumption (import)	Desulfobulbus propionicus	[288]
CO2	Consumption (import)	Desulfovibrio aespoeensis	[106,319]
CO2	Consumption (import)	Desulfovibrio desulfuricans	[106,319]
CO2	Consumption (import)	Desulfovibrio fructosovorans	[106,319]
CO2	Consumption (import)	Desulfovibrio magneticus	[106,319]
CO2	Consumption (import)	Desulfovibrio piger	[106,319]
CO2	Consumption (import)	Desulfovibrio salexigens	[106,319]
CO2	Consumption (import) & production (export)	Desulfovibrio vulgaris	[322,106,319]
CO2	Production (export)	Desulfuromonas acetoxidans	[186]
CO2	Production (export)	Dorea formicigenerans	[333]
CO2	Production (export)	Escherichia albertii	[316]
CO2	Production (export)	Escherichia coli	[166,316]
CO2	Production (export)	Escherichia fergusonii	[316]
CO2	Production (export)	Eubacterium cellulosolvens	[149]
CO2	Production (export)	Eubacterium eligens	[149]
CO2	Production (export)	Eubacterium hallii	[85,149]
CO2	Production (export)	Eubacterium limosum	[85,149]
CO2	Consumption (import) & production (export)	Eubacterium rectale	[92,301,149]
CO2	Production (export)	Eubacterium saburreum	[149]
CO2	Production (export)	Eubacterium saphenum	[149]
CO2	Production (export)	Eubacterium siraeum	[149]
CO2	Production (export)	Eubacterium ventriosum	[149]
CO2	Production (export)	Faecalibacterium prausnitzii	[82]
CO2	Consumption (import) & production (export)	Fibrobacter succinogenes (Bacteroides succinogenes)	[198,287]
CO2	Production (export)	Geobacter metallireducens	[186]
CO2	Production (export)	Geobacter sulfurreducens	[59]
CO2	Production (export)	Helicobacter pylori	[209]
CO2	Consumption (import)	Ignicoccus hospitalis	[284]
CO2	Production (export)	Klebsiella pneumoniae	[316]
CO2	Production (export)	Klebsiella variicola	[316]
CO2	Production (export)	Lactobacillus acidophilus	[316]
CO2	Production (export)	Lactobacillus amylolyticus	[316]
CO2	Production (export)	Lactobacillus amylovorus	[316]
CO2	Production (export)	Lactobacillus antri	[316]
CO2	Production (export)	Lactobacillus brevis	[234,316]
CO2	Production (export)	Lactobacillus buchneri	[234,316]
CO2	Production (export)	Lactobacillus casei	[316]
CO2	Production (export)	Lactobacillus coleohominis	[316]
CO2	Production (export)	Lactobacillus crispatus	[316]
CO2	Production (export)	Lactobacillus delbrueckii	[316]
CO2	Production (export)	Lactobacillus fermentum	[316]
CO2	Production (export)	Lactobacillus gasseri	[316]
CO2	Production (export)	Lactobacillus helveticus	[316]
CO2	Production (export)	Lactobacillus hilgardii	[316]
CO2	Production (export)	Lactobacillus iners	[316]
CO2	Production (export)	Lactobacillus jensenii	[316]
CO2	Production (export)	Lactobacillus johnsonii	[316]
CO2	Production (export)	Lactobacillus oris	[316]
CO2	Production (export)	Lactobacillus paracasei	[316]
CO2	Production (export)	Lactobacillus plantarum	[234,316]
CO2	Production (export)	Lactobacillus reuteri	[316]
CO2	Production (export)	Lactobacillus rhamnosus	[316]
CO2	Production (export)	Lactobacillus ruminis	[316]
CO2	Production (export)	Lactobacillus sakei	[316]
CO2	Production (export)	Lactobacillus salivarius	[316]
CO2	Production (export)	Lactobacillus ultunensis	[316]
CO2	Production (export)	Lactobacillus vaginalis	[316]
CO2	Production (export)	Leuconostoc citreum	[316]
CO2	Production (export)	Leuconostoc gasicomitatum	[316]
CO2	Production (export)	Leuconostoc kimchii	[316]
CO2	Production (export)	Leuconostoc mesenteroides	[154,339,316]
CO2	Production (export)	Marvinbryantia formatexigens	[364]
CO2	Consumption (import)	Metallosphaera sedula	[284]
CO2	Consumption (import)	Methanobrevibacter ruminantium	[168,327]
CO2	Consumption (import)	Methanobrevibacter smithii	[180,223,282]
CO2	Consumption (import)	Methanocaldococcus jannaschii	[65]
CO2	Consumption (import)	Methanococcus maripaludis	[162,322]
CO2	Consumption (import)	Methanococcus vannielii	[28]
CO2	Consumption (import)	Methanococcus voltae	[28]
CO2	Consumption (import)	Methanopyrus kandleri	[28,65,180]
CO2	Consumption (import) & production (export)	Methanosaeta thermophila	[28,180]
CO2	Consumption (import) & production (export)	Methanosarcina acetivorans	[20,162,28,180,318]
CO2	Consumption (import) & production (export)	Methanosarcina barkeri	[28,109,28,180,318]
CO2	Consumption (import) & production (export)	Methanosarcina mazei	[28,180,318]
CO2	Consumption (import)	Methanosphaerula palustris	[426]
CO2	Consumption (import)	Methanospirillum hungatei	[162,318,321]
CO2	Consumption (import)	Methanothermobacter thermautotrophicus	[65,162]
CO2	Consumption (import)	Methanothermus fervidus	[28]
CO2	Production (export)	Methylococcus capsulatus	[356]
CO2	Production (export)	Mycoplasma agalactiae	[316]
CO2	Production (export)	Mycoplasma alligatoris	[316]
CO2	Production (export)	Mycoplasma arthritidis	[316]
CO2	Production (export)	Mycoplasma bovis	[316]
CO2	Production (export)	Mycoplasma capricolum	[316]
CO2	Production (export)	Mycoplasma conjunctivae	[316]
CO2	Production (export)	Mycoplasma crocodyli	[316]
CO2	Production (export)	Mycoplasma fermentans	[316]
CO2	Production (export)	Mycoplasma gallisepticum	[316]
CO2	Production (export)	Mycoplasma genitalium	[316]
CO2	Production (export)	Mycoplasma haemofelis	[316]
CO2	Production (export)	Mycoplasma hominis	[316]
CO2	Production (export)	Mycoplasma hyopneumoniae	[316]
CO2	Production (export)	Mycoplasma hyorhinis	[316]
CO2	Production (export)	Mycoplasma leachii	[316]
CO2	Production (export)	Mycoplasma mobile	[316]
CO2	Production (export)	Mycoplasma mycoides	[316]
CO2	Production (export)	Mycoplasma penetrans	[316]
CO2	Production (export)	Mycoplasma pneumoniae	[316]
CO2	Production (export)	Mycoplasma pulmonis	[316]
CO2	Production (export)	Mycoplasma synoviae	[316]
CO2	Production (export)	Oxalobacter formigenes	[27,29,164]
CO2	Production (export)	Parvularcula bermudensis	[303]
CO2	Consumption (import)	Pelobacter propionicus	[288]
CO2	Consumption (import) & production (export)	Pelotomaculum thermopropionicum	[135,162,219,302]
CO2	Production (export)	Peptostreptococcus anaerobius	[316]
CO2	Production (export)	Peptostreptococcus stomatis	[316]
CO2	Production (export)	Porphyromonas asaccharolytica	[306]
CO2	Production (export)	Propionibacterium acnes	[316]
CO2	Production (export)	Propionibacterium freudenreichii (Propionibacterium shermanii)	[316]
CO2	Consumption (import) & production (export)	Pseudomonas aeruginosa	[273,339]
CO2	Production (export)	Pyrobaculum aerophilum	[303]
CO2	Production (export)	Roseburia intestinalis	[82,83,91,94]
CO2	Production (export)	Ruminococcus albus	[318]
CO2	Consumption (import) & production (export)	Ruminococcus flavefaciens	[168,287]
CO2	Production (export)	Shewanella putrefaciens (Pseudomonas putrefaciens)	[186]
CO2	Production (export)	Streptococcus agalactiae	[316,339]
CO2	Production (export)	Streptococcus anginosus	[316,339]
CO2	Production (export)	Streptococcus australis	[316,339]
CO2	Production (export)	Streptococcus bovis (Streptococcus equinus)	[316,339]
CO2	Production (export)	Streptococcus cristatus	[316,339]
CO2	Production (export)	Streptococcus downei	[316,339]
CO2	Production (export)	Streptococcus dysgalactiae	[316,339]
CO2	Production (export)	Streptococcus equi	[316,339]
CO2	Production (export)	Streptococcus gallolyticus	[316,339]
CO2	Production (export)	Streptococcus gordonii	[316,339]
CO2	Production (export)	Streptococcus infantarius	[316,339]
CO2	Production (export)	Streptococcus infantis	[316,339]
CO2	Production (export)	Streptococcus mitis	[316,339]
CO2	Production (export)	Streptococcus mutans	[316,339]
CO2	Production (export)	Streptococcus oralis	[316,339]
CO2	Production (export)	Streptococcus parasanguinis	[316,339]
CO2	Production (export)	Streptococcus peroris	[316,339]
CO2	Production (export)	Streptococcus pneumoniae	[316,339]
CO2	Production (export)	Streptococcus pseudoporcinus	[316,339]
CO2	Production (export)	Streptococcus pyogenes	[316,339]
CO2	Production (export)	Streptococcus salivarius	[316,339]
CO2	Production (export)	Streptococcus sanguinis	[316,339]
CO2	Production (export)	Streptococcus suis	[316,339]
CO2	Production (export)	Streptococcus thermophilus	[316,339]
CO2	Production (export)	Streptococcus uberis	[316,339]
CO2	Production (export)	Streptococcus vestibularis	[316,339]
CO2	Production (export)	Sulfolobus solfataricus	[303]
CO2	Production (export)	Syntrophobacter fumaroxidans	[135,162,219]
CO2	Consumption (import) & production (export)	Syntrophomonas wolfei	[31,162,219,302]
CO2	Consumption (import) & production (export)	Syntrophus aciditrophicus	[162,302]
CO2	Production (export)	Thermoplasma acidophilum	[303]
CO2	Production (export)	Thermotoga maritima	[219]
CO2	Consumption (import)	Thiobacillus denitrificans	[10]
CO2	Production (export)	Veillonella parvula	[229]
CO2	Production (export)	Zymomonas mobilis	[339]
Crotonate (2-Butenoate, 2-Butenoic acid, Crotonic acid, 3-Methylacrylic acid)	Consumption (import)	Clostridium kluyveri	[294]
Crotonate (2-Butenoate, 2-Butenoic acid, Crotonic acid, 3-Methylacrylic acid)	Consumption (import)	Syntrophomonas wolfei	[314]
Cu2+ (Copper)	Consumption (import)	Colonocyte (host colon)	[336]
Cytidine	Consumption (import)	Colonocyte (host colon)	[336]
Cytosine	Consumption (import)	Colonocyte (host colon)	[336]
D-Arabinose (L-Arabinose, Arabinose, L-Arabinopyranose, L-Arabinofuranose)	Consumption (import)	Acidovorax avenae	[360]
D-Arabinose (L-Arabinose, Arabinose, L-Arabinopyranose, L-Arabinofuranose)	Consumption (import)	Acidovorax delafieldii	[360]
D-Arabinose (L-Arabinose, Arabinose, L-Arabinopyranose, L-Arabinofuranose)	Consumption (import)	Actinobacillus succinogenes	[112]
D-Arabinose (L-Arabinose, Arabinose, L-Arabinopyranose, L-Arabinofuranose)	Consumption (import)	Aeromonas hydrophila	[2]
D-Arabinose (L-Arabinose, Arabinose, L-Arabinopyranose, L-Arabinofuranose)	Consumption (import)	Aeromonas salmonicida	[2]
D-Arabinose (L-Arabinose, Arabinose, L-Arabinopyranose, L-Arabinofuranose)	Consumption (import)	Bacteroides ovatus	[204]
D-Arabinose (L-Arabinose, Arabinose, L-Arabinopyranose, L-Arabinofuranose)	Consumption (import)	Bacteroides thetaiotaomicron	[11,118,204,312]
D-Arabinose (L-Arabinose, Arabinose, L-Arabinopyranose, L-Arabinofuranose)	Consumption (import)	Bacteroides xylanisolvens	[44]
D-Arabinose (L-Arabinose, Arabinose, L-Arabinopyranose, L-Arabinofuranose)	Consumption (import)	Butyrivibrio fibrisolvens	[217]
D-Arabinose (L-Arabinose, Arabinose, L-Arabinopyranose, L-Arabinofuranose)	Consumption (import)	Butyrivibrio proteoclasticus	[217]
D-Arabinose (L-Arabinose, Arabinose, L-Arabinopyranose, L-Arabinofuranose)	Consumption (import)	Clostridium acetobutylicum	[278]
D-Arabinose (L-Arabinose, Arabinose, L-Arabinopyranose, L-Arabinofuranose)	Consumption (import)	Colonocyte (host colon)	[336]
D-Arabinose (L-Arabinose, Arabinose, L-Arabinopyranose, L-Arabinofuranose)	Consumption (import)	Coprococcus comes	[124]
D-Arabinose (L-Arabinose, Arabinose, L-Arabinopyranose, L-Arabinofuranose)	Consumption (import)	Dorea longicatena	[333]
D-Arabinose (L-Arabinose, Arabinose, L-Arabinopyranose, L-Arabinofuranose)	Consumption (import)	Eubacterium rectale	[199]
D-Arabinose (L-Arabinose, Arabinose, L-Arabinopyranose, L-Arabinofuranose)	Consumption (import)	Holdemania filiformis	[358]
D-Arabinose (L-Arabinose, Arabinose, L-Arabinopyranose, L-Arabinofuranose)	Consumption (import)	Klebsiella pneumoniae	[178]
D-Arabinose (L-Arabinose, Arabinose, L-Arabinopyranose, L-Arabinofuranose)	Consumption (import)	Marvinbryantia formatexigens	[256]
D-Arabinose (L-Arabinose, Arabinose, L-Arabinopyranose, L-Arabinofuranose)	Consumption (import)	Megamonas hypermegale	[277]
D-Arabinose (L-Arabinose, Arabinose, L-Arabinopyranose, L-Arabinofuranose)	Consumption (import)	Methylobacterium nodulans	[427]
D-Arabinose (L-Arabinose, Arabinose, L-Arabinopyranose, L-Arabinofuranose)	Consumption (import)	Odoribacter splanchnicus	[107]
D-Arabinose (L-Arabinose, Arabinose, L-Arabinopyranose, L-Arabinofuranose)	Consumption (import)	Prevotella copri	[116]
D-Arabinose (L-Arabinose, Arabinose, L-Arabinopyranose, L-Arabinofuranose)	Consumption (import)	Prevotella ruminicola (Bacteroides ruminicola)	[205]
D-Arabinose (L-Arabinose, Arabinose, L-Arabinopyranose, L-Arabinofuranose)	Consumption (import)	Roseburia intestinalis	[83]
D-Arabinose (L-Arabinose, Arabinose, L-Arabinopyranose, L-Arabinofuranose)	Consumption (import)	Ruminococcus obeum	[181]
D-Arabinose (L-Arabinose, Arabinose, L-Arabinopyranose, L-Arabinofuranose)	Consumption (import)	Shigella boydii	[365]
D-Arabinose (L-Arabinose, Arabinose, L-Arabinopyranose, L-Arabinofuranose)	Consumption (import)	Sulfolobus acidocaldarius	[284]
D-Arabinose (L-Arabinose, Arabinose, L-Arabinopyranose, L-Arabinofuranose)	Consumption (import)	Sulfolobus solfataricus	[6,284]
D-Fructose (Fructose)	Consumption (import)	Acholeplasma laidlawii	[171]
D-Fructose (Fructose)	Consumption (import)	Actinobacillus succinogenes	[112]
D-Fructose (Fructose)	Consumption (import)	Anaerostipes caccae	[91]
D-Fructose (Fructose)	Consumption (import)	Anaerotruncus colihominis	[170]
D-Fructose (Fructose)	Consumption (import)	Bacteroides caccae	[313,198]
D-Fructose (Fructose)	Consumption (import)	Bacteroides cellulosilyticus	[198]
D-Fructose (Fructose)	Consumption (import)	Bacteroides coprocola	[198]
D-Fructose (Fructose)	Consumption (import)	Bacteroides coprophilus	[198]
D-Fructose (Fructose)	Consumption (import)	Bacteroides dorei	[198]
D-Fructose (Fructose)	Consumption (import)	Bacteroides eggerthii	[198]
D-Fructose (Fructose)	Consumption (import)	Bacteroides finegoldii (Alistipes finegoldii)	[198]
D-Fructose (Fructose)	Consumption (import)	Bacteroides fragilis	[313,198]
D-Fructose (Fructose)	Consumption (import)	Bacteroides helcogenes	[198]
D-Fructose (Fructose)	Consumption (import)	Bacteroides intestinalis	[198]
D-Fructose (Fructose)	Consumption (import)	Bacteroides ovatus	[204,313,198]
D-Fructose (Fructose)	Consumption (import)	Bacteroides pectinophilus	[198]
D-Fructose (Fructose)	Consumption (import)	Bacteroides plebeius	[198]
D-Fructose (Fructose)	Consumption (import)	Bacteroides salanitronis	[198]
D-Fructose (Fructose)	Consumption (import)	Bacteroides stercoris	[198]
D-Fructose (Fructose)	Consumption (import)	Bacteroides thetaiotaomicron	[118,204,255,313,198]
D-Fructose (Fructose)	Consumption (import)	Bacteroides uniformis	[313,198]
D-Fructose (Fructose)	Consumption (import)	Bacteroides vulgatus	[313,198]
D-Fructose (Fructose)	Consumption (import)	Bacteroides xylanisolvens	[44,198]
D-Fructose (Fructose)	Consumption (import)	Bifidobacterium adolescentis	[345,238]
D-Fructose (Fructose)	Consumption (import)	Bifidobacterium angulatum	[238]
D-Fructose (Fructose)	Consumption (import)	Bifidobacterium animalis	[238]
D-Fructose (Fructose)	Consumption (import)	Bifidobacterium bifidum	[238]
D-Fructose (Fructose)	Consumption (import)	Bifidobacterium breve	[238]
D-Fructose (Fructose)	Consumption (import)	Bifidobacterium catenulatum	[238]
D-Fructose (Fructose)	Consumption (import)	Bifidobacterium dentium	[238]
D-Fructose (Fructose)	Consumption (import)	Bifidobacterium gallicum	[238]
D-Fructose (Fructose)	Consumption (import)	Bifidobacterium longum (Bifidobacterium infantis, Bifidobacterium suis)	[91,345,238,238]
D-Fructose (Fructose)	Consumption (import)	Bifidobacterium pseudocatenulatum	[238]
D-Fructose (Fructose)	Consumption (import)	Blautia hydrogenotrophica (Ruminococcus hydrogenotrophicus)	[24,256]
D-Fructose (Fructose)	Consumption (import)	Butyrivibrio fibrisolvens	[217,351]
D-Fructose (Fructose)	Consumption (import)	Butyrivibrio proteoclasticus	[217]
D-Fructose (Fructose)	Consumption (import)	Catenibacterium mitsuokai	[146]
D-Fructose (Fructose)	Consumption (import)	Clostridium difficile	[335]
D-Fructose (Fructose)	Consumption (import)	Collinsella intestinalis	[145]
D-Fructose (Fructose)	Consumption (import)	Colonocyte (host colon)	[100,336]
D-Fructose (Fructose)	Consumption (import)	Coprococcus catus	[124]
D-Fructose (Fructose)	Consumption (import)	Coprococcus comes	[124]
D-Fructose (Fructose)	Consumption (import)	Coprococcus eutactus	[124]
D-Fructose (Fructose)	Consumption (import)	Dorea formicigenerans	[333]
D-Fructose (Fructose)	Consumption (import)	Dorea longicatena	[333]
D-Fructose (Fructose)	Consumption (import)	Eubacterium siraeum	[49]
D-Fructose (Fructose)	Consumption (import)	Faecalibacterium prausnitzii	[238]
D-Fructose (Fructose)	Consumption (import)	Flavobacterium johnsoniae	[424]
D-Fructose (Fructose)	Consumption (import)	Holdemania filiformis	[358,359]
D-Fructose (Fructose)	Consumption (import)	Lactobacillus acidophilus	[264,238]
D-Fructose (Fructose)	Consumption (import)	Lactobacillus amylolyticus	[238]
D-Fructose (Fructose)	Consumption (import)	Lactobacillus amylovorus	[264,238]
D-Fructose (Fructose)	Consumption (import)	Lactobacillus antri	[238]
D-Fructose (Fructose)	Consumption (import)	Lactobacillus brevis	[238]
D-Fructose (Fructose)	Consumption (import)	Lactobacillus buchneri	[238]
D-Fructose (Fructose)	Consumption (import)	Lactobacillus casei	[238]
D-Fructose (Fructose)	Consumption (import)	Lactobacillus coleohominis	[238]
D-Fructose (Fructose)	Consumption (import)	Lactobacillus crispatus	[238]
D-Fructose (Fructose)	Consumption (import)	Lactobacillus delbrueckii	[238]
D-Fructose (Fructose)	Consumption (import)	Lactobacillus fermentum	[238]
D-Fructose (Fructose)	Consumption (import)	Lactobacillus gasseri	[264,238]
D-Fructose (Fructose)	Consumption (import)	Lactobacillus helveticus	[238]
D-Fructose (Fructose)	Consumption (import)	Lactobacillus hilgardii	[238]
D-Fructose (Fructose)	Consumption (import)	Lactobacillus iners	[238]
D-Fructose (Fructose)	Consumption (import)	Lactobacillus jensenii	[238]
D-Fructose (Fructose)	Consumption (import)	Lactobacillus johnsonii	[264,238]
D-Fructose (Fructose)	Consumption (import)	Lactobacillus oris	[238]
D-Fructose (Fructose)	Consumption (import)	Lactobacillus paracasei	[238]
D-Fructose (Fructose)	Consumption (import)	Lactobacillus plantarum	[238]
D-Fructose (Fructose)	Consumption (import)	Lactobacillus reuteri	[238]
D-Fructose (Fructose)	Consumption (import)	Lactobacillus rhamnosus	[380,238]
D-Fructose (Fructose)	Consumption (import)	Lactobacillus ruminis	[238]
D-Fructose (Fructose)	Consumption (import)	Lactobacillus sakei	[238]
D-Fructose (Fructose)	Consumption (import)	Lactobacillus salivarius	[238]
D-Fructose (Fructose)	Consumption (import)	Lactobacillus ultunensis	[238]
D-Fructose (Fructose)	Consumption (import)	Lactobacillus vaginalis	[238]
D-Fructose (Fructose)	Consumption (import)	Leuconostoc mesenteroides	[387]
D-Fructose (Fructose)	Consumption (import)	Marvinbryantia formatexigens	[256]
D-Fructose (Fructose)	Consumption (import)	Odoribacter splanchnicus	[107]
D-Fructose (Fructose)	Consumption (import)	Pediococcus acidilactici	[388]
D-Fructose (Fructose)	Consumption (import)	Roseburia intestinalis	[83,91]
D-Fructose (Fructose)	Consumption (import)	Ruminococcus bromii	[121]
D-Fructose (Fructose)	Consumption (import)	Streptococcus parasanguinis	[383]
D-Fructose (Fructose)	Consumption (import)	Streptococcus salivarius	[390]
D-Fructose (Fructose)	Consumption (import)	Streptococcus vestibularis	[384]
D-Fructose (Fructose)	Consumption (import)	Subdoligranulum variabile	[128]
D-Fructose (Fructose)	Consumption (import)	Sulfolobus solfataricus	[7]
D-Fructuronate	Consumption (import)	Escherichia coli	[240]
D-Galactosamine (Galactosamine)	Consumption (import)	Bifidobacterium animalis	[62]
D-Galactosamine (Galactosamine)	Consumption (import)	Bifidobacterium breve	[62]
D-Galactosamine (Galactosamine)	Consumption (import)	Bifidobacterium catenulatum	[62]
D-Galactosamine (Galactosamine)	Consumption (import)	Bifidobacterium dentium	[62]
D-Galactosamine (Galactosamine)	Consumption (import)	Bifidobacterium longum (Bifidobacterium infantis, Bifidobacterium suis)	[62]
D-Galactose	Consumption (import)	Acholeplasma laidlawii	[171]
D-Galactose	Consumption (import)	Achromobacter xylosoxidans	[254]
D-Galactose	Consumption (import)	Acidovorax avenae	[360]
D-Galactose	Consumption (import)	Acidovorax delafieldii	[360]
D-Galactose	Consumption (import)	Anaerococcus lactolyticus	[90]
D-Galactose	Consumption (import)	Anaerotruncus colihominis	[170]
D-Galactose	Consumption (import)	Bacteroides eggerthii	[124]
D-Galactose	Consumption (import)	Bacteroides ovatus	[204]
D-Galactose	Consumption (import)	Bacteroides thetaiotaomicron	[11,118,204,301]
D-Galactose	Consumption (import)	Bacteroides xylanisolvens	[44]
D-Galactose	Consumption (import)	Bifidobacterium adolescentis	[345,285]
D-Galactose	Consumption (import)	Bifidobacterium angulatum	[285]
D-Galactose	Consumption (import)	Bifidobacterium animalis	[285]
D-Galactose	Consumption (import)	Bifidobacterium bifidum	[155,285]
D-Galactose	Consumption (import)	Bifidobacterium breve	[285]
D-Galactose	Consumption (import)	Bifidobacterium catenulatum	[285]
D-Galactose	Consumption (import)	Bifidobacterium dentium	[285]
D-Galactose	Consumption (import)	Bifidobacterium gallicum	[285]
D-Galactose	Consumption (import)	Bifidobacterium longum (Bifidobacterium infantis, Bifidobacterium suis)	[68,345,285,285]
D-Galactose	Consumption (import)	Bifidobacterium pseudocatenulatum	[285]
D-Galactose	Consumption (import)	Blautia hydrogenotrophica (Ruminococcus hydrogenotrophicus)	[24]
D-Galactose	Consumption (import)	Butyrivibrio fibrisolvens	[217]
D-Galactose	Consumption (import)	Butyrivibrio proteoclasticus	[217]
D-Galactose	Consumption (import)	Catenibacterium mitsuokai	[146]
D-Galactose	Consumption (import)	Clostridium acetobutylicum	[278]
D-Galactose	Consumption (import)	Clostridium nexile	[124]
D-Galactose	Consumption (import)	Collinsella intestinalis	[145]
D-Galactose	Consumption (import)	Colonocyte (host colon)	[100,336]
D-Galactose	Consumption (import)	Coprococcus comes	[124]
D-Galactose	Consumption (import)	Dorea formicigenerans	[333]
D-Galactose	Consumption (import)	Dorea longicatena	[333]
D-Galactose	Consumption (import)	Escherichia coli	[29]
D-Galactose	Consumption (import)	Flavobacterium johnsoniae	[424]
D-Galactose	Consumption (import)	Marvinbryantia formatexigens	[256,364]
D-Galactose	Consumption (import)	Methylobacterium nodulans	[427]
D-Galactose	Consumption (import)	Odoribacter splanchnicus	[107]
D-Galactose	Consumption (import)	Picrophilus torridus	[303]
D-Galactose	Consumption (import)	Ruminococcus torques	[124]
D-Galactose	Consumption (import)	Subdoligranulum variabile	[128]
D-Galactose	Consumption (import)	Sulfolobus acidocaldarius	[284]
D-Galactose	Consumption (import)	Sulfolobus solfataricus	[7,284]
D-Galacturonate	Consumption (import)	Bacteroides eggerthii	[279]
D-Galacturonate	Consumption (import)	Bacteroides fragilis	[279]
D-Galacturonate	Consumption (import)	Bacteroides ovatus	[204,279]
D-Galacturonate	Consumption (import)	Bacteroides thetaiotaomicron	[118,204,279]
D-Galacturonate	Consumption (import)	Bacteroides vulgatus	[279]
D-Galacturonate	Consumption (import)	Butyrivibrio proteoclasticus	[152]
D-Galacturonate	Consumption (import)	Escherichia coli	[29,240]
D-Galacturonate	Consumption (import)	Flavobacterium johnsoniae	[424]
D-Gluconate (D-Gluconic acid) (Gluconate)	Consumption (import)	Achromobacter piechaudii	[156]
D-Gluconate (D-Gluconic acid) (Gluconate)	Consumption (import)	Escherichia coli	[240]
D-Gluconate (D-Gluconic acid) (Gluconate)	Consumption (import)	Klebsiella pneumoniae	[178]
D-Gluconate (D-Gluconic acid) (Gluconate)	Consumption (import)	Methylobacterium nodulans	[427]
D-Glucosamine (Glucosamine)	Consumption (import)	Bacteroides eggerthii	[279]
D-Glucosamine (Glucosamine)	Consumption (import)	Bacteroides fragilis	[279]
D-Glucosamine (Glucosamine)	Consumption (import)	Bacteroides ovatus	[204,279]
D-Glucosamine (Glucosamine)	Consumption (import)	Bacteroides thetaiotaomicron	[204,279]
D-Glucosamine (Glucosamine)	Consumption (import)	Bacteroides vulgatus	[279]
D-Glucosamine (Glucosamine)	Consumption (import)	Bifidobacterium animalis	[62]
D-Glucosamine (Glucosamine)	Consumption (import)	Bifidobacterium bifidum	[62]
D-Glucosamine (Glucosamine)	Consumption (import)	Bifidobacterium breve	[62,280]
D-Glucosamine (Glucosamine)	Consumption (import)	Bifidobacterium catenulatum	[62]
D-Glucosamine (Glucosamine)	Consumption (import)	Bifidobacterium dentium	[62]
D-Glucosamine (Glucosamine)	Consumption (import)	Bifidobacterium longum (Bifidobacterium infantis, Bifidobacterium suis)	[62]
D-Glucosamine (Glucosamine)	Consumption (import)	Bifidobacterium pseudocatenulatum	[62]
D-Glucosamine (Glucosamine)	Consumption (import)	Collinsella aerofaciens (Eubacterium aerofaciens)	[280]
D-Glucosamine (Glucosamine)	Consumption (import)	Colonocyte (host colon)	[336]
D-Glucosamine (Glucosamine)	Consumption (import)	Dorea longicatena	[333]
D-Glucosamine (Glucosamine)	Consumption (import)	Flavobacterium johnsoniae	[424]
D-Glucose (Glucose)	Consumption (import)	Acholeplasma laidlawii	[171]
D-Glucose (Glucose)	Consumption (import)	Achromobacter xylosoxidans	[254]
D-Glucose (Glucose)	Consumption (import)	Acidiphilium cryptum	[165]
D-Glucose (Glucose)	Consumption (import)	Acidovorax avenae	[360]
D-Glucose (Glucose)	Consumption (import)	Acidovorax delafieldii	[360]
D-Glucose (Glucose)	Consumption (import)	Actinobacillus succinogenes	[112]
D-Glucose (Glucose)	Consumption (import)	Aeromonas hydrophila	[2]
D-Glucose (Glucose)	Consumption (import)	Aeropyrum pernix	[303]
D-Glucose (Glucose)	Consumption (import)	Agrobacterium tumefaciens (Rhizobium radiobacter)	[339]
D-Glucose (Glucose)	Consumption (import)	Anaerococcus hydrogenalis	[90]
D-Glucose (Glucose)	Consumption (import)	Anaerococcus lactolyticus	[90]
D-Glucose (Glucose)	Consumption (import)	Anaerococcus prevotii	[90]
D-Glucose (Glucose)	Consumption (import)	Anaerococcus tetradius	[90]
D-Glucose (Glucose)	Consumption (import)	Anaerococcus vaginalis	[90]
D-Glucose (Glucose)	Consumption (import)	Anaerostipes caccae	[85]
D-Glucose (Glucose)	Consumption (import)	Anaerotruncus colihominis	[170]
D-Glucose (Glucose)	Consumption (import)	Archaeoglobus fulgidus	[303]
D-Glucose (Glucose)	Consumption (import)	Azotobacter vinelandii	[339]
D-Glucose (Glucose)	Consumption (import)	Bacteroides fragilis	[198,343]
D-Glucose (Glucose)	Consumption (import)	Bacteroides ovatus	[204]
D-Glucose (Glucose)	Consumption (import)	Bacteroides thetaiotaomicron	[11,118,198,204]
D-Glucose (Glucose)	Consumption (import)	Bacteroides xylanisolvens	[44]
D-Glucose (Glucose)	Consumption (import)	Bifidobacterium adolescentis	[266,345]
D-Glucose (Glucose)	Consumption (import)	Bifidobacterium animalis	[266]
D-Glucose (Glucose)	Consumption (import)	Bifidobacterium bifidum	[155,266]
D-Glucose (Glucose)	Consumption (import)	Bifidobacterium breve	[266]
D-Glucose (Glucose)	Consumption (import)	Bifidobacterium longum (Bifidobacterium infantis, Bifidobacterium suis)	[68,266,345]
D-Glucose (Glucose)	Consumption (import)	Blautia hansenii	[181]
D-Glucose (Glucose)	Consumption (import)	Blautia hydrogenotrophica (Ruminococcus hydrogenotrophicus)	[24]
D-Glucose (Glucose)	Consumption (import)	Buchnera aphidicola	[241]
D-Glucose (Glucose)	Consumption (import)	Butyrivibrio fibrisolvens	[205,217,249]
D-Glucose (Glucose)	Consumption (import)	Butyrivibrio proteoclasticus	[152,217]
D-Glucose (Glucose)	Consumption (import)	Catenibacterium mitsuokai	[146]
D-Glucose (Glucose)	Consumption (import)	Clostridium acetobutylicum	[212,278]
D-Glucose (Glucose)	Consumption (import)	Clostridium beijerinckii	[175,212,216]
D-Glucose (Glucose)	Consumption (import)	Clostridium botulinum	[212]
D-Glucose (Glucose)	Consumption (import)	Clostridium butyricum	[212,266]
D-Glucose (Glucose)	Consumption (import)	Clostridium cellulolyticum	[278]
D-Glucose (Glucose)	Consumption (import)	Clostridium difficile	[212,335]
D-Glucose (Glucose)	Consumption (import)	Clostridium sporogenes	[212]
D-Glucose (Glucose)	Consumption (import)	Clostridium thermocellum	[227]
D-Glucose (Glucose)	Consumption (import)	Collinsella aerofaciens (Eubacterium aerofaciens)	[333,145]
D-Glucose (Glucose)	Consumption (import)	Collinsella intestinalis	[145,145]
D-Glucose (Glucose)	Consumption (import)	Collinsella stercoris	[145]
D-Glucose (Glucose)	Consumption (import)	Colonocyte (host colon)	[100,226,336]
D-Glucose (Glucose)	Consumption (import)	Coprococcus comes	[124]
D-Glucose (Glucose)	Consumption (import)	Coprococcus eutactus	[82,124]
D-Glucose (Glucose)	Consumption (import)	Desulfovibrio piger	[88]
D-Glucose (Glucose)	Consumption (import)	Dorea formicigenerans	[333]
D-Glucose (Glucose)	Consumption (import)	Dorea longicatena	[333]
D-Glucose (Glucose)	Consumption (import)	Enterococcus faecalis (Streptococcus faecalis)	[166]
D-Glucose (Glucose)	Consumption (import)	Escherichia coli	[240,342]
D-Glucose (Glucose)	Consumption (import)	Eubacterium hallii	[85]
D-Glucose (Glucose)	Consumption (import)	Eubacterium limosum	[85]
D-Glucose (Glucose)	Consumption (import)	Eubacterium rectale	[199,301]
D-Glucose (Glucose)	Consumption (import)	Eubacterium siraeum	[49]
D-Glucose (Glucose)	Consumption (import)	Faecalibacterium prausnitzii	[82,128]
D-Glucose (Glucose)	Consumption (import)	Fibrobacter succinogenes (Bacteroides succinogenes)	[205,287]
D-Glucose (Glucose)	Consumption (import)	Flavobacterium johnsoniae	[424]
D-Glucose (Glucose)	Consumption (import)	Fusobacterium nucleatum	[182]
D-Glucose (Glucose)	Consumption (import)	Haemophilus influenzae	[126]
D-Glucose (Glucose)	Consumption (import)	Haemophilus parainfluenzae	[126]
D-Glucose (Glucose)	Consumption (import)	Haloarcula marismortui	[303]
D-Glucose (Glucose)	Consumption (import)	Halobacterium salinarum	[297]
D-Glucose (Glucose)	Consumption (import)	Haloferax volcanii	[6,297]
D-Glucose (Glucose)	Consumption (import)	Holdemania filiformis	[358,359]
D-Glucose (Glucose)	Consumption (import)	Klebsiella pneumoniae	[133]
D-Glucose (Glucose)	Consumption (import)	Lactobacillus acidophilus	[264]
D-Glucose (Glucose)	Consumption (import)	Lactobacillus amylovorus	[264]
D-Glucose (Glucose)	Consumption (import)	Lactobacillus gasseri	[264]
D-Glucose (Glucose)	Consumption (import)	Lactobacillus johnsonii	[264]
D-Glucose (Glucose)	Consumption (import)	Lactobacillus plantarum	[179]
D-Glucose (Glucose)	Consumption (import)	Leptotrichia buccalis	[338]
D-Glucose (Glucose)	Consumption (import)	Leptotrichia goodfellowii	[338]
D-Glucose (Glucose)	Consumption (import)	Leptotrichia hofstadii	[338]
D-Glucose (Glucose)	Consumption (import)	Leuconostoc mesenteroides	[154,339]
D-Glucose (Glucose)	Consumption (import)	Marvinbryantia formatexigens	[364]
D-Glucose (Glucose)	Consumption (import)	Megamonas hypermegale	[277]
D-Glucose (Glucose)	Consumption (import)	Megasphaera micronuciformis	[197]
D-Glucose (Glucose)	Consumption (import)	Methanocaldococcus jannaschii	[303]
D-Glucose (Glucose)	Consumption (import)	Odoribacter splanchnicus	[107]
D-Glucose (Glucose)	Consumption (import)	Parabacteroides distasonis	[276]
D-Glucose (Glucose)	Consumption (import)	Parabacteroides merdae	[276]
D-Glucose (Glucose)	Consumption (import)	Peptostreptococcus anaerobius	[90,307]
D-Glucose (Glucose)	Consumption (import)	Picrophilus torridus	[303]
D-Glucose (Glucose)	Consumption (import)	Prevotella copri	[116]
D-Glucose (Glucose)	Consumption (import)	Prevotella ruminicola (Bacteroides ruminicola)	[205,244]
D-Glucose (Glucose)	Consumption (import)	Propionibacterium acnes	[197]
D-Glucose (Glucose)	Consumption (import)	Propionibacterium freudenreichii (Propionibacterium shermanii)	[197]
D-Glucose (Glucose)	Consumption (import)	Pseudomonas aeruginosa	[339,344]
D-Glucose (Glucose)	Consumption (import)	Pseudomonas mendocina	[133]
D-Glucose (Glucose)	Consumption (import)	Pyrobaculum aerophilum	[303]
D-Glucose (Glucose)	Consumption (import)	Pyrococcus furiosus	[303]
D-Glucose (Glucose)	Consumption (import)	Pyrococcus horikoshii	[303]
D-Glucose (Glucose)	Consumption (import)	Ralstonia pickettii	[133]
D-Glucose (Glucose)	Consumption (import)	Roseburia intestinalis	[82,83]
D-Glucose (Glucose)	Consumption (import)	Ruminococcus albus	[168,205,318]
D-Glucose (Glucose)	Consumption (import)	Ruminococcus obeum	[181,326]
D-Glucose (Glucose)	Consumption (import)	Selenomonas artemidis	[197]
D-Glucose (Glucose)	Consumption (import)	Selenomonas flueggei	[197]
D-Glucose (Glucose)	Consumption (import)	Selenomonas noxia	[197]
D-Glucose (Glucose)	Consumption (import)	Selenomonas sputigena	[197]
D-Glucose (Glucose)	Consumption (import)	Shigella boydii	[365]
D-Glucose (Glucose)	Consumption (import)	Sodalis glossinidius	[309]
D-Glucose (Glucose)	Consumption (import)	Streptococcus bovis (Streptococcus equinus)	[205]
D-Glucose (Glucose)	Consumption (import)	Streptococcus gordonii	[141]
D-Glucose (Glucose)	Consumption (import)	Streptococcus mutans	[187,205]
D-Glucose (Glucose)	Consumption (import)	Subdoligranulum variabile	[128]
D-Glucose (Glucose)	Consumption (import)	Sulfolobus acidocaldarius	[284]
D-Glucose (Glucose)	Consumption (import)	Sulfolobus solfataricus	[6,7,284,303]
D-Glucose (Glucose)	Consumption (import)	Thermococcus barophilus	[303]
D-Glucose (Glucose)	Consumption (import)	Thermococcus gammatolerans	[303]
D-Glucose (Glucose)	Consumption (import)	Thermococcus kodakaraensis	[303]
D-Glucose (Glucose)	Consumption (import)	Thermococcus onnurineus	[303]
D-Glucose (Glucose)	Consumption (import)	Thermococcus sibiricus	[303]
D-Glucose (Glucose)	Consumption (import)	Thermoplasma acidophilum	[303]
D-Glucose (Glucose)	Consumption (import)	Thermotoga maritima	[219]
D-Glucose (Glucose)	Consumption (import)	Xanthomonas campestris	[331]
D-Glucose (Glucose)	Consumption (import)	Zymomonas mobilis	[205,339]
D-Glucuronic acid (D-Glucuronate)	Consumption (import)	Actinobacillus succinogenes	[112]
D-Glucuronic acid (D-Glucuronate)	Consumption (import)	Bacteroides eggerthii	[279]
D-Glucuronic acid (D-Glucuronate)	Consumption (import)	Bacteroides fragilis	[279]
D-Glucuronic acid (D-Glucuronate)	Consumption (import)	Bacteroides ovatus	[204,279]
D-Glucuronic acid (D-Glucuronate)	Consumption (import)	Bacteroides thetaiotaomicron	[204,279]
D-Glucuronic acid (D-Glucuronate)	Consumption (import)	Bacteroides vulgatus	[279]
D-Glucuronic acid (D-Glucuronate)	Consumption (import)	Bifidobacterium longum (Bifidobacterium infantis, Bifidobacterium suis)	[62]
D-Glucuronic acid (D-Glucuronate)	Consumption (import)	Butyrivibrio proteoclasticus	[152]
D-Glucuronic acid (D-Glucuronate)	Consumption (import)	Escherichia coli	[29,240]
D-Glucuronic acid (D-Glucuronate)	Consumption (import)	Methylobacterium nodulans	[427]
D-Lyxose (L-Lyxose)	Consumption (import)	Bacteroides thetaiotaomicron	[301]
D-Lyxose (L-Lyxose)	Consumption (import)	Colonocyte (host colon)	[336]
D-Lyxose (L-Lyxose)	Consumption (import)	Methylobacterium nodulans	[427]
D-Mannitol (Mannitol)	Consumption (import)	Acidovorax avenae	[360]
D-Mannitol (Mannitol)	Consumption (import)	Acidovorax delafieldii	[360]
D-Mannitol (Mannitol)	Consumption (import)	Actinobacillus succinogenes	[112]
D-Mannitol (Mannitol)	Consumption (import)	Aeromicrobium marinum	[36]
D-Mannitol (Mannitol)	Consumption (import)	Bacteroides xylanisolvens	[44]
D-Mannitol (Mannitol)	Consumption (import)	Bifidobacterium bifidum	[155]
D-Mannitol (Mannitol)	Consumption (import)	Clostridium difficile	[335]
D-Mannitol (Mannitol)	Consumption (import)	Coprococcus catus	[124]
D-Mannitol (Mannitol)	Consumption (import)	Holdemania filiformis	[358]
D-Mannitol (Mannitol)	Consumption (import)	Lactobacillus acidophilus	[398]
D-Mannitol (Mannitol)	Consumption (import)	Lactobacillus casei	[398]
D-Mannitol (Mannitol)	Consumption (import)	Lactobacillus delbrueckii	[397]
D-Mannitol (Mannitol)	Consumption (import) & production (export)	Lactobacillus fermentum	[398,399]
D-Mannitol (Mannitol)	Consumption (import)	Lactobacillus gasseri	[398]
D-Mannitol (Mannitol)	Consumption (import)	Lactobacillus paracasei	[398]
D-Mannitol (Mannitol)	Consumption (import)	Lactobacillus plantarum	[381]
D-Mannitol (Mannitol)	Production (export)	Lactobacillus reuteri	[399]
D-Mannitol (Mannitol)	Consumption (import)	Lactobacillus rhamnosus	[381]
D-Mannitol (Mannitol)	Consumption (import)	Lactobacillus salivarius	[398]
D-Mannitol (Mannitol)	Consumption (import)	Mycobacterium smegmatis	[50]
D-Mannitol (Mannitol)	Consumption (import)	Shigella boydii	[365]
D-Mannitol (Mannitol)	Consumption (import)	Streptococcus agalactiae	[238]
D-Mannitol (Mannitol)	Consumption (import)	Streptococcus anginosus	[238]
D-Mannitol (Mannitol)	Consumption (import)	Streptococcus australis	[238]
D-Mannitol (Mannitol)	Consumption (import)	Streptococcus bovis (Streptococcus equinus)	[238]
D-Mannitol (Mannitol)	Consumption (import)	Streptococcus cristatus	[238]
D-Mannitol (Mannitol)	Consumption (import)	Streptococcus downei	[238]
D-Mannitol (Mannitol)	Consumption (import)	Streptococcus dysgalactiae	[238]
D-Mannitol (Mannitol)	Consumption (import)	Streptococcus equi	[238]
D-Mannitol (Mannitol)	Consumption (import)	Streptococcus gallolyticus	[238]
D-Mannitol (Mannitol)	Consumption (import)	Streptococcus gordonii	[238]
D-Mannitol (Mannitol)	Consumption (import)	Streptococcus infantarius	[238]
D-Mannitol (Mannitol)	Consumption (import)	Streptococcus infantis	[238]
D-Mannitol (Mannitol)	Consumption (import)	Streptococcus mitis	[238]
D-Mannitol (Mannitol)	Consumption (import)	Streptococcus mutans	[238]
D-Mannitol (Mannitol)	Consumption (import)	Streptococcus oralis	[238]
D-Mannitol (Mannitol)	Consumption (import)	Streptococcus parasanguinis	[238]
D-Mannitol (Mannitol)	Consumption (import)	Streptococcus peroris	[238]
D-Mannitol (Mannitol)	Consumption (import)	Streptococcus pneumoniae	[238]
D-Mannitol (Mannitol)	Consumption (import)	Streptococcus pseudoporcinus	[238]
D-Mannitol (Mannitol)	Consumption (import)	Streptococcus pyogenes	[238]
D-Mannitol (Mannitol)	Consumption (import)	Streptococcus salivarius	[238]
D-Mannitol (Mannitol)	Consumption (import)	Streptococcus sanguinis	[238]
D-Mannitol (Mannitol)	Consumption (import)	Streptococcus suis	[238]
D-Mannitol (Mannitol)	Consumption (import)	Streptococcus thermophilus	[238]
D-Mannitol (Mannitol)	Consumption (import)	Streptococcus uberis	[238]
D-Mannitol (Mannitol)	Consumption (import)	Streptococcus vestibularis	[238]
D-Mannose (Mannose)	Consumption (import)	Achromobacter xylosoxidans	[254]
D-Mannose (Mannose)	Consumption (import)	Acidovorax delafieldii	[360]
D-Mannose (Mannose)	Consumption (import)	Alistipes shahii	[310]
D-Mannose (Mannose)	Consumption (import)	Anaerococcus hydrogenalis	[90]
D-Mannose (Mannose)	Consumption (import)	Anaerococcus lactolyticus	[90]
D-Mannose (Mannose)	Consumption (import)	Anaerococcus prevotii	[90]
D-Mannose (Mannose)	Consumption (import)	Anaerococcus tetradius	[90]
D-Mannose (Mannose)	Consumption (import)	Anaerococcus vaginalis	[90]
D-Mannose (Mannose)	Consumption (import)	Anaerotruncus colihominis	[170]
D-Mannose (Mannose)	Consumption (import)	Bacteroides ovatus	[204]
D-Mannose (Mannose)	Consumption (import)	Bacteroides thetaiotaomicron	[11,118,198,204]
D-Mannose (Mannose)	Consumption (import)	Bacteroides xylanisolvens	[44]
D-Mannose (Mannose)	Consumption (import)	Baumannia cicadellinicola	[368]
D-Mannose (Mannose)	Consumption (import)	Blautia hydrogenotrophica (Ruminococcus hydrogenotrophicus)	[24]
D-Mannose (Mannose)	Consumption (import)	Butyrivibrio fibrisolvens	[217]
D-Mannose (Mannose)	Consumption (import)	Butyrivibrio proteoclasticus	[217]
D-Mannose (Mannose)	Consumption (import)	Catenibacterium mitsuokai	[146]
D-Mannose (Mannose)	Consumption (import)	Clostridium acetobutylicum	[278]
D-Mannose (Mannose)	Consumption (import)	Collinsella aerofaciens (Eubacterium aerofaciens)	[333]
D-Mannose (Mannose)	Consumption (import)	Collinsella intestinalis	[145]
D-Mannose (Mannose)	Consumption (import)	Colonocyte (host colon)	[336]
D-Mannose (Mannose)	Consumption (import)	Coprococcus eutactus	[124]
D-Mannose (Mannose)	Consumption (import)	Flavobacterium johnsoniae	[424]
D-Mannose (Mannose)	Consumption (import)	Holdemania filiformis	[358]
D-Mannose (Mannose)	Consumption (import)	Lactobacillus acidophilus	[264]
D-Mannose (Mannose)	Consumption (import)	Leptotrichia buccalis	[87]
D-Mannose (Mannose)	Consumption (import)	Leptotrichia goodfellowii	[87]
D-Mannose (Mannose)	Consumption (import)	Marvinbryantia formatexigens	[364]
D-Mannose (Mannose)	Consumption (import)	Megamonas hypermegale	[277]
D-Mannose (Mannose)	Consumption (import)	Odoribacter splanchnicus	[107]
D-Mannose (Mannose)	Consumption (import)	Parabacteroides distasonis	[276]
D-Mannose (Mannose)	Consumption (import)	Parabacteroides merdae	[276]
D-Mannose (Mannose)	Consumption (import)	Peptostreptococcus anaerobius	[90]
D-Mannose (Mannose)	Consumption (import)	Ruminococcus obeum	[181]
D-Mannose (Mannose)	Consumption (import)	Shigella boydii	[365]
D-Mannose (Mannose)	Consumption (import)	Subdoligranulum variabile	[128]
D-Mannose (Mannose)	Consumption (import)	Sulfolobus solfataricus	[7]
D-Psicose	Consumption (import)	Bacteroides ovatus	[393]
D-Psicose	Consumption (import)	Bacteroides thetaiotaomicron	[238]
D-Psicose	Consumption (import)	Bacteroides uniformis	[238]
D-Psicose	Consumption (import)	Bacteroides xylanisolvens	[393]
D-Psicose	Consumption (import)	Bifidobacterium adolescentis	[238]
D-Psicose	Consumption (import)	Bifidobacterium angulatum	[238]
D-Psicose	Consumption (import)	Bifidobacterium animalis	[238]
D-Psicose	Consumption (import)	Bifidobacterium bifidum	[238]
D-Psicose	Consumption (import)	Bifidobacterium breve	[238]
D-Psicose	Consumption (import)	Bifidobacterium catenulatum	[238]
D-Psicose	Consumption (import)	Bifidobacterium dentium	[238,238]
D-Psicose	Consumption (import)	Bifidobacterium gallicum	[238]
D-Psicose	Consumption (import)	Bifidobacterium longum (Bifidobacterium infantis, Bifidobacterium suis)	[238,238]
D-Psicose	Consumption (import)	Bifidobacterium pseudocatenulatum	[238]
D-Psicose	Consumption (import)	Ruminococcus albus	[238]
D-Psicose	Consumption (import)	Ruminococcus bromii	[238]
D-Psicose	Consumption (import)	Ruminococcus flavefaciens	[238]
D-Psicose	Consumption (import)	Ruminococcus gnavus	[238]
D-Psicose	Consumption (import)	Ruminococcus lactaris	[238]
D-Psicose	Consumption (import)	Ruminococcus obeum	[238]
D-Psicose	Consumption (import)	Ruminococcus torques	[238]
D-Ribose (Ribose)	Consumption (import)	Acidovorax avenae	[360]
D-Ribose (Ribose)	Consumption (import)	Acidovorax delafieldii	[360]
D-Ribose (Ribose)	Consumption (import)	Bacteroides ovatus	[204]
D-Ribose (Ribose)	Consumption (import)	Bacteroides thetaiotaomicron	[204]
D-Ribose (Ribose)	Consumption (import)	Bifidobacterium breve	[246,247]
D-Ribose (Ribose)	Consumption (import)	Collinsella aerofaciens (Eubacterium aerofaciens)	[145]
D-Ribose (Ribose)	Consumption (import)	Collinsella intestinalis	[145]
D-Ribose (Ribose)	Consumption (import)	Colonocyte (host colon)	[336]
D-Ribose (Ribose)	Consumption (import)	Enterococcus faecalis (Streptococcus faecalis)	[166]
D-Ribose (Ribose)	Consumption (import)	Escherichia coli	[6,29]
D-Ribose (Ribose)	Consumption (import)	Holdemania filiformis	[358]
D-Ribose (Ribose)	Consumption (import)	Methylobacterium nodulans	[427]
D-Sorbitol (D-Glucitol, Sorbitol, Glucitol, L-Sorbitol, Sorbitol)	Consumption (import)	Acidovorax avenae	[360]
D-Sorbitol (D-Glucitol, Sorbitol, Glucitol, L-Sorbitol, Sorbitol)	Consumption (import)	Acidovorax delafieldii	[360]
D-Sorbitol (D-Glucitol, Sorbitol, Glucitol, L-Sorbitol, Sorbitol)	Consumption (import)	Actinobacillus succinogenes	[112]
D-Sorbitol (D-Glucitol, Sorbitol, Glucitol, L-Sorbitol, Sorbitol)	Consumption (import)	Aeromonas salmonicida	[2]
D-Sorbitol (D-Glucitol, Sorbitol, Glucitol, L-Sorbitol, Sorbitol)	Consumption (import)	Bacteroides xylanisolvens	[44]
D-Sorbitol (D-Glucitol, Sorbitol, Glucitol, L-Sorbitol, Sorbitol)	Consumption (import)	Clostridium difficile	[335]
D-Sorbitol (D-Glucitol, Sorbitol, Glucitol, L-Sorbitol, Sorbitol)	Consumption (import)	Colonocyte (host colon)	[336]
D-Sorbitol (D-Glucitol, Sorbitol, Glucitol, L-Sorbitol, Sorbitol)	Consumption (import)	Dorea longicatena	[333]
D-Sorbitol (D-Glucitol, Sorbitol, Glucitol, L-Sorbitol, Sorbitol)	Consumption (import)	Holdemania filiformis	[358]
D-Sorbitol (D-Glucitol, Sorbitol, Glucitol, L-Sorbitol, Sorbitol)	Consumption (import)	Salmonella enterica	[238]
D-Sorbitol (D-Glucitol, Sorbitol, Glucitol, L-Sorbitol, Sorbitol)	Consumption (import)	Shigella boydii	[365,238]
D-Sorbitol (D-Glucitol, Sorbitol, Glucitol, L-Sorbitol, Sorbitol)	Consumption (import)	Shigella dysenteriae	[238]
D-Sorbitol (D-Glucitol, Sorbitol, Glucitol, L-Sorbitol, Sorbitol)	Consumption (import)	Shigella flexneri	[238]
D-Sorbitol (D-Glucitol, Sorbitol, Glucitol, L-Sorbitol, Sorbitol)	Consumption (import)	Shigella sonnei	[238]
D-Tagatose	Consumption (import)	Enterococcus casseliflavus	[238]
D-Tagatose	Consumption (import)	Enterococcus faecalis (Streptococcus faecalis)	[238]
D-Tagatose	Consumption (import)	Enterococcus faecium (Streptococcus faecium)	[238]
D-Tagatose	Consumption (import)	Enterococcus gallinarum	[238]
D-Tagatose	Consumption (import)	Enterococcus italicus	[238]
D-Tagatose	Consumption (import)	Lactobacillus casei	[400]
D-Tagatose	Consumption (import)	Lactobacillus fermentum	[400]
D-Tagatose	Consumption (import)	Lactobacillus helveticus	[400]
D-Tagatose	Consumption (import)	Lactobacillus paracasei	[400]
D-Tagatose	Consumption (import)	Lactobacillus rhamnosus	[400]
D-Tagaturonate	Consumption (import)	Escherichia coli	[240]
D-Turanose	Consumption (import)	Anaerotruncus colihominis	[170]
D-Turanose	Consumption (import)	Leptotrichia buccalis	[338]
D-Turanose	Consumption (import)	Leptotrichia hofstadii	[338]
D-Turanose	Consumption (import)	Subdoligranulum variabile	[128]
D-Xylose (Xylose)	Consumption (import)	Achromobacter xylosoxidans	[254]
D-Xylose (Xylose)	Consumption (import)	Actinobacillus succinogenes	[112]
D-Xylose (Xylose)	Consumption (import)	Bacteroides ovatus	[204]
D-Xylose (Xylose)	Consumption (import)	Bacteroides thetaiotaomicron	[11,204]
D-Xylose (Xylose)	Consumption (import)	Bacteroides xylanisolvens	[44]
D-Xylose (Xylose)	Consumption (import)	Bifidobacterium longum (Bifidobacterium infantis, Bifidobacterium suis)	[345]
D-Xylose (Xylose)	Consumption (import)	Butyrivibrio fibrisolvens	[217,351]
D-Xylose (Xylose)	Consumption (import)	Butyrivibrio proteoclasticus	[152,217]
D-Xylose (Xylose)	Consumption (import)	Clostridium acetobutylicum	[278]
D-Xylose (Xylose)	Consumption (import)	Colonocyte (host colon)	[336]
D-Xylose (Xylose)	Consumption (import)	Coprococcus comes	[124]
D-Xylose (Xylose)	Consumption (import)	Dorea longicatena	[333]
D-Xylose (Xylose)	Consumption (import)	Flavobacterium johnsoniae	[424]
D-Xylose (Xylose)	Consumption (import)	Haloferax volcanii	[284]
D-Xylose (Xylose)	Consumption (import)	Holdemania filiformis	[358]
D-Xylose (Xylose)	Consumption (import)	Klebsiella pneumoniae	[178]
D-Xylose (Xylose)	Consumption (import)	Marvinbryantia formatexigens	[256,364]
D-Xylose (Xylose)	Consumption (import)	Megamonas hypermegale	[277]
D-Xylose (Xylose)	Consumption (import)	Methylobacterium nodulans	[427]
D-Xylose (Xylose)	Consumption (import)	Parabacteroides distasonis	[276]
D-Xylose (Xylose)	Consumption (import)	Parabacteroides merdae	[276]
D-Xylose (Xylose)	Consumption (import)	Prevotella copri	[116]
D-Xylose (Xylose)	Consumption (import)	Prevotella ruminicola (Bacteroides ruminicola)	[205]
D-Xylose (Xylose)	Consumption (import)	Roseburia intestinalis	[83]
D-Xylose (Xylose)	Consumption (import)	Ruminococcus obeum	[181]
D-Xylose (Xylose)	Consumption (import)	Shigella boydii	[365]
D-Xylose (Xylose)	Consumption (import)	Sulfolobus acidocaldarius	[284]
D-Xylose (Xylose)	Consumption (import)	Sulfolobus solfataricus	[284]
D-Xylulose (Xylulose, L-Xylulose)	Consumption (import)	Mycobacterium smegmatis	[50]
Deoxycholic acid	Production (export)	Bacteroides fragilis	[29,257]
Deoxycholic acid	Production (export)	Bacteroides thetaiotaomicron	[29]
Deoxycholic acid	Production (export)	Bacteroides vulgatus	[257]
Deoxycholic acid	Production (export)	Bifidobacterium adolescentis	[29,330]
Deoxycholic acid	Production (export)	Bifidobacterium animalis	[330]
Deoxycholic acid	Production (export)	Bifidobacterium bifidum	[29,257,330]
Deoxycholic acid	Production (export)	Bifidobacterium breve	[330]
Deoxycholic acid	Production (export)	Bifidobacterium longum (Bifidobacterium infantis, Bifidobacterium suis)	[29,257,330]
Deoxycholic acid	Production (export)	Bilophila wadsworthia	[75]
Deoxycholic acid	Production (export)	Clostridium hiranonis	[208,257]
Deoxycholic acid	Production (export)	Clostridium hylemonae	[208]
Deoxycholic acid	Production (export)	Clostridium leptum	[29,98,208]
Deoxycholic acid	Production (export)	Clostridium perfringens	[29,257]
Deoxycholic acid	Production (export)	Clostridium scindens	[29,98,208,257]
Deoxycholic acid	Production (export)	Lactobacillus acidophilus	[16,330]
Deoxycholic acid	Production (export)	Lactobacillus brevis	[330]
Deoxycholic acid	Production (export)	Lactobacillus buchneri	[330]
Deoxycholic acid	Production (export)	Lactobacillus gasseri	[16,330]
Deoxycholic acid	Production (export)	Lactobacillus hilgardii	[330]
Deoxycholic acid	Production (export)	Lactobacillus johnsonii	[16,29,257,330]
Deoxycholic acid	Production (export)	Lactobacillus plantarum	[16,29,257,330]
Deoxycholic acid	Production (export)	Listeria monocytogenes	[16,17,257]
Dextrin (Maltotriose, Maltodextrin, Maltohexaose, Maltotetraose, Maltooligosaccharide)	Consumption (import)	Anaerotruncus colihominis	[170]
Dextrin (Maltotriose, Maltodextrin, Maltohexaose, Maltotetraose, Maltooligosaccharide)	Consumption (import)	Bacteroides caccae	[391]
Dextrin (Maltotriose, Maltodextrin, Maltohexaose, Maltotetraose, Maltooligosaccharide)	Consumption (import)	Bacteroides fragilis	[392]
Dextrin (Maltotriose, Maltodextrin, Maltohexaose, Maltotetraose, Maltooligosaccharide)	Consumption (import)	Bacteroides ovatus	[392]
Dextrin (Maltotriose, Maltodextrin, Maltohexaose, Maltotetraose, Maltooligosaccharide)	Consumption (import)	Bacteroides stercoris	[391]
Dextrin (Maltotriose, Maltodextrin, Maltohexaose, Maltotetraose, Maltooligosaccharide)	Consumption (import)	Bacteroides thetaiotaomicron	[118,301]
Dextrin (Maltotriose, Maltodextrin, Maltohexaose, Maltotetraose, Maltooligosaccharide)	Consumption (import)	Bacteroides vulgatus	[392]
Dextrin (Maltotriose, Maltodextrin, Maltohexaose, Maltotetraose, Maltooligosaccharide)	Consumption (import)	Bifidobacterium adolescentis	[345]
Dextrin (Maltotriose, Maltodextrin, Maltohexaose, Maltotetraose, Maltooligosaccharide)	Consumption (import)	Bifidobacterium breve	[104]
Dextrin (Maltotriose, Maltodextrin, Maltohexaose, Maltotetraose, Maltooligosaccharide)	Consumption (import)	Bifidobacterium longum (Bifidobacterium infantis, Bifidobacterium suis)	[104,147,345]
Dextrin (Maltotriose, Maltodextrin, Maltohexaose, Maltotetraose, Maltooligosaccharide)	Consumption (import)	Bifidobacterium pseudocatenulatum	[104]
Dextrin (Maltotriose, Maltodextrin, Maltohexaose, Maltotetraose, Maltooligosaccharide)	Consumption (import)	Butyrivibrio crossotus	[217]
Dextrin (Maltotriose, Maltodextrin, Maltohexaose, Maltotetraose, Maltooligosaccharide)	Consumption (import)	Butyrivibrio fibrisolvens	[217]
Dextrin (Maltotriose, Maltodextrin, Maltohexaose, Maltotetraose, Maltooligosaccharide)	Consumption (import)	Butyrivibrio proteoclasticus	[217]
Dextrin (Maltotriose, Maltodextrin, Maltohexaose, Maltotetraose, Maltooligosaccharide)	Consumption (import)	Clostridium acetobutylicum	[104]
Dextrin (Maltotriose, Maltodextrin, Maltohexaose, Maltotetraose, Maltooligosaccharide)	Consumption (import)	Clostridium asparagiforme	[104]
Dextrin (Maltotriose, Maltodextrin, Maltohexaose, Maltotetraose, Maltooligosaccharide)	Consumption (import)	Clostridium bartlettii	[104]
Dextrin (Maltotriose, Maltodextrin, Maltohexaose, Maltotetraose, Maltooligosaccharide)	Consumption (import)	Clostridium beijerinckii	[104]
Dextrin (Maltotriose, Maltodextrin, Maltohexaose, Maltotetraose, Maltooligosaccharide)	Consumption (import)	Clostridium bolteae	[104]
Dextrin (Maltotriose, Maltodextrin, Maltohexaose, Maltotetraose, Maltooligosaccharide)	Consumption (import)	Clostridium botulinum	[104]
Dextrin (Maltotriose, Maltodextrin, Maltohexaose, Maltotetraose, Maltooligosaccharide)	Consumption (import)	Clostridium butyricum	[104]
Dextrin (Maltotriose, Maltodextrin, Maltohexaose, Maltotetraose, Maltooligosaccharide)	Consumption (import)	Clostridium carboxidivorans	[104]
Dextrin (Maltotriose, Maltodextrin, Maltohexaose, Maltotetraose, Maltooligosaccharide)	Consumption (import)	Clostridium cellulolyticum	[104]
Dextrin (Maltotriose, Maltodextrin, Maltohexaose, Maltotetraose, Maltooligosaccharide)	Consumption (import)	Clostridium cellulovorans	[104]
Dextrin (Maltotriose, Maltodextrin, Maltohexaose, Maltotetraose, Maltooligosaccharide)	Consumption (import)	Clostridium cf	[104]
Dextrin (Maltotriose, Maltodextrin, Maltohexaose, Maltotetraose, Maltooligosaccharide)	Consumption (import)	Clostridium difficile	[104]
Dextrin (Maltotriose, Maltodextrin, Maltohexaose, Maltotetraose, Maltooligosaccharide)	Consumption (import)	Clostridium hathewayi	[104]
Dextrin (Maltotriose, Maltodextrin, Maltohexaose, Maltotetraose, Maltooligosaccharide)	Consumption (import)	Clostridium hiranonis	[104]
Dextrin (Maltotriose, Maltodextrin, Maltohexaose, Maltotetraose, Maltooligosaccharide)	Consumption (import)	Clostridium hylemonae	[104]
Dextrin (Maltotriose, Maltodextrin, Maltohexaose, Maltotetraose, Maltooligosaccharide)	Consumption (import)	Clostridium kluyveri	[104]
Dextrin (Maltotriose, Maltodextrin, Maltohexaose, Maltotetraose, Maltooligosaccharide)	Consumption (import)	Clostridium leptum	[104]
Dextrin (Maltotriose, Maltodextrin, Maltohexaose, Maltotetraose, Maltooligosaccharide)	Consumption (import)	Clostridium ljungdahlii	[104]
Dextrin (Maltotriose, Maltodextrin, Maltohexaose, Maltotetraose, Maltooligosaccharide)	Consumption (import)	Clostridium methylpentosum	[104]
Dextrin (Maltotriose, Maltodextrin, Maltohexaose, Maltotetraose, Maltooligosaccharide)	Consumption (import)	Clostridium nexile	[104]
Dextrin (Maltotriose, Maltodextrin, Maltohexaose, Maltotetraose, Maltooligosaccharide)	Consumption (import)	Clostridium novyi	[104]
Dextrin (Maltotriose, Maltodextrin, Maltohexaose, Maltotetraose, Maltooligosaccharide)	Consumption (import)	Clostridium papyrosolvens	[104]
Dextrin (Maltotriose, Maltodextrin, Maltohexaose, Maltotetraose, Maltooligosaccharide)	Consumption (import)	Clostridium perfringens	[104]
Dextrin (Maltotriose, Maltodextrin, Maltohexaose, Maltotetraose, Maltooligosaccharide)	Consumption (import)	Clostridium phytofermentans	[104]
Dextrin (Maltotriose, Maltodextrin, Maltohexaose, Maltotetraose, Maltooligosaccharide)	Consumption (import)	Clostridium saccharolyticum	[104]
Dextrin (Maltotriose, Maltodextrin, Maltohexaose, Maltotetraose, Maltooligosaccharide)	Consumption (import)	Clostridium scindens	[104]
Dextrin (Maltotriose, Maltodextrin, Maltohexaose, Maltotetraose, Maltooligosaccharide)	Consumption (import)	Clostridium sporogenes	[104]
Dextrin (Maltotriose, Maltodextrin, Maltohexaose, Maltotetraose, Maltooligosaccharide)	Consumption (import)	Clostridium sticklandii	[104]
Dextrin (Maltotriose, Maltodextrin, Maltohexaose, Maltotetraose, Maltooligosaccharide)	Consumption (import)	Clostridium symbiosum	[104]
Dextrin (Maltotriose, Maltodextrin, Maltohexaose, Maltotetraose, Maltooligosaccharide)	Consumption (import)	Clostridium tetani	[104]
Dextrin (Maltotriose, Maltodextrin, Maltohexaose, Maltotetraose, Maltooligosaccharide)	Consumption (import)	Clostridium thermocellum	[104]
Dextrin (Maltotriose, Maltodextrin, Maltohexaose, Maltotetraose, Maltooligosaccharide)	Consumption (import)	Flavobacterium johnsoniae	[424]
Dextrin (Maltotriose, Maltodextrin, Maltohexaose, Maltotetraose, Maltooligosaccharide)	Consumption (import)	Lactobacillus acidophilus	[147]
Dextrin (Maltotriose, Maltodextrin, Maltohexaose, Maltotetraose, Maltooligosaccharide)	Consumption (import)	Lactobacillus brevis	[147]
Dextrin (Maltotriose, Maltodextrin, Maltohexaose, Maltotetraose, Maltooligosaccharide)	Consumption (import)	Lactobacillus casei	[147]
Dextrin (Maltotriose, Maltodextrin, Maltohexaose, Maltotetraose, Maltooligosaccharide)	Consumption (import)	Lactobacillus fermentum	[147]
Dextrin (Maltotriose, Maltodextrin, Maltohexaose, Maltotetraose, Maltooligosaccharide)	Consumption (import)	Lactobacillus helveticus	[147]
Dextrin (Maltotriose, Maltodextrin, Maltohexaose, Maltotetraose, Maltooligosaccharide)	Consumption (import)	Lactobacillus plantarum	[147]
Dextrin (Maltotriose, Maltodextrin, Maltohexaose, Maltotetraose, Maltooligosaccharide)	Consumption (import)	Ruminococcus bromii	[371,371]
Dextrin (Maltotriose, Maltodextrin, Maltohexaose, Maltotetraose, Maltooligosaccharide)	Consumption (import)	Subdoligranulum variabile	[128]
Dextrin (Maltotriose, Maltodextrin, Maltohexaose, Maltotetraose, Maltooligosaccharide)	Consumption (import)	Thermotoga maritima	[160]
Dichloromethane (Methylene chloride)	Consumption (import)	Methylobacterium extorquens (Methylobacterium chloromethanicum)	[51,51]
Dimethyl sulfide (Methyl sulfide)	Consumption (import)	Methanosarcina acetivorans	[20]
Dimethylamine	Production (export)	Bacteroides fragilis	[308]
Dimethylamine	Production (export)	Bacteroides ovatus	[308]
Dimethylamine	Production (export)	Bacteroides thetaiotaomicron	[308]
Dimethylamine	Production (export)	Bifidobacterium adolescentis	[308]
Dimethylamine	Production (export)	Bifidobacterium bifidum	[308]
Dimethylamine	Production (export)	Bifidobacterium longum (Bifidobacterium infantis, Bifidobacterium suis)	[308]
Dimethylamine	Production (export)	Clostridium perfringens	[308]
Dimethylamine	Production (export)	Escherichia coli	[308]
Dimethylamine	Production (export)	Faecalibacterium prausnitzii	[230]
Dimethylamine	Consumption (import)	Methanohalophilus mahii	[28]
Dimethylamine	Consumption (import)	Methanosarcina acetivorans	[28]
Dimethylamine	Consumption (import)	Methanosarcina barkeri	[28]
Dimethylamine	Consumption (import)	Methanosarcina mazei	[28]
Dimethylamine	Consumption (import)	Methanosphaera stadtmanae	[28]
DNA RNA Polynucleotide	Macromolecule degradation	Bacillus licheniformis	[299]
DNA RNA Polynucleotide	Macromolecule degradation	Bacillus megaterium	[12]
DNA RNA Polynucleotide	Macromolecule degradation	Bacillus pumilus	[12]
DNA RNA Polynucleotide	Macromolecule degradation	Bacillus subtilis	[38]
DNA RNA Polynucleotide	Macromolecule degradation	Brevibacillus brevis	[12]
DNA RNA Polynucleotide	Macromolecule degradation	Fibrobacter succinogenes (Bacteroides succinogenes)	[351]
DNA RNA Polynucleotide	Macromolecule degradation	Prevotella bryantii	[3]
DNA RNA Polynucleotide	Macromolecule degradation	Prevotella ruminicola (Bacteroides ruminicola)	[351]
DNA RNA Polynucleotide	Macromolecule degradation	Pseudomonas putida	[12]
DNA RNA Polynucleotide	Macromolecule degradation	Shewanella putrefaciens (Pseudomonas putrefaciens)	[274]
DNA RNA Polynucleotide	Macromolecule degradation	Staphylococcus aureus	[8,15,299]
DNA RNA Polynucleotide	Macromolecule degradation	Staphylococcus lugdunensis	[299]
DNA RNA Polynucleotide	Macromolecule degradation	Stenotrophomonas maltophilia	[12]
DNA RNA Polynucleotide	Macromolecule degradation	Streptococcus anginosus	[299]
DNA RNA Polynucleotide	Macromolecule degradation	Streptococcus pneumoniae	[21]
DNA RNA Polynucleotide	Macromolecule degradation	Streptococcus salivarius	[299]
DNA RNA Polynucleotide	Macromolecule degradation	Vibrio cholerae	[3,21,30,296]
DNA RNA Polynucleotide	Macromolecule degradation	Vibrio vulnificus	[3,30]
Dodecanoate (Lauric acid, Laureate)	Consumption (import)	Syntrophomonas wolfei	[314]
Erythritol	Consumption (import)	Holdemania filiformis	[358]
Ethanol	Production (export)	Acetivibrio cellulolyticus	[237]
Ethanol	Consumption (import)	Acetobacter pasteurianus	[134]
Ethanol	Production (export)	Agrobacterium tumefaciens (Rhizobium radiobacter)	[339]
Ethanol	Production (export)	Azotobacter vinelandii	[339]
Ethanol	Production (export)	Bacteroides thetaiotaomicron	[118]
Ethanol	Production (export)	Bifidobacterium adolescentis	[91]
Ethanol	Production (export)	Bifidobacterium angulatum	[91]
Ethanol	Production (export)	Bifidobacterium animalis	[91]
Ethanol	Production (export)	Bifidobacterium bifidum	[155,91]
Ethanol	Production (export)	Bifidobacterium breve	[190,91]
Ethanol	Production (export)	Bifidobacterium catenulatum	[91]
Ethanol	Production (export)	Bifidobacterium dentium	[91]
Ethanol	Production (export)	Bifidobacterium gallicum	[91]
Ethanol	Production (export)	Bifidobacterium longum (Bifidobacterium infantis, Bifidobacterium suis)	[68,91,91,91]
Ethanol	Production (export)	Bifidobacterium pseudocatenulatum	[91]
Ethanol	Consumption (import)	Bilophila wadsworthia	[169]
Ethanol	Production (export)	Blautia hydrogenotrophica (Ruminococcus hydrogenotrophicus)	[24]
Ethanol	Production (export)	Clostridium acetobutylicum	[278,188,339]
Ethanol	Production (export)	Clostridium asparagiforme	[188,339]
Ethanol	Production (export)	Clostridium bartlettii	[188,339]
Ethanol	Production (export)	Clostridium beijerinckii	[48,216,188,339]
Ethanol	Production (export)	Clostridium bolteae	[188,339]
Ethanol	Production (export)	Clostridium botulinum	[188,339]
Ethanol	Production (export)	Clostridium butyricum	[188,339]
Ethanol	Production (export)	Clostridium carboxidivorans	[188,339]
Ethanol	Production (export)	Clostridium cellulolyticum	[239,278,188,339]
Ethanol	Production (export)	Clostridium cellulovorans	[188,339]
Ethanol	Production (export)	Clostridium cf	[188,339]
Ethanol	Production (export)	Clostridium difficile	[188,339]
Ethanol	Production (export)	Clostridium hathewayi	[188,339]
Ethanol	Production (export)	Clostridium hiranonis	[188,339]
Ethanol	Production (export)	Clostridium hylemonae	[188,339]
Ethanol	Consumption (import) & production (export)	Clostridium kluyveri	[42,294,318,319,188,339]
Ethanol	Production (export)	Clostridium leptum	[128,188,339]
Ethanol	Production (export)	Clostridium ljungdahlii	[188,339]
Ethanol	Production (export)	Clostridium methylpentosum	[188,339]
Ethanol	Production (export)	Clostridium nexile	[188,339]
Ethanol	Production (export)	Clostridium novyi	[188,339]
Ethanol	Production (export)	Clostridium papyrosolvens	[188,339]
Ethanol	Production (export)	Clostridium perfringens	[188,339]
Ethanol	Production (export)	Clostridium phytofermentans	[188,339]
Ethanol	Production (export)	Clostridium saccharolyticum	[188,339]
Ethanol	Production (export)	Clostridium scindens	[188,339]
Ethanol	Production (export)	Clostridium sporogenes	[188,339]
Ethanol	Production (export)	Clostridium sticklandii	[188,339]
Ethanol	Production (export)	Clostridium symbiosum	[188,339]
Ethanol	Production (export)	Clostridium tetani	[306,188,339]
Ethanol	Production (export)	Clostridium thermocellum	[188,339]
Ethanol	Production (export)	Collinsella aerofaciens (Eubacterium aerofaciens)	[145]
Ethanol	Production (export)	Collinsella intestinalis	[145]
Ethanol	Production (export)	Collinsella stercoris	[145]
Ethanol	Production (export)	Coprococcus eutactus	[124]
Ethanol	Consumption (import)	Desulfobulbus propionicus	[288,318]
Ethanol	Consumption (import)	Desulfotomaculum nigrificans	[135]
Ethanol	Consumption (import)	Desulfovibrio aespoeensis	[106,302,319]
Ethanol	Consumption (import)	Desulfovibrio desulfuricans	[106,302,319]
Ethanol	Consumption (import)	Desulfovibrio fructosovorans	[106,302,319]
Ethanol	Consumption (import)	Desulfovibrio magneticus	[106,302,319]
Ethanol	Consumption (import)	Desulfovibrio piger	[106,302,319]
Ethanol	Consumption (import)	Desulfovibrio salexigens	[106,302,319]
Ethanol	Consumption (import)	Desulfovibrio vulgaris	[157,302,106,302,319]
Ethanol	Production (export)	Dorea formicigenerans	[333]
Ethanol	Production (export)	Dorea longicatena	[333]
Ethanol	Production (export)	Escherichia albertii	[316]
Ethanol	Production (export)	Escherichia coli	[342,316]
Ethanol	Production (export)	Escherichia fergusonii	[316]
Ethanol	Consumption (import)	Eubacterium limosum	[319]
Ethanol	Production (export)	Eubacterium siraeum	[128]
Ethanol	Consumption (import)	Geobacter bemidjiensis	[302]
Ethanol	Consumption (import)	Geobacter lovleyi	[302]
Ethanol	Consumption (import)	Geobacter metallireducens	[186,222,302,327,302]
Ethanol	Consumption (import)	Geobacter sulfurreducens	[302]
Ethanol	Consumption (import)	Geobacter uraniumreducens	[302]
Ethanol	Production (export)	Klebsiella pneumoniae	[4]
Ethanol	Production (export)	Lactobacillus acidophilus	[316]
Ethanol	Production (export)	Lactobacillus amylolyticus	[316]
Ethanol	Production (export)	Lactobacillus amylovorus	[316]
Ethanol	Production (export)	Lactobacillus antri	[316]
Ethanol	Production (export)	Lactobacillus brevis	[316]
Ethanol	Production (export)	Lactobacillus buchneri	[234,316]
Ethanol	Production (export)	Lactobacillus casei	[316]
Ethanol	Production (export)	Lactobacillus coleohominis	[316]
Ethanol	Production (export)	Lactobacillus crispatus	[316]
Ethanol	Production (export)	Lactobacillus delbrueckii	[316]
Ethanol	Production (export)	Lactobacillus fermentum	[316]
Ethanol	Production (export)	Lactobacillus gasseri	[316]
Ethanol	Production (export)	Lactobacillus helveticus	[316]
Ethanol	Production (export)	Lactobacillus hilgardii	[316]
Ethanol	Production (export)	Lactobacillus iners	[316]
Ethanol	Production (export)	Lactobacillus jensenii	[316]
Ethanol	Production (export)	Lactobacillus johnsonii	[316]
Ethanol	Production (export)	Lactobacillus oris	[316]
Ethanol	Production (export)	Lactobacillus paracasei	[316]
Ethanol	Production (export)	Lactobacillus plantarum	[179,316]
Ethanol	Production (export)	Lactobacillus reuteri	[316]
Ethanol	Production (export)	Lactobacillus rhamnosus	[316]
Ethanol	Production (export)	Lactobacillus ruminis	[316]
Ethanol	Production (export)	Lactobacillus sakei	[316]
Ethanol	Production (export)	Lactobacillus salivarius	[316]
Ethanol	Production (export)	Lactobacillus ultunensis	[316]
Ethanol	Production (export)	Lactobacillus vaginalis	[316]
Ethanol	Production (export)	Lactococcus lactis	[63]
Ethanol	Production (export)	Leuconostoc citreum	[316]
Ethanol	Production (export)	Leuconostoc gasicomitatum	[316]
Ethanol	Production (export)	Leuconostoc kimchii	[316]
Ethanol	Production (export)	Leuconostoc mesenteroides	[339,316]
Ethanol	Consumption (import)	Methanobrevibacter smithii	[223,282]
Ethanol	Consumption (import)	Moorella thermoacetica	[81]
Ethanol	Consumption (import) & production (export)	Pelobacter carbinolicus	[5,289,302,302,327]
Ethanol	Consumption (import)	Pelobacter propionicus	[288,289,318]
Ethanol	Consumption (import)	Pelotomaculum thermopropionicum	[135,162,302]
Ethanol	Production (export)	Pseudomonas aeruginosa	[339]
Ethanol	Production (export)	Ruminococcus albus	[188,318]
Ethanol	Production (export)	Ruminococcus bromii	[350]
Ethanol	Production (export)	Ruminococcus torques	[124]
Ethanol	Production (export)	Streptococcus agalactiae	[339]
Ethanol	Production (export)	Streptococcus anginosus	[339]
Ethanol	Production (export)	Streptococcus australis	[339]
Ethanol	Production (export)	Streptococcus bovis (Streptococcus equinus)	[339]
Ethanol	Production (export)	Streptococcus cristatus	[339]
Ethanol	Production (export)	Streptococcus downei	[339]
Ethanol	Production (export)	Streptococcus dysgalactiae	[339]
Ethanol	Production (export)	Streptococcus equi	[339]
Ethanol	Production (export)	Streptococcus gallolyticus	[339]
Ethanol	Production (export)	Streptococcus gordonii	[339]
Ethanol	Production (export)	Streptococcus infantarius	[339]
Ethanol	Production (export)	Streptococcus infantis	[339]
Ethanol	Production (export)	Streptococcus mitis	[339]
Ethanol	Production (export)	Streptococcus mutans	[339]
Ethanol	Production (export)	Streptococcus oralis	[339]
Ethanol	Production (export)	Streptococcus parasanguinis	[339]
Ethanol	Production (export)	Streptococcus peroris	[339]
Ethanol	Production (export)	Streptococcus pneumoniae	[339]
Ethanol	Production (export)	Streptococcus pseudoporcinus	[339]
Ethanol	Production (export)	Streptococcus pyogenes	[339]
Ethanol	Production (export)	Streptococcus salivarius	[339]
Ethanol	Production (export)	Streptococcus sanguinis	[339]
Ethanol	Production (export)	Streptococcus suis	[339]
Ethanol	Production (export)	Streptococcus thermophilus	[339]
Ethanol	Production (export)	Streptococcus uberis	[339]
Ethanol	Production (export)	Streptococcus vestibularis	[339]
Ethanol	Consumption (import)	Syntrophobacter fumaroxidans	[162,302]
Ethanol	Consumption (import)	Syntrophobotulus glycolicus	[302]
Ethanol	Consumption (import)	Syntrophomonas wolfei	[162,302]
Ethanol	Consumption (import)	Syntrophothermus lipocalidus	[302]
Ethanol	Consumption (import)	Syntrophus aciditrophicus	[162,302]
Ethanol	Production (export)	Zymomonas mobilis	[339]
Ethanolamine (Phosphatidylethanolamine)	Consumption (import)	Acidovorax avenae	[360]
Ethanolamine (Phosphatidylethanolamine)	Consumption (import)	Klebsiella pneumoniae	[178]
Ethanolamine (Phosphatidylethanolamine)	Consumption (import)	Pelobacter carbinolicus	[5]
Folic acid (Folate, Vitamin B9)	Production (export)	Baumannia cicadellinicola	[207,368]
Folic acid (Folate, Vitamin B9)	Production (export)	Bifidobacterium adolescentis	[174,248,265,267]
Folic acid (Folate, Vitamin B9)	Consumption (import) & production (export)	Bifidobacterium animalis	[173,174,265,267]
Folic acid (Folate, Vitamin B9)	Production (export)	Bifidobacterium bifidum	[174,265,267,362]
Folic acid (Folate, Vitamin B9)	Production (export)	Bifidobacterium breve	[174,248,265,267,362]
Folic acid (Folate, Vitamin B9)	Production (export)	Bifidobacterium catenulatum	[265]
Folic acid (Folate, Vitamin B9)	Production (export)	Bifidobacterium dentium	[174,265,267]
Folic acid (Folate, Vitamin B9)	Production (export)	Bifidobacterium longum (Bifidobacterium infantis, Bifidobacterium suis)	[173,174,248,265,267,362]
Folic acid (Folate, Vitamin B9)	Production (export)	Bifidobacterium pseudocatenulatum	[248,265,267]
Folic acid (Folate, Vitamin B9)	Consumption (import)	Clostridium novyi	[89]
Folic acid (Folate, Vitamin B9)	Consumption (import)	Clostridium tetani	[242]
Folic acid (Folate, Vitamin B9)	Consumption (import)	Colonocyte (host colon)	[336]
Folic acid (Folate, Vitamin B9)	Production (export)	Enterococcus faecalis (Streptococcus faecalis)	[362]
Folic acid (Folate, Vitamin B9)	Production (export)	Escherichia coli	[362]
Folic acid (Folate, Vitamin B9)	Production (export)	Lactobacillus acidophilus	[173,251]
Folic acid (Folate, Vitamin B9)	Production (export)	Lactobacillus brevis	[130]
Folic acid (Folate, Vitamin B9)	Consumption (import) & production (export)	Lactobacillus casei	[89,120,120,242,248]
Folic acid (Folate, Vitamin B9)	Production (export)	Lactobacillus fermentum	[130]
Folic acid (Folate, Vitamin B9)	Consumption (import)	Lactobacillus gasseri	[173,173,357]
Folic acid (Folate, Vitamin B9)	Production (export)	Lactobacillus plantarum	[130,131,173,174,265,283]
Folic acid (Folate, Vitamin B9)	Production (export)	Lactobacillus reuteri	[130,173,283]
Folic acid (Folate, Vitamin B9)	Consumption (import) & production (export)	Lactococcus lactis	[89,173,248,265,357]
Folic acid (Folate, Vitamin B9)	Consumption (import)	Mycoplasma capricolum	[89]
Folic acid (Folate, Vitamin B9)	Consumption (import)	Streptococcus mutans	[89]
Folic acid (Folate, Vitamin B9)	Production (export)	Streptococcus thermophilus	[173,251,265]
Formaldehyde	Production (export)	Enterococcus faecalis (Streptococcus faecalis)	[33]
Formaldehyde	Production (export)	Escherichia coli	[33]
Formaldehyde	Production (export)	Klebsiella pneumoniae	[33]
Formaldehyde	Consumption (import)	Methylobacterium extorquens (Methylobacterium chloromethanicum)	[51]
Formaldehyde	Consumption (import)	Methylobacterium nodulans	[427]
Formaldehyde	Production (export)	Pseudomonas aeruginosa	[33]
Formaldehyde	Consumption (import)	Pseudomonas putida	[52]
Formaldehyde	Production (export)	Staphylococcus aureus	[33]
Formaldehyde	Production (export)	Streptococcus pneumoniae	[33]
Formate	Consumption (import)	Acetohalobium arabaticum	[233]
Formate	Production (export)	Anaerostipes caccae	[285]
Formate	Production (export)	Atopobium parvulum	[185]
Formate	Production (export)	Atopobium rimae	[185]
Formate	Production (export)	Atopobium vaginae	[185]
Formate	Production (export)	Bacteroides caccae	[394]
Formate	Production (export)	Bacteroides stercoris	[395]
Formate	Production (export)	Bacteroides thetaiotaomicron	[118,199,281]
Formate	Production (export)	Bacteroides vulgatus	[396]
Formate	Production (export)	Bifidobacterium adolescentis	[18,91,185]
Formate	Production (export)	Bifidobacterium angulatum	[18,91,185]
Formate	Production (export)	Bifidobacterium animalis	[18,91,185]
Formate	Production (export)	Bifidobacterium bifidum	[18,91,185]
Formate	Production (export)	Bifidobacterium breve	[190,18,91,185]
Formate	Production (export)	Bifidobacterium catenulatum	[18,91,185]
Formate	Production (export)	Bifidobacterium dentium	[18,91,185]
Formate	Production (export)	Bifidobacterium gallicum	[18,91,185]
Formate	Production (export)	Bifidobacterium longum (Bifidobacterium infantis, Bifidobacterium suis)	[68,91,18,91,185,18,91,185]
Formate	Production (export)	Bifidobacterium pseudocatenulatum	[18,91,185]
Formate	Consumption (import)	Bilophila wadsworthia	[169,304]
Formate	Consumption (import)	Blautia hydrogenotrophica (Ruminococcus hydrogenotrophicus)	[24]
Formate	Production (export)	Butyrivibrio crossotus	[366]
Formate	Production (export)	Butyrivibrio fibrisolvens	[366]
Formate	Production (export)	Butyrivibrio proteoclasticus	[152,366]
Formate	Consumption (import)	Campylobacter gracilis	[358]
Formate	Production (export)	Clostridium thermocellum	[315]
Formate	Production (export)	Collinsella aerofaciens (Eubacterium aerofaciens)	[255,145]
Formate	Production (export)	Collinsella intestinalis	[145]
Formate	Production (export)	Collinsella stercoris	[145]
Formate	Production (export)	Coprococcus eutactus	[124,326]
Formate	Consumption (import)	Desulfarculus baarsii	[291]
Formate	Production (export)	Desulfatibacillum alkenivorans	[302]
Formate	Consumption (import)	Desulfovibrio aespoeensis	[255,321,324]
Formate	Consumption (import)	Desulfovibrio desulfuricans	[255,321,324]
Formate	Consumption (import)	Desulfovibrio fructosovorans	[255,321,324]
Formate	Consumption (import)	Desulfovibrio magneticus	[255,321,324]
Formate	Consumption (import)	Desulfovibrio piger	[255,255,321,324]
Formate	Consumption (import)	Desulfovibrio salexigens	[255,321,324]
Formate	Consumption (import) & production (export)	Desulfovibrio vulgaris	[157,319,322,255,321,324]
Formate	Production (export)	Dorea formicigenerans	[333]
Formate	Production (export)	Dorea longicatena	[333]
Formate	Production (export)	Escherichia albertii	[316]
Formate	Production (export)	Escherichia coli	[339,342,316]
Formate	Production (export)	Escherichia fergusonii	[316]
Formate	Production (export)	Eubacterium cellulosolvens	[149,185]
Formate	Production (export)	Eubacterium eligens	[149,185]
Formate	Production (export)	Eubacterium hallii	[149,185]
Formate	Production (export)	Eubacterium limosum	[149,185]
Formate	Production (export)	Eubacterium rectale	[83,149,185]
Formate	Production (export)	Eubacterium saburreum	[149,185]
Formate	Production (export)	Eubacterium saphenum	[149,185]
Formate	Production (export)	Eubacterium siraeum	[149,185]
Formate	Production (export)	Eubacterium ventriosum	[149,185]
Formate	Production (export)	Faecalibacterium prausnitzii	[82,128,185]
Formate	Production (export)	Fibrobacter succinogenes (Bacteroides succinogenes)	[198,287]
Formate	Consumption (import)	Geobacter sulfurreducens	[327]
Formate	Consumption (import)	Klebsiella pneumoniae	[133]
Formate	Production (export)	Lactobacillus casei	[63]
Formate	Production (export)	Lactobacillus plantarum	[63,234]
Formate	Production (export)	Lactococcus lactis	[63]
Formate	Consumption (import)	Marvinbryantia formatexigens	[256,364]
Formate	Consumption (import)	Methanobrevibacter ruminantium	[168,366,180]
Formate	Consumption (import)	Methanobrevibacter smithii	[180,199,223,281,282,301,366,180]
Formate	Consumption (import)	Methanococcus aeolicus	[180]
Formate	Consumption (import)	Methanococcus maripaludis	[157,322,180]
Formate	Consumption (import)	Methanococcus vannielii	[28,180]
Formate	Consumption (import)	Methanococcus voltae	[180]
Formate	Consumption (import)	Methanocorpusculum labreanum	[180]
Formate	Consumption (import)	Methanoculleus marisnigri	[180]
Formate	Consumption (import)	Methanoplanus petrolearius	[180]
Formate	Production (export)	Methanosarcina acetivorans	[20,180]
Formate	Consumption (import)	Methanosphaerula palustris	[426]
Formate	Consumption (import)	Methanospirillum hungatei	[318,321,324,180]
Formate	Consumption (import)	Methanothermobacter marburgensis	[180]
Formate	Consumption (import)	Methanothermobacter thermautotrophicus	[135,180]
Formate	Consumption (import)	Methanothermococcus okinawensis	[180]
Formate	Consumption (import)	Methylobacillus flagellatus	[52]
Formate	Consumption (import)	Methylobacterium extorquens (Methylobacterium chloromethanicum)	[51,52]
Formate	Consumption (import)	Methylobacterium nodulans	[427]
Formate	Consumption (import)	Moorella thermoacetica	[81]
Formate	Production (export)	Oxalobacter formigenes	[27,29,164]
Formate	Production (export)	Pelobacter carbinolicus	[5]
Formate	Production (export)	Pelotomaculum thermopropionicum	[219,302]
Formate	Consumption (import)	Pseudomonas mendocina	[133]
Formate	Consumption (import)	Ralstonia pickettii	[133]
Formate	Production (export)	Rhodospirillum rubrum	[20]
Formate	Production (export)	Roseburia intestinalis	[82,83,185]
Formate	Production (export)	Roseburia inulinivorans	[185]
Formate	Production (export)	Ruminococcus bromii	[185]
Formate	Production (export)	Ruminococcus flavefaciens	[168,185,287]
Formate	Production (export)	Ruminococcus gnavus	[326]
Formate	Production (export)	Ruminococcus obeum	[326]
Formate	Production (export)	Ruminococcus torques	[124]
Formate	Production (export)	Salmonella enterica	[339]
Formate	Consumption (import)	Shewanella putrefaciens (Pseudomonas putrefaciens)	[186]
Formate	Production (export)	Shigella boydii	[339]
Formate	Production (export)	Shigella dysenteriae	[339]
Formate	Production (export)	Shigella flexneri	[339]
Formate	Production (export)	Shigella sonnei	[339]
Formate	Production (export)	Syntrophobacter fumaroxidans	[219,302]
Formate	Production (export)	Syntrophobotulus glycolicus	[302]
Formate	Production (export)	Syntrophomonas wolfei	[31,219,302]
Formate	Production (export)	Syntrophothermus lipocalidus	[302]
Formate	Production (export)	Syntrophus aciditrophicus	[302]
Formate	Production (export)	Vibrio cholerae	[339]
Formate	Consumption (import)	Wolinella succinogenes	[59,318]
FOS (Fructooligosaccharide)	Consumption (import)	Anaerostipes caccae	[293]
FOS (Fructooligosaccharide)	Consumption (import)	Bacteroides fragilis	[313]
FOS (Fructooligosaccharide)	Consumption (import)	Bacteroides ovatus	[161,204,313]
FOS (Fructooligosaccharide)	Consumption (import)	Bacteroides thetaiotaomicron	[204,293,313]
FOS (Fructooligosaccharide)	Consumption (import)	Bacteroides uniformis	[313]
FOS (Fructooligosaccharide)	Consumption (import)	Bifidobacterium adolescentis	[18,104,148,250,266,345]
FOS (Fructooligosaccharide)	Consumption (import)	Bifidobacterium animalis	[266]
FOS (Fructooligosaccharide)	Consumption (import)	Bifidobacterium bifidum	[250,266]
FOS (Fructooligosaccharide)	Consumption (import)	Bifidobacterium breve	[18,104,247,266,292]
FOS (Fructooligosaccharide)	Consumption (import)	Bifidobacterium longum (Bifidobacterium infantis, Bifidobacterium suis)	[18,104,148,250,266,292,293,345,348,354]
FOS (Fructooligosaccharide)	Consumption (import)	Bifidobacterium pseudocatenulatum	[18,104]
FOS (Fructooligosaccharide)	Consumption (import)	Butyrivibrio fibrisolvens	[217]
FOS (Fructooligosaccharide)	Consumption (import)	Butyrivibrio proteoclasticus	[217]
FOS (Fructooligosaccharide)	Consumption (import)	Clostridium butyricum	[266]
FOS (Fructooligosaccharide)	Consumption (import)	Coprococcus comes	[293]
FOS (Fructooligosaccharide)	Consumption (import)	Coprococcus eutactus	[293]
FOS (Fructooligosaccharide)	Consumption (import)	Dorea longicatena	[333]
FOS (Fructooligosaccharide)	Consumption (import)	Eubacterium rectale	[83,84,95,292,293]
FOS (Fructooligosaccharide)	Consumption (import)	Faecalibacterium prausnitzii	[95,161,184,250,292,293]
FOS (Fructooligosaccharide)	Consumption (import)	Fibrobacter succinogenes (Bacteroides succinogenes)	[326]
FOS (Fructooligosaccharide)	Consumption (import)	Lactobacillus acidophilus	[148]
FOS (Fructooligosaccharide)	Consumption (import)	Lactobacillus casei	[148]
FOS (Fructooligosaccharide)	Consumption (import)	Lactobacillus helveticus	[348]
FOS (Fructooligosaccharide)	Consumption (import)	Lactobacillus plantarum	[148,292]
FOS (Fructooligosaccharide)	Consumption (import)	Roseburia intestinalis	[84,293]
FOS (Fructooligosaccharide)	Consumption (import)	Roseburia inulinivorans	[95,184,292,293]
FOS (Fructooligosaccharide)	Consumption (import)	Ruminococcus bromii	[84]
Fructan (Inulin, Levan)	Macromolecule degradation	Bacteroides thetaiotaomicron	[204,281,292,311]
Fructan (Inulin, Levan)	Macromolecule degradation	Bifidobacterium adolescentis	[94,189]
Fructan (Inulin, Levan)	Macromolecule degradation	Bifidobacterium longum (Bifidobacterium infantis, Bifidobacterium suis)	[91]
Fructan (Inulin, Levan)	Macromolecule degradation	Roseburia intestinalis	[91]
Galactan	Macromolecule degradation	Bacteroides thetaiotaomicron	[161]
Galactan	Macromolecule degradation	Bifidobacterium breve	[247]
Galactitol (Dulcitol)	Consumption (import)	Gluconobacter oxydans	[200]
Galactitol (Dulcitol)	Consumption (import)	Mycobacterium smegmatis	[200]
Glycerol	Consumption (import)	Bacteroides xylanisolvens	[44]
Glycerol	Consumption (import)	Bilophila wadsworthia	[169]
Glycerol	Consumption (import)	Citrobacter koseri	[232]
Glycerol	Consumption (import)	Citrobacter rodentium	[232]
Glycerol	Consumption (import)	Citrobacter youngae	[232]
Glycerol	Consumption (import)	Clostridium butyricum	[5,294]
Glycerol	Consumption (import)	Colonocyte (host colon)	[336]
Glycerol	Consumption (import)	Desulfovibrio aespoeensis	[232]
Glycerol	Consumption (import)	Desulfovibrio desulfuricans	[232]
Glycerol	Consumption (import)	Desulfovibrio fructosovorans	[232]
Glycerol	Consumption (import)	Desulfovibrio magneticus	[232]
Glycerol	Consumption (import)	Desulfovibrio piger	[232]
Glycerol	Consumption (import)	Desulfovibrio salexigens	[232]
Glycerol	Consumption (import)	Desulfovibrio vulgaris	[232]
Glycerol	Consumption (import)	Ilyobacter polytropus	[232]
Glycerol	Consumption (import)	Klebsiella pneumoniae	[4,232]
Glycerol	Consumption (import)	Lactobacillus acidophilus	[376]
Glycerol	Consumption (import)	Lactobacillus brevis	[234,377,401]
Glycerol	Consumption (import)	Lactobacillus buchneri	[234,401]
Glycerol	Consumption (import)	Lactobacillus casei	[378]
Glycerol	Consumption (import)	Lactobacillus delbrueckii	[376]
Glycerol	Consumption (import)	Lactobacillus paracasei	[380]
Glycerol	Consumption (import)	Lactobacillus reuteri	[386]
Glycerol	Consumption (import)	Lactobacillus rhamnosus	[378]
Glycerol	Consumption (import)	Methylobacterium nodulans	[427]
Glycerol	Consumption (import)	Mycobacterium tuberculosis	[32]
Glycerol	Consumption (import)	Pelobacter carbinolicus	[5,232,232]
Glycerol	Consumption (import)	Pelobacter propionicus	[232]
Glycerol	Consumption (import)	Propionibacterium freudenreichii (Propionibacterium shermanii)	[163]
Glycerol	Consumption (import)	Shigella boydii	[365]
Glycochenodeoxycholate	Consumption (import)	Bacteroides fragilis	[257]
Glycochenodeoxycholate	Consumption (import)	Bifidobacterium adolescentis	[29,330]
Glycochenodeoxycholate	Consumption (import)	Bifidobacterium animalis	[330]
Glycochenodeoxycholate	Consumption (import)	Bifidobacterium bifidum	[29,257,330]
[truncated: 2,484 more rows]
