# Supplementary material for: Global metabolic interaction network of the human gut microbiota for context-specific community-scale analysis
Source: Nat Commun. 2017 Jun 6;8:15393. doi: 10.1038/ncomms15393 (PMC5467172; doi:10.1038/ncomms15393)
Supplement: Supplementary Data 4 — NJS16 in graph-editor accessible, markup language file format. [file ncomms15393-s5.zip › NJS16_MetabolicActivity_as_EdgeAttribute.xml]

<?xml version="1.0" encoding="UTF-8" standalone="yes"?>
<graph id="12327" label="NJS16.txt" directed="1" cy:documentVersion="3.0" xmlns:dc="http://purl.org/dc/elements/1.1/" xmlns:xlink="http://www.w3.org/1999/xlink" xmlns:rdf="http://www.w3.org/1999/02/22-rdf-syntax-ns#" xmlns:cy="http://www.cytoscape.org" xmlns="http://www.cs.rpi.edu/XGMML">
  <att name="networkMetadata">
    <rdf:RDF>
      <rdf:Description rdf:about="http://www.cytoscape.org/">
        <dc:type>Protein-Protein Interaction</dc:type>
        <dc:description>N/A</dc:description>
        <dc:identifier>N/A</dc:identifier>
        <dc:title>NJS16.txt</dc:title>
        <dc:source>http://www.cytoscape.org/</dc:source>
        <dc:format>Cytoscape-XGMML</dc:format>
      </rdf:Description>
    </rdf:RDF>
  </att>
  <att name="shared name" value="NJS16.txt" type="string"/>
  <att name="name" value="NJS16.txt" type="string"/>
  <att name="selected" value="1" type="boolean"/>
  <att name="__Annotations" type="list">
  </att>
  <att name="layoutAlgorithm" value="Prefuse Force Directed Layout" type="string" cy:hidden="1"/>
  <node id="17632" label="Zn2+ (Zinc)">
    <att name="shared name" value="Zn2+ (Zinc)" type="string"/>
    <att name="name" value="Zn2+ (Zinc)" type="string"/>
    <att name="selected" value="0" type="boolean"/>
  </node>
  <node id="17628" label="Xylitol">
    <att name="shared name" value="Xylitol" type="string"/>
    <att name="name" value="Xylitol" type="string"/>
    <att name="selected" value="0" type="boolean"/>
  </node>
  <node id="17613" label="XOS (Xylooligosaccharide)">
    <att name="shared name" value="XOS (Xylooligosaccharide)" type="string"/>
    <att name="name" value="XOS (Xylooligosaccharide)" type="string"/>
    <att name="selected" value="0" type="boolean"/>
  </node>
  <node id="17611" label="Xanthine">
    <att name="shared name" value="Xanthine" type="string"/>
    <att name="name" value="Xanthine" type="string"/>
    <att name="selected" value="0" type="boolean"/>
  </node>
  <node id="17591" label="Valerate (Pentanoic acid, Pentanoate)">
    <att name="shared name" value="Valerate (Pentanoic acid, Pentanoate)" type="string"/>
    <att name="name" value="Valerate (Pentanoic acid, Pentanoate)" type="string"/>
    <att name="selected" value="0" type="boolean"/>
  </node>
  <node id="17588" label="Uridine">
    <att name="shared name" value="Uridine" type="string"/>
    <att name="name" value="Uridine" type="string"/>
    <att name="selected" value="0" type="boolean"/>
  </node>
  <node id="17531" label="Urea">
    <att name="shared name" value="Urea" type="string"/>
    <att name="name" value="Urea" type="string"/>
    <att name="selected" value="0" type="boolean"/>
  </node>
  <node id="17529" label="Uracil">
    <att name="shared name" value="Uracil" type="string"/>
    <att name="name" value="Uracil" type="string"/>
    <att name="selected" value="0" type="boolean"/>
  </node>
  <node id="17521" label="Tyramine">
    <att name="shared name" value="Tyramine" type="string"/>
    <att name="name" value="Tyramine" type="string"/>
    <att name="selected" value="0" type="boolean"/>
  </node>
  <node id="17518" label="Tryptamine">
    <att name="shared name" value="Tryptamine" type="string"/>
    <att name="name" value="Tryptamine" type="string"/>
    <att name="selected" value="0" type="boolean"/>
  </node>
  <node id="17516" label="Trimethylamine N-oxide (Trimethylamine-N-oxide)">
    <att name="shared name" value="Trimethylamine N-oxide (Trimethylamine-N-oxide)" type="string"/>
    <att name="name" value="Trimethylamine N-oxide (Trimethylamine-N-oxide)" type="string"/>
    <att name="selected" value="0" type="boolean"/>
  </node>
  <node id="17500" label="Trimethylamine">
    <att name="shared name" value="Trimethylamine" type="string"/>
    <att name="name" value="Trimethylamine" type="string"/>
    <att name="selected" value="0" type="boolean"/>
  </node>
  <node id="17485" label="Burkholderia vietnamiensis">
    <att name="shared name" value="Burkholderia vietnamiensis" type="string"/>
    <att name="name" value="Burkholderia vietnamiensis" type="string"/>
    <att name="selected" value="0" type="boolean"/>
  </node>
  <node id="17483" label="Burkholderia multivorans">
    <att name="shared name" value="Burkholderia multivorans" type="string"/>
    <att name="name" value="Burkholderia multivorans" type="string"/>
    <att name="selected" value="0" type="boolean"/>
  </node>
  <node id="17481" label="Burkholderia glumae">
    <att name="shared name" value="Burkholderia glumae" type="string"/>
    <att name="name" value="Burkholderia glumae" type="string"/>
    <att name="selected" value="0" type="boolean"/>
  </node>
  <node id="17479" label="Burkholderia cepacia">
    <att name="shared name" value="Burkholderia cepacia" type="string"/>
    <att name="name" value="Burkholderia cepacia" type="string"/>
    <att name="selected" value="0" type="boolean"/>
  </node>
  <node id="17477" label="Burkholderia cenocepacia">
    <att name="shared name" value="Burkholderia cenocepacia" type="string"/>
    <att name="name" value="Burkholderia cenocepacia" type="string"/>
    <att name="selected" value="0" type="boolean"/>
  </node>
  <node id="17475" label="Burkholderia ambifaria">
    <att name="shared name" value="Burkholderia ambifaria" type="string"/>
    <att name="name" value="Burkholderia ambifaria" type="string"/>
    <att name="selected" value="0" type="boolean"/>
  </node>
  <node id="17469" label="Acinetobacter radioresistens">
    <att name="shared name" value="Acinetobacter radioresistens" type="string"/>
    <att name="name" value="Acinetobacter radioresistens" type="string"/>
    <att name="selected" value="0" type="boolean"/>
  </node>
  <node id="17467" label="Acinetobacter calcoaceticus">
    <att name="shared name" value="Acinetobacter calcoaceticus" type="string"/>
    <att name="name" value="Acinetobacter calcoaceticus" type="string"/>
    <att name="selected" value="0" type="boolean"/>
  </node>
  <node id="17466" label="Triglyceride">
    <att name="shared name" value="Triglyceride" type="string"/>
    <att name="name" value="Triglyceride" type="string"/>
    <att name="selected" value="0" type="boolean"/>
  </node>
  <node id="17445" label="Trehalose">
    <att name="shared name" value="Trehalose" type="string"/>
    <att name="name" value="Trehalose" type="string"/>
    <att name="selected" value="0" type="boolean"/>
  </node>
  <node id="17443" label="Toluene">
    <att name="shared name" value="Toluene" type="string"/>
    <att name="name" value="Toluene" type="string"/>
    <att name="selected" value="0" type="boolean"/>
  </node>
  <node id="17441" label="Thymine">
    <att name="shared name" value="Thymine" type="string"/>
    <att name="name" value="Thymine" type="string"/>
    <att name="selected" value="0" type="boolean"/>
  </node>
  <node id="17439" label="Thymidine">
    <att name="shared name" value="Thymidine" type="string"/>
    <att name="name" value="Thymidine" type="string"/>
    <att name="selected" value="0" type="boolean"/>
  </node>
  <node id="17431" label="Thiosulfate">
    <att name="shared name" value="Thiosulfate" type="string"/>
    <att name="name" value="Thiosulfate" type="string"/>
    <att name="selected" value="0" type="boolean"/>
  </node>
  <node id="17429" label="Wigglesworthia glossinidia">
    <att name="shared name" value="Wigglesworthia glossinidia" type="string"/>
    <att name="name" value="Wigglesworthia glossinidia" type="string"/>
    <att name="selected" value="0" type="boolean"/>
  </node>
  <node id="17402" label="Thiamine (Vitamin B1, Thiamin)">
    <att name="shared name" value="Thiamine (Vitamin B1, Thiamin)" type="string"/>
    <att name="name" value="Thiamine (Vitamin B1, Thiamin)" type="string"/>
    <att name="selected" value="0" type="boolean"/>
  </node>
  <node id="17387" label="Taurolithocholate">
    <att name="shared name" value="Taurolithocholate" type="string"/>
    <att name="name" value="Taurolithocholate" type="string"/>
    <att name="selected" value="0" type="boolean"/>
  </node>
  <node id="17369" label="Taurodeoxycholate">
    <att name="shared name" value="Taurodeoxycholate" type="string"/>
    <att name="name" value="Taurodeoxycholate" type="string"/>
    <att name="selected" value="0" type="boolean"/>
  </node>
  <node id="17349" label="Taurocholate">
    <att name="shared name" value="Taurocholate" type="string"/>
    <att name="name" value="Taurocholate" type="string"/>
    <att name="selected" value="0" type="boolean"/>
  </node>
  <node id="17330" label="Taurochenodeoxycholate">
    <att name="shared name" value="Taurochenodeoxycholate" type="string"/>
    <att name="name" value="Taurochenodeoxycholate" type="string"/>
    <att name="selected" value="0" type="boolean"/>
  </node>
  <node id="17327" label="Taurine">
    <att name="shared name" value="Taurine" type="string"/>
    <att name="name" value="Taurine" type="string"/>
    <att name="selected" value="0" type="boolean"/>
  </node>
  <node id="17304" label="Sulfur (Elemental sulfur)">
    <att name="shared name" value="Sulfur (Elemental sulfur)" type="string"/>
    <att name="name" value="Sulfur (Elemental sulfur)" type="string"/>
    <att name="selected" value="0" type="boolean"/>
  </node>
  <node id="17302" label="Xanthobacter autotrophicus">
    <att name="shared name" value="Xanthobacter autotrophicus" type="string"/>
    <att name="name" value="Xanthobacter autotrophicus" type="string"/>
    <att name="selected" value="0" type="boolean"/>
  </node>
  <node id="17299" label="Thiomicrospira crunogena">
    <att name="shared name" value="Thiomicrospira crunogena" type="string"/>
    <att name="name" value="Thiomicrospira crunogena" type="string"/>
    <att name="selected" value="0" type="boolean"/>
  </node>
  <node id="17294" label="Sulfolobus tokodaii">
    <att name="shared name" value="Sulfolobus tokodaii" type="string"/>
    <att name="name" value="Sulfolobus tokodaii" type="string"/>
    <att name="selected" value="0" type="boolean"/>
  </node>
  <node id="17291" label="Sulfolobus islandicus">
    <att name="shared name" value="Sulfolobus islandicus" type="string"/>
    <att name="name" value="Sulfolobus islandicus" type="string"/>
    <att name="selected" value="0" type="boolean"/>
  </node>
  <node id="17288" label="Starkeya novella">
    <att name="shared name" value="Starkeya novella" type="string"/>
    <att name="name" value="Starkeya novella" type="string"/>
    <att name="selected" value="0" type="boolean"/>
  </node>
  <node id="17254" label="Chlorobium vibrioformis">
    <att name="shared name" value="Chlorobium vibrioformis" type="string"/>
    <att name="name" value="Chlorobium vibrioformis" type="string"/>
    <att name="selected" value="0" type="boolean"/>
  </node>
  <node id="17252" label="Chlorobium phaeobacteroides">
    <att name="shared name" value="Chlorobium phaeobacteroides" type="string"/>
    <att name="name" value="Chlorobium phaeobacteroides" type="string"/>
    <att name="selected" value="0" type="boolean"/>
  </node>
  <node id="17250" label="Chlorobium limicola">
    <att name="shared name" value="Chlorobium limicola" type="string"/>
    <att name="name" value="Chlorobium limicola" type="string"/>
    <att name="selected" value="0" type="boolean"/>
  </node>
  <node id="17248" label="Chlorobium ferrooxidans">
    <att name="shared name" value="Chlorobium ferrooxidans" type="string"/>
    <att name="name" value="Chlorobium ferrooxidans" type="string"/>
    <att name="selected" value="0" type="boolean"/>
  </node>
  <node id="17246" label="Chlorobium chlorochromatii">
    <att name="shared name" value="Chlorobium chlorochromatii" type="string"/>
    <att name="name" value="Chlorobium chlorochromatii" type="string"/>
    <att name="selected" value="0" type="boolean"/>
  </node>
  <node id="17238" label="Aquifex aeolicus">
    <att name="shared name" value="Aquifex aeolicus" type="string"/>
    <att name="name" value="Aquifex aeolicus" type="string"/>
    <att name="selected" value="0" type="boolean"/>
  </node>
  <node id="17236" label="Allochromatium vinosum">
    <att name="shared name" value="Allochromatium vinosum" type="string"/>
    <att name="name" value="Allochromatium vinosum" type="string"/>
    <att name="selected" value="0" type="boolean"/>
  </node>
  <node id="17234" label="Acidithiobacillus caldus">
    <att name="shared name" value="Acidithiobacillus caldus" type="string"/>
    <att name="name" value="Acidithiobacillus caldus" type="string"/>
    <att name="selected" value="0" type="boolean"/>
  </node>
  <node id="17233" label="Sulfate (Sulfuric acid)">
    <att name="shared name" value="Sulfate (Sulfuric acid)" type="string"/>
    <att name="name" value="Sulfate (Sulfuric acid)" type="string"/>
    <att name="selected" value="0" type="boolean"/>
  </node>
  <node id="17203" label="Sucrose">
    <att name="shared name" value="Sucrose" type="string"/>
    <att name="name" value="Sucrose" type="string"/>
    <att name="selected" value="0" type="boolean"/>
  </node>
  <node id="17106" label="Succinate">
    <att name="shared name" value="Succinate" type="string"/>
    <att name="name" value="Succinate" type="string"/>
    <att name="selected" value="0" type="boolean"/>
  </node>
  <node id="17102" label="Stearic acid (Stearate, Octadecanoate)">
    <att name="shared name" value="Stearic acid (Stearate, Octadecanoate)" type="string"/>
    <att name="name" value="Stearic acid (Stearate, Octadecanoate)" type="string"/>
    <att name="selected" value="0" type="boolean"/>
  </node>
  <node id="17069" label="Starch (Amylopectin, Amylose, 1,4-alpha-D-Glucan, Pullulan, Resistant starch)">
    <att name="shared name" value="Starch (Amylopectin, Amylose, 1,4-alpha-D-Glucan, Pullulan, Resistant starch)" type="string"/>
    <att name="name" value="Starch (Amylopectin, Amylose, 1,4-alpha-D-Glucan, Pullulan, Resistant starch)" type="string"/>
    <att name="selected" value="0" type="boolean"/>
  </node>
  <node id="17065" label="Stachyose">
    <att name="shared name" value="Stachyose" type="string"/>
    <att name="name" value="Stachyose" type="string"/>
    <att name="selected" value="0" type="boolean"/>
  </node>
  <node id="17061" label="Spermine">
    <att name="shared name" value="Spermine" type="string"/>
    <att name="name" value="Spermine" type="string"/>
    <att name="selected" value="0" type="boolean"/>
  </node>
  <node id="17053" label="Spermidine">
    <att name="shared name" value="Spermidine" type="string"/>
    <att name="name" value="Spermidine" type="string"/>
    <att name="selected" value="0" type="boolean"/>
  </node>
  <node id="17051" label="Shikimate">
    <att name="shared name" value="Shikimate" type="string"/>
    <att name="name" value="Shikimate" type="string"/>
    <att name="selected" value="0" type="boolean"/>
  </node>
  <node id="17024" label="Riboflavin (Vitamin B2)">
    <att name="shared name" value="Riboflavin (Vitamin B2)" type="string"/>
    <att name="name" value="Riboflavin (Vitamin B2)" type="string"/>
    <att name="selected" value="0" type="boolean"/>
  </node>
  <node id="17022" label="Ribitol">
    <att name="shared name" value="Ribitol" type="string"/>
    <att name="name" value="Ribitol" type="string"/>
    <att name="selected" value="0" type="boolean"/>
  </node>
  <node id="17020" label="Retinol (Vitamin A)">
    <att name="shared name" value="Retinol (Vitamin A)" type="string"/>
    <att name="name" value="Retinol (Vitamin A)" type="string"/>
    <att name="selected" value="0" type="boolean"/>
  </node>
  <node id="17018" label="Retinoate">
    <att name="shared name" value="Retinoate" type="string"/>
    <att name="name" value="Retinoate" type="string"/>
    <att name="selected" value="0" type="boolean"/>
  </node>
  <node id="16979" label="Raffinose">
    <att name="shared name" value="Raffinose" type="string"/>
    <att name="name" value="Raffinose" type="string"/>
    <att name="selected" value="0" type="boolean"/>
  </node>
  <node id="16948" label="Pyruvate">
    <att name="shared name" value="Pyruvate" type="string"/>
    <att name="name" value="Pyruvate" type="string"/>
    <att name="selected" value="0" type="boolean"/>
  </node>
  <node id="16945" label="Sphaerobacter thermophilus">
    <att name="shared name" value="Sphaerobacter thermophilus" type="string"/>
    <att name="name" value="Sphaerobacter thermophilus" type="string"/>
    <att name="selected" value="0" type="boolean"/>
  </node>
  <node id="16923" label="Pyridoxal (Vitamin B6, Pyridoxine, Pyridoxamine, Vitamin B6)">
    <att name="shared name" value="Pyridoxal (Vitamin B6, Pyridoxine, Pyridoxamine, Vitamin B6)" type="string"/>
    <att name="name" value="Pyridoxal (Vitamin B6, Pyridoxine, Pyridoxamine, Vitamin B6)" type="string"/>
    <att name="selected" value="0" type="boolean"/>
  </node>
  <node id="16921" label="Thermus thermophilus">
    <att name="shared name" value="Thermus thermophilus" type="string"/>
    <att name="name" value="Thermus thermophilus" type="string"/>
    <att name="selected" value="0" type="boolean"/>
  </node>
  <node id="16908" label="Putrescine">
    <att name="shared name" value="Putrescine" type="string"/>
    <att name="name" value="Putrescine" type="string"/>
    <att name="selected" value="0" type="boolean"/>
  </node>
  <node id="16898" label="Propanol (n-propanol, 1-Propanol)">
    <att name="shared name" value="Propanol (n-propanol, 1-Propanol)" type="string"/>
    <att name="name" value="Propanol (n-propanol, 1-Propanol)" type="string"/>
    <att name="selected" value="0" type="boolean"/>
  </node>
  <node id="16807" label="Propanoate (Propionate)">
    <att name="shared name" value="Propanoate (Propionate)" type="string"/>
    <att name="name" value="Propanoate (Propionate)" type="string"/>
    <att name="selected" value="0" type="boolean"/>
  </node>
  <node id="16805" label="Propanal">
    <att name="shared name" value="Propanal" type="string"/>
    <att name="name" value="Propanal" type="string"/>
    <att name="selected" value="0" type="boolean"/>
  </node>
  <node id="16790" label="Polypeptide">
    <att name="shared name" value="Polypeptide" type="string"/>
    <att name="name" value="Polypeptide" type="string"/>
    <att name="selected" value="0" type="boolean"/>
  </node>
  <node id="16785" label="Pimelate">
    <att name="shared name" value="Pimelate" type="string"/>
    <att name="name" value="Pimelate" type="string"/>
    <att name="selected" value="0" type="boolean"/>
  </node>
  <node id="16783" label="Phylloquinone (Vitamin K1)">
    <att name="shared name" value="Phylloquinone (Vitamin K1)" type="string"/>
    <att name="name" value="Phylloquinone (Vitamin K1)" type="string"/>
    <att name="selected" value="0" type="boolean"/>
  </node>
  <node id="16779" label="Phenylethylamine">
    <att name="shared name" value="Phenylethylamine" type="string"/>
    <att name="name" value="Phenylethylamine" type="string"/>
    <att name="selected" value="0" type="boolean"/>
  </node>
  <node id="16771" label="Phenylacetate">
    <att name="shared name" value="Phenylacetate" type="string"/>
    <att name="name" value="Phenylacetate" type="string"/>
    <att name="selected" value="0" type="boolean"/>
  </node>
  <node id="16761" label="Phenol">
    <att name="shared name" value="Phenol" type="string"/>
    <att name="name" value="Phenol" type="string"/>
    <att name="selected" value="0" type="boolean"/>
  </node>
  <node id="16758" label="Pentanol">
    <att name="shared name" value="Pentanol" type="string"/>
    <att name="name" value="Pentanol" type="string"/>
    <att name="selected" value="0" type="boolean"/>
  </node>
  <node id="16756" label="Pelargonic acid (Pelargonate, Nonanoic acid)">
    <att name="shared name" value="Pelargonic acid (Pelargonate, Nonanoic acid)" type="string"/>
    <att name="name" value="Pelargonic acid (Pelargonate, Nonanoic acid)" type="string"/>
    <att name="selected" value="0" type="boolean"/>
  </node>
  <node id="16754" label="Streptomyces viridochromogenes">
    <att name="shared name" value="Streptomyces viridochromogenes" type="string"/>
    <att name="name" value="Streptomyces viridochromogenes" type="string"/>
    <att name="selected" value="0" type="boolean"/>
  </node>
  <node id="16729" label="Pectin">
    <att name="shared name" value="Pectin" type="string"/>
    <att name="name" value="Pectin" type="string"/>
    <att name="selected" value="0" type="boolean"/>
  </node>
  <node id="16612" label="Pantothenic acid (Vitamin B5, Pantothenate)">
    <att name="shared name" value="Pantothenic acid (Vitamin B5, Pantothenate)" type="string"/>
    <att name="name" value="Pantothenic acid (Vitamin B5, Pantothenate)" type="string"/>
    <att name="selected" value="0" type="boolean"/>
  </node>
  <node id="16609" label="Palmitate (Palmitic acid, Hexadecanoic acid, Hexadecanoate)">
    <att name="shared name" value="Palmitate (Palmitic acid, Hexadecanoic acid, Hexadecanoate)" type="string"/>
    <att name="name" value="Palmitate (Palmitic acid, Hexadecanoic acid, Hexadecanoate)" type="string"/>
    <att name="selected" value="0" type="boolean"/>
  </node>
  <node id="16605" label="p-Cresol (4-methylphenol, 4-cresol)">
    <att name="shared name" value="p-Cresol (4-methylphenol, 4-cresol)" type="string"/>
    <att name="name" value="p-Cresol (4-methylphenol, 4-cresol)" type="string"/>
    <att name="selected" value="0" type="boolean"/>
  </node>
  <node id="16603" label="Oxaloacetate">
    <att name="shared name" value="Oxaloacetate" type="string"/>
    <att name="name" value="Oxaloacetate" type="string"/>
    <att name="selected" value="0" type="boolean"/>
  </node>
  <node id="16600" label="Oxalate">
    <att name="shared name" value="Oxalate" type="string"/>
    <att name="name" value="Oxalate" type="string"/>
    <att name="selected" value="0" type="boolean"/>
  </node>
  <node id="16597" label="Orotic acid (Orotate)">
    <att name="shared name" value="Orotic acid (Orotate)" type="string"/>
    <att name="name" value="Orotic acid (Orotate)" type="string"/>
    <att name="selected" value="0" type="boolean"/>
  </node>
  <node id="16595" label="Erysipelothrix rhusiopathiae">
    <att name="shared name" value="Erysipelothrix rhusiopathiae" type="string"/>
    <att name="name" value="Erysipelothrix rhusiopathiae" type="string"/>
    <att name="selected" value="0" type="boolean"/>
  </node>
  <node id="16591" label="Oleic acid ([9Z]-Octadecenoic acid)">
    <att name="shared name" value="Oleic acid ([9Z]-Octadecenoic acid)" type="string"/>
    <att name="name" value="Oleic acid ([9Z]-Octadecenoic acid)" type="string"/>
    <att name="selected" value="0" type="boolean"/>
  </node>
  <node id="16589" label="Octanoate (Caprylic acid)">
    <att name="shared name" value="Octanoate (Caprylic acid)" type="string"/>
    <att name="name" value="Octanoate (Caprylic acid)" type="string"/>
    <att name="selected" value="0" type="boolean"/>
  </node>
  <node id="16585" label="Nitrite">
    <att name="shared name" value="Nitrite" type="string"/>
    <att name="name" value="Nitrite" type="string"/>
    <att name="selected" value="0" type="boolean"/>
  </node>
  <node id="16576" label="Nitric Oxide (NO)">
    <att name="shared name" value="Nitric Oxide (NO)" type="string"/>
    <att name="name" value="Nitric Oxide (NO)" type="string"/>
    <att name="selected" value="0" type="boolean"/>
  </node>
  <node id="16572" label="Sulfurimonas denitrificans">
    <att name="shared name" value="Sulfurimonas denitrificans" type="string"/>
    <att name="name" value="Sulfurimonas denitrificans" type="string"/>
    <att name="selected" value="0" type="boolean"/>
  </node>
  <node id="16570" label="Shewanella denitrificans">
    <att name="shared name" value="Shewanella denitrificans" type="string"/>
    <att name="name" value="Shewanella denitrificans" type="string"/>
    <att name="selected" value="0" type="boolean"/>
  </node>
  <node id="16568" label="Roseobacter denitrificans">
    <att name="shared name" value="Roseobacter denitrificans" type="string"/>
    <att name="name" value="Roseobacter denitrificans" type="string"/>
    <att name="selected" value="0" type="boolean"/>
  </node>
  <node id="16565" label="Pyrobaculum calidifontis">
    <att name="shared name" value="Pyrobaculum calidifontis" type="string"/>
    <att name="name" value="Pyrobaculum calidifontis" type="string"/>
    <att name="selected" value="0" type="boolean"/>
  </node>
  <node id="16553" label="Nitrococcus mobilis">
    <att name="shared name" value="Nitrococcus mobilis" type="string"/>
    <att name="name" value="Nitrococcus mobilis" type="string"/>
    <att name="selected" value="0" type="boolean"/>
  </node>
  <node id="16551" label="Nitrobacter winogradskyi">
    <att name="shared name" value="Nitrobacter winogradskyi" type="string"/>
    <att name="name" value="Nitrobacter winogradskyi" type="string"/>
    <att name="selected" value="0" type="boolean"/>
  </node>
  <node id="16549" label="Nitrobacter hamburgensis">
    <att name="shared name" value="Nitrobacter hamburgensis" type="string"/>
    <att name="name" value="Nitrobacter hamburgensis" type="string"/>
    <att name="selected" value="0" type="boolean"/>
  </node>
  <node id="16547" label="Neisseria mucosa">
    <att name="shared name" value="Neisseria mucosa" type="string"/>
    <att name="name" value="Neisseria mucosa" type="string"/>
    <att name="selected" value="0" type="boolean"/>
  </node>
  <node id="16545" label="Neisseria flavescens">
    <att name="shared name" value="Neisseria flavescens" type="string"/>
    <att name="name" value="Neisseria flavescens" type="string"/>
    <att name="selected" value="0" type="boolean"/>
  </node>
  <node id="16542" label="Moraxella catarrhalis">
    <att name="shared name" value="Moraxella catarrhalis" type="string"/>
    <att name="name" value="Moraxella catarrhalis" type="string"/>
    <att name="selected" value="0" type="boolean"/>
  </node>
  <node id="16537" label="Kingella denitrificans">
    <att name="shared name" value="Kingella denitrificans" type="string"/>
    <att name="name" value="Kingella denitrificans" type="string"/>
    <att name="selected" value="0" type="boolean"/>
  </node>
  <node id="16535" label="Jonesia denitrificans">
    <att name="shared name" value="Jonesia denitrificans" type="string"/>
    <att name="name" value="Jonesia denitrificans" type="string"/>
    <att name="selected" value="0" type="boolean"/>
  </node>
  <node id="16533" label="Hyphomicrobium denitrificans">
    <att name="shared name" value="Hyphomicrobium denitrificans" type="string"/>
    <att name="name" value="Hyphomicrobium denitrificans" type="string"/>
    <att name="selected" value="0" type="boolean"/>
  </node>
  <node id="16529" label="Geobacillus thermodenitrificans">
    <att name="shared name" value="Geobacillus thermodenitrificans" type="string"/>
    <att name="name" value="Geobacillus thermodenitrificans" type="string"/>
    <att name="selected" value="0" type="boolean"/>
  </node>
  <node id="16526" label="Denitrovibrio acetiphilus">
    <att name="shared name" value="Denitrovibrio acetiphilus" type="string"/>
    <att name="name" value="Denitrovibrio acetiphilus" type="string"/>
    <att name="selected" value="0" type="boolean"/>
  </node>
  <node id="16523" label="Chromobacterium violaceum">
    <att name="shared name" value="Chromobacterium violaceum" type="string"/>
    <att name="name" value="Chromobacterium violaceum" type="string"/>
    <att name="selected" value="0" type="boolean"/>
  </node>
  <node id="16520" label="Calditerrivibrio nitroreducens">
    <att name="shared name" value="Calditerrivibrio nitroreducens" type="string"/>
    <att name="name" value="Calditerrivibrio nitroreducens" type="string"/>
    <att name="selected" value="0" type="boolean"/>
  </node>
  <node id="16518" label="Bradyrhizobium japonicum">
    <att name="shared name" value="Bradyrhizobium japonicum" type="string"/>
    <att name="name" value="Bradyrhizobium japonicum" type="string"/>
    <att name="selected" value="0" type="boolean"/>
  </node>
  <node id="16496" label="Alicycliphilus denitrificans">
    <att name="shared name" value="Alicycliphilus denitrificans" type="string"/>
    <att name="name" value="Alicycliphilus denitrificans" type="string"/>
    <att name="selected" value="0" type="boolean"/>
  </node>
  <node id="16491" label="Nitrate">
    <att name="shared name" value="Nitrate" type="string"/>
    <att name="name" value="Nitrate" type="string"/>
    <att name="selected" value="0" type="boolean"/>
  </node>
  <node id="16483" label="Neisseria gonorrhoeae">
    <att name="shared name" value="Neisseria gonorrhoeae" type="string"/>
    <att name="name" value="Neisseria gonorrhoeae" type="string"/>
    <att name="selected" value="0" type="boolean"/>
  </node>
  <node id="16470" label="Niacin (Vitamin B3, Nicotinic acid, Nicotinate, Nicotinamide, Vitamin B3)">
    <att name="shared name" value="Niacin (Vitamin B3, Nicotinic acid, Nicotinate, Nicotinamide, Vitamin B3)" type="string"/>
    <att name="name" value="Niacin (Vitamin B3, Nicotinic acid, Nicotinate, Nicotinamide, Vitamin B3)" type="string"/>
    <att name="selected" value="0" type="boolean"/>
  </node>
  <node id="16468" label="Xylella fastidiosa">
    <att name="shared name" value="Xylella fastidiosa" type="string"/>
    <att name="name" value="Xylella fastidiosa" type="string"/>
    <att name="selected" value="0" type="boolean"/>
  </node>
  <node id="16465" label="Ureaplasma urealyticum">
    <att name="shared name" value="Ureaplasma urealyticum" type="string"/>
    <att name="name" value="Ureaplasma urealyticum" type="string"/>
    <att name="selected" value="0" type="boolean"/>
  </node>
  <node id="16463" label="Ureaplasma parvum">
    <att name="shared name" value="Ureaplasma parvum" type="string"/>
    <att name="name" value="Ureaplasma parvum" type="string"/>
    <att name="selected" value="0" type="boolean"/>
  </node>
  <node id="16418" label="Proteus penneri">
    <att name="shared name" value="Proteus penneri" type="string"/>
    <att name="name" value="Proteus penneri" type="string"/>
    <att name="selected" value="0" type="boolean"/>
  </node>
  <node id="16409" label="Nitrosospira multiformis">
    <att name="shared name" value="Nitrosospira multiformis" type="string"/>
    <att name="name" value="Nitrosospira multiformis" type="string"/>
    <att name="selected" value="0" type="boolean"/>
  </node>
  <node id="16407" label="Nitrosopumilus maritimus">
    <att name="shared name" value="Nitrosopumilus maritimus" type="string"/>
    <att name="name" value="Nitrosopumilus maritimus" type="string"/>
    <att name="selected" value="0" type="boolean"/>
  </node>
  <node id="16405" label="Nitrosomonas eutropha">
    <att name="shared name" value="Nitrosomonas eutropha" type="string"/>
    <att name="name" value="Nitrosomonas eutropha" type="string"/>
    <att name="selected" value="0" type="boolean"/>
  </node>
  <node id="16403" label="Nitrosomonas europaea">
    <att name="shared name" value="Nitrosomonas europaea" type="string"/>
    <att name="name" value="Nitrosomonas europaea" type="string"/>
    <att name="selected" value="0" type="boolean"/>
  </node>
  <node id="16401" label="Nitrosococcus watsoni">
    <att name="shared name" value="Nitrosococcus watsoni" type="string"/>
    <att name="name" value="Nitrosococcus watsoni" type="string"/>
    <att name="selected" value="0" type="boolean"/>
  </node>
  <node id="16399" label="Nitrosococcus oceani">
    <att name="shared name" value="Nitrosococcus oceani" type="string"/>
    <att name="name" value="Nitrosococcus oceani" type="string"/>
    <att name="selected" value="0" type="boolean"/>
  </node>
  <node id="16397" label="Nitrosococcus halophilus">
    <att name="shared name" value="Nitrosococcus halophilus" type="string"/>
    <att name="name" value="Nitrosococcus halophilus" type="string"/>
    <att name="selected" value="0" type="boolean"/>
  </node>
  <node id="16374" label="Micrococcus luteus">
    <att name="shared name" value="Micrococcus luteus" type="string"/>
    <att name="name" value="Micrococcus luteus" type="string"/>
    <att name="selected" value="0" type="boolean"/>
  </node>
  <node id="16287" label="NH3 (Ammonia, NH4+, Ammonium)">
    <att name="shared name" value="NH3 (Ammonia, NH4+, Ammonium)" type="string"/>
    <att name="name" value="NH3 (Ammonia, NH4+, Ammonium)" type="string"/>
    <att name="selected" value="0" type="boolean"/>
  </node>
  <node id="16285" label="Na+ (Sodium)">
    <att name="shared name" value="Na+ (Sodium)" type="string"/>
    <att name="name" value="Na+ (Sodium)" type="string"/>
    <att name="selected" value="0" type="boolean"/>
  </node>
  <node id="16282" label="Rhodobacter sphaeroides">
    <att name="shared name" value="Rhodobacter sphaeroides" type="string"/>
    <att name="name" value="Rhodobacter sphaeroides" type="string"/>
    <att name="selected" value="0" type="boolean"/>
  </node>
  <node id="16278" label="Rhizobium etli">
    <att name="shared name" value="Rhizobium etli" type="string"/>
    <att name="name" value="Rhizobium etli" type="string"/>
    <att name="selected" value="0" type="boolean"/>
  </node>
  <node id="16276" label="Pseudomonas syringae">
    <att name="shared name" value="Pseudomonas syringae" type="string"/>
    <att name="name" value="Pseudomonas syringae" type="string"/>
    <att name="selected" value="0" type="boolean"/>
  </node>
  <node id="16274" label="Pseudomonas stutzeri">
    <att name="shared name" value="Pseudomonas stutzeri" type="string"/>
    <att name="name" value="Pseudomonas stutzeri" type="string"/>
    <att name="selected" value="0" type="boolean"/>
  </node>
  <node id="16272" label="Pseudomonas savastanoi">
    <att name="shared name" value="Pseudomonas savastanoi" type="string"/>
    <att name="name" value="Pseudomonas savastanoi" type="string"/>
    <att name="selected" value="0" type="boolean"/>
  </node>
  <node id="16267" label="Pseudomonas entomophila">
    <att name="shared name" value="Pseudomonas entomophila" type="string"/>
    <att name="name" value="Pseudomonas entomophila" type="string"/>
    <att name="selected" value="0" type="boolean"/>
  </node>
  <node id="16263" label="Nostoc punctiforme">
    <att name="shared name" value="Nostoc punctiforme" type="string"/>
    <att name="name" value="Nostoc punctiforme" type="string"/>
    <att name="selected" value="0" type="boolean"/>
  </node>
  <node id="16259" label="Mesorhizobium opportunistum">
    <att name="shared name" value="Mesorhizobium opportunistum" type="string"/>
    <att name="name" value="Mesorhizobium opportunistum" type="string"/>
    <att name="selected" value="0" type="boolean"/>
  </node>
  <node id="16256" label="Mesorhizobium ciceri">
    <att name="shared name" value="Mesorhizobium ciceri" type="string"/>
    <att name="name" value="Mesorhizobium ciceri" type="string"/>
    <att name="selected" value="0" type="boolean"/>
  </node>
  <node id="16251" label="Frankia symbiont">
    <att name="shared name" value="Frankia symbiont" type="string"/>
    <att name="name" value="Frankia symbiont" type="string"/>
    <att name="selected" value="0" type="boolean"/>
  </node>
  <node id="16249" label="Frankia alni">
    <att name="shared name" value="Frankia alni" type="string"/>
    <att name="name" value="Frankia alni" type="string"/>
    <att name="selected" value="0" type="boolean"/>
  </node>
  <node id="16245" label="Burkholderia phymatum">
    <att name="shared name" value="Burkholderia phymatum" type="string"/>
    <att name="name" value="Burkholderia phymatum" type="string"/>
    <att name="selected" value="0" type="boolean"/>
  </node>
  <node id="16243" label="Beijerinckia indica">
    <att name="shared name" value="Beijerinckia indica" type="string"/>
    <att name="name" value="Beijerinckia indica" type="string"/>
    <att name="selected" value="0" type="boolean"/>
  </node>
  <node id="16221" label="Azorhizobium caulinodans">
    <att name="shared name" value="Azorhizobium caulinodans" type="string"/>
    <att name="name" value="Azorhizobium caulinodans" type="string"/>
    <att name="selected" value="0" type="boolean"/>
  </node>
  <node id="16219" label="Anabaena variabilis">
    <att name="shared name" value="Anabaena variabilis" type="string"/>
    <att name="name" value="Anabaena variabilis" type="string"/>
    <att name="selected" value="0" type="boolean"/>
  </node>
  <node id="16217" label="Anabaena azollae">
    <att name="shared name" value="Anabaena azollae" type="string"/>
    <att name="name" value="Anabaena azollae" type="string"/>
    <att name="selected" value="0" type="boolean"/>
  </node>
  <node id="16215" label="N2">
    <att name="shared name" value="N2" type="string"/>
    <att name="name" value="N2" type="string"/>
    <att name="selected" value="0" type="boolean"/>
  </node>
  <node id="16204" label="N-Acetylneuraminic acid (N-acetylneuraminate, Neu5Ac, Sialic acid)">
    <att name="shared name" value="N-Acetylneuraminic acid (N-acetylneuraminate, Neu5Ac, Sialic acid)" type="string"/>
    <att name="name" value="N-Acetylneuraminic acid (N-acetylneuraminate, Neu5Ac, Sialic acid)" type="string"/>
    <att name="selected" value="0" type="boolean"/>
  </node>
  <node id="16201" label="N-Acetylgalactosamine (N-Acetyl-D-galactosamine)">
    <att name="shared name" value="N-Acetylgalactosamine (N-Acetyl-D-galactosamine)" type="string"/>
    <att name="name" value="N-Acetylgalactosamine (N-Acetyl-D-galactosamine)" type="string"/>
    <att name="selected" value="0" type="boolean"/>
  </node>
  <node id="16198" label="N-Acetyl-D-mannosamine">
    <att name="shared name" value="N-Acetyl-D-mannosamine" type="string"/>
    <att name="name" value="N-Acetyl-D-mannosamine" type="string"/>
    <att name="selected" value="0" type="boolean"/>
  </node>
  <node id="16191" label="N-Acetyl-D-Glucosamine (N-Acetylglucosamine)">
    <att name="shared name" value="N-Acetyl-D-Glucosamine (N-Acetylglucosamine)" type="string"/>
    <att name="name" value="N-Acetyl-D-Glucosamine (N-Acetylglucosamine)" type="string"/>
    <att name="selected" value="0" type="boolean"/>
  </node>
  <node id="16188" label="Myristic acid (Tetradecanoic acid, Tetradecanoate)">
    <att name="shared name" value="Myristic acid (Tetradecanoic acid, Tetradecanoate)" type="string"/>
    <att name="name" value="Myristic acid (Tetradecanoic acid, Tetradecanoate)" type="string"/>
    <att name="selected" value="0" type="boolean"/>
  </node>
  <node id="16176" label="Mitsuokella multacida">
    <att name="shared name" value="Mitsuokella multacida" type="string"/>
    <att name="name" value="Mitsuokella multacida" type="string"/>
    <att name="selected" value="0" type="boolean"/>
  </node>
  <node id="16172" label="Goblet cell (host colon)">
    <att name="shared name" value="Goblet cell (host colon)" type="string"/>
    <att name="name" value="Goblet cell (host colon)" type="string"/>
    <att name="selected" value="0" type="boolean"/>
  </node>
  <node id="16159" label="Akkermansia muciniphila">
    <att name="shared name" value="Akkermansia muciniphila" type="string"/>
    <att name="name" value="Akkermansia muciniphila" type="string"/>
    <att name="selected" value="0" type="boolean"/>
  </node>
  <node id="16158" label="Mucin (Mucus Glycoprotein)">
    <att name="shared name" value="Mucin (Mucus Glycoprotein)" type="string"/>
    <att name="name" value="Mucin (Mucus Glycoprotein)" type="string"/>
    <att name="selected" value="0" type="boolean"/>
  </node>
  <node id="16155" label="Mn2+ (Manganese)">
    <att name="shared name" value="Mn2+ (Manganese)" type="string"/>
    <att name="name" value="Mn2+ (Manganese)" type="string"/>
    <att name="selected" value="0" type="boolean"/>
  </node>
  <node id="16153" label="Mg2+ (Magnesium)">
    <att name="shared name" value="Mg2+ (Magnesium)" type="string"/>
    <att name="name" value="Mg2+ (Magnesium)" type="string"/>
    <att name="selected" value="0" type="boolean"/>
  </node>
  <node id="16134" label="Methylamine (Monomethylamine)">
    <att name="shared name" value="Methylamine (Monomethylamine)" type="string"/>
    <att name="name" value="Methylamine (Monomethylamine)" type="string"/>
    <att name="selected" value="0" type="boolean"/>
  </node>
  <node id="16126" label="Methylotenera mobilis">
    <att name="shared name" value="Methylotenera mobilis" type="string"/>
    <att name="name" value="Methylotenera mobilis" type="string"/>
    <att name="selected" value="0" type="boolean"/>
  </node>
  <node id="16119" label="Methylibium petroleiphilum">
    <att name="shared name" value="Methylibium petroleiphilum" type="string"/>
    <att name="name" value="Methylibium petroleiphilum" type="string"/>
    <att name="selected" value="0" type="boolean"/>
  </node>
  <node id="16111" label="Granulibacter bethesdensis">
    <att name="shared name" value="Granulibacter bethesdensis" type="string"/>
    <att name="name" value="Granulibacter bethesdensis" type="string"/>
    <att name="selected" value="0" type="boolean"/>
  </node>
  <node id="16107" label="Methanol">
    <att name="shared name" value="Methanol" type="string"/>
    <att name="name" value="Methanol" type="string"/>
    <att name="selected" value="0" type="boolean"/>
  </node>
  <node id="16105" label="Paracoccus denitrificans">
    <att name="shared name" value="Paracoccus denitrificans" type="string"/>
    <att name="name" value="Paracoccus denitrificans" type="string"/>
    <att name="selected" value="0" type="boolean"/>
  </node>
  <node id="16103" label="Methylosinus trichosporium">
    <att name="shared name" value="Methylosinus trichosporium" type="string"/>
    <att name="name" value="Methylosinus trichosporium" type="string"/>
    <att name="selected" value="0" type="boolean"/>
  </node>
  <node id="16101" label="Methylophaga thiooxidans">
    <att name="shared name" value="Methylophaga thiooxidans" type="string"/>
    <att name="name" value="Methylophaga thiooxidans" type="string"/>
    <att name="selected" value="0" type="boolean"/>
  </node>
  <node id="16098" label="Methylocella silvestris">
    <att name="shared name" value="Methylocella silvestris" type="string"/>
    <att name="name" value="Methylocella silvestris" type="string"/>
    <att name="selected" value="0" type="boolean"/>
  </node>
  <node id="16096" label="Methylobacterium populi">
    <att name="shared name" value="Methylobacterium populi" type="string"/>
    <att name="name" value="Methylobacterium populi" type="string"/>
    <att name="selected" value="0" type="boolean"/>
  </node>
  <node id="16093" label="Methylobacter tundripaludum">
    <att name="shared name" value="Methylobacter tundripaludum" type="string"/>
    <att name="name" value="Methylobacter tundripaludum" type="string"/>
    <att name="selected" value="0" type="boolean"/>
  </node>
  <node id="16091" label="Methylacidiphilum infernorum">
    <att name="shared name" value="Methylacidiphilum infernorum" type="string"/>
    <att name="name" value="Methylacidiphilum infernorum" type="string"/>
    <att name="selected" value="0" type="boolean"/>
  </node>
  <node id="16078" label="Methanoregula boonei">
    <att name="shared name" value="Methanoregula boonei" type="string"/>
    <att name="name" value="Methanoregula boonei" type="string"/>
    <att name="selected" value="0" type="boolean"/>
  </node>
  <node id="16073" label="Methanohalobium evestigatum">
    <att name="shared name" value="Methanohalobium evestigatum" type="string"/>
    <att name="name" value="Methanohalobium evestigatum" type="string"/>
    <att name="selected" value="0" type="boolean"/>
  </node>
  <node id="16065" label="Methanococcoides burtonii">
    <att name="shared name" value="Methanococcoides burtonii" type="string"/>
    <att name="name" value="Methanococcoides burtonii" type="string"/>
    <att name="selected" value="0" type="boolean"/>
  </node>
  <node id="16063" label="Methanocella paludicola">
    <att name="shared name" value="Methanocella paludicola" type="string"/>
    <att name="name" value="Methanocella paludicola" type="string"/>
    <att name="selected" value="0" type="boolean"/>
  </node>
  <node id="16056" label="Methane (CH4)">
    <att name="shared name" value="Methane (CH4)" type="string"/>
    <att name="name" value="Methane (CH4)" type="string"/>
    <att name="selected" value="0" type="boolean"/>
  </node>
  <node id="16053" label="meso-Tartrate (meso-Tartaric acid, Tartrate, L-tartrate, L-Tartaric acid)">
    <att name="shared name" value="meso-Tartrate (meso-Tartaric acid, Tartrate, L-tartrate, L-Tartaric acid)" type="string"/>
    <att name="name" value="meso-Tartrate (meso-Tartaric acid, Tartrate, L-tartrate, L-Tartaric acid)" type="string"/>
    <att name="selected" value="0" type="boolean"/>
  </node>
  <node id="16039" label="Mycobacterium avium">
    <att name="shared name" value="Mycobacterium avium" type="string"/>
    <att name="name" value="Mycobacterium avium" type="string"/>
    <att name="selected" value="0" type="boolean"/>
  </node>
  <node id="16032" label="Eggerthella lenta">
    <att name="shared name" value="Eggerthella lenta" type="string"/>
    <att name="name" value="Eggerthella lenta" type="string"/>
    <att name="selected" value="0" type="boolean"/>
  </node>
  <node id="16015" label="Menaquinone (Vitamin K2)">
    <att name="shared name" value="Menaquinone (Vitamin K2)" type="string"/>
    <att name="name" value="Menaquinone (Vitamin K2)" type="string"/>
    <att name="selected" value="0" type="boolean"/>
  </node>
  <node id="16006" label="Melibiose">
    <att name="shared name" value="Melibiose" type="string"/>
    <att name="name" value="Melibiose" type="string"/>
    <att name="selected" value="0" type="boolean"/>
  </node>
  <node id="15970" label="Maltose">
    <att name="shared name" value="Maltose" type="string"/>
    <att name="name" value="Maltose" type="string"/>
    <att name="selected" value="0" type="boolean"/>
  </node>
  <node id="15968" label="Malonate">
    <att name="shared name" value="Malonate" type="string"/>
    <att name="name" value="Malonate" type="string"/>
    <att name="selected" value="0" type="boolean"/>
  </node>
  <node id="15948" label="Lithocholic acid">
    <att name="shared name" value="Lithocholic acid" type="string"/>
    <att name="name" value="Lithocholic acid" type="string"/>
    <att name="selected" value="0" type="boolean"/>
  </node>
  <node id="15939" label="Linoleic acid (Omega-6 fatty acid)">
    <att name="shared name" value="Linoleic acid (Omega-6 fatty acid)" type="string"/>
    <att name="name" value="Linoleic acid (Omega-6 fatty acid)" type="string"/>
    <att name="selected" value="0" type="boolean"/>
  </node>
  <node id="15854" label="Lactose">
    <att name="shared name" value="Lactose" type="string"/>
    <att name="name" value="Lactose" type="string"/>
    <att name="selected" value="0" type="boolean"/>
  </node>
  <node id="15845" label="L-Valine (Valine, D-Valine)">
    <att name="shared name" value="L-Valine (Valine, D-Valine)" type="string"/>
    <att name="name" value="L-Valine (Valine, D-Valine)" type="string"/>
    <att name="selected" value="0" type="boolean"/>
  </node>
  <node id="15834" label="L-Tyrosine (Tyrosine)">
    <att name="shared name" value="L-Tyrosine (Tyrosine)" type="string"/>
    <att name="name" value="L-Tyrosine (Tyrosine)" type="string"/>
    <att name="selected" value="0" type="boolean"/>
  </node>
  <node id="15819" label="L-Tryptophan (Tryptophan)">
    <att name="shared name" value="L-Tryptophan (Tryptophan)" type="string"/>
    <att name="name" value="L-Tryptophan (Tryptophan)" type="string"/>
    <att name="selected" value="0" type="boolean"/>
  </node>
  <node id="15807" label="L-Threonine (Threonine)">
    <att name="shared name" value="L-Threonine (Threonine)" type="string"/>
    <att name="name" value="L-Threonine (Threonine)" type="string"/>
    <att name="selected" value="0" type="boolean"/>
  </node>
  <node id="15805" label="L-Sorbose (Sorbose)">
    <att name="shared name" value="L-Sorbose (Sorbose)" type="string"/>
    <att name="name" value="L-Sorbose (Sorbose)" type="string"/>
    <att name="selected" value="0" type="boolean"/>
  </node>
  <node id="15792" label="L-Serine (Serine, D-Serine)">
    <att name="shared name" value="L-Serine (Serine, D-Serine)" type="string"/>
    <att name="name" value="L-Serine (Serine, D-Serine)" type="string"/>
    <att name="selected" value="0" type="boolean"/>
  </node>
  <node id="15790" label="L-Selenocysteine">
    <att name="shared name" value="L-Selenocysteine" type="string"/>
    <att name="name" value="L-Selenocysteine" type="string"/>
    <att name="selected" value="0" type="boolean"/>
  </node>
  <node id="15777" label="L-Rhamnose (Rhamnose, D-Rhamnose)">
    <att name="shared name" value="L-Rhamnose (Rhamnose, D-Rhamnose)" type="string"/>
    <att name="name" value="L-Rhamnose (Rhamnose, D-Rhamnose)" type="string"/>
    <att name="selected" value="0" type="boolean"/>
  </node>
  <node id="15769" label="L-Proline (Proline, D-Proline)">
    <att name="shared name" value="L-Proline (Proline, D-Proline)" type="string"/>
    <att name="name" value="L-Proline (Proline, D-Proline)" type="string"/>
    <att name="selected" value="0" type="boolean"/>
  </node>
  <node id="15758" label="L-Phenylalanine (Phenylalanine, D-Phenylalanine)">
    <att name="shared name" value="L-Phenylalanine (Phenylalanine, D-Phenylalanine)" type="string"/>
    <att name="name" value="L-Phenylalanine (Phenylalanine, D-Phenylalanine)" type="string"/>
    <att name="selected" value="0" type="boolean"/>
  </node>
  <node id="15753" label="L-Ornithine (Ornithine)">
    <att name="shared name" value="L-Ornithine (Ornithine)" type="string"/>
    <att name="name" value="L-Ornithine (Ornithine)" type="string"/>
    <att name="selected" value="0" type="boolean"/>
  </node>
  <node id="15735" label="L-Methionine (D-Methionine)">
    <att name="shared name" value="L-Methionine (D-Methionine)" type="string"/>
    <att name="name" value="L-Methionine (D-Methionine)" type="string"/>
    <att name="selected" value="0" type="boolean"/>
  </node>
  <node id="15730" label="Rhodopseudomonas palustris">
    <att name="shared name" value="Rhodopseudomonas palustris" type="string"/>
    <att name="name" value="Rhodopseudomonas palustris" type="string"/>
    <att name="selected" value="0" type="boolean"/>
  </node>
  <node id="15721" label="Ensifer meliloti (Sinorhizobium meliloti)">
    <att name="shared name" value="Ensifer meliloti (Sinorhizobium meliloti)" type="string"/>
    <att name="name" value="Ensifer meliloti (Sinorhizobium meliloti)" type="string"/>
    <att name="selected" value="0" type="boolean"/>
  </node>
  <node id="15713" label="L-Malate ([S]-Malate, L-Malic acid, Malate, D-Malate, [R]-Malate)">
    <att name="shared name" value="L-Malate ([S]-Malate, L-Malic acid, Malate, D-Malate, [R]-Malate)" type="string"/>
    <att name="name" value="L-Malate ([S]-Malate, L-Malic acid, Malate, D-Malate, [R]-Malate)" type="string"/>
    <att name="selected" value="0" type="boolean"/>
  </node>
  <node id="15704" label="L-Lysine (Lysine, D-Lysine)">
    <att name="shared name" value="L-Lysine (Lysine, D-Lysine)" type="string"/>
    <att name="name" value="L-Lysine (Lysine, D-Lysine)" type="string"/>
    <att name="selected" value="0" type="boolean"/>
  </node>
  <node id="15687" label="L-Leucine (Leucine)">
    <att name="shared name" value="L-Leucine (Leucine)" type="string"/>
    <att name="name" value="L-Leucine (Leucine)" type="string"/>
    <att name="selected" value="0" type="boolean"/>
  </node>
  <node id="15685" label="Weissella paramesenteroides">
    <att name="shared name" value="Weissella paramesenteroides" type="string"/>
    <att name="name" value="Weissella paramesenteroides" type="string"/>
    <att name="selected" value="0" type="boolean"/>
  </node>
  <node id="15650" label="Staphylococcus warneri">
    <att name="shared name" value="Staphylococcus warneri" type="string"/>
    <att name="name" value="Staphylococcus warneri" type="string"/>
    <att name="selected" value="0" type="boolean"/>
  </node>
  <node id="15648" label="Staphylococcus saprophyticus">
    <att name="shared name" value="Staphylococcus saprophyticus" type="string"/>
    <att name="name" value="Staphylococcus saprophyticus" type="string"/>
    <att name="selected" value="0" type="boolean"/>
  </node>
  <node id="15646" label="Staphylococcus pseudintermedius">
    <att name="shared name" value="Staphylococcus pseudintermedius" type="string"/>
    <att name="name" value="Staphylococcus pseudintermedius" type="string"/>
    <att name="selected" value="0" type="boolean"/>
  </node>
  <node id="15643" label="Staphylococcus hominis">
    <att name="shared name" value="Staphylococcus hominis" type="string"/>
    <att name="name" value="Staphylococcus hominis" type="string"/>
    <att name="selected" value="0" type="boolean"/>
  </node>
  <node id="15641" label="Staphylococcus haemolyticus">
    <att name="shared name" value="Staphylococcus haemolyticus" type="string"/>
    <att name="name" value="Staphylococcus haemolyticus" type="string"/>
    <att name="selected" value="0" type="boolean"/>
  </node>
  <node id="15639" label="Staphylococcus epidermidis">
    <att name="shared name" value="Staphylococcus epidermidis" type="string"/>
    <att name="name" value="Staphylococcus epidermidis" type="string"/>
    <att name="selected" value="0" type="boolean"/>
  </node>
  <node id="15637" label="Staphylococcus carnosus">
    <att name="shared name" value="Staphylococcus carnosus" type="string"/>
    <att name="name" value="Staphylococcus carnosus" type="string"/>
    <att name="selected" value="0" type="boolean"/>
  </node>
  <node id="15635" label="Staphylococcus capitis">
    <att name="shared name" value="Staphylococcus capitis" type="string"/>
    <att name="name" value="Staphylococcus capitis" type="string"/>
    <att name="selected" value="0" type="boolean"/>
  </node>
  <node id="15616" label="Pediococcus pentosaceus">
    <att name="shared name" value="Pediococcus pentosaceus" type="string"/>
    <att name="name" value="Pediococcus pentosaceus" type="string"/>
    <att name="selected" value="0" type="boolean"/>
  </node>
  <node id="15613" label="Oenococcus oeni">
    <att name="shared name" value="Oenococcus oeni" type="string"/>
    <att name="name" value="Oenococcus oeni" type="string"/>
    <att name="selected" value="0" type="boolean"/>
  </node>
  <node id="15503" label="Aggregatibacter actinomycetemcomitans">
    <att name="shared name" value="Aggregatibacter actinomycetemcomitans" type="string"/>
    <att name="name" value="Aggregatibacter actinomycetemcomitans" type="string"/>
    <att name="selected" value="0" type="boolean"/>
  </node>
  <node id="15494" label="L-Lactate ([S]-Lactate, Lactate, D-Lactate, [R]-Lactate)">
    <att name="shared name" value="L-Lactate ([S]-Lactate, Lactate, D-Lactate, [R]-Lactate)" type="string"/>
    <att name="name" value="L-Lactate ([S]-Lactate, Lactate, D-Lactate, [R]-Lactate)" type="string"/>
    <att name="selected" value="0" type="boolean"/>
  </node>
  <node id="15485" label="L-Isoleucine (Isoleucine)">
    <att name="shared name" value="L-Isoleucine (Isoleucine)" type="string"/>
    <att name="name" value="L-Isoleucine (Isoleucine)" type="string"/>
    <att name="selected" value="0" type="boolean"/>
  </node>
  <node id="15483" label="L-iduronate">
    <att name="shared name" value="L-iduronate" type="string"/>
    <att name="name" value="L-iduronate" type="string"/>
    <att name="selected" value="0" type="boolean"/>
  </node>
  <node id="15481" label="L-Idonate">
    <att name="shared name" value="L-Idonate" type="string"/>
    <att name="name" value="L-Idonate" type="string"/>
    <att name="selected" value="0" type="boolean"/>
  </node>
  <node id="15479" label="L-Homoserine">
    <att name="shared name" value="L-Homoserine" type="string"/>
    <att name="name" value="L-Homoserine" type="string"/>
    <att name="selected" value="0" type="boolean"/>
  </node>
  <node id="15462" label="L-Histidine (Histidine)">
    <att name="shared name" value="L-Histidine (Histidine)" type="string"/>
    <att name="name" value="L-Histidine (Histidine)" type="string"/>
    <att name="selected" value="0" type="boolean"/>
  </node>
  <node id="15453" label="L-Glycine (Glycine)">
    <att name="shared name" value="L-Glycine (Glycine)" type="string"/>
    <att name="name" value="L-Glycine (Glycine)" type="string"/>
    <att name="selected" value="0" type="boolean"/>
  </node>
  <node id="15438" label="L-Glutamine (D-Glutamine, Glutamine)">
    <att name="shared name" value="L-Glutamine (D-Glutamine, Glutamine)" type="string"/>
    <att name="name" value="L-Glutamine (D-Glutamine, Glutamine)" type="string"/>
    <att name="selected" value="0" type="boolean"/>
  </node>
  <node id="15422" label="L-Glutamate (L-Glutamic acid, Glutamate, D-Glutamate)">
    <att name="shared name" value="L-Glutamate (L-Glutamic acid, Glutamate, D-Glutamate)" type="string"/>
    <att name="name" value="L-Glutamate (L-Glutamic acid, Glutamate, D-Glutamate)" type="string"/>
    <att name="selected" value="0" type="boolean"/>
  </node>
  <node id="15407" label="L-Fucose">
    <att name="shared name" value="L-Fucose" type="string"/>
    <att name="name" value="L-Fucose" type="string"/>
    <att name="selected" value="0" type="boolean"/>
  </node>
  <node id="15397" label="L-Cysteine (Cysteine, D-Cysteine)">
    <att name="shared name" value="L-Cysteine (Cysteine, D-Cysteine)" type="string"/>
    <att name="name" value="L-Cysteine (Cysteine, D-Cysteine)" type="string"/>
    <att name="selected" value="0" type="boolean"/>
  </node>
  <node id="15395" label="L-Carnitine (D-Carnitine)">
    <att name="shared name" value="L-Carnitine (D-Carnitine)" type="string"/>
    <att name="name" value="L-Carnitine (D-Carnitine)" type="string"/>
    <att name="selected" value="0" type="boolean"/>
  </node>
  <node id="15378" label="L-Aspartate (Aspartate, D-Aspartate)">
    <att name="shared name" value="L-Aspartate (Aspartate, D-Aspartate)" type="string"/>
    <att name="name" value="L-Aspartate (Aspartate, D-Aspartate)" type="string"/>
    <att name="selected" value="0" type="boolean"/>
  </node>
  <node id="15370" label="L-Asparagine (Asparagine)">
    <att name="shared name" value="L-Asparagine (Asparagine)" type="string"/>
    <att name="name" value="L-Asparagine (Asparagine)" type="string"/>
    <att name="selected" value="0" type="boolean"/>
  </node>
  <node id="15368" label="Sutterella wadsworthensis">
    <att name="shared name" value="Sutterella wadsworthensis" type="string"/>
    <att name="name" value="Sutterella wadsworthensis" type="string"/>
    <att name="selected" value="0" type="boolean"/>
  </node>
  <node id="15349" label="L-Arginine (Arginine)">
    <att name="shared name" value="L-Arginine (Arginine)" type="string"/>
    <att name="name" value="L-Arginine (Arginine)" type="string"/>
    <att name="selected" value="0" type="boolean"/>
  </node>
  <node id="15343" label="L-Arabitol (L-Arabinitol, D-Arabitol)">
    <att name="shared name" value="L-Arabitol (L-Arabinitol, D-Arabitol)" type="string"/>
    <att name="name" value="L-Arabitol (L-Arabinitol, D-Arabitol)" type="string"/>
    <att name="selected" value="0" type="boolean"/>
  </node>
  <node id="15333" label="Aminobacterium colombiense">
    <att name="shared name" value="Aminobacterium colombiense" type="string"/>
    <att name="name" value="Aminobacterium colombiense" type="string"/>
    <att name="selected" value="0" type="boolean"/>
  </node>
  <node id="15332" label="L-Alanine (D-Alanine, Alanine)">
    <att name="shared name" value="L-Alanine (D-Alanine, Alanine)" type="string"/>
    <att name="name" value="L-Alanine (D-Alanine, Alanine)" type="string"/>
    <att name="selected" value="0" type="boolean"/>
  </node>
  <node id="15330" label="K+ (Potassium)">
    <att name="shared name" value="K+ (Potassium)" type="string"/>
    <att name="name" value="K+ (Potassium)" type="string"/>
    <att name="selected" value="0" type="boolean"/>
  </node>
  <node id="15328" label="Itaconate">
    <att name="shared name" value="Itaconate" type="string"/>
    <att name="name" value="Itaconate" type="string"/>
    <att name="selected" value="0" type="boolean"/>
  </node>
  <node id="15305" label="Isovalerate (3-Methylbutanoic acid)">
    <att name="shared name" value="Isovalerate (3-Methylbutanoic acid)" type="string"/>
    <att name="name" value="Isovalerate (3-Methylbutanoic acid)" type="string"/>
    <att name="selected" value="0" type="boolean"/>
  </node>
  <node id="15303" label="Isopropanol (2-Propanol)">
    <att name="shared name" value="Isopropanol (2-Propanol)" type="string"/>
    <att name="name" value="Isopropanol (2-Propanol)" type="string"/>
    <att name="selected" value="0" type="boolean"/>
  </node>
  <node id="15299" label="Isomaltose">
    <att name="shared name" value="Isomaltose" type="string"/>
    <att name="name" value="Isomaltose" type="string"/>
    <att name="selected" value="0" type="boolean"/>
  </node>
  <node id="15277" label="Isobutyrate (2-Methylpropanoic acid)">
    <att name="shared name" value="Isobutyrate (2-Methylpropanoic acid)" type="string"/>
    <att name="name" value="Isobutyrate (2-Methylpropanoic acid)" type="string"/>
    <att name="selected" value="0" type="boolean"/>
  </node>
  <node id="15275" label="Isethionate">
    <att name="shared name" value="Isethionate" type="string"/>
    <att name="name" value="Isethionate" type="string"/>
    <att name="selected" value="0" type="boolean"/>
  </node>
  <node id="15269" label="Inositol (myo-Inositol, Inositol 1-phosphate, Myo-inositol phosphate)">
    <att name="shared name" value="Inositol (myo-Inositol, Inositol 1-phosphate, Myo-inositol phosphate)" type="string"/>
    <att name="name" value="Inositol (myo-Inositol, Inositol 1-phosphate, Myo-inositol phosphate)" type="string"/>
    <att name="selected" value="0" type="boolean"/>
  </node>
  <node id="15266" label="Inosine">
    <att name="shared name" value="Inosine" type="string"/>
    <att name="name" value="Inosine" type="string"/>
    <att name="selected" value="0" type="boolean"/>
  </node>
  <node id="15260" label="Indole-3-acetate (Indoleacetate)">
    <att name="shared name" value="Indole-3-acetate (Indoleacetate)" type="string"/>
    <att name="name" value="Indole-3-acetate (Indoleacetate)" type="string"/>
    <att name="selected" value="0" type="boolean"/>
  </node>
  <node id="15240" label="Indole">
    <att name="shared name" value="Indole" type="string"/>
    <att name="name" value="Indole" type="string"/>
    <att name="selected" value="0" type="boolean"/>
  </node>
  <node id="15238" label="I- (Iodide)">
    <att name="shared name" value="I- (Iodide)" type="string"/>
    <att name="name" value="I- (Iodide)" type="string"/>
    <att name="selected" value="0" type="boolean"/>
  </node>
  <node id="15233" label="Hyaluronan (Hyaluronate, Hyaluronic acid)">
    <att name="shared name" value="Hyaluronan (Hyaluronate, Hyaluronic acid)" type="string"/>
    <att name="name" value="Hyaluronan (Hyaluronate, Hyaluronic acid)" type="string"/>
    <att name="selected" value="0" type="boolean"/>
  </node>
  <node id="15230" label="Histamine">
    <att name="shared name" value="Histamine" type="string"/>
    <att name="name" value="Histamine" type="string"/>
    <att name="selected" value="0" type="boolean"/>
  </node>
  <node id="15193" label="Hemicellulose">
    <att name="shared name" value="Hemicellulose" type="string"/>
    <att name="name" value="Hemicellulose" type="string"/>
    <att name="selected" value="0" type="boolean"/>
  </node>
  <node id="15191" label="Thermodesulfovibrio yellowstonii">
    <att name="shared name" value="Thermodesulfovibrio yellowstonii" type="string"/>
    <att name="name" value="Thermodesulfovibrio yellowstonii" type="string"/>
    <att name="selected" value="0" type="boolean"/>
  </node>
  <node id="15174" label="Desulfotalea psychrophila">
    <att name="shared name" value="Desulfotalea psychrophila" type="string"/>
    <att name="name" value="Desulfotalea psychrophila" type="string"/>
    <att name="selected" value="0" type="boolean"/>
  </node>
  <node id="15172" label="Desulfonatronospira thiodismutans">
    <att name="shared name" value="Desulfonatronospira thiodismutans" type="string"/>
    <att name="name" value="Desulfonatronospira thiodismutans" type="string"/>
    <att name="selected" value="0" type="boolean"/>
  </node>
  <node id="15170" label="Desulfomicrobium baculatum">
    <att name="shared name" value="Desulfomicrobium baculatum" type="string"/>
    <att name="name" value="Desulfomicrobium baculatum" type="string"/>
    <att name="selected" value="0" type="boolean"/>
  </node>
  <node id="15168" label="Desulfohalobium retbaense">
    <att name="shared name" value="Desulfohalobium retbaense" type="string"/>
    <att name="name" value="Desulfohalobium retbaense" type="string"/>
    <att name="selected" value="0" type="boolean"/>
  </node>
  <node id="15166" label="Desulfococcus oleovorans">
    <att name="shared name" value="Desulfococcus oleovorans" type="string"/>
    <att name="name" value="Desulfococcus oleovorans" type="string"/>
    <att name="selected" value="0" type="boolean"/>
  </node>
  <node id="15159" label="Caldivirga maquilingensis">
    <att name="shared name" value="Caldivirga maquilingensis" type="string"/>
    <att name="name" value="Caldivirga maquilingensis" type="string"/>
    <att name="selected" value="0" type="boolean"/>
  </node>
  <node id="15156" label="Archaeoglobus profundus">
    <att name="shared name" value="Archaeoglobus profundus" type="string"/>
    <att name="name" value="Archaeoglobus profundus" type="string"/>
    <att name="selected" value="0" type="boolean"/>
  </node>
  <node id="15151" label="H2S (HS-)">
    <att name="shared name" value="H2S (HS-)" type="string"/>
    <att name="name" value="H2S (HS-)" type="string"/>
    <att name="selected" value="0" type="boolean"/>
  </node>
  <node id="15123" label="H2O2">
    <att name="shared name" value="H2O2" type="string"/>
    <att name="name" value="H2O2" type="string"/>
    <att name="selected" value="0" type="boolean"/>
  </node>
  <node id="15115" label="Sphingobium japonicum">
    <att name="shared name" value="Sphingobium japonicum" type="string"/>
    <att name="name" value="Sphingobium japonicum" type="string"/>
    <att name="selected" value="0" type="boolean"/>
  </node>
  <node id="15103" label="Pyrococcus abyssi">
    <att name="shared name" value="Pyrococcus abyssi" type="string"/>
    <att name="name" value="Pyrococcus abyssi" type="string"/>
    <att name="selected" value="0" type="boolean"/>
  </node>
  <node id="15078" label="Methanocaldococcus vulcanius">
    <att name="shared name" value="Methanocaldococcus vulcanius" type="string"/>
    <att name="name" value="Methanocaldococcus vulcanius" type="string"/>
    <att name="selected" value="0" type="boolean"/>
  </node>
  <node id="15075" label="Methanocaldococcus infernus">
    <att name="shared name" value="Methanocaldococcus infernus" type="string"/>
    <att name="name" value="Methanocaldococcus infernus" type="string"/>
    <att name="selected" value="0" type="boolean"/>
  </node>
  <node id="15073" label="Methanocaldococcus fervens">
    <att name="shared name" value="Methanocaldococcus fervens" type="string"/>
    <att name="name" value="Methanocaldococcus fervens" type="string"/>
    <att name="selected" value="0" type="boolean"/>
  </node>
  <node id="15056" label="Ethanoligenens harbinense">
    <att name="shared name" value="Ethanoligenens harbinense" type="string"/>
    <att name="name" value="Ethanoligenens harbinense" type="string"/>
    <att name="selected" value="0" type="boolean"/>
  </node>
  <node id="14955" label="Alistipes putredinis">
    <att name="shared name" value="Alistipes putredinis" type="string"/>
    <att name="name" value="Alistipes putredinis" type="string"/>
    <att name="selected" value="0" type="boolean"/>
  </node>
  <node id="14951" label="H2 (Hydrogen)">
    <att name="shared name" value="H2 (Hydrogen)" type="string"/>
    <att name="name" value="H2 (Hydrogen)" type="string"/>
    <att name="selected" value="0" type="boolean"/>
  </node>
  <node id="14949" label="Guanosine">
    <att name="shared name" value="Guanosine" type="string"/>
    <att name="name" value="Guanosine" type="string"/>
    <att name="selected" value="0" type="boolean"/>
  </node>
  <node id="14947" label="Guanine">
    <att name="shared name" value="Guanine" type="string"/>
    <att name="name" value="Guanine" type="string"/>
    <att name="selected" value="0" type="boolean"/>
  </node>
  <node id="14944" label="Glyoxylate (Glyoxylic acid, Glyoxalate)">
    <att name="shared name" value="Glyoxylate (Glyoxylic acid, Glyoxalate)" type="string"/>
    <att name="name" value="Glyoxylate (Glyoxylic acid, Glyoxalate)" type="string"/>
    <att name="selected" value="0" type="boolean"/>
  </node>
  <node id="14930" label="Glycolithocholate">
    <att name="shared name" value="Glycolithocholate" type="string"/>
    <att name="name" value="Glycolithocholate" type="string"/>
    <att name="selected" value="0" type="boolean"/>
  </node>
  <node id="14927" label="Glycolate">
    <att name="shared name" value="Glycolate" type="string"/>
    <att name="name" value="Glycolate" type="string"/>
    <att name="selected" value="0" type="boolean"/>
  </node>
  <node id="14911" label="Glycodeoxycholate">
    <att name="shared name" value="Glycodeoxycholate" type="string"/>
    <att name="name" value="Glycodeoxycholate" type="string"/>
    <att name="selected" value="0" type="boolean"/>
  </node>
  <node id="14893" label="Glycocholate">
    <att name="shared name" value="Glycocholate" type="string"/>
    <att name="name" value="Glycocholate" type="string"/>
    <att name="selected" value="0" type="boolean"/>
  </node>
  <node id="14883" label="Hepatocyte (host liver)">
    <att name="shared name" value="Hepatocyte (host liver)" type="string"/>
    <att name="name" value="Hepatocyte (host liver)" type="string"/>
    <att name="selected" value="0" type="boolean"/>
  </node>
  <node id="14875" label="Glycochenodeoxycholate">
    <att name="shared name" value="Glycochenodeoxycholate" type="string"/>
    <att name="name" value="Glycochenodeoxycholate" type="string"/>
    <att name="selected" value="0" type="boolean"/>
  </node>
  <node id="14869" label="Mycobacterium tuberculosis">
    <att name="shared name" value="Mycobacterium tuberculosis" type="string"/>
    <att name="name" value="Mycobacterium tuberculosis" type="string"/>
    <att name="selected" value="0" type="boolean"/>
  </node>
  <node id="14843" label="Glycerol">
    <att name="shared name" value="Glycerol" type="string"/>
    <att name="name" value="Glycerol" type="string"/>
    <att name="selected" value="0" type="boolean"/>
  </node>
  <node id="14840" label="Galactitol (Dulcitol)">
    <att name="shared name" value="Galactitol (Dulcitol)" type="string"/>
    <att name="name" value="Galactitol (Dulcitol)" type="string"/>
    <att name="selected" value="0" type="boolean"/>
  </node>
  <node id="14837" label="Galactan">
    <att name="shared name" value="Galactan" type="string"/>
    <att name="name" value="Galactan" type="string"/>
    <att name="selected" value="0" type="boolean"/>
  </node>
  <node id="14832" label="Fructan (Inulin, Levan)">
    <att name="shared name" value="Fructan (Inulin, Levan)" type="string"/>
    <att name="name" value="Fructan (Inulin, Levan)" type="string"/>
    <att name="selected" value="0" type="boolean"/>
  </node>
  <node id="14804" label="FOS (Fructooligosaccharide)">
    <att name="shared name" value="FOS (Fructooligosaccharide)" type="string"/>
    <att name="name" value="FOS (Fructooligosaccharide)" type="string"/>
    <att name="selected" value="0" type="boolean"/>
  </node>
  <node id="14773" label="Methylobacillus flagellatus">
    <att name="shared name" value="Methylobacillus flagellatus" type="string"/>
    <att name="name" value="Methylobacillus flagellatus" type="string"/>
    <att name="selected" value="0" type="boolean"/>
  </node>
  <node id="14771" label="Methanothermococcus okinawensis">
    <att name="shared name" value="Methanothermococcus okinawensis" type="string"/>
    <att name="name" value="Methanothermococcus okinawensis" type="string"/>
    <att name="selected" value="0" type="boolean"/>
  </node>
  <node id="14764" label="Methanoplanus petrolearius">
    <att name="shared name" value="Methanoplanus petrolearius" type="string"/>
    <att name="name" value="Methanoplanus petrolearius" type="string"/>
    <att name="selected" value="0" type="boolean"/>
  </node>
  <node id="14762" label="Methanoculleus marisnigri">
    <att name="shared name" value="Methanoculleus marisnigri" type="string"/>
    <att name="name" value="Methanoculleus marisnigri" type="string"/>
    <att name="selected" value="0" type="boolean"/>
  </node>
  <node id="14760" label="Methanocorpusculum labreanum">
    <att name="shared name" value="Methanocorpusculum labreanum" type="string"/>
    <att name="name" value="Methanocorpusculum labreanum" type="string"/>
    <att name="selected" value="0" type="boolean"/>
  </node>
  <node id="14755" label="Methanococcus aeolicus">
    <att name="shared name" value="Methanococcus aeolicus" type="string"/>
    <att name="name" value="Methanococcus aeolicus" type="string"/>
    <att name="selected" value="0" type="boolean"/>
  </node>
  <node id="14722" label="Desulfatibacillum alkenivorans">
    <att name="shared name" value="Desulfatibacillum alkenivorans" type="string"/>
    <att name="name" value="Desulfatibacillum alkenivorans" type="string"/>
    <att name="selected" value="0" type="boolean"/>
  </node>
  <node id="14714" label="Campylobacter gracilis">
    <att name="shared name" value="Campylobacter gracilis" type="string"/>
    <att name="name" value="Campylobacter gracilis" type="string"/>
    <att name="selected" value="0" type="boolean"/>
  </node>
  <node id="14689" label="Formate">
    <att name="shared name" value="Formate" type="string"/>
    <att name="name" value="Formate" type="string"/>
    <att name="selected" value="0" type="boolean"/>
  </node>
  <node id="14679" label="Formaldehyde">
    <att name="shared name" value="Formaldehyde" type="string"/>
    <att name="name" value="Formaldehyde" type="string"/>
    <att name="selected" value="0" type="boolean"/>
  </node>
  <node id="14653" label="Folic acid (Folate, Vitamin B9)">
    <att name="shared name" value="Folic acid (Folate, Vitamin B9)" type="string"/>
    <att name="name" value="Folic acid (Folate, Vitamin B9)" type="string"/>
    <att name="selected" value="0" type="boolean"/>
  </node>
  <node id="14649" label="Ethanolamine (Phosphatidylethanolamine)">
    <att name="shared name" value="Ethanolamine (Phosphatidylethanolamine)" type="string"/>
    <att name="name" value="Ethanolamine (Phosphatidylethanolamine)" type="string"/>
    <att name="selected" value="0" type="boolean"/>
  </node>
  <node id="14501" label="Ethanol">
    <att name="shared name" value="Ethanol" type="string"/>
    <att name="name" value="Ethanol" type="string"/>
    <att name="selected" value="0" type="boolean"/>
  </node>
  <node id="14499" label="Erythritol">
    <att name="shared name" value="Erythritol" type="string"/>
    <att name="name" value="Erythritol" type="string"/>
    <att name="selected" value="0" type="boolean"/>
  </node>
  <node id="14497" label="Dodecanoate (Lauric acid, Laureate)">
    <att name="shared name" value="Dodecanoate (Lauric acid, Laureate)" type="string"/>
    <att name="name" value="Dodecanoate (Lauric acid, Laureate)" type="string"/>
    <att name="selected" value="0" type="boolean"/>
  </node>
  <node id="14495" label="Vibrio vulnificus">
    <att name="shared name" value="Vibrio vulnificus" type="string"/>
    <att name="name" value="Vibrio vulnificus" type="string"/>
    <att name="selected" value="0" type="boolean"/>
  </node>
  <node id="14489" label="Stenotrophomonas maltophilia">
    <att name="shared name" value="Stenotrophomonas maltophilia" type="string"/>
    <att name="name" value="Stenotrophomonas maltophilia" type="string"/>
    <att name="selected" value="0" type="boolean"/>
  </node>
  <node id="14487" label="Staphylococcus lugdunensis">
    <att name="shared name" value="Staphylococcus lugdunensis" type="string"/>
    <att name="name" value="Staphylococcus lugdunensis" type="string"/>
    <att name="selected" value="0" type="boolean"/>
  </node>
  <node id="14483" label="Pseudomonas putida">
    <att name="shared name" value="Pseudomonas putida" type="string"/>
    <att name="name" value="Pseudomonas putida" type="string"/>
    <att name="selected" value="0" type="boolean"/>
  </node>
  <node id="14474" label="DNA RNA Polynucleotide">
    <att name="shared name" value="DNA RNA Polynucleotide" type="string"/>
    <att name="name" value="DNA RNA Polynucleotide" type="string"/>
    <att name="selected" value="0" type="boolean"/>
  </node>
  <node id="14468" label="Methanohalophilus mahii">
    <att name="shared name" value="Methanohalophilus mahii" type="string"/>
    <att name="name" value="Methanohalophilus mahii" type="string"/>
    <att name="selected" value="0" type="boolean"/>
  </node>
  <node id="14458" label="Dimethylamine">
    <att name="shared name" value="Dimethylamine" type="string"/>
    <att name="name" value="Dimethylamine" type="string"/>
    <att name="selected" value="0" type="boolean"/>
  </node>
  <node id="14456" label="Dimethyl sulfide (Methyl sulfide)">
    <att name="shared name" value="Dimethyl sulfide (Methyl sulfide)" type="string"/>
    <att name="name" value="Dimethyl sulfide (Methyl sulfide)" type="string"/>
    <att name="selected" value="0" type="boolean"/>
  </node>
  <node id="14454" label="Methylobacterium extorquens (Methylobacterium chloromethanicum)">
    <att name="shared name" value="Methylobacterium extorquens (Methylobacterium chloromethanicum)" type="string"/>
    <att name="name" value="Methylobacterium extorquens (Methylobacterium chloromethanicum)" type="string"/>
    <att name="selected" value="0" type="boolean"/>
  </node>
  <node id="14453" label="Dichloromethane (Methylene chloride)">
    <att name="shared name" value="Dichloromethane (Methylene chloride)" type="string"/>
    <att name="name" value="Dichloromethane (Methylene chloride)" type="string"/>
    <att name="selected" value="0" type="boolean"/>
  </node>
  <node id="14397" label="Dextrin (Maltotriose, Maltodextrin, Maltohexaose, Maltotetraose, Maltooligosaccharide)">
    <att name="shared name" value="Dextrin (Maltotriose, Maltodextrin, Maltohexaose, Maltotetraose, Maltooligosaccharide)" type="string"/>
    <att name="name" value="Dextrin (Maltotriose, Maltodextrin, Maltohexaose, Maltotetraose, Maltooligosaccharide)" type="string"/>
    <att name="selected" value="0" type="boolean"/>
  </node>
  <node id="14374" label="Deoxycholic acid">
    <att name="shared name" value="Deoxycholic acid" type="string"/>
    <att name="name" value="Deoxycholic acid" type="string"/>
    <att name="selected" value="0" type="boolean"/>
  </node>
  <node id="14372" label="D-Xylulose (Xylulose, L-Xylulose)">
    <att name="shared name" value="D-Xylulose (Xylulose, L-Xylulose)" type="string"/>
    <att name="name" value="D-Xylulose (Xylulose, L-Xylulose)" type="string"/>
    <att name="selected" value="0" type="boolean"/>
  </node>
  <node id="14343" label="D-Xylose (Xylose)">
    <att name="shared name" value="D-Xylose (Xylose)" type="string"/>
    <att name="name" value="D-Xylose (Xylose)" type="string"/>
    <att name="selected" value="0" type="boolean"/>
  </node>
  <node id="14338" label="D-Turanose">
    <att name="shared name" value="D-Turanose" type="string"/>
    <att name="name" value="D-Turanose" type="string"/>
    <att name="selected" value="0" type="boolean"/>
  </node>
  <node id="14336" label="D-Tagaturonate">
    <att name="shared name" value="D-Tagaturonate" type="string"/>
    <att name="name" value="D-Tagaturonate" type="string"/>
    <att name="selected" value="0" type="boolean"/>
  </node>
  <node id="14325" label="D-Tagatose">
    <att name="shared name" value="D-Tagatose" type="string"/>
    <att name="name" value="D-Tagatose" type="string"/>
    <att name="selected" value="0" type="boolean"/>
  </node>
  <node id="14321" label="Shigella dysenteriae">
    <att name="shared name" value="Shigella dysenteriae" type="string"/>
    <att name="name" value="Shigella dysenteriae" type="string"/>
    <att name="selected" value="0" type="boolean"/>
  </node>
  <node id="14309" label="D-Sorbitol (D-Glucitol, Sorbitol, Glucitol, L-Sorbitol, Sorbitol)">
    <att name="shared name" value="D-Sorbitol (D-Glucitol, Sorbitol, Glucitol, L-Sorbitol, Sorbitol)" type="string"/>
    <att name="name" value="D-Sorbitol (D-Glucitol, Sorbitol, Glucitol, L-Sorbitol, Sorbitol)" type="string"/>
    <att name="selected" value="0" type="boolean"/>
  </node>
  <node id="14296" label="D-Ribose (Ribose)">
    <att name="shared name" value="D-Ribose (Ribose)" type="string"/>
    <att name="name" value="D-Ribose (Ribose)" type="string"/>
    <att name="selected" value="0" type="boolean"/>
  </node>
  <node id="14292" label="Ruminococcus lactaris">
    <att name="shared name" value="Ruminococcus lactaris" type="string"/>
    <att name="name" value="Ruminococcus lactaris" type="string"/>
    <att name="selected" value="0" type="boolean"/>
  </node>
  <node id="14273" label="D-Psicose">
    <att name="shared name" value="D-Psicose" type="string"/>
    <att name="name" value="D-Psicose" type="string"/>
    <att name="selected" value="0" type="boolean"/>
  </node>
  <node id="14237" label="Alistipes shahii">
    <att name="shared name" value="Alistipes shahii" type="string"/>
    <att name="name" value="Alistipes shahii" type="string"/>
    <att name="selected" value="0" type="boolean"/>
  </node>
  <node id="14234" label="D-Mannose (Mannose)">
    <att name="shared name" value="D-Mannose (Mannose)" type="string"/>
    <att name="name" value="D-Mannose (Mannose)" type="string"/>
    <att name="selected" value="0" type="boolean"/>
  </node>
  <node id="14186" label="D-Mannitol (Mannitol)">
    <att name="shared name" value="D-Mannitol (Mannitol)" type="string"/>
    <att name="name" value="D-Mannitol (Mannitol)" type="string"/>
    <att name="selected" value="0" type="boolean"/>
  </node>
  <node id="14182" label="D-Lyxose (L-Lyxose)">
    <att name="shared name" value="D-Lyxose (L-Lyxose)" type="string"/>
    <att name="name" value="D-Lyxose (L-Lyxose)" type="string"/>
    <att name="selected" value="0" type="boolean"/>
  </node>
  <node id="14171" label="D-Glucuronic acid (D-Glucuronate)">
    <att name="shared name" value="D-Glucuronic acid (D-Glucuronate)" type="string"/>
    <att name="name" value="D-Glucuronic acid (D-Glucuronate)" type="string"/>
    <att name="selected" value="0" type="boolean"/>
  </node>
  <node id="14165" label="Thermococcus sibiricus">
    <att name="shared name" value="Thermococcus sibiricus" type="string"/>
    <att name="name" value="Thermococcus sibiricus" type="string"/>
    <att name="selected" value="0" type="boolean"/>
  </node>
  <node id="14163" label="Thermococcus onnurineus">
    <att name="shared name" value="Thermococcus onnurineus" type="string"/>
    <att name="name" value="Thermococcus onnurineus" type="string"/>
    <att name="selected" value="0" type="boolean"/>
  </node>
  <node id="14161" label="Thermococcus kodakaraensis">
    <att name="shared name" value="Thermococcus kodakaraensis" type="string"/>
    <att name="name" value="Thermococcus kodakaraensis" type="string"/>
    <att name="selected" value="0" type="boolean"/>
  </node>
  <node id="14159" label="Thermococcus gammatolerans">
    <att name="shared name" value="Thermococcus gammatolerans" type="string"/>
    <att name="name" value="Thermococcus gammatolerans" type="string"/>
    <att name="selected" value="0" type="boolean"/>
  </node>
  <node id="14157" label="Thermococcus barophilus">
    <att name="shared name" value="Thermococcus barophilus" type="string"/>
    <att name="name" value="Thermococcus barophilus" type="string"/>
    <att name="selected" value="0" type="boolean"/>
  </node>
  <node id="14149" label="Sodalis glossinidius">
    <att name="shared name" value="Sodalis glossinidius" type="string"/>
    <att name="name" value="Sodalis glossinidius" type="string"/>
    <att name="selected" value="0" type="boolean"/>
  </node>
  <node id="14139" label="Ralstonia pickettii">
    <att name="shared name" value="Ralstonia pickettii" type="string"/>
    <att name="name" value="Ralstonia pickettii" type="string"/>
    <att name="selected" value="0" type="boolean"/>
  </node>
  <node id="14137" label="Pyrococcus horikoshii">
    <att name="shared name" value="Pyrococcus horikoshii" type="string"/>
    <att name="name" value="Pyrococcus horikoshii" type="string"/>
    <att name="selected" value="0" type="boolean"/>
  </node>
  <node id="14106" label="Halobacterium salinarum">
    <att name="shared name" value="Halobacterium salinarum" type="string"/>
    <att name="name" value="Halobacterium salinarum" type="string"/>
    <att name="selected" value="0" type="boolean"/>
  </node>
  <node id="14103" label="Haemophilus parainfluenzae">
    <att name="shared name" value="Haemophilus parainfluenzae" type="string"/>
    <att name="name" value="Haemophilus parainfluenzae" type="string"/>
    <att name="selected" value="0" type="boolean"/>
  </node>
  <node id="14101" label="Haemophilus influenzae">
    <att name="shared name" value="Haemophilus influenzae" type="string"/>
    <att name="name" value="Haemophilus influenzae" type="string"/>
    <att name="selected" value="0" type="boolean"/>
  </node>
  <node id="14069" label="Buchnera aphidicola">
    <att name="shared name" value="Buchnera aphidicola" type="string"/>
    <att name="name" value="Buchnera aphidicola" type="string"/>
    <att name="selected" value="0" type="boolean"/>
  </node>
  <node id="14066" label="Blautia hansenii">
    <att name="shared name" value="Blautia hansenii" type="string"/>
    <att name="name" value="Blautia hansenii" type="string"/>
    <att name="selected" value="0" type="boolean"/>
  </node>
  <node id="14045" label="Aeropyrum pernix">
    <att name="shared name" value="Aeropyrum pernix" type="string"/>
    <att name="name" value="Aeropyrum pernix" type="string"/>
    <att name="selected" value="0" type="boolean"/>
  </node>
  <node id="14039" label="Acidiphilium cryptum">
    <att name="shared name" value="Acidiphilium cryptum" type="string"/>
    <att name="name" value="Acidiphilium cryptum" type="string"/>
    <att name="selected" value="0" type="boolean"/>
  </node>
  <node id="14036" label="D-Glucose (Glucose)">
    <att name="shared name" value="D-Glucose (Glucose)" type="string"/>
    <att name="name" value="D-Glucose (Glucose)" type="string"/>
    <att name="selected" value="0" type="boolean"/>
  </node>
  <node id="14019" label="D-Glucosamine (Glucosamine)">
    <att name="shared name" value="D-Glucosamine (Glucosamine)" type="string"/>
    <att name="name" value="D-Glucosamine (Glucosamine)" type="string"/>
    <att name="selected" value="0" type="boolean"/>
  </node>
  <node id="14014" label="D-Gluconate (D-Gluconic acid) (Gluconate)">
    <att name="shared name" value="D-Gluconate (D-Gluconic acid) (Gluconate)" type="string"/>
    <att name="name" value="D-Gluconate (D-Gluconic acid) (Gluconate)" type="string"/>
    <att name="selected" value="0" type="boolean"/>
  </node>
  <node id="14005" label="D-Galacturonate">
    <att name="shared name" value="D-Galacturonate" type="string"/>
    <att name="name" value="D-Galacturonate" type="string"/>
    <att name="selected" value="0" type="boolean"/>
  </node>
  <node id="13999" label="Picrophilus torridus">
    <att name="shared name" value="Picrophilus torridus" type="string"/>
    <att name="name" value="Picrophilus torridus" type="string"/>
    <att name="selected" value="0" type="boolean"/>
  </node>
  <node id="13963" label="Achromobacter xylosoxidans">
    <att name="shared name" value="Achromobacter xylosoxidans" type="string"/>
    <att name="name" value="Achromobacter xylosoxidans" type="string"/>
    <att name="selected" value="0" type="boolean"/>
  </node>
  <node id="13961" label="D-Galactose">
    <att name="shared name" value="D-Galactose" type="string"/>
    <att name="name" value="D-Galactose" type="string"/>
    <att name="selected" value="0" type="boolean"/>
  </node>
  <node id="13955" label="D-Galactosamine (Galactosamine)">
    <att name="shared name" value="D-Galactosamine (Galactosamine)" type="string"/>
    <att name="name" value="D-Galactosamine (Galactosamine)" type="string"/>
    <att name="selected" value="0" type="boolean"/>
  </node>
  <node id="13953" label="D-Fructuronate">
    <att name="shared name" value="D-Fructuronate" type="string"/>
    <att name="name" value="D-Fructuronate" type="string"/>
    <att name="selected" value="0" type="boolean"/>
  </node>
  <node id="13944" label="Pediococcus acidilactici">
    <att name="shared name" value="Pediococcus acidilactici" type="string"/>
    <att name="name" value="Pediococcus acidilactici" type="string"/>
    <att name="selected" value="0" type="boolean"/>
  </node>
  <node id="13864" label="D-Fructose (Fructose)">
    <att name="shared name" value="D-Fructose (Fructose)" type="string"/>
    <att name="name" value="D-Fructose (Fructose)" type="string"/>
    <att name="selected" value="0" type="boolean"/>
  </node>
  <node id="13861" label="Sulfolobus acidocaldarius">
    <att name="shared name" value="Sulfolobus acidocaldarius" type="string"/>
    <att name="name" value="Sulfolobus acidocaldarius" type="string"/>
    <att name="selected" value="0" type="boolean"/>
  </node>
  <node id="13859" label="Shigella boydii">
    <att name="shared name" value="Shigella boydii" type="string"/>
    <att name="name" value="Shigella boydii" type="string"/>
    <att name="selected" value="0" type="boolean"/>
  </node>
  <node id="13833" label="D-Arabinose (L-Arabinose, Arabinose, L-Arabinopyranose, L-Arabinofuranose)">
    <att name="shared name" value="D-Arabinose (L-Arabinose, Arabinose, L-Arabinopyranose, L-Arabinofuranose)" type="string"/>
    <att name="name" value="D-Arabinose (L-Arabinose, Arabinose, L-Arabinopyranose, L-Arabinofuranose)" type="string"/>
    <att name="selected" value="0" type="boolean"/>
  </node>
  <node id="13831" label="Cytosine">
    <att name="shared name" value="Cytosine" type="string"/>
    <att name="name" value="Cytosine" type="string"/>
    <att name="selected" value="0" type="boolean"/>
  </node>
  <node id="13829" label="Cytidine">
    <att name="shared name" value="Cytidine" type="string"/>
    <att name="name" value="Cytidine" type="string"/>
    <att name="selected" value="0" type="boolean"/>
  </node>
  <node id="13827" label="Cu2+ (Copper)">
    <att name="shared name" value="Cu2+ (Copper)" type="string"/>
    <att name="name" value="Cu2+ (Copper)" type="string"/>
    <att name="selected" value="0" type="boolean"/>
  </node>
  <node id="13824" label="Crotonate (2-Butenoate, 2-Butenoic acid, Crotonic acid, 3-Methylacrylic acid)">
    <att name="shared name" value="Crotonate (2-Butenoate, 2-Butenoic acid, Crotonic acid, 3-Methylacrylic acid)" type="string"/>
    <att name="name" value="Crotonate (2-Butenoate, 2-Butenoic acid, Crotonic acid, 3-Methylacrylic acid)" type="string"/>
    <att name="selected" value="0" type="boolean"/>
  </node>
  <node id="13822" label="Zymomonas mobilis">
    <att name="shared name" value="Zymomonas mobilis" type="string"/>
    <att name="name" value="Zymomonas mobilis" type="string"/>
    <att name="selected" value="0" type="boolean"/>
  </node>
  <node id="13819" label="Thiobacillus denitrificans">
    <att name="shared name" value="Thiobacillus denitrificans" type="string"/>
    <att name="name" value="Thiobacillus denitrificans" type="string"/>
    <att name="selected" value="0" type="boolean"/>
  </node>
  <node id="13816" label="Thermoplasma acidophilum">
    <att name="shared name" value="Thermoplasma acidophilum" type="string"/>
    <att name="name" value="Thermoplasma acidophilum" type="string"/>
    <att name="selected" value="0" type="boolean"/>
  </node>
  <node id="13780" label="Pyrobaculum aerophilum">
    <att name="shared name" value="Pyrobaculum aerophilum" type="string"/>
    <att name="name" value="Pyrobaculum aerophilum" type="string"/>
    <att name="selected" value="0" type="boolean"/>
  </node>
  <node id="13769" label="Oxalobacter formigenes">
    <att name="shared name" value="Oxalobacter formigenes" type="string"/>
    <att name="name" value="Oxalobacter formigenes" type="string"/>
    <att name="selected" value="0" type="boolean"/>
  </node>
  <node id="13746" label="Methylococcus capsulatus">
    <att name="shared name" value="Methylococcus capsulatus" type="string"/>
    <att name="name" value="Methylococcus capsulatus" type="string"/>
    <att name="selected" value="0" type="boolean"/>
  </node>
  <node id="13744" label="Methanothermus fervidus">
    <att name="shared name" value="Methanothermus fervidus" type="string"/>
    <att name="name" value="Methanothermus fervidus" type="string"/>
    <att name="selected" value="0" type="boolean"/>
  </node>
  <node id="13735" label="Methanopyrus kandleri">
    <att name="shared name" value="Methanopyrus kandleri" type="string"/>
    <att name="name" value="Methanopyrus kandleri" type="string"/>
    <att name="selected" value="0" type="boolean"/>
  </node>
  <node id="13733" label="Methanococcus voltae">
    <att name="shared name" value="Methanococcus voltae" type="string"/>
    <att name="name" value="Methanococcus voltae" type="string"/>
    <att name="selected" value="0" type="boolean"/>
  </node>
  <node id="13731" label="Methanococcus vannielii">
    <att name="shared name" value="Methanococcus vannielii" type="string"/>
    <att name="name" value="Methanococcus vannielii" type="string"/>
    <att name="selected" value="0" type="boolean"/>
  </node>
  <node id="13728" label="Methanocaldococcus jannaschii">
    <att name="shared name" value="Methanocaldococcus jannaschii" type="string"/>
    <att name="name" value="Methanocaldococcus jannaschii" type="string"/>
    <att name="selected" value="0" type="boolean"/>
  </node>
  <node id="13724" label="Metallosphaera sedula">
    <att name="shared name" value="Metallosphaera sedula" type="string"/>
    <att name="name" value="Metallosphaera sedula" type="string"/>
    <att name="selected" value="0" type="boolean"/>
  </node>
  <node id="13720" label="Leuconostoc kimchii">
    <att name="shared name" value="Leuconostoc kimchii" type="string"/>
    <att name="name" value="Leuconostoc kimchii" type="string"/>
    <att name="selected" value="0" type="boolean"/>
  </node>
  <node id="13718" label="Leuconostoc gasicomitatum">
    <att name="shared name" value="Leuconostoc gasicomitatum" type="string"/>
    <att name="name" value="Leuconostoc gasicomitatum" type="string"/>
    <att name="selected" value="0" type="boolean"/>
  </node>
  <node id="13716" label="Leuconostoc citreum">
    <att name="shared name" value="Leuconostoc citreum" type="string"/>
    <att name="name" value="Leuconostoc citreum" type="string"/>
    <att name="selected" value="0" type="boolean"/>
  </node>
  <node id="13685" label="Ignicoccus hospitalis">
    <att name="shared name" value="Ignicoccus hospitalis" type="string"/>
    <att name="name" value="Ignicoccus hospitalis" type="string"/>
    <att name="selected" value="0" type="boolean"/>
  </node>
  <node id="13683" label="Helicobacter pylori">
    <att name="shared name" value="Helicobacter pylori" type="string"/>
    <att name="name" value="Helicobacter pylori" type="string"/>
    <att name="selected" value="0" type="boolean"/>
  </node>
  <node id="13655" label="Desulfobacterium autotrophicum">
    <att name="shared name" value="Desulfobacterium autotrophicum" type="string"/>
    <att name="name" value="Desulfobacterium autotrophicum" type="string"/>
    <att name="selected" value="0" type="boolean"/>
  </node>
  <node id="13620" label="Chloroflexus aurantiacus">
    <att name="shared name" value="Chloroflexus aurantiacus" type="string"/>
    <att name="name" value="Chloroflexus aurantiacus" type="string"/>
    <att name="selected" value="0" type="boolean"/>
  </node>
  <node id="13618" label="Caminibacter mediatlanticus">
    <att name="shared name" value="Caminibacter mediatlanticus" type="string"/>
    <att name="name" value="Caminibacter mediatlanticus" type="string"/>
    <att name="selected" value="0" type="boolean"/>
  </node>
  <node id="13593" label="Bacillus weihenstephanensis">
    <att name="shared name" value="Bacillus weihenstephanensis" type="string"/>
    <att name="name" value="Bacillus weihenstephanensis" type="string"/>
    <att name="selected" value="0" type="boolean"/>
  </node>
  <node id="13591" label="Bacillus thuringiensis">
    <att name="shared name" value="Bacillus thuringiensis" type="string"/>
    <att name="name" value="Bacillus thuringiensis" type="string"/>
    <att name="selected" value="0" type="boolean"/>
  </node>
  <node id="13588" label="Bacillus selenitireducens">
    <att name="shared name" value="Bacillus selenitireducens" type="string"/>
    <att name="name" value="Bacillus selenitireducens" type="string"/>
    <att name="selected" value="0" type="boolean"/>
  </node>
  <node id="13585" label="Bacillus pseudomycoides">
    <att name="shared name" value="Bacillus pseudomycoides" type="string"/>
    <att name="name" value="Bacillus pseudomycoides" type="string"/>
    <att name="selected" value="0" type="boolean"/>
  </node>
  <node id="13583" label="Bacillus pseudofirmus">
    <att name="shared name" value="Bacillus pseudofirmus" type="string"/>
    <att name="name" value="Bacillus pseudofirmus" type="string"/>
    <att name="selected" value="0" type="boolean"/>
  </node>
  <node id="13581" label="Bacillus mycoides">
    <att name="shared name" value="Bacillus mycoides" type="string"/>
    <att name="name" value="Bacillus mycoides" type="string"/>
    <att name="selected" value="0" type="boolean"/>
  </node>
  <node id="13578" label="Bacillus licheniformis">
    <att name="shared name" value="Bacillus licheniformis" type="string"/>
    <att name="name" value="Bacillus licheniformis" type="string"/>
    <att name="selected" value="0" type="boolean"/>
  </node>
  <node id="13576" label="Bacillus halodurans">
    <att name="shared name" value="Bacillus halodurans" type="string"/>
    <att name="name" value="Bacillus halodurans" type="string"/>
    <att name="selected" value="0" type="boolean"/>
  </node>
  <node id="13574" label="Bacillus coahuilensis">
    <att name="shared name" value="Bacillus coahuilensis" type="string"/>
    <att name="name" value="Bacillus coahuilensis" type="string"/>
    <att name="selected" value="0" type="boolean"/>
  </node>
  <node id="13572" label="Bacillus coagulans">
    <att name="shared name" value="Bacillus coagulans" type="string"/>
    <att name="name" value="Bacillus coagulans" type="string"/>
    <att name="selected" value="0" type="boolean"/>
  </node>
  <node id="13570" label="Bacillus clausii">
    <att name="shared name" value="Bacillus clausii" type="string"/>
    <att name="name" value="Bacillus clausii" type="string"/>
    <att name="selected" value="0" type="boolean"/>
  </node>
  <node id="13568" label="Bacillus cereus">
    <att name="shared name" value="Bacillus cereus" type="string"/>
    <att name="name" value="Bacillus cereus" type="string"/>
    <att name="selected" value="0" type="boolean"/>
  </node>
  <node id="13566" label="Bacillus cellulosilyticus">
    <att name="shared name" value="Bacillus cellulosilyticus" type="string"/>
    <att name="name" value="Bacillus cellulosilyticus" type="string"/>
    <att name="selected" value="0" type="boolean"/>
  </node>
  <node id="13564" label="Bacillus atrophaeus">
    <att name="shared name" value="Bacillus atrophaeus" type="string"/>
    <att name="name" value="Bacillus atrophaeus" type="string"/>
    <att name="selected" value="0" type="boolean"/>
  </node>
  <node id="13562" label="Bacillus anthracis">
    <att name="shared name" value="Bacillus anthracis" type="string"/>
    <att name="name" value="Bacillus anthracis" type="string"/>
    <att name="selected" value="0" type="boolean"/>
  </node>
  <node id="13560" label="Bacillus amyloliquefaciens">
    <att name="shared name" value="Bacillus amyloliquefaciens" type="string"/>
    <att name="name" value="Bacillus amyloliquefaciens" type="string"/>
    <att name="selected" value="0" type="boolean"/>
  </node>
  <node id="13558" label="Azotobacter vinelandii">
    <att name="shared name" value="Azotobacter vinelandii" type="string"/>
    <att name="name" value="Azotobacter vinelandii" type="string"/>
    <att name="selected" value="0" type="boolean"/>
  </node>
  <node id="13554" label="Acidithiobacillus ferrooxidans">
    <att name="shared name" value="Acidithiobacillus ferrooxidans" type="string"/>
    <att name="name" value="Acidithiobacillus ferrooxidans" type="string"/>
    <att name="selected" value="0" type="boolean"/>
  </node>
  <node id="13552" label="Acidimicrobium ferrooxidans">
    <att name="shared name" value="Acidimicrobium ferrooxidans" type="string"/>
    <att name="name" value="Acidimicrobium ferrooxidans" type="string"/>
    <att name="selected" value="0" type="boolean"/>
  </node>
  <node id="13548" label="CO2">
    <att name="shared name" value="CO2" type="string"/>
    <att name="name" value="CO2" type="string"/>
    <att name="selected" value="0" type="boolean"/>
  </node>
  <node id="13546" label="Cl- (Chloride)">
    <att name="shared name" value="Cl- (Chloride)" type="string"/>
    <att name="name" value="Cl- (Chloride)" type="string"/>
    <att name="selected" value="0" type="boolean"/>
  </node>
  <node id="13540" label="Aeromonas hydrophila">
    <att name="shared name" value="Aeromonas hydrophila" type="string"/>
    <att name="name" value="Aeromonas hydrophila" type="string"/>
    <att name="selected" value="0" type="boolean"/>
  </node>
  <node id="13535" label="Achromobacter piechaudii">
    <att name="shared name" value="Achromobacter piechaudii" type="string"/>
    <att name="name" value="Achromobacter piechaudii" type="string"/>
    <att name="selected" value="0" type="boolean"/>
  </node>
  <node id="13534" label="Citrate">
    <att name="shared name" value="Citrate" type="string"/>
    <att name="name" value="Citrate" type="string"/>
    <att name="selected" value="0" type="boolean"/>
  </node>
  <node id="13529" label="cis-Aconitate (trans-Aconitate, trans-Aconitic acid)">
    <att name="shared name" value="cis-Aconitate (trans-Aconitate, trans-Aconitic acid)" type="string"/>
    <att name="name" value="cis-Aconitate (trans-Aconitate, trans-Aconitic acid)" type="string"/>
    <att name="selected" value="0" type="boolean"/>
  </node>
  <node id="13526" label="Chondroitin 4-sulfate (Chondroitin 6-sulfate)">
    <att name="shared name" value="Chondroitin 4-sulfate (Chondroitin 6-sulfate)" type="string"/>
    <att name="name" value="Chondroitin 4-sulfate (Chondroitin 6-sulfate)" type="string"/>
    <att name="selected" value="0" type="boolean"/>
  </node>
  <node id="13522" label="Choline">
    <att name="shared name" value="Choline" type="string"/>
    <att name="name" value="Choline" type="string"/>
    <att name="selected" value="0" type="boolean"/>
  </node>
  <node id="13498" label="Cholic acid (Cholate)">
    <att name="shared name" value="Cholic acid (Cholate)" type="string"/>
    <att name="name" value="Cholic acid (Cholate)" type="string"/>
    <att name="selected" value="0" type="boolean"/>
  </node>
  <node id="13496" label="Cholecalciferol (Vitamin D3)">
    <att name="shared name" value="Cholecalciferol (Vitamin D3)" type="string"/>
    <att name="name" value="Cholecalciferol (Vitamin D3)" type="string"/>
    <att name="selected" value="0" type="boolean"/>
  </node>
  <node id="13494" label="Vibrio cholerae">
    <att name="shared name" value="Vibrio cholerae" type="string"/>
    <att name="name" value="Vibrio cholerae" type="string"/>
    <att name="selected" value="0" type="boolean"/>
  </node>
  <node id="13492" label="Streptomyces lividans">
    <att name="shared name" value="Streptomyces lividans" type="string"/>
    <att name="name" value="Streptomyces lividans" type="string"/>
    <att name="selected" value="0" type="boolean"/>
  </node>
  <node id="13489" label="Chitin">
    <att name="shared name" value="Chitin" type="string"/>
    <att name="name" value="Chitin" type="string"/>
    <att name="selected" value="0" type="boolean"/>
  </node>
  <node id="13465" label="Chenodeoxycholic acid (Chenodeoxycholate)">
    <att name="shared name" value="Chenodeoxycholic acid (Chenodeoxycholate)" type="string"/>
    <att name="name" value="Chenodeoxycholic acid (Chenodeoxycholate)" type="string"/>
    <att name="selected" value="0" type="boolean"/>
  </node>
  <node id="13463" label="Thermotoga neapolitana">
    <att name="shared name" value="Thermotoga neapolitana" type="string"/>
    <att name="name" value="Thermotoga neapolitana" type="string"/>
    <att name="selected" value="0" type="boolean"/>
  </node>
  <node id="13460" label="Thermomonospora curvata">
    <att name="shared name" value="Thermomonospora curvata" type="string"/>
    <att name="name" value="Thermomonospora curvata" type="string"/>
    <att name="selected" value="0" type="boolean"/>
  </node>
  <node id="13458" label="Thermobifida fusca">
    <att name="shared name" value="Thermobifida fusca" type="string"/>
    <att name="name" value="Thermobifida fusca" type="string"/>
    <att name="selected" value="0" type="boolean"/>
  </node>
  <node id="13456" label="Spirochaeta thermophila">
    <att name="shared name" value="Spirochaeta thermophila" type="string"/>
    <att name="name" value="Spirochaeta thermophila" type="string"/>
    <att name="selected" value="0" type="boolean"/>
  </node>
  <node id="13452" label="Rhodothermus marinus">
    <att name="shared name" value="Rhodothermus marinus" type="string"/>
    <att name="name" value="Rhodothermus marinus" type="string"/>
    <att name="selected" value="0" type="boolean"/>
  </node>
  <node id="13445" label="Cytophaga hutchinsonii">
    <att name="shared name" value="Cytophaga hutchinsonii" type="string"/>
    <att name="name" value="Cytophaga hutchinsonii" type="string"/>
    <att name="selected" value="0" type="boolean"/>
  </node>
  <node id="13438" label="Cellulosilyticum lentocellum">
    <att name="shared name" value="Cellulosilyticum lentocellum" type="string"/>
    <att name="name" value="Cellulosilyticum lentocellum" type="string"/>
    <att name="selected" value="0" type="boolean"/>
  </node>
  <node id="13436" label="Cellulomonas flavigena">
    <att name="shared name" value="Cellulomonas flavigena" type="string"/>
    <att name="name" value="Cellulomonas flavigena" type="string"/>
    <att name="selected" value="0" type="boolean"/>
  </node>
  <node id="13434" label="Caldicellulosiruptor saccharolyticus">
    <att name="shared name" value="Caldicellulosiruptor saccharolyticus" type="string"/>
    <att name="name" value="Caldicellulosiruptor saccharolyticus" type="string"/>
    <att name="selected" value="0" type="boolean"/>
  </node>
  <node id="13432" label="Caldicellulosiruptor bescii (Anaerocellum thermophilum)">
    <att name="shared name" value="Caldicellulosiruptor bescii (Anaerocellum thermophilum)" type="string"/>
    <att name="name" value="Caldicellulosiruptor bescii (Anaerocellum thermophilum)" type="string"/>
    <att name="selected" value="0" type="boolean"/>
  </node>
  <node id="13428" label="Bacillus pumilus">
    <att name="shared name" value="Bacillus pumilus" type="string"/>
    <att name="name" value="Bacillus pumilus" type="string"/>
    <att name="selected" value="0" type="boolean"/>
  </node>
  <node id="13426" label="Actinosynnema mirum">
    <att name="shared name" value="Actinosynnema mirum" type="string"/>
    <att name="name" value="Actinosynnema mirum" type="string"/>
    <att name="selected" value="0" type="boolean"/>
  </node>
  <node id="13424" label="Acidothermus cellulolyticus">
    <att name="shared name" value="Acidothermus cellulolyticus" type="string"/>
    <att name="name" value="Acidothermus cellulolyticus" type="string"/>
    <att name="selected" value="0" type="boolean"/>
  </node>
  <node id="13422" label="Cellulose (Beta-D-glucan)">
    <att name="shared name" value="Cellulose (Beta-D-glucan)" type="string"/>
    <att name="name" value="Cellulose (Beta-D-glucan)" type="string"/>
    <att name="selected" value="0" type="boolean"/>
  </node>
  <node id="13417" label="Cellotetraose (Cellohexaose, Cellopentaose, Cellotriose)">
    <att name="shared name" value="Cellotetraose (Cellohexaose, Cellopentaose, Cellotriose)" type="string"/>
    <att name="name" value="Cellotetraose (Cellohexaose, Cellopentaose, Cellotriose)" type="string"/>
    <att name="selected" value="0" type="boolean"/>
  </node>
  <node id="13415" label="Sulfolobus solfataricus">
    <att name="shared name" value="Sulfolobus solfataricus" type="string"/>
    <att name="name" value="Sulfolobus solfataricus" type="string"/>
    <att name="selected" value="0" type="boolean"/>
  </node>
  <node id="13401" label="Leptotrichia hofstadii">
    <att name="shared name" value="Leptotrichia hofstadii" type="string"/>
    <att name="name" value="Leptotrichia hofstadii" type="string"/>
    <att name="selected" value="0" type="boolean"/>
  </node>
  <node id="13399" label="Leptotrichia goodfellowii">
    <att name="shared name" value="Leptotrichia goodfellowii" type="string"/>
    <att name="name" value="Leptotrichia goodfellowii" type="string"/>
    <att name="selected" value="0" type="boolean"/>
  </node>
  <node id="13397" label="Leptotrichia buccalis">
    <att name="shared name" value="Leptotrichia buccalis" type="string"/>
    <att name="name" value="Leptotrichia buccalis" type="string"/>
    <att name="selected" value="0" type="boolean"/>
  </node>
  <node id="13393" label="Flavobacterium johnsoniae">
    <att name="shared name" value="Flavobacterium johnsoniae" type="string"/>
    <att name="name" value="Flavobacterium johnsoniae" type="string"/>
    <att name="selected" value="0" type="boolean"/>
  </node>
  <node id="13387" label="Collinsella stercoris">
    <att name="shared name" value="Collinsella stercoris" type="string"/>
    <att name="name" value="Collinsella stercoris" type="string"/>
    <att name="selected" value="0" type="boolean"/>
  </node>
  <node id="13385" label="Collinsella intestinalis">
    <att name="shared name" value="Collinsella intestinalis" type="string"/>
    <att name="name" value="Collinsella intestinalis" type="string"/>
    <att name="selected" value="0" type="boolean"/>
  </node>
  <node id="13383" label="Collinsella aerofaciens (Eubacterium aerofaciens)">
    <att name="shared name" value="Collinsella aerofaciens (Eubacterium aerofaciens)" type="string"/>
    <att name="name" value="Collinsella aerofaciens (Eubacterium aerofaciens)" type="string"/>
    <att name="selected" value="0" type="boolean"/>
  </node>
  <node id="13367" label="Aeromonas salmonicida">
    <att name="shared name" value="Aeromonas salmonicida" type="string"/>
    <att name="name" value="Aeromonas salmonicida" type="string"/>
    <att name="selected" value="0" type="boolean"/>
  </node>
  <node id="13364" label="Actinobacillus succinogenes">
    <att name="shared name" value="Actinobacillus succinogenes" type="string"/>
    <att name="name" value="Actinobacillus succinogenes" type="string"/>
    <att name="selected" value="0" type="boolean"/>
  </node>
  <node id="13362" label="Cellobiose">
    <att name="shared name" value="Cellobiose" type="string"/>
    <att name="name" value="Cellobiose" type="string"/>
    <att name="selected" value="0" type="boolean"/>
  </node>
  <node id="13359" label="Methanothermobacter thermautotrophicus">
    <att name="shared name" value="Methanothermobacter thermautotrophicus" type="string"/>
    <att name="name" value="Methanothermobacter thermautotrophicus" type="string"/>
    <att name="selected" value="0" type="boolean"/>
  </node>
  <node id="13357" label="Methanothermobacter marburgensis">
    <att name="shared name" value="Methanothermobacter marburgensis" type="string"/>
    <att name="name" value="Methanothermobacter marburgensis" type="string"/>
    <att name="selected" value="0" type="boolean"/>
  </node>
  <node id="13350" label="Carbon monoxide (CO)">
    <att name="shared name" value="Carbon monoxide (CO)" type="string"/>
    <att name="name" value="Carbon monoxide (CO)" type="string"/>
    <att name="selected" value="0" type="boolean"/>
  </node>
  <node id="13345" label="Caproate (Hexanoate)">
    <att name="shared name" value="Caproate (Hexanoate)" type="string"/>
    <att name="name" value="Caproate (Hexanoate)" type="string"/>
    <att name="selected" value="0" type="boolean"/>
  </node>
  <node id="13340" label="Campylobacter jejuni">
    <att name="shared name" value="Campylobacter jejuni" type="string"/>
    <att name="name" value="Campylobacter jejuni" type="string"/>
    <att name="selected" value="0" type="boolean"/>
  </node>
  <node id="13339" label="Cadaverine">
    <att name="shared name" value="Cadaverine" type="string"/>
    <att name="name" value="Cadaverine" type="string"/>
    <att name="selected" value="0" type="boolean"/>
  </node>
  <node id="13337" label="Ca2+ (Calcium)">
    <att name="shared name" value="Ca2+ (Calcium)" type="string"/>
    <att name="name" value="Ca2+ (Calcium)" type="string"/>
    <att name="selected" value="0" type="boolean"/>
  </node>
  <node id="13326" label="Peptoniphilus lacrimalis">
    <att name="shared name" value="Peptoniphilus lacrimalis" type="string"/>
    <att name="name" value="Peptoniphilus lacrimalis" type="string"/>
    <att name="selected" value="0" type="boolean"/>
  </node>
  <node id="13324" label="Peptoniphilus harei">
    <att name="shared name" value="Peptoniphilus harei" type="string"/>
    <att name="name" value="Peptoniphilus harei" type="string"/>
    <att name="selected" value="0" type="boolean"/>
  </node>
  <node id="13317" label="Fusobacterium varium">
    <att name="shared name" value="Fusobacterium varium" type="string"/>
    <att name="name" value="Fusobacterium varium" type="string"/>
    <att name="selected" value="0" type="boolean"/>
  </node>
  <node id="13315" label="Fusobacterium ulcerans">
    <att name="shared name" value="Fusobacterium ulcerans" type="string"/>
    <att name="name" value="Fusobacterium ulcerans" type="string"/>
    <att name="selected" value="0" type="boolean"/>
  </node>
  <node id="13313" label="Fusobacterium periodonticum">
    <att name="shared name" value="Fusobacterium periodonticum" type="string"/>
    <att name="name" value="Fusobacterium periodonticum" type="string"/>
    <att name="selected" value="0" type="boolean"/>
  </node>
  <node id="13310" label="Fusobacterium mortiferum">
    <att name="shared name" value="Fusobacterium mortiferum" type="string"/>
    <att name="name" value="Fusobacterium mortiferum" type="string"/>
    <att name="selected" value="0" type="boolean"/>
  </node>
  <node id="13308" label="Fusobacterium gonidiaformans">
    <att name="shared name" value="Fusobacterium gonidiaformans" type="string"/>
    <att name="name" value="Fusobacterium gonidiaformans" type="string"/>
    <att name="selected" value="0" type="boolean"/>
  </node>
  <node id="13285" label="Desulfarculus baarsii">
    <att name="shared name" value="Desulfarculus baarsii" type="string"/>
    <att name="name" value="Desulfarculus baarsii" type="string"/>
    <att name="selected" value="0" type="boolean"/>
  </node>
  <node id="13222" label="Anaerococcus vaginalis">
    <att name="shared name" value="Anaerococcus vaginalis" type="string"/>
    <att name="name" value="Anaerococcus vaginalis" type="string"/>
    <att name="selected" value="0" type="boolean"/>
  </node>
  <node id="13220" label="Anaerococcus tetradius">
    <att name="shared name" value="Anaerococcus tetradius" type="string"/>
    <att name="name" value="Anaerococcus tetradius" type="string"/>
    <att name="selected" value="0" type="boolean"/>
  </node>
  <node id="13218" label="Anaerococcus prevotii">
    <att name="shared name" value="Anaerococcus prevotii" type="string"/>
    <att name="name" value="Anaerococcus prevotii" type="string"/>
    <att name="selected" value="0" type="boolean"/>
  </node>
  <node id="13216" label="Anaerococcus lactolyticus">
    <att name="shared name" value="Anaerococcus lactolyticus" type="string"/>
    <att name="name" value="Anaerococcus lactolyticus" type="string"/>
    <att name="selected" value="0" type="boolean"/>
  </node>
  <node id="13214" label="Anaerococcus hydrogenalis">
    <att name="shared name" value="Anaerococcus hydrogenalis" type="string"/>
    <att name="name" value="Anaerococcus hydrogenalis" type="string"/>
    <att name="selected" value="0" type="boolean"/>
  </node>
  <node id="13212" label="Butyrate">
    <att name="shared name" value="Butyrate" type="string"/>
    <att name="name" value="Butyrate" type="string"/>
    <att name="selected" value="0" type="boolean"/>
  </node>
  <node id="13208" label="Butylamine">
    <att name="shared name" value="Butylamine" type="string"/>
    <att name="name" value="Butylamine" type="string"/>
    <att name="selected" value="0" type="boolean"/>
  </node>
  <node id="13194" label="Butanol">
    <att name="shared name" value="Butanol" type="string"/>
    <att name="name" value="Butanol" type="string"/>
    <att name="selected" value="0" type="boolean"/>
  </node>
  <node id="13187" label="Rhodospirillum rubrum">
    <att name="shared name" value="Rhodospirillum rubrum" type="string"/>
    <att name="name" value="Rhodospirillum rubrum" type="string"/>
    <att name="selected" value="0" type="boolean"/>
  </node>
  <node id="13185" label="Rhodobacter capsulatus">
    <att name="shared name" value="Rhodobacter capsulatus" type="string"/>
    <att name="name" value="Rhodobacter capsulatus" type="string"/>
    <att name="selected" value="0" type="boolean"/>
  </node>
  <node id="13183" label="Rhizobium leguminosarum">
    <att name="shared name" value="Rhizobium leguminosarum" type="string"/>
    <att name="name" value="Rhizobium leguminosarum" type="string"/>
    <att name="selected" value="0" type="boolean"/>
  </node>
  <node id="13181" label="Paenibacillus polymyxa">
    <att name="shared name" value="Paenibacillus polymyxa" type="string"/>
    <att name="name" value="Paenibacillus polymyxa" type="string"/>
    <att name="selected" value="0" type="boolean"/>
  </node>
  <node id="13179" label="Paenibacillus larvae">
    <att name="shared name" value="Paenibacillus larvae" type="string"/>
    <att name="name" value="Paenibacillus larvae" type="string"/>
    <att name="selected" value="0" type="boolean"/>
  </node>
  <node id="13177" label="Listeria monocytogenes">
    <att name="shared name" value="Listeria monocytogenes" type="string"/>
    <att name="name" value="Listeria monocytogenes" type="string"/>
    <att name="selected" value="0" type="boolean"/>
  </node>
  <node id="13175" label="Leuconostoc mesenteroides">
    <att name="shared name" value="Leuconostoc mesenteroides" type="string"/>
    <att name="name" value="Leuconostoc mesenteroides" type="string"/>
    <att name="selected" value="0" type="boolean"/>
  </node>
  <node id="13161" label="Brucella melitensis">
    <att name="shared name" value="Brucella melitensis" type="string"/>
    <att name="name" value="Brucella melitensis" type="string"/>
    <att name="selected" value="0" type="boolean"/>
  </node>
  <node id="13159" label="Brucella abortus">
    <att name="shared name" value="Brucella abortus" type="string"/>
    <att name="name" value="Brucella abortus" type="string"/>
    <att name="selected" value="0" type="boolean"/>
  </node>
  <node id="13157" label="Brevibacillus brevis">
    <att name="shared name" value="Brevibacillus brevis" type="string"/>
    <att name="name" value="Brevibacillus brevis" type="string"/>
    <att name="selected" value="0" type="boolean"/>
  </node>
  <node id="13152" label="Baumannia cicadellinicola">
    <att name="shared name" value="Baumannia cicadellinicola" type="string"/>
    <att name="name" value="Baumannia cicadellinicola" type="string"/>
    <att name="selected" value="0" type="boolean"/>
  </node>
  <node id="13150" label="Biotin (Vitamin B7)">
    <att name="shared name" value="Biotin (Vitamin B7)" type="string"/>
    <att name="name" value="Biotin (Vitamin B7)" type="string"/>
    <att name="selected" value="0" type="boolean"/>
  </node>
  <node id="13143" label="Bicarbonate (HCO3-, H2CO3, Carbonic acid, Carbonate)">
    <att name="shared name" value="Bicarbonate (HCO3-, H2CO3, Carbonic acid, Carbonate)" type="string"/>
    <att name="name" value="Bicarbonate (HCO3-, H2CO3, Carbonic acid, Carbonate)" type="string"/>
    <att name="selected" value="0" type="boolean"/>
  </node>
  <node id="13137" label="Betaine (Glycine betaine)">
    <att name="shared name" value="Betaine (Glycine betaine)" type="string"/>
    <att name="name" value="Betaine (Glycine betaine)" type="string"/>
    <att name="selected" value="0" type="boolean"/>
  </node>
  <node id="13134" label="Brucella suis">
    <att name="shared name" value="Brucella suis" type="string"/>
    <att name="name" value="Brucella suis" type="string"/>
    <att name="selected" value="0" type="boolean"/>
  </node>
  <node id="13133" label="beta-alanine (3-Aminopropionate)">
    <att name="shared name" value="beta-alanine (3-Aminopropionate)" type="string"/>
    <att name="name" value="beta-alanine (3-Aminopropionate)" type="string"/>
    <att name="selected" value="0" type="boolean"/>
  </node>
  <node id="13131" label="Benzyl alcohol">
    <att name="shared name" value="Benzyl alcohol" type="string"/>
    <att name="name" value="Benzyl alcohol" type="string"/>
    <att name="selected" value="0" type="boolean"/>
  </node>
  <node id="13127" label="Methylobacterium nodulans">
    <att name="shared name" value="Methylobacterium nodulans" type="string"/>
    <att name="name" value="Methylobacterium nodulans" type="string"/>
    <att name="selected" value="0" type="boolean"/>
  </node>
  <node id="13124" label="Benzoate">
    <att name="shared name" value="Benzoate" type="string"/>
    <att name="name" value="Benzoate" type="string"/>
    <att name="selected" value="0" type="boolean"/>
  </node>
  <node id="13122" label="Benzaldehyde">
    <att name="shared name" value="Benzaldehyde" type="string"/>
    <att name="name" value="Benzaldehyde" type="string"/>
    <att name="selected" value="0" type="boolean"/>
  </node>
  <node id="13120" label="Ketogulonicigenium vulgare">
    <att name="shared name" value="Ketogulonicigenium vulgare" type="string"/>
    <att name="name" value="Ketogulonicigenium vulgare" type="string"/>
    <att name="selected" value="0" type="boolean"/>
  </node>
  <node id="13118" label="Gluconobacter oxydans">
    <att name="shared name" value="Gluconobacter oxydans" type="string"/>
    <att name="name" value="Gluconobacter oxydans" type="string"/>
    <att name="selected" value="0" type="boolean"/>
  </node>
  <node id="13116" label="Ascorbic acid (Vitamin C, L-Ascorbate, Ascorbate)">
    <att name="shared name" value="Ascorbic acid (Vitamin C, L-Ascorbate, Ascorbate)" type="string"/>
    <att name="name" value="Ascorbic acid (Vitamin C, L-Ascorbate, Ascorbate)" type="string"/>
    <att name="selected" value="0" type="boolean"/>
  </node>
  <node id="13114" label="Arachidate (Arachidic acid)">
    <att name="shared name" value="Arachidate (Arachidic acid)" type="string"/>
    <att name="name" value="Arachidate (Arachidic acid)" type="string"/>
    <att name="selected" value="0" type="boolean"/>
  </node>
  <node id="13109" label="Arabinogalactan">
    <att name="shared name" value="Arabinogalactan" type="string"/>
    <att name="name" value="Arabinogalactan" type="string"/>
    <att name="selected" value="0" type="boolean"/>
  </node>
  <node id="13107" label="Anthranilate (o-amino-benzoic acid)">
    <att name="shared name" value="Anthranilate (o-amino-benzoic acid)" type="string"/>
    <att name="name" value="Anthranilate (o-amino-benzoic acid)" type="string"/>
    <att name="selected" value="0" type="boolean"/>
  </node>
  <node id="13105" label="alpha-Tocopherol (Vitamin E, alpha-Tocotrienol)">
    <att name="shared name" value="alpha-Tocopherol (Vitamin E, alpha-Tocotrienol)" type="string"/>
    <att name="name" value="alpha-Tocopherol (Vitamin E, alpha-Tocotrienol)" type="string"/>
    <att name="selected" value="0" type="boolean"/>
  </node>
  <node id="13102" label="alpha-Linolenic acid (Omega-3 fatty acid)">
    <att name="shared name" value="alpha-Linolenic acid (Omega-3 fatty acid)" type="string"/>
    <att name="name" value="alpha-Linolenic acid (Omega-3 fatty acid)" type="string"/>
    <att name="selected" value="0" type="boolean"/>
  </node>
  <node id="13100" label="Aeromicrobium marinum">
    <att name="shared name" value="Aeromicrobium marinum" type="string"/>
    <att name="name" value="Aeromicrobium marinum" type="string"/>
    <att name="selected" value="0" type="boolean"/>
  </node>
  <node id="13099" label="alpha-ketoglutarate (2-oxoglutarate)">
    <att name="shared name" value="alpha-ketoglutarate (2-oxoglutarate)" type="string"/>
    <att name="name" value="alpha-ketoglutarate (2-oxoglutarate)" type="string"/>
    <att name="selected" value="0" type="boolean"/>
  </node>
  <node id="13097" label="Alginate">
    <att name="shared name" value="Alginate" type="string"/>
    <att name="name" value="Alginate" type="string"/>
    <att name="selected" value="0" type="boolean"/>
  </node>
  <node id="13095" label="Acidovorax delafieldii">
    <att name="shared name" value="Acidovorax delafieldii" type="string"/>
    <att name="name" value="Acidovorax delafieldii" type="string"/>
    <att name="selected" value="0" type="boolean"/>
  </node>
  <node id="13093" label="Acidovorax avenae">
    <att name="shared name" value="Acidovorax avenae" type="string"/>
    <att name="name" value="Acidovorax avenae" type="string"/>
    <att name="selected" value="0" type="boolean"/>
  </node>
  <node id="13092" label="Adipate">
    <att name="shared name" value="Adipate" type="string"/>
    <att name="name" value="Adipate" type="string"/>
    <att name="selected" value="0" type="boolean"/>
  </node>
  <node id="13090" label="Streptomyces griseus">
    <att name="shared name" value="Streptomyces griseus" type="string"/>
    <att name="name" value="Streptomyces griseus" type="string"/>
    <att name="selected" value="0" type="boolean"/>
  </node>
  <node id="13088" label="Staphylococcus aureus">
    <att name="shared name" value="Staphylococcus aureus" type="string"/>
    <att name="name" value="Staphylococcus aureus" type="string"/>
    <att name="selected" value="0" type="boolean"/>
  </node>
  <node id="13086" label="Shigella sonnei">
    <att name="shared name" value="Shigella sonnei" type="string"/>
    <att name="name" value="Shigella sonnei" type="string"/>
    <att name="selected" value="1" type="boolean"/>
  </node>
  <node id="13084" label="Shigella flexneri">
    <att name="shared name" value="Shigella flexneri" type="string"/>
    <att name="name" value="Shigella flexneri" type="string"/>
    <att name="selected" value="0" type="boolean"/>
  </node>
  <node id="13079" label="Proteus mirabilis">
    <att name="shared name" value="Proteus mirabilis" type="string"/>
    <att name="name" value="Proteus mirabilis" type="string"/>
    <att name="selected" value="0" type="boolean"/>
  </node>
  <node id="13075" label="Porphyromonas gingivalis">
    <att name="shared name" value="Porphyromonas gingivalis" type="string"/>
    <att name="name" value="Porphyromonas gingivalis" type="string"/>
    <att name="selected" value="0" type="boolean"/>
  </node>
  <node id="13073" label="Parabacteroides distasonis">
    <att name="shared name" value="Parabacteroides distasonis" type="string"/>
    <att name="name" value="Parabacteroides distasonis" type="string"/>
    <att name="selected" value="0" type="boolean"/>
  </node>
  <node id="13071" label="Mycobacterium smegmatis">
    <att name="shared name" value="Mycobacterium smegmatis" type="string"/>
    <att name="name" value="Mycobacterium smegmatis" type="string"/>
    <att name="selected" value="0" type="boolean"/>
  </node>
  <node id="13069" label="Mycobacterium leprae">
    <att name="shared name" value="Mycobacterium leprae" type="string"/>
    <att name="name" value="Mycobacterium leprae" type="string"/>
    <att name="selected" value="0" type="boolean"/>
  </node>
  <node id="13067" label="Mesorhizobium loti">
    <att name="shared name" value="Mesorhizobium loti" type="string"/>
    <att name="name" value="Mesorhizobium loti" type="string"/>
    <att name="selected" value="0" type="boolean"/>
  </node>
  <node id="13065" label="Listeria innocua">
    <att name="shared name" value="Listeria innocua" type="string"/>
    <att name="name" value="Listeria innocua" type="string"/>
    <att name="selected" value="0" type="boolean"/>
  </node>
  <node id="13059" label="Deinococcus radiodurans">
    <att name="shared name" value="Deinococcus radiodurans" type="string"/>
    <att name="name" value="Deinococcus radiodurans" type="string"/>
    <att name="selected" value="0" type="boolean"/>
  </node>
  <node id="13057" label="Corynebacterium diphtheriae">
    <att name="shared name" value="Corynebacterium diphtheriae" type="string"/>
    <att name="name" value="Corynebacterium diphtheriae" type="string"/>
    <att name="selected" value="0" type="boolean"/>
  </node>
  <node id="13046" label="Bacillus megaterium">
    <att name="shared name" value="Bacillus megaterium" type="string"/>
    <att name="name" value="Bacillus megaterium" type="string"/>
    <att name="selected" value="0" type="boolean"/>
  </node>
  <node id="13045" label="Adenosylcobalamin (Vitamin B12, Cobamide coenzyme, Cob[II]alamin, Vitamin B12r, Cob[I]alamin, Vitamin B12s, Aquacobalamin, Cobalamin [III])">
    <att name="shared name" value="Adenosylcobalamin (Vitamin B12, Cobamide coenzyme, Cob[II]alamin, Vitamin B12r, Cob[I]alamin, Vitamin B12s, Aquacobalamin, Cobalamin [III])" type="string"/>
    <att name="name" value="Adenosylcobalamin (Vitamin B12, Cobamide coenzyme, Cob[II]alamin, Vitamin B12r, Cob[I]alamin, Vitamin B12s, Aquacobalamin, Cobalamin [III])" type="string"/>
    <att name="selected" value="0" type="boolean"/>
  </node>
  <node id="13043" label="Adenosine">
    <att name="shared name" value="Adenosine" type="string"/>
    <att name="name" value="Adenosine" type="string"/>
    <att name="selected" value="0" type="boolean"/>
  </node>
  <node id="13041" label="Adenine">
    <att name="shared name" value="Adenine" type="string"/>
    <att name="name" value="Adenine" type="string"/>
    <att name="selected" value="0" type="boolean"/>
  </node>
  <node id="13007" label="Acetone">
    <att name="shared name" value="Acetone" type="string"/>
    <att name="name" value="Acetone" type="string"/>
    <att name="selected" value="0" type="boolean"/>
  </node>
  <node id="13003" label="Acetoin (3-hydroxybutanone, acetyl methyl carbinol, [R]-Acetoin)">
    <att name="shared name" value="Acetoin (3-hydroxybutanone, acetyl methyl carbinol, [R]-Acetoin)" type="string"/>
    <att name="name" value="Acetoin (3-hydroxybutanone, acetyl methyl carbinol, [R]-Acetoin)" type="string"/>
    <att name="selected" value="0" type="boolean"/>
  </node>
  <node id="13001" label="Xanthomonas campestris">
    <att name="shared name" value="Xanthomonas campestris" type="string"/>
    <att name="name" value="Xanthomonas campestris" type="string"/>
    <att name="selected" value="0" type="boolean"/>
  </node>
  <node id="12999" label="Wolinella succinogenes">
    <att name="shared name" value="Wolinella succinogenes" type="string"/>
    <att name="name" value="Wolinella succinogenes" type="string"/>
    <att name="selected" value="0" type="boolean"/>
  </node>
  <node id="12997" label="Veillonella parvula">
    <att name="shared name" value="Veillonella parvula" type="string"/>
    <att name="name" value="Veillonella parvula" type="string"/>
    <att name="selected" value="0" type="boolean"/>
  </node>
  <node id="12995" label="Veillonella dispar">
    <att name="shared name" value="Veillonella dispar" type="string"/>
    <att name="name" value="Veillonella dispar" type="string"/>
    <att name="selected" value="0" type="boolean"/>
  </node>
  <node id="12993" label="Veillonella atypica">
    <att name="shared name" value="Veillonella atypica" type="string"/>
    <att name="name" value="Veillonella atypica" type="string"/>
    <att name="selected" value="0" type="boolean"/>
  </node>
  <node id="12991" label="Thermotoga maritima">
    <att name="shared name" value="Thermotoga maritima" type="string"/>
    <att name="name" value="Thermotoga maritima" type="string"/>
    <att name="selected" value="0" type="boolean"/>
  </node>
  <node id="12984" label="Subdoligranulum variabile">
    <att name="shared name" value="Subdoligranulum variabile" type="string"/>
    <att name="name" value="Subdoligranulum variabile" type="string"/>
    <att name="selected" value="0" type="boolean"/>
  </node>
  <node id="12982" label="Streptococcus vestibularis">
    <att name="shared name" value="Streptococcus vestibularis" type="string"/>
    <att name="name" value="Streptococcus vestibularis" type="string"/>
    <att name="selected" value="0" type="boolean"/>
  </node>
  <node id="12980" label="Streptococcus uberis">
    <att name="shared name" value="Streptococcus uberis" type="string"/>
    <att name="name" value="Streptococcus uberis" type="string"/>
    <att name="selected" value="0" type="boolean"/>
  </node>
  <node id="12978" label="Streptococcus thermophilus">
    <att name="shared name" value="Streptococcus thermophilus" type="string"/>
    <att name="name" value="Streptococcus thermophilus" type="string"/>
    <att name="selected" value="0" type="boolean"/>
  </node>
  <node id="12976" label="Streptococcus suis">
    <att name="shared name" value="Streptococcus suis" type="string"/>
    <att name="name" value="Streptococcus suis" type="string"/>
    <att name="selected" value="0" type="boolean"/>
  </node>
  <node id="12974" label="Streptococcus sanguinis">
    <att name="shared name" value="Streptococcus sanguinis" type="string"/>
    <att name="name" value="Streptococcus sanguinis" type="string"/>
    <att name="selected" value="0" type="boolean"/>
  </node>
  <node id="12972" label="Streptococcus salivarius">
    <att name="shared name" value="Streptococcus salivarius" type="string"/>
    <att name="name" value="Streptococcus salivarius" type="string"/>
    <att name="selected" value="0" type="boolean"/>
  </node>
  <node id="12970" label="Streptococcus pyogenes">
    <att name="shared name" value="Streptococcus pyogenes" type="string"/>
    <att name="name" value="Streptococcus pyogenes" type="string"/>
    <att name="selected" value="0" type="boolean"/>
  </node>
  <node id="12968" label="Streptococcus pseudoporcinus">
    <att name="shared name" value="Streptococcus pseudoporcinus" type="string"/>
    <att name="name" value="Streptococcus pseudoporcinus" type="string"/>
    <att name="selected" value="0" type="boolean"/>
  </node>
  <node id="12966" label="Streptococcus pneumoniae">
    <att name="shared name" value="Streptococcus pneumoniae" type="string"/>
    <att name="name" value="Streptococcus pneumoniae" type="string"/>
    <att name="selected" value="0" type="boolean"/>
  </node>
  <node id="12964" label="Streptococcus peroris">
    <att name="shared name" value="Streptococcus peroris" type="string"/>
    <att name="name" value="Streptococcus peroris" type="string"/>
    <att name="selected" value="0" type="boolean"/>
  </node>
  <node id="12962" label="Streptococcus parasanguinis">
    <att name="shared name" value="Streptococcus parasanguinis" type="string"/>
    <att name="name" value="Streptococcus parasanguinis" type="string"/>
    <att name="selected" value="0" type="boolean"/>
  </node>
  <node id="12960" label="Streptococcus oralis">
    <att name="shared name" value="Streptococcus oralis" type="string"/>
    <att name="name" value="Streptococcus oralis" type="string"/>
    <att name="selected" value="0" type="boolean"/>
  </node>
  <node id="12958" label="Streptococcus mutans">
    <att name="shared name" value="Streptococcus mutans" type="string"/>
    <att name="name" value="Streptococcus mutans" type="string"/>
    <att name="selected" value="0" type="boolean"/>
  </node>
  <node id="12956" label="Streptococcus mitis">
    <att name="shared name" value="Streptococcus mitis" type="string"/>
    <att name="name" value="Streptococcus mitis" type="string"/>
    <att name="selected" value="0" type="boolean"/>
  </node>
  <node id="12954" label="Streptococcus infantis">
    <att name="shared name" value="Streptococcus infantis" type="string"/>
    <att name="name" value="Streptococcus infantis" type="string"/>
    <att name="selected" value="0" type="boolean"/>
  </node>
  <node id="12952" label="Streptococcus infantarius">
    <att name="shared name" value="Streptococcus infantarius" type="string"/>
    <att name="name" value="Streptococcus infantarius" type="string"/>
    <att name="selected" value="0" type="boolean"/>
  </node>
  <node id="12950" label="Streptococcus gordonii">
    <att name="shared name" value="Streptococcus gordonii" type="string"/>
    <att name="name" value="Streptococcus gordonii" type="string"/>
    <att name="selected" value="0" type="boolean"/>
  </node>
  <node id="12948" label="Streptococcus gallolyticus">
    <att name="shared name" value="Streptococcus gallolyticus" type="string"/>
    <att name="name" value="Streptococcus gallolyticus" type="string"/>
    <att name="selected" value="0" type="boolean"/>
  </node>
  <node id="12946" label="Streptococcus equi">
    <att name="shared name" value="Streptococcus equi" type="string"/>
    <att name="name" value="Streptococcus equi" type="string"/>
    <att name="selected" value="0" type="boolean"/>
  </node>
  <node id="12944" label="Streptococcus dysgalactiae">
    <att name="shared name" value="Streptococcus dysgalactiae" type="string"/>
    <att name="name" value="Streptococcus dysgalactiae" type="string"/>
    <att name="selected" value="0" type="boolean"/>
  </node>
  <node id="12942" label="Streptococcus downei">
    <att name="shared name" value="Streptococcus downei" type="string"/>
    <att name="name" value="Streptococcus downei" type="string"/>
    <att name="selected" value="0" type="boolean"/>
  </node>
  <node id="12940" label="Streptococcus cristatus">
    <att name="shared name" value="Streptococcus cristatus" type="string"/>
    <att name="name" value="Streptococcus cristatus" type="string"/>
    <att name="selected" value="0" type="boolean"/>
  </node>
  <node id="12938" label="Streptococcus bovis (Streptococcus equinus)">
    <att name="shared name" value="Streptococcus bovis (Streptococcus equinus)" type="string"/>
    <att name="name" value="Streptococcus bovis (Streptococcus equinus)" type="string"/>
    <att name="selected" value="0" type="boolean"/>
  </node>
  <node id="12936" label="Streptococcus australis">
    <att name="shared name" value="Streptococcus australis" type="string"/>
    <att name="name" value="Streptococcus australis" type="string"/>
    <att name="selected" value="0" type="boolean"/>
  </node>
  <node id="12934" label="Streptococcus anginosus">
    <att name="shared name" value="Streptococcus anginosus" type="string"/>
    <att name="name" value="Streptococcus anginosus" type="string"/>
    <att name="selected" value="0" type="boolean"/>
  </node>
  <node id="12932" label="Streptococcus agalactiae">
    <att name="shared name" value="Streptococcus agalactiae" type="string"/>
    <att name="name" value="Streptococcus agalactiae" type="string"/>
    <att name="selected" value="0" type="boolean"/>
  </node>
  <node id="12930" label="Shewanella putrefaciens (Pseudomonas putrefaciens)">
    <att name="shared name" value="Shewanella putrefaciens (Pseudomonas putrefaciens)" type="string"/>
    <att name="name" value="Shewanella putrefaciens (Pseudomonas putrefaciens)" type="string"/>
    <att name="selected" value="0" type="boolean"/>
  </node>
  <node id="12928" label="Selenomonas sputigena">
    <att name="shared name" value="Selenomonas sputigena" type="string"/>
    <att name="name" value="Selenomonas sputigena" type="string"/>
    <att name="selected" value="0" type="boolean"/>
  </node>
  <node id="12926" label="Selenomonas noxia">
    <att name="shared name" value="Selenomonas noxia" type="string"/>
    <att name="name" value="Selenomonas noxia" type="string"/>
    <att name="selected" value="0" type="boolean"/>
  </node>
  <node id="12924" label="Selenomonas flueggei">
    <att name="shared name" value="Selenomonas flueggei" type="string"/>
    <att name="name" value="Selenomonas flueggei" type="string"/>
    <att name="selected" value="0" type="boolean"/>
  </node>
  <node id="12922" label="Selenomonas artemidis">
    <att name="shared name" value="Selenomonas artemidis" type="string"/>
    <att name="name" value="Selenomonas artemidis" type="string"/>
    <att name="selected" value="0" type="boolean"/>
  </node>
  <node id="12920" label="Ruminococcus torques">
    <att name="shared name" value="Ruminococcus torques" type="string"/>
    <att name="name" value="Ruminococcus torques" type="string"/>
    <att name="selected" value="0" type="boolean"/>
  </node>
  <node id="12918" label="Ruminococcus obeum">
    <att name="shared name" value="Ruminococcus obeum" type="string"/>
    <att name="name" value="Ruminococcus obeum" type="string"/>
    <att name="selected" value="0" type="boolean"/>
  </node>
  <node id="12916" label="Ruminococcus gnavus">
    <att name="shared name" value="Ruminococcus gnavus" type="string"/>
    <att name="name" value="Ruminococcus gnavus" type="string"/>
    <att name="selected" value="0" type="boolean"/>
  </node>
  <node id="12914" label="Ruminococcus flavefaciens">
    <att name="shared name" value="Ruminococcus flavefaciens" type="string"/>
    <att name="name" value="Ruminococcus flavefaciens" type="string"/>
    <att name="selected" value="0" type="boolean"/>
  </node>
  <node id="12910" label="Roseburia inulinivorans">
    <att name="shared name" value="Roseburia inulinivorans" type="string"/>
    <att name="name" value="Roseburia inulinivorans" type="string"/>
    <att name="selected" value="0" type="boolean"/>
  </node>
  <node id="12908" label="Roseburia intestinalis">
    <att name="shared name" value="Roseburia intestinalis" type="string"/>
    <att name="name" value="Roseburia intestinalis" type="string"/>
    <att name="selected" value="0" type="boolean"/>
  </node>
  <node id="12906" label="Pyrococcus furiosus">
    <att name="shared name" value="Pyrococcus furiosus" type="string"/>
    <att name="name" value="Pyrococcus furiosus" type="string"/>
    <att name="selected" value="0" type="boolean"/>
  </node>
  <node id="12904" label="Pyramidobacter piscolens">
    <att name="shared name" value="Pyramidobacter piscolens" type="string"/>
    <att name="name" value="Pyramidobacter piscolens" type="string"/>
    <att name="selected" value="0" type="boolean"/>
  </node>
  <node id="12902" label="Pseudomonas mendocina">
    <att name="shared name" value="Pseudomonas mendocina" type="string"/>
    <att name="name" value="Pseudomonas mendocina" type="string"/>
    <att name="selected" value="0" type="boolean"/>
  </node>
  <node id="12900" label="Pseudoflavonifractor capillosus">
    <att name="shared name" value="Pseudoflavonifractor capillosus" type="string"/>
    <att name="name" value="Pseudoflavonifractor capillosus" type="string"/>
    <att name="selected" value="0" type="boolean"/>
  </node>
  <node id="12898" label="Propionibacterium freudenreichii (Propionibacterium shermanii)">
    <att name="shared name" value="Propionibacterium freudenreichii (Propionibacterium shermanii)" type="string"/>
    <att name="name" value="Propionibacterium freudenreichii (Propionibacterium shermanii)" type="string"/>
    <att name="selected" value="0" type="boolean"/>
  </node>
  <node id="12896" label="Propionibacterium acnes">
    <att name="shared name" value="Propionibacterium acnes" type="string"/>
    <att name="name" value="Propionibacterium acnes" type="string"/>
    <att name="selected" value="0" type="boolean"/>
  </node>
  <node id="12894" label="Prevotella veroralis">
    <att name="shared name" value="Prevotella veroralis" type="string"/>
    <att name="name" value="Prevotella veroralis" type="string"/>
    <att name="selected" value="0" type="boolean"/>
  </node>
  <node id="12892" label="Prevotella timonensis">
    <att name="shared name" value="Prevotella timonensis" type="string"/>
    <att name="name" value="Prevotella timonensis" type="string"/>
    <att name="selected" value="0" type="boolean"/>
  </node>
  <node id="12890" label="Prevotella tannerae">
    <att name="shared name" value="Prevotella tannerae" type="string"/>
    <att name="name" value="Prevotella tannerae" type="string"/>
    <att name="selected" value="0" type="boolean"/>
  </node>
  <node id="12888" label="Prevotella salivae">
    <att name="shared name" value="Prevotella salivae" type="string"/>
    <att name="name" value="Prevotella salivae" type="string"/>
    <att name="selected" value="0" type="boolean"/>
  </node>
  <node id="12885" label="Prevotella oris">
    <att name="shared name" value="Prevotella oris" type="string"/>
    <att name="name" value="Prevotella oris" type="string"/>
    <att name="selected" value="0" type="boolean"/>
  </node>
  <node id="12883" label="Prevotella oralis">
    <att name="shared name" value="Prevotella oralis" type="string"/>
    <att name="name" value="Prevotella oralis" type="string"/>
    <att name="selected" value="0" type="boolean"/>
  </node>
  <node id="12881" label="Prevotella multiformis">
    <att name="shared name" value="Prevotella multiformis" type="string"/>
    <att name="name" value="Prevotella multiformis" type="string"/>
    <att name="selected" value="0" type="boolean"/>
  </node>
  <node id="12879" label="Prevotella melaninogenica (Bacteroides melaninogenicus)">
    <att name="shared name" value="Prevotella melaninogenica (Bacteroides melaninogenicus)" type="string"/>
    <att name="name" value="Prevotella melaninogenica (Bacteroides melaninogenicus)" type="string"/>
    <att name="selected" value="0" type="boolean"/>
  </node>
  <node id="12877" label="Prevotella marshii">
    <att name="shared name" value="Prevotella marshii" type="string"/>
    <att name="name" value="Prevotella marshii" type="string"/>
    <att name="selected" value="0" type="boolean"/>
  </node>
  <node id="12875" label="Prevotella disiens">
    <att name="shared name" value="Prevotella disiens" type="string"/>
    <att name="name" value="Prevotella disiens" type="string"/>
    <att name="selected" value="0" type="boolean"/>
  </node>
  <node id="12873" label="Prevotella copri">
    <att name="shared name" value="Prevotella copri" type="string"/>
    <att name="name" value="Prevotella copri" type="string"/>
    <att name="selected" value="0" type="boolean"/>
  </node>
  <node id="12871" label="Prevotella buccalis">
    <att name="shared name" value="Prevotella buccalis" type="string"/>
    <att name="name" value="Prevotella buccalis" type="string"/>
    <att name="selected" value="0" type="boolean"/>
  </node>
  <node id="12869" label="Prevotella buccae">
    <att name="shared name" value="Prevotella buccae" type="string"/>
    <att name="name" value="Prevotella buccae" type="string"/>
    <att name="selected" value="0" type="boolean"/>
  </node>
  <node id="12867" label="Prevotella bryantii">
    <att name="shared name" value="Prevotella bryantii" type="string"/>
    <att name="name" value="Prevotella bryantii" type="string"/>
    <att name="selected" value="0" type="boolean"/>
  </node>
  <node id="12865" label="Prevotella bivia">
    <att name="shared name" value="Prevotella bivia" type="string"/>
    <att name="name" value="Prevotella bivia" type="string"/>
    <att name="selected" value="0" type="boolean"/>
  </node>
  <node id="12863" label="Prevotella bergensis">
    <att name="shared name" value="Prevotella bergensis" type="string"/>
    <att name="name" value="Prevotella bergensis" type="string"/>
    <att name="selected" value="0" type="boolean"/>
  </node>
  <node id="12861" label="Prevotella amnii">
    <att name="shared name" value="Prevotella amnii" type="string"/>
    <att name="name" value="Prevotella amnii" type="string"/>
    <att name="selected" value="0" type="boolean"/>
  </node>
  <node id="12859" label="Peptostreptococcus stomatis">
    <att name="shared name" value="Peptostreptococcus stomatis" type="string"/>
    <att name="name" value="Peptostreptococcus stomatis" type="string"/>
    <att name="selected" value="0" type="boolean"/>
  </node>
  <node id="12857" label="Peptostreptococcus anaerobius">
    <att name="shared name" value="Peptostreptococcus anaerobius" type="string"/>
    <att name="name" value="Peptostreptococcus anaerobius" type="string"/>
    <att name="selected" value="0" type="boolean"/>
  </node>
  <node id="12852" label="Parvularcula bermudensis">
    <att name="shared name" value="Parvularcula bermudensis" type="string"/>
    <att name="name" value="Parvularcula bermudensis" type="string"/>
    <att name="selected" value="0" type="boolean"/>
  </node>
  <node id="12850" label="Parabacteroides merdae">
    <att name="shared name" value="Parabacteroides merdae" type="string"/>
    <att name="name" value="Parabacteroides merdae" type="string"/>
    <att name="selected" value="0" type="boolean"/>
  </node>
  <node id="12848" label="Parabacteroides johnsonii">
    <att name="shared name" value="Parabacteroides johnsonii" type="string"/>
    <att name="name" value="Parabacteroides johnsonii" type="string"/>
    <att name="selected" value="0" type="boolean"/>
  </node>
  <node id="12846" label="Odoribacter splanchnicus">
    <att name="shared name" value="Odoribacter splanchnicus" type="string"/>
    <att name="name" value="Odoribacter splanchnicus" type="string"/>
    <att name="selected" value="0" type="boolean"/>
  </node>
  <node id="12844" label="Mycoplasma synoviae">
    <att name="shared name" value="Mycoplasma synoviae" type="string"/>
    <att name="name" value="Mycoplasma synoviae" type="string"/>
    <att name="selected" value="0" type="boolean"/>
  </node>
  <node id="12842" label="Mycoplasma pulmonis">
    <att name="shared name" value="Mycoplasma pulmonis" type="string"/>
    <att name="name" value="Mycoplasma pulmonis" type="string"/>
    <att name="selected" value="0" type="boolean"/>
  </node>
  <node id="12840" label="Mycoplasma pneumoniae">
    <att name="shared name" value="Mycoplasma pneumoniae" type="string"/>
    <att name="name" value="Mycoplasma pneumoniae" type="string"/>
    <att name="selected" value="0" type="boolean"/>
  </node>
  <node id="12838" label="Mycoplasma penetrans">
    <att name="shared name" value="Mycoplasma penetrans" type="string"/>
    <att name="name" value="Mycoplasma penetrans" type="string"/>
    <att name="selected" value="0" type="boolean"/>
  </node>
  <node id="12836" label="Mycoplasma mycoides">
    <att name="shared name" value="Mycoplasma mycoides" type="string"/>
    <att name="name" value="Mycoplasma mycoides" type="string"/>
    <att name="selected" value="0" type="boolean"/>
  </node>
  <node id="12834" label="Mycoplasma mobile">
    <att name="shared name" value="Mycoplasma mobile" type="string"/>
    <att name="name" value="Mycoplasma mobile" type="string"/>
    <att name="selected" value="0" type="boolean"/>
  </node>
  <node id="12832" label="Mycoplasma leachii">
    <att name="shared name" value="Mycoplasma leachii" type="string"/>
    <att name="name" value="Mycoplasma leachii" type="string"/>
    <att name="selected" value="0" type="boolean"/>
  </node>
  <node id="12830" label="Mycoplasma hyorhinis">
    <att name="shared name" value="Mycoplasma hyorhinis" type="string"/>
    <att name="name" value="Mycoplasma hyorhinis" type="string"/>
    <att name="selected" value="0" type="boolean"/>
  </node>
  <node id="12828" label="Mycoplasma hyopneumoniae">
    <att name="shared name" value="Mycoplasma hyopneumoniae" type="string"/>
    <att name="name" value="Mycoplasma hyopneumoniae" type="string"/>
    <att name="selected" value="0" type="boolean"/>
  </node>
  <node id="12826" label="Mycoplasma hominis">
    <att name="shared name" value="Mycoplasma hominis" type="string"/>
    <att name="name" value="Mycoplasma hominis" type="string"/>
    <att name="selected" value="0" type="boolean"/>
  </node>
  <node id="12824" label="Mycoplasma haemofelis">
    <att name="shared name" value="Mycoplasma haemofelis" type="string"/>
    <att name="name" value="Mycoplasma haemofelis" type="string"/>
    <att name="selected" value="0" type="boolean"/>
  </node>
  <node id="12822" label="Mycoplasma genitalium">
    <att name="shared name" value="Mycoplasma genitalium" type="string"/>
    <att name="name" value="Mycoplasma genitalium" type="string"/>
    <att name="selected" value="0" type="boolean"/>
  </node>
  <node id="12820" label="Mycoplasma gallisepticum">
    <att name="shared name" value="Mycoplasma gallisepticum" type="string"/>
    <att name="name" value="Mycoplasma gallisepticum" type="string"/>
    <att name="selected" value="0" type="boolean"/>
  </node>
  <node id="12818" label="Mycoplasma fermentans">
    <att name="shared name" value="Mycoplasma fermentans" type="string"/>
    <att name="name" value="Mycoplasma fermentans" type="string"/>
    <att name="selected" value="0" type="boolean"/>
  </node>
  <node id="12816" label="Mycoplasma crocodyli">
    <att name="shared name" value="Mycoplasma crocodyli" type="string"/>
    <att name="name" value="Mycoplasma crocodyli" type="string"/>
    <att name="selected" value="0" type="boolean"/>
  </node>
  <node id="12814" label="Mycoplasma conjunctivae">
    <att name="shared name" value="Mycoplasma conjunctivae" type="string"/>
    <att name="name" value="Mycoplasma conjunctivae" type="string"/>
    <att name="selected" value="0" type="boolean"/>
  </node>
  <node id="12812" label="Mycoplasma capricolum">
    <att name="shared name" value="Mycoplasma capricolum" type="string"/>
    <att name="name" value="Mycoplasma capricolum" type="string"/>
    <att name="selected" value="0" type="boolean"/>
  </node>
  <node id="12810" label="Mycoplasma bovis">
    <att name="shared name" value="Mycoplasma bovis" type="string"/>
    <att name="name" value="Mycoplasma bovis" type="string"/>
    <att name="selected" value="0" type="boolean"/>
  </node>
  <node id="12808" label="Mycoplasma arthritidis">
    <att name="shared name" value="Mycoplasma arthritidis" type="string"/>
    <att name="name" value="Mycoplasma arthritidis" type="string"/>
    <att name="selected" value="0" type="boolean"/>
  </node>
  <node id="12806" label="Mycoplasma alligatoris">
    <att name="shared name" value="Mycoplasma alligatoris" type="string"/>
    <att name="name" value="Mycoplasma alligatoris" type="string"/>
    <att name="selected" value="0" type="boolean"/>
  </node>
  <node id="12804" label="Mycoplasma agalactiae">
    <att name="shared name" value="Mycoplasma agalactiae" type="string"/>
    <att name="name" value="Mycoplasma agalactiae" type="string"/>
    <att name="selected" value="0" type="boolean"/>
  </node>
  <node id="12802" label="Moorella thermoacetica">
    <att name="shared name" value="Moorella thermoacetica" type="string"/>
    <att name="name" value="Moorella thermoacetica" type="string"/>
    <att name="selected" value="0" type="boolean"/>
  </node>
  <node id="12800" label="Methanospirillum hungatei">
    <att name="shared name" value="Methanospirillum hungatei" type="string"/>
    <att name="name" value="Methanospirillum hungatei" type="string"/>
    <att name="selected" value="0" type="boolean"/>
  </node>
  <node id="12798" label="Methanosphaerula palustris">
    <att name="shared name" value="Methanosphaerula palustris" type="string"/>
    <att name="name" value="Methanosphaerula palustris" type="string"/>
    <att name="selected" value="0" type="boolean"/>
  </node>
  <node id="12796" label="Methanosphaera stadtmanae">
    <att name="shared name" value="Methanosphaera stadtmanae" type="string"/>
    <att name="name" value="Methanosphaera stadtmanae" type="string"/>
    <att name="selected" value="0" type="boolean"/>
  </node>
  <node id="12794" label="Methanosarcina mazei">
    <att name="shared name" value="Methanosarcina mazei" type="string"/>
    <att name="name" value="Methanosarcina mazei" type="string"/>
    <att name="selected" value="0" type="boolean"/>
  </node>
  <node id="12792" label="Methanosarcina barkeri">
    <att name="shared name" value="Methanosarcina barkeri" type="string"/>
    <att name="name" value="Methanosarcina barkeri" type="string"/>
    <att name="selected" value="0" type="boolean"/>
  </node>
  <node id="12790" label="Methanosarcina acetivorans">
    <att name="shared name" value="Methanosarcina acetivorans" type="string"/>
    <att name="name" value="Methanosarcina acetivorans" type="string"/>
    <att name="selected" value="0" type="boolean"/>
  </node>
  <node id="12788" label="Methanosaeta thermophila">
    <att name="shared name" value="Methanosaeta thermophila" type="string"/>
    <att name="name" value="Methanosaeta thermophila" type="string"/>
    <att name="selected" value="0" type="boolean"/>
  </node>
  <node id="12786" label="Methanococcus maripaludis">
    <att name="shared name" value="Methanococcus maripaludis" type="string"/>
    <att name="name" value="Methanococcus maripaludis" type="string"/>
    <att name="selected" value="0" type="boolean"/>
  </node>
  <node id="12784" label="Methanobrevibacter smithii">
    <att name="shared name" value="Methanobrevibacter smithii" type="string"/>
    <att name="name" value="Methanobrevibacter smithii" type="string"/>
    <att name="selected" value="0" type="boolean"/>
  </node>
  <node id="12782" label="Methanobrevibacter ruminantium">
    <att name="shared name" value="Methanobrevibacter ruminantium" type="string"/>
    <att name="name" value="Methanobrevibacter ruminantium" type="string"/>
    <att name="selected" value="0" type="boolean"/>
  </node>
  <node id="12780" label="Megasphaera micronuciformis">
    <att name="shared name" value="Megasphaera micronuciformis" type="string"/>
    <att name="name" value="Megasphaera micronuciformis" type="string"/>
    <att name="selected" value="0" type="boolean"/>
  </node>
  <node id="12778" label="Megamonas hypermegale">
    <att name="shared name" value="Megamonas hypermegale" type="string"/>
    <att name="name" value="Megamonas hypermegale" type="string"/>
    <att name="selected" value="0" type="boolean"/>
  </node>
  <node id="12776" label="Marvinbryantia formatexigens">
    <att name="shared name" value="Marvinbryantia formatexigens" type="string"/>
    <att name="name" value="Marvinbryantia formatexigens" type="string"/>
    <att name="selected" value="0" type="boolean"/>
  </node>
  <node id="12774" label="Lactococcus lactis">
    <att name="shared name" value="Lactococcus lactis" type="string"/>
    <att name="name" value="Lactococcus lactis" type="string"/>
    <att name="selected" value="0" type="boolean"/>
  </node>
  <node id="12772" label="Lactobacillus vaginalis">
    <att name="shared name" value="Lactobacillus vaginalis" type="string"/>
    <att name="name" value="Lactobacillus vaginalis" type="string"/>
    <att name="selected" value="0" type="boolean"/>
  </node>
  <node id="12770" label="Lactobacillus ultunensis">
    <att name="shared name" value="Lactobacillus ultunensis" type="string"/>
    <att name="name" value="Lactobacillus ultunensis" type="string"/>
    <att name="selected" value="0" type="boolean"/>
  </node>
  <node id="12768" label="Lactobacillus salivarius">
    <att name="shared name" value="Lactobacillus salivarius" type="string"/>
    <att name="name" value="Lactobacillus salivarius" type="string"/>
    <att name="selected" value="0" type="boolean"/>
  </node>
  <node id="12766" label="Lactobacillus sakei">
    <att name="shared name" value="Lactobacillus sakei" type="string"/>
    <att name="name" value="Lactobacillus sakei" type="string"/>
    <att name="selected" value="0" type="boolean"/>
  </node>
  <node id="12764" label="Lactobacillus ruminis">
    <att name="shared name" value="Lactobacillus ruminis" type="string"/>
    <att name="name" value="Lactobacillus ruminis" type="string"/>
    <att name="selected" value="0" type="boolean"/>
  </node>
  <node id="12761" label="Lactobacillus reuteri">
    <att name="shared name" value="Lactobacillus reuteri" type="string"/>
    <att name="name" value="Lactobacillus reuteri" type="string"/>
    <att name="selected" value="0" type="boolean"/>
  </node>
  <node id="12758" label="Lactobacillus paracasei">
    <att name="shared name" value="Lactobacillus paracasei" type="string"/>
    <att name="name" value="Lactobacillus paracasei" type="string"/>
    <att name="selected" value="0" type="boolean"/>
  </node>
  <node id="12756" label="Lactobacillus oris">
    <att name="shared name" value="Lactobacillus oris" type="string"/>
    <att name="name" value="Lactobacillus oris" type="string"/>
    <att name="selected" value="0" type="boolean"/>
  </node>
  <node id="12754" label="Lactobacillus johnsonii">
    <att name="shared name" value="Lactobacillus johnsonii" type="string"/>
    <att name="name" value="Lactobacillus johnsonii" type="string"/>
    <att name="selected" value="0" type="boolean"/>
  </node>
  <node id="12752" label="Lactobacillus jensenii">
    <att name="shared name" value="Lactobacillus jensenii" type="string"/>
    <att name="name" value="Lactobacillus jensenii" type="string"/>
    <att name="selected" value="0" type="boolean"/>
  </node>
  <node id="12750" label="Lactobacillus iners">
    <att name="shared name" value="Lactobacillus iners" type="string"/>
    <att name="name" value="Lactobacillus iners" type="string"/>
    <att name="selected" value="0" type="boolean"/>
  </node>
  <node id="12748" label="Lactobacillus hilgardii">
    <att name="shared name" value="Lactobacillus hilgardii" type="string"/>
    <att name="name" value="Lactobacillus hilgardii" type="string"/>
    <att name="selected" value="0" type="boolean"/>
  </node>
  <node id="12746" label="Lactobacillus helveticus">
    <att name="shared name" value="Lactobacillus helveticus" type="string"/>
    <att name="name" value="Lactobacillus helveticus" type="string"/>
    <att name="selected" value="0" type="boolean"/>
  </node>
  <node id="12744" label="Lactobacillus gasseri">
    <att name="shared name" value="Lactobacillus gasseri" type="string"/>
    <att name="name" value="Lactobacillus gasseri" type="string"/>
    <att name="selected" value="0" type="boolean"/>
  </node>
  <node id="12742" label="Lactobacillus fermentum">
    <att name="shared name" value="Lactobacillus fermentum" type="string"/>
    <att name="name" value="Lactobacillus fermentum" type="string"/>
    <att name="selected" value="0" type="boolean"/>
  </node>
  <node id="12740" label="Lactobacillus delbrueckii">
    <att name="shared name" value="Lactobacillus delbrueckii" type="string"/>
    <att name="name" value="Lactobacillus delbrueckii" type="string"/>
    <att name="selected" value="0" type="boolean"/>
  </node>
  <node id="12738" label="Lactobacillus crispatus">
    <att name="shared name" value="Lactobacillus crispatus" type="string"/>
    <att name="name" value="Lactobacillus crispatus" type="string"/>
    <att name="selected" value="0" type="boolean"/>
  </node>
  <node id="12736" label="Lactobacillus coleohominis">
    <att name="shared name" value="Lactobacillus coleohominis" type="string"/>
    <att name="name" value="Lactobacillus coleohominis" type="string"/>
    <att name="selected" value="0" type="boolean"/>
  </node>
  <node id="12731" label="Lactobacillus antri">
    <att name="shared name" value="Lactobacillus antri" type="string"/>
    <att name="name" value="Lactobacillus antri" type="string"/>
    <att name="selected" value="0" type="boolean"/>
  </node>
  <node id="12729" label="Lactobacillus amylovorus">
    <att name="shared name" value="Lactobacillus amylovorus" type="string"/>
    <att name="name" value="Lactobacillus amylovorus" type="string"/>
    <att name="selected" value="0" type="boolean"/>
  </node>
  <node id="12727" label="Lactobacillus amylolyticus">
    <att name="shared name" value="Lactobacillus amylolyticus" type="string"/>
    <att name="name" value="Lactobacillus amylolyticus" type="string"/>
    <att name="selected" value="0" type="boolean"/>
  </node>
  <node id="12725" label="Lactobacillus acidophilus">
    <att name="shared name" value="Lactobacillus acidophilus" type="string"/>
    <att name="name" value="Lactobacillus acidophilus" type="string"/>
    <att name="selected" value="0" type="boolean"/>
  </node>
  <node id="12722" label="Holdemania filiformis">
    <att name="shared name" value="Holdemania filiformis" type="string"/>
    <att name="name" value="Holdemania filiformis" type="string"/>
    <att name="selected" value="0" type="boolean"/>
  </node>
  <node id="12720" label="Haloferax volcanii">
    <att name="shared name" value="Haloferax volcanii" type="string"/>
    <att name="name" value="Haloferax volcanii" type="string"/>
    <att name="selected" value="0" type="boolean"/>
  </node>
  <node id="12718" label="Haloarcula marismortui">
    <att name="shared name" value="Haloarcula marismortui" type="string"/>
    <att name="name" value="Haloarcula marismortui" type="string"/>
    <att name="selected" value="0" type="boolean"/>
  </node>
  <node id="12716" label="Geobacter uraniumreducens">
    <att name="shared name" value="Geobacter uraniumreducens" type="string"/>
    <att name="name" value="Geobacter uraniumreducens" type="string"/>
    <att name="selected" value="0" type="boolean"/>
  </node>
  <node id="12714" label="Geobacter sulfurreducens">
    <att name="shared name" value="Geobacter sulfurreducens" type="string"/>
    <att name="name" value="Geobacter sulfurreducens" type="string"/>
    <att name="selected" value="0" type="boolean"/>
  </node>
  <node id="12712" label="Geobacter metallireducens">
    <att name="shared name" value="Geobacter metallireducens" type="string"/>
    <att name="name" value="Geobacter metallireducens" type="string"/>
    <att name="selected" value="0" type="boolean"/>
  </node>
  <node id="12710" label="Geobacter lovleyi">
    <att name="shared name" value="Geobacter lovleyi" type="string"/>
    <att name="name" value="Geobacter lovleyi" type="string"/>
    <att name="selected" value="0" type="boolean"/>
  </node>
  <node id="12708" label="Geobacter bemidjiensis">
    <att name="shared name" value="Geobacter bemidjiensis" type="string"/>
    <att name="name" value="Geobacter bemidjiensis" type="string"/>
    <att name="selected" value="0" type="boolean"/>
  </node>
  <node id="12706" label="Fusobacterium nucleatum">
    <att name="shared name" value="Fusobacterium nucleatum" type="string"/>
    <att name="name" value="Fusobacterium nucleatum" type="string"/>
    <att name="selected" value="0" type="boolean"/>
  </node>
  <node id="12704" label="Finegoldia magna">
    <att name="shared name" value="Finegoldia magna" type="string"/>
    <att name="name" value="Finegoldia magna" type="string"/>
    <att name="selected" value="0" type="boolean"/>
  </node>
  <node id="12701" label="Faecalibacterium prausnitzii">
    <att name="shared name" value="Faecalibacterium prausnitzii" type="string"/>
    <att name="name" value="Faecalibacterium prausnitzii" type="string"/>
    <att name="selected" value="0" type="boolean"/>
  </node>
  <node id="12699" label="Eubacterium ventriosum">
    <att name="shared name" value="Eubacterium ventriosum" type="string"/>
    <att name="name" value="Eubacterium ventriosum" type="string"/>
    <att name="selected" value="0" type="boolean"/>
  </node>
  <node id="12697" label="Eubacterium siraeum">
    <att name="shared name" value="Eubacterium siraeum" type="string"/>
    <att name="name" value="Eubacterium siraeum" type="string"/>
    <att name="selected" value="0" type="boolean"/>
  </node>
  <node id="12695" label="Eubacterium saphenum">
    <att name="shared name" value="Eubacterium saphenum" type="string"/>
    <att name="name" value="Eubacterium saphenum" type="string"/>
    <att name="selected" value="0" type="boolean"/>
  </node>
  <node id="12693" label="Eubacterium saburreum">
    <att name="shared name" value="Eubacterium saburreum" type="string"/>
    <att name="name" value="Eubacterium saburreum" type="string"/>
    <att name="selected" value="0" type="boolean"/>
  </node>
  <node id="12691" label="Eubacterium rectale">
    <att name="shared name" value="Eubacterium rectale" type="string"/>
    <att name="name" value="Eubacterium rectale" type="string"/>
    <att name="selected" value="0" type="boolean"/>
  </node>
  <node id="12689" label="Eubacterium limosum">
    <att name="shared name" value="Eubacterium limosum" type="string"/>
    <att name="name" value="Eubacterium limosum" type="string"/>
    <att name="selected" value="0" type="boolean"/>
  </node>
  <node id="12687" label="Eubacterium hallii">
    <att name="shared name" value="Eubacterium hallii" type="string"/>
    <att name="name" value="Eubacterium hallii" type="string"/>
    <att name="selected" value="0" type="boolean"/>
  </node>
  <node id="12685" label="Eubacterium eligens">
    <att name="shared name" value="Eubacterium eligens" type="string"/>
    <att name="name" value="Eubacterium eligens" type="string"/>
    <att name="selected" value="0" type="boolean"/>
  </node>
  <node id="12683" label="Eubacterium cellulosolvens">
    <att name="shared name" value="Eubacterium cellulosolvens" type="string"/>
    <att name="name" value="Eubacterium cellulosolvens" type="string"/>
    <att name="selected" value="0" type="boolean"/>
  </node>
  <node id="12681" label="Escherichia fergusonii">
    <att name="shared name" value="Escherichia fergusonii" type="string"/>
    <att name="name" value="Escherichia fergusonii" type="string"/>
    <att name="selected" value="0" type="boolean"/>
  </node>
  <node id="12678" label="Escherichia albertii">
    <att name="shared name" value="Escherichia albertii" type="string"/>
    <att name="name" value="Escherichia albertii" type="string"/>
    <att name="selected" value="0" type="boolean"/>
  </node>
  <node id="12676" label="Enterococcus italicus">
    <att name="shared name" value="Enterococcus italicus" type="string"/>
    <att name="name" value="Enterococcus italicus" type="string"/>
    <att name="selected" value="0" type="boolean"/>
  </node>
  <node id="12674" label="Enterococcus gallinarum">
    <att name="shared name" value="Enterococcus gallinarum" type="string"/>
    <att name="name" value="Enterococcus gallinarum" type="string"/>
    <att name="selected" value="0" type="boolean"/>
  </node>
  <node id="12672" label="Enterococcus faecium (Streptococcus faecium)">
    <att name="shared name" value="Enterococcus faecium (Streptococcus faecium)" type="string"/>
    <att name="name" value="Enterococcus faecium (Streptococcus faecium)" type="string"/>
    <att name="selected" value="0" type="boolean"/>
  </node>
  <node id="12670" label="Enterococcus faecalis (Streptococcus faecalis)">
    <att name="shared name" value="Enterococcus faecalis (Streptococcus faecalis)" type="string"/>
    <att name="name" value="Enterococcus faecalis (Streptococcus faecalis)" type="string"/>
    <att name="selected" value="0" type="boolean"/>
  </node>
  <node id="12668" label="Enterococcus casseliflavus">
    <att name="shared name" value="Enterococcus casseliflavus" type="string"/>
    <att name="name" value="Enterococcus casseliflavus" type="string"/>
    <att name="selected" value="0" type="boolean"/>
  </node>
  <node id="12666" label="Dorea longicatena">
    <att name="shared name" value="Dorea longicatena" type="string"/>
    <att name="name" value="Dorea longicatena" type="string"/>
    <att name="selected" value="0" type="boolean"/>
  </node>
  <node id="12664" label="Dorea formicigenerans">
    <att name="shared name" value="Dorea formicigenerans" type="string"/>
    <att name="name" value="Dorea formicigenerans" type="string"/>
    <att name="selected" value="0" type="boolean"/>
  </node>
  <node id="12662" label="Dialister invisus">
    <att name="shared name" value="Dialister invisus" type="string"/>
    <att name="name" value="Dialister invisus" type="string"/>
    <att name="selected" value="0" type="boolean"/>
  </node>
  <node id="12660" label="Desulfuromonas acetoxidans">
    <att name="shared name" value="Desulfuromonas acetoxidans" type="string"/>
    <att name="name" value="Desulfuromonas acetoxidans" type="string"/>
    <att name="selected" value="0" type="boolean"/>
  </node>
  <node id="12658" label="Desulfovibrio vulgaris">
    <att name="shared name" value="Desulfovibrio vulgaris" type="string"/>
    <att name="name" value="Desulfovibrio vulgaris" type="string"/>
    <att name="selected" value="0" type="boolean"/>
  </node>
  <node id="12656" label="Desulfovibrio salexigens">
    <att name="shared name" value="Desulfovibrio salexigens" type="string"/>
    <att name="name" value="Desulfovibrio salexigens" type="string"/>
    <att name="selected" value="0" type="boolean"/>
  </node>
  <node id="12654" label="Desulfovibrio piger">
    <att name="shared name" value="Desulfovibrio piger" type="string"/>
    <att name="name" value="Desulfovibrio piger" type="string"/>
    <att name="selected" value="0" type="boolean"/>
  </node>
  <node id="12652" label="Desulfovibrio magneticus">
    <att name="shared name" value="Desulfovibrio magneticus" type="string"/>
    <att name="name" value="Desulfovibrio magneticus" type="string"/>
    <att name="selected" value="0" type="boolean"/>
  </node>
  <node id="12650" label="Desulfovibrio fructosovorans">
    <att name="shared name" value="Desulfovibrio fructosovorans" type="string"/>
    <att name="name" value="Desulfovibrio fructosovorans" type="string"/>
    <att name="selected" value="0" type="boolean"/>
  </node>
  <node id="12648" label="Desulfovibrio desulfuricans">
    <att name="shared name" value="Desulfovibrio desulfuricans" type="string"/>
    <att name="name" value="Desulfovibrio desulfuricans" type="string"/>
    <att name="selected" value="0" type="boolean"/>
  </node>
  <node id="12646" label="Desulfovibrio aespoeensis">
    <att name="shared name" value="Desulfovibrio aespoeensis" type="string"/>
    <att name="name" value="Desulfovibrio aespoeensis" type="string"/>
    <att name="selected" value="0" type="boolean"/>
  </node>
  <node id="12644" label="Desulfotomaculum reducens">
    <att name="shared name" value="Desulfotomaculum reducens" type="string"/>
    <att name="name" value="Desulfotomaculum reducens" type="string"/>
    <att name="selected" value="0" type="boolean"/>
  </node>
  <node id="12642" label="Desulfotomaculum nigrificans">
    <att name="shared name" value="Desulfotomaculum nigrificans" type="string"/>
    <att name="name" value="Desulfotomaculum nigrificans" type="string"/>
    <att name="selected" value="0" type="boolean"/>
  </node>
  <node id="12640" label="Desulfotomaculum acetoxidans">
    <att name="shared name" value="Desulfotomaculum acetoxidans" type="string"/>
    <att name="name" value="Desulfotomaculum acetoxidans" type="string"/>
    <att name="selected" value="0" type="boolean"/>
  </node>
  <node id="12637" label="Coprococcus eutactus">
    <att name="shared name" value="Coprococcus eutactus" type="string"/>
    <att name="name" value="Coprococcus eutactus" type="string"/>
    <att name="selected" value="0" type="boolean"/>
  </node>
  <node id="12635" label="Coprococcus comes">
    <att name="shared name" value="Coprococcus comes" type="string"/>
    <att name="name" value="Coprococcus comes" type="string"/>
    <att name="selected" value="0" type="boolean"/>
  </node>
  <node id="12633" label="Coprococcus catus">
    <att name="shared name" value="Coprococcus catus" type="string"/>
    <att name="name" value="Coprococcus catus" type="string"/>
    <att name="selected" value="0" type="boolean"/>
  </node>
  <node id="12631" label="Comamonas testosteroni">
    <att name="shared name" value="Comamonas testosteroni" type="string"/>
    <att name="name" value="Comamonas testosteroni" type="string"/>
    <att name="selected" value="0" type="boolean"/>
  </node>
  <node id="12628" label="Clostridium thermocellum">
    <att name="shared name" value="Clostridium thermocellum" type="string"/>
    <att name="name" value="Clostridium thermocellum" type="string"/>
    <att name="selected" value="0" type="boolean"/>
  </node>
  <node id="12626" label="Clostridium tetani">
    <att name="shared name" value="Clostridium tetani" type="string"/>
    <att name="name" value="Clostridium tetani" type="string"/>
    <att name="selected" value="0" type="boolean"/>
  </node>
  <node id="12624" label="Clostridium symbiosum">
    <att name="shared name" value="Clostridium symbiosum" type="string"/>
    <att name="name" value="Clostridium symbiosum" type="string"/>
    <att name="selected" value="0" type="boolean"/>
  </node>
  <node id="12620" label="Clostridium scindens">
    <att name="shared name" value="Clostridium scindens" type="string"/>
    <att name="name" value="Clostridium scindens" type="string"/>
    <att name="selected" value="0" type="boolean"/>
  </node>
  <node id="12618" label="Clostridium saccharolyticum">
    <att name="shared name" value="Clostridium saccharolyticum" type="string"/>
    <att name="name" value="Clostridium saccharolyticum" type="string"/>
    <att name="selected" value="0" type="boolean"/>
  </node>
  <node id="12616" label="Clostridium phytofermentans">
    <att name="shared name" value="Clostridium phytofermentans" type="string"/>
    <att name="name" value="Clostridium phytofermentans" type="string"/>
    <att name="selected" value="0" type="boolean"/>
  </node>
  <node id="12614" label="Clostridium perfringens">
    <att name="shared name" value="Clostridium perfringens" type="string"/>
    <att name="name" value="Clostridium perfringens" type="string"/>
    <att name="selected" value="0" type="boolean"/>
  </node>
  <node id="12612" label="Clostridium papyrosolvens">
    <att name="shared name" value="Clostridium papyrosolvens" type="string"/>
    <att name="name" value="Clostridium papyrosolvens" type="string"/>
    <att name="selected" value="0" type="boolean"/>
  </node>
  <node id="12610" label="Clostridium novyi">
    <att name="shared name" value="Clostridium novyi" type="string"/>
    <att name="name" value="Clostridium novyi" type="string"/>
    <att name="selected" value="0" type="boolean"/>
  </node>
  <node id="12608" label="Clostridium nexile">
    <att name="shared name" value="Clostridium nexile" type="string"/>
    <att name="name" value="Clostridium nexile" type="string"/>
    <att name="selected" value="0" type="boolean"/>
  </node>
  <node id="12606" label="Clostridium methylpentosum">
    <att name="shared name" value="Clostridium methylpentosum" type="string"/>
    <att name="name" value="Clostridium methylpentosum" type="string"/>
    <att name="selected" value="0" type="boolean"/>
  </node>
  <node id="12604" label="Clostridium ljungdahlii">
    <att name="shared name" value="Clostridium ljungdahlii" type="string"/>
    <att name="name" value="Clostridium ljungdahlii" type="string"/>
    <att name="selected" value="0" type="boolean"/>
  </node>
  <node id="12602" label="Clostridium leptum">
    <att name="shared name" value="Clostridium leptum" type="string"/>
    <att name="name" value="Clostridium leptum" type="string"/>
    <att name="selected" value="0" type="boolean"/>
  </node>
  <node id="12600" label="Clostridium kluyveri">
    <att name="shared name" value="Clostridium kluyveri" type="string"/>
    <att name="name" value="Clostridium kluyveri" type="string"/>
    <att name="selected" value="0" type="boolean"/>
  </node>
  <node id="12598" label="Clostridium hylemonae">
    <att name="shared name" value="Clostridium hylemonae" type="string"/>
    <att name="name" value="Clostridium hylemonae" type="string"/>
    <att name="selected" value="0" type="boolean"/>
  </node>
  <node id="12596" label="Clostridium hiranonis">
    <att name="shared name" value="Clostridium hiranonis" type="string"/>
    <att name="name" value="Clostridium hiranonis" type="string"/>
    <att name="selected" value="0" type="boolean"/>
  </node>
  <node id="12594" label="Clostridium hathewayi">
    <att name="shared name" value="Clostridium hathewayi" type="string"/>
    <att name="name" value="Clostridium hathewayi" type="string"/>
    <att name="selected" value="0" type="boolean"/>
  </node>
  <node id="12591" label="Clostridium cf">
    <att name="shared name" value="Clostridium cf" type="string"/>
    <att name="name" value="Clostridium cf" type="string"/>
    <att name="selected" value="0" type="boolean"/>
  </node>
  <node id="12589" label="Clostridium cellulovorans">
    <att name="shared name" value="Clostridium cellulovorans" type="string"/>
    <att name="name" value="Clostridium cellulovorans" type="string"/>
    <att name="selected" value="0" type="boolean"/>
  </node>
  <node id="12587" label="Clostridium cellulolyticum">
    <att name="shared name" value="Clostridium cellulolyticum" type="string"/>
    <att name="name" value="Clostridium cellulolyticum" type="string"/>
    <att name="selected" value="0" type="boolean"/>
  </node>
  <node id="12585" label="Clostridium carboxidivorans">
    <att name="shared name" value="Clostridium carboxidivorans" type="string"/>
    <att name="name" value="Clostridium carboxidivorans" type="string"/>
    <att name="selected" value="0" type="boolean"/>
  </node>
  <node id="12581" label="Clostridium bolteae">
    <att name="shared name" value="Clostridium bolteae" type="string"/>
    <att name="name" value="Clostridium bolteae" type="string"/>
    <att name="selected" value="0" type="boolean"/>
  </node>
  <node id="12579" label="Clostridium beijerinckii">
    <att name="shared name" value="Clostridium beijerinckii" type="string"/>
    <att name="name" value="Clostridium beijerinckii" type="string"/>
    <att name="selected" value="0" type="boolean"/>
  </node>
  <node id="12577" label="Clostridium bartlettii">
    <att name="shared name" value="Clostridium bartlettii" type="string"/>
    <att name="name" value="Clostridium bartlettii" type="string"/>
    <att name="selected" value="0" type="boolean"/>
  </node>
  <node id="12575" label="Clostridium asparagiforme">
    <att name="shared name" value="Clostridium asparagiforme" type="string"/>
    <att name="name" value="Clostridium asparagiforme" type="string"/>
    <att name="selected" value="0" type="boolean"/>
  </node>
  <node id="12569" label="Catenibacterium mitsuokai">
    <att name="shared name" value="Catenibacterium mitsuokai" type="string"/>
    <att name="name" value="Catenibacterium mitsuokai" type="string"/>
    <att name="selected" value="0" type="boolean"/>
  </node>
  <node id="12567" label="Butyrivibrio proteoclasticus">
    <att name="shared name" value="Butyrivibrio proteoclasticus" type="string"/>
    <att name="name" value="Butyrivibrio proteoclasticus" type="string"/>
    <att name="selected" value="0" type="boolean"/>
  </node>
  <node id="12565" label="Butyrivibrio fibrisolvens">
    <att name="shared name" value="Butyrivibrio fibrisolvens" type="string"/>
    <att name="name" value="Butyrivibrio fibrisolvens" type="string"/>
    <att name="selected" value="0" type="boolean"/>
  </node>
  <node id="12563" label="Butyrivibrio crossotus">
    <att name="shared name" value="Butyrivibrio crossotus" type="string"/>
    <att name="name" value="Butyrivibrio crossotus" type="string"/>
    <att name="selected" value="0" type="boolean"/>
  </node>
  <node id="12561" label="Blautia hydrogenotrophica (Ruminococcus hydrogenotrophicus)">
    <att name="shared name" value="Blautia hydrogenotrophica (Ruminococcus hydrogenotrophicus)" type="string"/>
    <att name="name" value="Blautia hydrogenotrophica (Ruminococcus hydrogenotrophicus)" type="string"/>
    <att name="selected" value="0" type="boolean"/>
  </node>
  <node id="12559" label="Bilophila wadsworthia">
    <att name="shared name" value="Bilophila wadsworthia" type="string"/>
    <att name="name" value="Bilophila wadsworthia" type="string"/>
    <att name="selected" value="0" type="boolean"/>
  </node>
  <node id="12557" label="Bifidobacterium pseudocatenulatum">
    <att name="shared name" value="Bifidobacterium pseudocatenulatum" type="string"/>
    <att name="name" value="Bifidobacterium pseudocatenulatum" type="string"/>
    <att name="selected" value="0" type="boolean"/>
  </node>
  <node id="12554" label="Bifidobacterium gallicum">
    <att name="shared name" value="Bifidobacterium gallicum" type="string"/>
    <att name="name" value="Bifidobacterium gallicum" type="string"/>
    <att name="selected" value="0" type="boolean"/>
  </node>
  <node id="12551" label="Bifidobacterium catenulatum">
    <att name="shared name" value="Bifidobacterium catenulatum" type="string"/>
    <att name="name" value="Bifidobacterium catenulatum" type="string"/>
    <att name="selected" value="0" type="boolean"/>
  </node>
  <node id="12549" label="Bifidobacterium breve">
    <att name="shared name" value="Bifidobacterium breve" type="string"/>
    <att name="name" value="Bifidobacterium breve" type="string"/>
    <att name="selected" value="0" type="boolean"/>
  </node>
  <node id="12547" label="Bifidobacterium bifidum">
    <att name="shared name" value="Bifidobacterium bifidum" type="string"/>
    <att name="name" value="Bifidobacterium bifidum" type="string"/>
    <att name="selected" value="0" type="boolean"/>
  </node>
  <node id="12545" label="Bifidobacterium animalis">
    <att name="shared name" value="Bifidobacterium animalis" type="string"/>
    <att name="name" value="Bifidobacterium animalis" type="string"/>
    <att name="selected" value="0" type="boolean"/>
  </node>
  <node id="12543" label="Bifidobacterium angulatum">
    <att name="shared name" value="Bifidobacterium angulatum" type="string"/>
    <att name="name" value="Bifidobacterium angulatum" type="string"/>
    <att name="selected" value="0" type="boolean"/>
  </node>
  <node id="12540" label="Bacteroides xylanisolvens">
    <att name="shared name" value="Bacteroides xylanisolvens" type="string"/>
    <att name="name" value="Bacteroides xylanisolvens" type="string"/>
    <att name="selected" value="0" type="boolean"/>
  </node>
  <node id="12538" label="Bacteroides vulgatus">
    <att name="shared name" value="Bacteroides vulgatus" type="string"/>
    <att name="name" value="Bacteroides vulgatus" type="string"/>
    <att name="selected" value="0" type="boolean"/>
  </node>
  <node id="12536" label="Bacteroides uniformis">
    <att name="shared name" value="Bacteroides uniformis" type="string"/>
    <att name="name" value="Bacteroides uniformis" type="string"/>
    <att name="selected" value="0" type="boolean"/>
  </node>
  <node id="12533" label="Bacteroides stercoris">
    <att name="shared name" value="Bacteroides stercoris" type="string"/>
    <att name="name" value="Bacteroides stercoris" type="string"/>
    <att name="selected" value="0" type="boolean"/>
  </node>
  <node id="12531" label="Bacteroides salanitronis">
    <att name="shared name" value="Bacteroides salanitronis" type="string"/>
    <att name="name" value="Bacteroides salanitronis" type="string"/>
    <att name="selected" value="0" type="boolean"/>
  </node>
  <node id="12529" label="Bacteroides plebeius">
    <att name="shared name" value="Bacteroides plebeius" type="string"/>
    <att name="name" value="Bacteroides plebeius" type="string"/>
    <att name="selected" value="0" type="boolean"/>
  </node>
  <node id="12527" label="Bacteroides pectinophilus">
    <att name="shared name" value="Bacteroides pectinophilus" type="string"/>
    <att name="name" value="Bacteroides pectinophilus" type="string"/>
    <att name="selected" value="0" type="boolean"/>
  </node>
  <node id="12525" label="Bacteroides ovatus">
    <att name="shared name" value="Bacteroides ovatus" type="string"/>
    <att name="name" value="Bacteroides ovatus" type="string"/>
    <att name="selected" value="0" type="boolean"/>
  </node>
  <node id="12523" label="Bacteroides intestinalis">
    <att name="shared name" value="Bacteroides intestinalis" type="string"/>
    <att name="name" value="Bacteroides intestinalis" type="string"/>
    <att name="selected" value="0" type="boolean"/>
  </node>
  <node id="12521" label="Bacteroides helcogenes">
    <att name="shared name" value="Bacteroides helcogenes" type="string"/>
    <att name="name" value="Bacteroides helcogenes" type="string"/>
    <att name="selected" value="0" type="boolean"/>
  </node>
  <node id="12519" label="Bacteroides fragilis">
    <att name="shared name" value="Bacteroides fragilis" type="string"/>
    <att name="name" value="Bacteroides fragilis" type="string"/>
    <att name="selected" value="0" type="boolean"/>
  </node>
  <node id="12517" label="Bacteroides finegoldii (Alistipes finegoldii)">
    <att name="shared name" value="Bacteroides finegoldii (Alistipes finegoldii)" type="string"/>
    <att name="name" value="Bacteroides finegoldii (Alistipes finegoldii)" type="string"/>
    <att name="selected" value="0" type="boolean"/>
  </node>
  <node id="12515" label="Bacteroides eggerthii">
    <att name="shared name" value="Bacteroides eggerthii" type="string"/>
    <att name="name" value="Bacteroides eggerthii" type="string"/>
    <att name="selected" value="0" type="boolean"/>
  </node>
  <node id="12513" label="Bacteroides dorei">
    <att name="shared name" value="Bacteroides dorei" type="string"/>
    <att name="name" value="Bacteroides dorei" type="string"/>
    <att name="selected" value="0" type="boolean"/>
  </node>
  <node id="12511" label="Bacteroides coprophilus">
    <att name="shared name" value="Bacteroides coprophilus" type="string"/>
    <att name="name" value="Bacteroides coprophilus" type="string"/>
    <att name="selected" value="0" type="boolean"/>
  </node>
  <node id="12509" label="Bacteroides coprocola">
    <att name="shared name" value="Bacteroides coprocola" type="string"/>
    <att name="name" value="Bacteroides coprocola" type="string"/>
    <att name="selected" value="0" type="boolean"/>
  </node>
  <node id="12507" label="Bacteroides cellulosilyticus">
    <att name="shared name" value="Bacteroides cellulosilyticus" type="string"/>
    <att name="name" value="Bacteroides cellulosilyticus" type="string"/>
    <att name="selected" value="0" type="boolean"/>
  </node>
  <node id="12505" label="Bacteroides caccae">
    <att name="shared name" value="Bacteroides caccae" type="string"/>
    <att name="name" value="Bacteroides caccae" type="string"/>
    <att name="selected" value="0" type="boolean"/>
  </node>
  <node id="12502" label="Atopobium vaginae">
    <att name="shared name" value="Atopobium vaginae" type="string"/>
    <att name="name" value="Atopobium vaginae" type="string"/>
    <att name="selected" value="0" type="boolean"/>
  </node>
  <node id="12500" label="Atopobium rimae">
    <att name="shared name" value="Atopobium rimae" type="string"/>
    <att name="name" value="Atopobium rimae" type="string"/>
    <att name="selected" value="0" type="boolean"/>
  </node>
  <node id="12498" label="Atopobium parvulum">
    <att name="shared name" value="Atopobium parvulum" type="string"/>
    <att name="name" value="Atopobium parvulum" type="string"/>
    <att name="selected" value="0" type="boolean"/>
  </node>
  <node id="12496" label="Archaeoglobus fulgidus">
    <att name="shared name" value="Archaeoglobus fulgidus" type="string"/>
    <att name="name" value="Archaeoglobus fulgidus" type="string"/>
    <att name="selected" value="0" type="boolean"/>
  </node>
  <node id="12492" label="Actinomyces viscosus">
    <att name="shared name" value="Actinomyces viscosus" type="string"/>
    <att name="name" value="Actinomyces viscosus" type="string"/>
    <att name="selected" value="0" type="boolean"/>
  </node>
  <node id="12490" label="Actinomyces urogenitalis">
    <att name="shared name" value="Actinomyces urogenitalis" type="string"/>
    <att name="name" value="Actinomyces urogenitalis" type="string"/>
    <att name="selected" value="0" type="boolean"/>
  </node>
  <node id="12488" label="Actinomyces oris">
    <att name="shared name" value="Actinomyces oris" type="string"/>
    <att name="name" value="Actinomyces oris" type="string"/>
    <att name="selected" value="0" type="boolean"/>
  </node>
  <node id="12486" label="Actinomyces odontolyticus">
    <att name="shared name" value="Actinomyces odontolyticus" type="string"/>
    <att name="name" value="Actinomyces odontolyticus" type="string"/>
    <att name="selected" value="0" type="boolean"/>
  </node>
  <node id="12484" label="Actinomyces coleocanis">
    <att name="shared name" value="Actinomyces coleocanis" type="string"/>
    <att name="name" value="Actinomyces coleocanis" type="string"/>
    <att name="selected" value="0" type="boolean"/>
  </node>
  <node id="12482" label="Acidaminococcus fermentans">
    <att name="shared name" value="Acidaminococcus fermentans" type="string"/>
    <att name="name" value="Acidaminococcus fermentans" type="string"/>
    <att name="selected" value="0" type="boolean"/>
  </node>
  <node id="12480" label="Acholeplasma laidlawii">
    <att name="shared name" value="Acholeplasma laidlawii" type="string"/>
    <att name="name" value="Acholeplasma laidlawii" type="string"/>
    <att name="selected" value="0" type="boolean"/>
  </node>
  <node id="12478" label="Acetohalobium arabaticum">
    <att name="shared name" value="Acetohalobium arabaticum" type="string"/>
    <att name="name" value="Acetohalobium arabaticum" type="string"/>
    <att name="selected" value="0" type="boolean"/>
  </node>
  <node id="12476" label="Acetobacter pasteurianus">
    <att name="shared name" value="Acetobacter pasteurianus" type="string"/>
    <att name="name" value="Acetobacter pasteurianus" type="string"/>
    <att name="selected" value="0" type="boolean"/>
  </node>
  <node id="12474" label="Acetivibrio cellulolyticus">
    <att name="shared name" value="Acetivibrio cellulolyticus" type="string"/>
    <att name="name" value="Acetivibrio cellulolyticus" type="string"/>
    <att name="selected" value="0" type="boolean"/>
  </node>
  <node id="12473" label="Acetate">
    <att name="shared name" value="Acetate" type="string"/>
    <att name="name" value="Acetate" type="string"/>
    <att name="selected" value="0" type="boolean"/>
  </node>
  <node id="12471" label="Acetaldehyde">
    <att name="shared name" value="Acetaldehyde" type="string"/>
    <att name="name" value="Acetaldehyde" type="string"/>
    <att name="selected" value="0" type="boolean"/>
  </node>
  <node id="12466" label="5-Aminovalerate">
    <att name="shared name" value="5-Aminovalerate" type="string"/>
    <att name="name" value="5-Aminovalerate" type="string"/>
    <att name="selected" value="0" type="boolean"/>
  </node>
  <node id="12464" label="Pseudomonas fluorescens">
    <att name="shared name" value="Pseudomonas fluorescens" type="string"/>
    <att name="name" value="Pseudomonas fluorescens" type="string"/>
    <att name="selected" value="0" type="boolean"/>
  </node>
  <node id="12461" label="Lactobacillus rhamnosus">
    <att name="shared name" value="Lactobacillus rhamnosus" type="string"/>
    <att name="name" value="Lactobacillus rhamnosus" type="string"/>
    <att name="selected" value="0" type="boolean"/>
  </node>
  <node id="12458" label="Escherichia coli">
    <att name="shared name" value="Escherichia coli" type="string"/>
    <att name="name" value="Escherichia coli" type="string"/>
    <att name="selected" value="0" type="boolean"/>
  </node>
  <node id="12453" label="Clostridium difficile">
    <att name="shared name" value="Clostridium difficile" type="string"/>
    <att name="name" value="Clostridium difficile" type="string"/>
    <att name="selected" value="0" type="boolean"/>
  </node>
  <node id="12448" label="Bifidobacterium dentium">
    <att name="shared name" value="Bifidobacterium dentium" type="string"/>
    <att name="name" value="Bifidobacterium dentium" type="string"/>
    <att name="selected" value="0" type="boolean"/>
  </node>
  <node id="12446" label="Bifidobacterium adolescentis">
    <att name="shared name" value="Bifidobacterium adolescentis" type="string"/>
    <att name="name" value="Bifidobacterium adolescentis" type="string"/>
    <att name="selected" value="0" type="boolean"/>
  </node>
  <node id="12443" label="Anaerostipes caccae">
    <att name="shared name" value="Anaerostipes caccae" type="string"/>
    <att name="name" value="Anaerostipes caccae" type="string"/>
    <att name="selected" value="0" type="boolean"/>
  </node>
  <node id="12441" label="Agrobacterium tumefaciens (Rhizobium radiobacter)">
    <att name="shared name" value="Agrobacterium tumefaciens (Rhizobium radiobacter)" type="string"/>
    <att name="name" value="Agrobacterium tumefaciens (Rhizobium radiobacter)" type="string"/>
    <att name="selected" value="0" type="boolean"/>
  </node>
  <node id="12440" label="4-Aminobutyrate (GABA)">
    <att name="shared name" value="4-Aminobutyrate (GABA)" type="string"/>
    <att name="name" value="4-Aminobutyrate (GABA)" type="string"/>
    <att name="selected" value="0" type="boolean"/>
  </node>
  <node id="12436" label="Lactobacillus casei">
    <att name="shared name" value="Lactobacillus casei" type="string"/>
    <att name="name" value="Lactobacillus casei" type="string"/>
    <att name="selected" value="0" type="boolean"/>
  </node>
  <node id="12433" label="Clostridium acetobutylicum">
    <att name="shared name" value="Clostridium acetobutylicum" type="string"/>
    <att name="name" value="Clostridium acetobutylicum" type="string"/>
    <att name="selected" value="0" type="boolean"/>
  </node>
  <node id="12431" label="4-Aminobenzoate (para-amino, Benzoic acid)">
    <att name="shared name" value="4-Aminobenzoate (para-amino, Benzoic acid)" type="string"/>
    <att name="name" value="4-Aminobenzoate (para-amino, Benzoic acid)" type="string"/>
    <att name="selected" value="0" type="boolean"/>
  </node>
  <node id="12429" label="3-phenylpropionic acid (Phenylpropanoate, 3-phenylpropionate)">
    <att name="shared name" value="3-phenylpropionic acid (Phenylpropanoate, 3-phenylpropionate)" type="string"/>
    <att name="name" value="3-phenylpropionic acid (Phenylpropanoate, 3-phenylpropionate)" type="string"/>
    <att name="selected" value="0" type="boolean"/>
  </node>
  <node id="12427" label="Porphyromonas asaccharolytica">
    <att name="shared name" value="Porphyromonas asaccharolytica" type="string"/>
    <att name="name" value="Porphyromonas asaccharolytica" type="string"/>
    <att name="selected" value="0" type="boolean"/>
  </node>
  <node id="12424" label="Anaerotruncus colihominis">
    <att name="shared name" value="Anaerotruncus colihominis" type="string"/>
    <att name="name" value="Anaerotruncus colihominis" type="string"/>
    <att name="selected" value="0" type="boolean"/>
  </node>
  <node id="12423" label="2-Oxobutyrate (Alpha-ketobutyrate, 2-Oxobutanoate)">
    <att name="shared name" value="2-Oxobutyrate (Alpha-ketobutyrate, 2-Oxobutanoate)" type="string"/>
    <att name="name" value="2-Oxobutyrate (Alpha-ketobutyrate, 2-Oxobutanoate)" type="string"/>
    <att name="selected" value="0" type="boolean"/>
  </node>
  <node id="12421" label="Ruminococcus bromii">
    <att name="shared name" value="Ruminococcus bromii" type="string"/>
    <att name="name" value="Ruminococcus bromii" type="string"/>
    <att name="selected" value="0" type="boolean"/>
  </node>
  <node id="12419" label="Ruminococcus albus">
    <att name="shared name" value="Ruminococcus albus" type="string"/>
    <att name="name" value="Ruminococcus albus" type="string"/>
    <att name="selected" value="0" type="boolean"/>
  </node>
  <node id="12417" label="Prevotella ruminicola (Bacteroides ruminicola)">
    <att name="shared name" value="Prevotella ruminicola (Bacteroides ruminicola)" type="string"/>
    <att name="name" value="Prevotella ruminicola (Bacteroides ruminicola)" type="string"/>
    <att name="selected" value="0" type="boolean"/>
  </node>
  <node id="12415" label="Fibrobacter succinogenes (Bacteroides succinogenes)">
    <att name="shared name" value="Fibrobacter succinogenes (Bacteroides succinogenes)" type="string"/>
    <att name="name" value="Fibrobacter succinogenes (Bacteroides succinogenes)" type="string"/>
    <att name="selected" value="0" type="boolean"/>
  </node>
  <node id="12413" label="Desulfobulbus propionicus">
    <att name="shared name" value="Desulfobulbus propionicus" type="string"/>
    <att name="name" value="Desulfobulbus propionicus" type="string"/>
    <att name="selected" value="0" type="boolean"/>
  </node>
  <node id="12411" label="2-methylbutyrate (2-methylbutanoic acid)">
    <att name="shared name" value="2-methylbutyrate (2-methylbutanoic acid)" type="string"/>
    <att name="name" value="2-methylbutyrate (2-methylbutanoic acid)" type="string"/>
    <att name="selected" value="0" type="boolean"/>
  </node>
  <node id="12409" label="Clostridium sticklandii">
    <att name="shared name" value="Clostridium sticklandii" type="string"/>
    <att name="name" value="Clostridium sticklandii" type="string"/>
    <att name="selected" value="0" type="boolean"/>
  </node>
  <node id="12407" label="Clostridium sporogenes">
    <att name="shared name" value="Clostridium sporogenes" type="string"/>
    <att name="name" value="Clostridium sporogenes" type="string"/>
    <att name="selected" value="0" type="boolean"/>
  </node>
  <node id="12405" label="Clostridium botulinum">
    <att name="shared name" value="Clostridium botulinum" type="string"/>
    <att name="name" value="Clostridium botulinum" type="string"/>
    <att name="selected" value="0" type="boolean"/>
  </node>
  <node id="12404" label="2-Aminobutyric acid (2-Aminobutyrate)">
    <att name="shared name" value="2-Aminobutyric acid (2-Aminobutyrate)" type="string"/>
    <att name="name" value="2-Aminobutyric acid (2-Aminobutyrate)" type="string"/>
    <att name="selected" value="0" type="boolean"/>
  </node>
  <node id="12399" label="Lactobacillus brevis">
    <att name="shared name" value="Lactobacillus brevis" type="string"/>
    <att name="name" value="Lactobacillus brevis" type="string"/>
    <att name="selected" value="0" type="boolean"/>
  </node>
  <node id="12396" label="Ilyobacter polytropus">
    <att name="shared name" value="Ilyobacter polytropus" type="string"/>
    <att name="name" value="Ilyobacter polytropus" type="string"/>
    <att name="selected" value="0" type="boolean"/>
  </node>
  <node id="12394" label="Citrobacter youngae">
    <att name="shared name" value="Citrobacter youngae" type="string"/>
    <att name="name" value="Citrobacter youngae" type="string"/>
    <att name="selected" value="0" type="boolean"/>
  </node>
  <node id="12392" label="Citrobacter rodentium">
    <att name="shared name" value="Citrobacter rodentium" type="string"/>
    <att name="name" value="Citrobacter rodentium" type="string"/>
    <att name="selected" value="0" type="boolean"/>
  </node>
  <node id="12390" label="Citrobacter koseri">
    <att name="shared name" value="Citrobacter koseri" type="string"/>
    <att name="name" value="Citrobacter koseri" type="string"/>
    <att name="selected" value="0" type="boolean"/>
  </node>
  <node id="12389" label="1,3-Propanediol">
    <att name="shared name" value="1,3-Propanediol" type="string"/>
    <att name="name" value="1,3-Propanediol" type="string"/>
    <att name="selected" value="0" type="boolean"/>
  </node>
  <node id="12387" label="Salmonella enterica">
    <att name="shared name" value="Salmonella enterica" type="string"/>
    <att name="name" value="Salmonella enterica" type="string"/>
    <att name="selected" value="0" type="boolean"/>
  </node>
  <node id="12384" label="Lactobacillus buchneri">
    <att name="shared name" value="Lactobacillus buchneri" type="string"/>
    <att name="name" value="Lactobacillus buchneri" type="string"/>
    <att name="selected" value="0" type="boolean"/>
  </node>
  <node id="12382" label="Clostridium butyricum">
    <att name="shared name" value="Clostridium butyricum" type="string"/>
    <att name="name" value="Clostridium butyricum" type="string"/>
    <att name="selected" value="0" type="boolean"/>
  </node>
  <node id="12380" label="Bifidobacterium longum (Bifidobacterium infantis, Bifidobacterium suis)">
    <att name="shared name" value="Bifidobacterium longum (Bifidobacterium infantis, Bifidobacterium suis)" type="string"/>
    <att name="name" value="Bifidobacterium longum (Bifidobacterium infantis, Bifidobacterium suis)" type="string"/>
    <att name="selected" value="0" type="boolean"/>
  </node>
  <node id="12378" label="1,2-propanediol (Propene diol, Propylene glycol, [R]-1,2-propanediol, [R]-propane-1,2-diol, [S]-1,2-propanediol, [S]-propane-1,2-diol)">
    <att name="shared name" value="1,2-propanediol (Propene diol, Propylene glycol, [R]-1,2-propanediol, [R]-propane-1,2-diol, [S]-1,2-propanediol, [S]-propane-1,2-diol)" type="string"/>
    <att name="name" value="1,2-propanediol (Propene diol, Propylene glycol, [R]-1,2-propanediol, [R]-propane-1,2-diol, [S]-1,2-propanediol, [S]-propane-1,2-diol)" type="string"/>
    <att name="selected" value="0" type="boolean"/>
  </node>
  <node id="12376" label="Syntrophus aciditrophicus">
    <att name="shared name" value="Syntrophus aciditrophicus" type="string"/>
    <att name="name" value="Syntrophus aciditrophicus" type="string"/>
    <att name="selected" value="0" type="boolean"/>
  </node>
  <node id="12374" label="Syntrophothermus lipocalidus">
    <att name="shared name" value="Syntrophothermus lipocalidus" type="string"/>
    <att name="name" value="Syntrophothermus lipocalidus" type="string"/>
    <att name="selected" value="0" type="boolean"/>
  </node>
  <node id="12372" label="Syntrophomonas wolfei">
    <att name="shared name" value="Syntrophomonas wolfei" type="string"/>
    <att name="name" value="Syntrophomonas wolfei" type="string"/>
    <att name="selected" value="0" type="boolean"/>
  </node>
  <node id="12370" label="Syntrophobotulus glycolicus">
    <att name="shared name" value="Syntrophobotulus glycolicus" type="string"/>
    <att name="name" value="Syntrophobotulus glycolicus" type="string"/>
    <att name="selected" value="0" type="boolean"/>
  </node>
  <node id="12368" label="Syntrophobacter fumaroxidans">
    <att name="shared name" value="Syntrophobacter fumaroxidans" type="string"/>
    <att name="name" value="Syntrophobacter fumaroxidans" type="string"/>
    <att name="selected" value="0" type="boolean"/>
  </node>
  <node id="12366" label="Pelotomaculum thermopropionicum">
    <att name="shared name" value="Pelotomaculum thermopropionicum" type="string"/>
    <att name="name" value="Pelotomaculum thermopropionicum" type="string"/>
    <att name="selected" value="0" type="boolean"/>
  </node>
  <node id="12362" label="Bacteroides thetaiotaomicron">
    <att name="shared name" value="Bacteroides thetaiotaomicron" type="string"/>
    <att name="name" value="Bacteroides thetaiotaomicron" type="string"/>
    <att name="selected" value="0" type="boolean"/>
  </node>
  <node id="12361" label="1,2-Ethanediol (Ethylene glycol)">
    <att name="shared name" value="1,2-Ethanediol (Ethylene glycol)" type="string"/>
    <att name="name" value="1,2-Ethanediol (Ethylene glycol)" type="string"/>
    <att name="selected" value="0" type="boolean"/>
  </node>
  <node id="12359" label="Colonocyte (host colon)">
    <att name="shared name" value="Colonocyte (host colon)" type="string"/>
    <att name="name" value="Colonocyte (host colon)" type="string"/>
    <att name="selected" value="0" type="boolean"/>
  </node>
  <node id="12358" label="1,2-diacylglycerol (1-acylglycerol, Monoacylglycerol, Monoglyceride, Monoacylglycerol)">
    <att name="shared name" value="1,2-diacylglycerol (1-acylglycerol, Monoacylglycerol, Monoglyceride, Monoacylglycerol)" type="string"/>
    <att name="name" value="1,2-diacylglycerol (1-acylglycerol, Monoacylglycerol, Monoglyceride, Monoacylglycerol)" type="string"/>
    <att name="selected" value="0" type="boolean"/>
  </node>
  <node id="12356" label="Pseudomonas aeruginosa">
    <att name="shared name" value="Pseudomonas aeruginosa" type="string"/>
    <att name="name" value="Pseudomonas aeruginosa" type="string"/>
    <att name="selected" value="0" type="boolean"/>
  </node>
  <node id="12354" label="Pelobacter propionicus">
    <att name="shared name" value="Pelobacter propionicus" type="string"/>
    <att name="name" value="Pelobacter propionicus" type="string"/>
    <att name="selected" value="0" type="boolean"/>
  </node>
  <node id="12352" label="Pelobacter carbinolicus">
    <att name="shared name" value="Pelobacter carbinolicus" type="string"/>
    <att name="name" value="Pelobacter carbinolicus" type="string"/>
    <att name="selected" value="0" type="boolean"/>
  </node>
  <node id="12350" label="Lactobacillus plantarum">
    <att name="shared name" value="Lactobacillus plantarum" type="string"/>
    <att name="name" value="Lactobacillus plantarum" type="string"/>
    <att name="selected" value="0" type="boolean"/>
  </node>
  <node id="12348" label="Klebsiella variicola">
    <att name="shared name" value="Klebsiella variicola" type="string"/>
    <att name="name" value="Klebsiella variicola" type="string"/>
    <att name="selected" value="0" type="boolean"/>
  </node>
  <node id="12346" label="Klebsiella pneumoniae">
    <att name="shared name" value="Klebsiella pneumoniae" type="string"/>
    <att name="name" value="Klebsiella pneumoniae" type="string"/>
    <att name="selected" value="0" type="boolean"/>
  </node>
  <node id="12344" label="Enterobacter cloacae">
    <att name="shared name" value="Enterobacter cloacae" type="string"/>
    <att name="name" value="Enterobacter cloacae" type="string"/>
    <att name="selected" value="0" type="boolean"/>
  </node>
  <node id="12342" label="Enterobacter cancerogenus">
    <att name="shared name" value="Enterobacter cancerogenus" type="string"/>
    <att name="name" value="Enterobacter cancerogenus" type="string"/>
    <att name="selected" value="0" type="boolean"/>
  </node>
  <node id="12340" label="Corynebacterium glutamicum">
    <att name="shared name" value="Corynebacterium glutamicum" type="string"/>
    <att name="name" value="Corynebacterium glutamicum" type="string"/>
    <att name="selected" value="0" type="boolean"/>
  </node>
  <node id="12338" label="Bacillus subtilis">
    <att name="shared name" value="Bacillus subtilis" type="string"/>
    <att name="name" value="Bacillus subtilis" type="string"/>
    <att name="selected" value="0" type="boolean"/>
  </node>
  <node id="12337" label="[R,R]-2,3-Butanediol ([R,R]-Butanediol, [S,S]-2,3-Butanediol, [S,S]-Butanediol)">
    <att name="shared name" value="[R,R]-2,3-Butanediol ([R,R]-Butanediol, [S,S]-2,3-Butanediol, [S,S]-Butanediol)" type="string"/>
    <att name="name" value="[R,R]-2,3-Butanediol ([R,R]-Butanediol, [S,S]-2,3-Butanediol, [S,S]-Butanediol)" type="string"/>
    <att name="selected" value="0" type="boolean"/>
  </node>
  <edge id="17633" label="Zn2+ (Zinc) (Consumption (import)) Colonocyte (host colon)" source="17632" target="12359" cy:directed="1">
    <att name="shared name" value="Zn2+ (Zinc) (Consumption (import)) Colonocyte (host colon)" type="string"/>
    <att name="shared interaction" value="Consumption (import)" type="string"/>
    <att name="name" value="Zn2+ (Zinc) (Consumption (import)) Colonocyte (host colon)" type="string"/>
    <att name="selected" value="0" type="boolean"/>
    <att name="interaction" value="Consumption (import)" type="string"/>
  </edge>
  <edge id="17631" label="Xylitol (Consumption (import)) Streptococcus mutans" source="17628" target="12958" cy:directed="1">
    <att name="shared name" value="Xylitol (Consumption (import)) Streptococcus mutans" type="string"/>
    <att name="shared interaction" value="Consumption (import)" type="string"/>
    <att name="name" value="Xylitol (Consumption (import)) Streptococcus mutans" type="string"/>
    <att name="selected" value="0" type="boolean"/>
    <att name="interaction" value="Consumption (import)" type="string"/>
  </edge>
  <edge id="17630" label="Xylitol (Production (export)) Mycobacterium smegmatis" source="17628" target="13071" cy:directed="1">
    <att name="shared name" value="Xylitol (Production (export)) Mycobacterium smegmatis" type="string"/>
    <att name="shared interaction" value="Production (export)" type="string"/>
    <att name="name" value="Xylitol (Production (export)) Mycobacterium smegmatis" type="string"/>
    <att name="selected" value="0" type="boolean"/>
    <att name="interaction" value="Production (export)" type="string"/>
  </edge>
  <edge id="17629" label="Xylitol (Consumption (import)) Colonocyte (host colon)" source="17628" target="12359" cy:directed="1">
    <att name="shared name" value="Xylitol (Consumption (import)) Colonocyte (host colon)" type="string"/>
    <att name="shared interaction" value="Consumption (import)" type="string"/>
    <att name="name" value="Xylitol (Consumption (import)) Colonocyte (host colon)" type="string"/>
    <att name="selected" value="0" type="boolean"/>
    <att name="interaction" value="Consumption (import)" type="string"/>
  </edge>
  <edge id="17627" label="XOS (Xylooligosaccharide) (Consumption (import)) Roseburia inulinivorans" source="17613" target="12910" cy:directed="1">
    <att name="shared name" value="XOS (Xylooligosaccharide) (Consumption (import)) Roseburia inulinivorans" type="string"/>
    <att name="shared interaction" value="Consumption (import)" type="string"/>
    <att name="name" value="XOS (Xylooligosaccharide) (Consumption (import)) Roseburia inulinivorans" type="string"/>
    <att name="selected" value="0" type="boolean"/>
    <att name="interaction" value="Consumption (import)" type="string"/>
  </edge>
  <edge id="17626" label="XOS (Xylooligosaccharide) (Consumption (import)) Roseburia intestinalis" source="17613" target="12908" cy:directed="1">
    <att name="shared name" value="XOS (Xylooligosaccharide) (Consumption (import)) Roseburia intestinalis" type="string"/>
    <att name="shared interaction" value="Consumption (import)" type="string"/>
    <att name="name" value="XOS (Xylooligosaccharide) (Consumption (import)) Roseburia intestinalis" type="string"/>
    <att name="selected" value="0" type="boolean"/>
    <att name="interaction" value="Consumption (import)" type="string"/>
  </edge>
  <edge id="17625" label="XOS (Xylooligosaccharide) (Consumption (import)) Lactococcus lactis" source="17613" target="12774" cy:directed="1">
    <att name="shared name" value="XOS (Xylooligosaccharide) (Consumption (import)) Lactococcus lactis" type="string"/>
    <att name="shared interaction" value="Consumption (import)" type="string"/>
    <att name="name" value="XOS (Xylooligosaccharide) (Consumption (import)) Lactococcus lactis" type="string"/>
    <att name="selected" value="0" type="boolean"/>
    <att name="interaction" value="Consumption (import)" type="string"/>
  </edge>
  <edge id="17624" label="XOS (Xylooligosaccharide) (Consumption (import)) Lactobacillus plantarum" source="17613" target="12350" cy:directed="1">
    <att name="shared name" value="XOS (Xylooligosaccharide) (Consumption (import)) Lactobacillus plantarum" type="string"/>
    <att name="shared interaction" value="Consumption (import)" type="string"/>
    <att name="name" value="XOS (Xylooligosaccharide) (Consumption (import)) Lactobacillus plantarum" type="string"/>
    <att name="selected" value="0" type="boolean"/>
    <att name="interaction" value="Consumption (import)" type="string"/>
  </edge>
  <edge id="17623" label="XOS (Xylooligosaccharide) (Consumption (import)) Lactobacillus acidophilus" source="17613" target="12725" cy:directed="1">
    <att name="shared name" value="XOS (Xylooligosaccharide) (Consumption (import)) Lactobacillus acidophilus" type="string"/>
    <att name="shared interaction" value="Consumption (import)" type="string"/>
    <att name="name" value="XOS (Xylooligosaccharide) (Consumption (import)) Lactobacillus acidophilus" type="string"/>
    <att name="selected" value="0" type="boolean"/>
    <att name="interaction" value="Consumption (import)" type="string"/>
  </edge>
  <edge id="17622" label="XOS (Xylooligosaccharide) (Consumption (import)) Klebsiella pneumoniae" source="17613" target="12346" cy:directed="1">
    <att name="shared name" value="XOS (Xylooligosaccharide) (Consumption (import)) Klebsiella pneumoniae" type="string"/>
    <att name="shared interaction" value="Consumption (import)" type="string"/>
    <att name="name" value="XOS (Xylooligosaccharide) (Consumption (import)) Klebsiella pneumoniae" type="string"/>
    <att name="selected" value="0" type="boolean"/>
    <att name="interaction" value="Consumption (import)" type="string"/>
  </edge>
  <edge id="17621" label="XOS (Xylooligosaccharide) (Consumption (import)) Eubacterium rectale" source="17613" target="12691" cy:directed="1">
    <att name="shared name" value="XOS (Xylooligosaccharide) (Consumption (import)) Eubacterium rectale" type="string"/>
    <att name="shared interaction" value="Consumption (import)" type="string"/>
    <att name="name" value="XOS (Xylooligosaccharide) (Consumption (import)) Eubacterium rectale" type="string"/>
    <att name="selected" value="0" type="boolean"/>
    <att name="interaction" value="Consumption (import)" type="string"/>
  </edge>
  <edge id="17620" label="XOS (Xylooligosaccharide) (Consumption (import)) Bifidobacterium longum (Bifidobacterium infantis, Bifidobacterium suis)" source="17613" target="12380" cy:directed="1">
    <att name="shared name" value="XOS (Xylooligosaccharide) (Consumption (import)) Bifidobacterium longum (Bifidobacterium infantis, Bifidobacterium suis)" type="string"/>
    <att name="shared interaction" value="Consumption (import)" type="string"/>
    <att name="name" value="XOS (Xylooligosaccharide) (Consumption (import)) Bifidobacterium longum (Bifidobacterium infantis, Bifidobacterium suis)" type="string"/>
    <att name="selected" value="0" type="boolean"/>
    <att name="interaction" value="Consumption (import)" type="string"/>
  </edge>
  <edge id="17619" label="XOS (Xylooligosaccharide) (Consumption (import)) Bifidobacterium breve" source="17613" target="12549" cy:directed="1">
    <att name="shared name" value="XOS (Xylooligosaccharide) (Consumption (import)) Bifidobacterium breve" type="string"/>
    <att name="shared interaction" value="Consumption (import)" type="string"/>
    <att name="name" value="XOS (Xylooligosaccharide) (Consumption (import)) Bifidobacterium breve" type="string"/>
    <att name="selected" value="0" type="boolean"/>
    <att name="interaction" value="Consumption (import)" type="string"/>
  </edge>
  <edge id="17618" label="XOS (Xylooligosaccharide) (Consumption (import)) Bifidobacterium adolescentis" source="17613" target="12446" cy:directed="1">
    <att name="shared name" value="XOS (Xylooligosaccharide) (Consumption (import)) Bifidobacterium adolescentis" type="string"/>
    <att name="shared interaction" value="Consumption (import)" type="string"/>
    <att name="name" value="XOS (Xylooligosaccharide) (Consumption (import)) Bifidobacterium adolescentis" type="string"/>
    <att name="selected" value="0" type="boolean"/>
    <att name="interaction" value="Consumption (import)" type="string"/>
  </edge>
  <edge id="17617" label="XOS (Xylooligosaccharide) (Consumption (import)) Bacteroides vulgatus" source="17613" target="12538" cy:directed="1">
    <att name="shared name" value="XOS (Xylooligosaccharide) (Consumption (import)) Bacteroides vulgatus" type="string"/>
    <att name="shared interaction" value="Consumption (import)" type="string"/>
    <att name="name" value="XOS (Xylooligosaccharide) (Consumption (import)) Bacteroides vulgatus" type="string"/>
    <att name="selected" value="0" type="boolean"/>
    <att name="interaction" value="Consumption (import)" type="string"/>
  </edge>
  <edge id="17616" label="XOS (Xylooligosaccharide) (Consumption (import)) Bacteroides thetaiotaomicron" source="17613" target="12362" cy:directed="1">
    <att name="shared name" value="XOS (Xylooligosaccharide) (Consumption (import)) Bacteroides thetaiotaomicron" type="string"/>
    <att name="shared interaction" value="Consumption (import)" type="string"/>
    <att name="name" value="XOS (Xylooligosaccharide) (Consumption (import)) Bacteroides thetaiotaomicron" type="string"/>
    <att name="selected" value="0" type="boolean"/>
    <att name="interaction" value="Consumption (import)" type="string"/>
  </edge>
  <edge id="17615" label="XOS (Xylooligosaccharide) (Consumption (import)) Bacteroides fragilis" source="17613" target="12519" cy:directed="1">
    <att name="shared name" value="XOS (Xylooligosaccharide) (Consumption (import)) Bacteroides fragilis" type="string"/>
    <att name="shared interaction" value="Consumption (import)" type="string"/>
    <att name="name" value="XOS (Xylooligosaccharide) (Consumption (import)) Bacteroides fragilis" type="string"/>
    <att name="selected" value="0" type="boolean"/>
    <att name="interaction" value="Consumption (import)" type="string"/>
  </edge>
  <edge id="17614" label="XOS (Xylooligosaccharide) (Consumption (import)) Anaerostipes caccae" source="17613" target="12443" cy:directed="1">
    <att name="shared name" value="XOS (Xylooligosaccharide) (Consumption (import)) Anaerostipes caccae" type="string"/>
    <att name="shared interaction" value="Consumption (import)" type="string"/>
    <att name="name" value="XOS (Xylooligosaccharide) (Consumption (import)) Anaerostipes caccae" type="string"/>
    <att name="selected" value="0" type="boolean"/>
    <att name="interaction" value="Consumption (import)" type="string"/>
  </edge>
  <edge id="17612" label="Xanthine (Consumption (import)) Colonocyte (host colon)" source="17611" target="12359" cy:directed="1">
    <att name="shared name" value="Xanthine (Consumption (import)) Colonocyte (host colon)" type="string"/>
    <att name="shared interaction" value="Consumption (import)" type="string"/>
    <att name="name" value="Xanthine (Consumption (import)) Colonocyte (host colon)" type="string"/>
    <att name="selected" value="0" type="boolean"/>
    <att name="interaction" value="Consumption (import)" type="string"/>
  </edge>
  <edge id="17610" label="Valerate (Pentanoic acid, Pentanoate) (Consumption (import)) Syntrophus aciditrophicus" source="17591" target="12376" cy:directed="1">
    <att name="shared name" value="Valerate (Pentanoic acid, Pentanoate) (Consumption (import)) Syntrophus aciditrophicus" type="string"/>
    <att name="shared interaction" value="Consumption (import)" type="string"/>
    <att name="name" value="Valerate (Pentanoic acid, Pentanoate) (Consumption (import)) Syntrophus aciditrophicus" type="string"/>
    <att name="selected" value="0" type="boolean"/>
    <att name="interaction" value="Consumption (import)" type="string"/>
  </edge>
  <edge id="17609" label="Valerate (Pentanoic acid, Pentanoate) (Consumption (import)) Syntrophothermus lipocalidus" source="17591" target="12374" cy:directed="1">
    <att name="shared name" value="Valerate (Pentanoic acid, Pentanoate) (Consumption (import)) Syntrophothermus lipocalidus" type="string"/>
    <att name="shared interaction" value="Consumption (import)" type="string"/>
    <att name="name" value="Valerate (Pentanoic acid, Pentanoate) (Consumption (import)) Syntrophothermus lipocalidus" type="string"/>
    <att name="selected" value="0" type="boolean"/>
    <att name="interaction" value="Consumption (import)" type="string"/>
  </edge>
  <edge id="17608" label="Valerate (Pentanoic acid, Pentanoate) (Consumption (import)) Syntrophomonas wolfei" source="17591" target="12372" cy:directed="1">
    <att name="shared name" value="Valerate (Pentanoic acid, Pentanoate) (Consumption (import)) Syntrophomonas wolfei" type="string"/>
    <att name="shared interaction" value="Consumption (import)" type="string"/>
    <att name="name" value="Valerate (Pentanoic acid, Pentanoate) (Consumption (import)) Syntrophomonas wolfei" type="string"/>
    <att name="selected" value="0" type="boolean"/>
    <att name="interaction" value="Consumption (import)" type="string"/>
  </edge>
  <edge id="17607" label="Valerate (Pentanoic acid, Pentanoate) (Consumption (import)) Syntrophobotulus glycolicus" source="17591" target="12370" cy:directed="1">
    <att name="shared name" value="Valerate (Pentanoic acid, Pentanoate) (Consumption (import)) Syntrophobotulus glycolicus" type="string"/>
    <att name="shared interaction" value="Consumption (import)" type="string"/>
    <att name="name" value="Valerate (Pentanoic acid, Pentanoate) (Consumption (import)) Syntrophobotulus glycolicus" type="string"/>
    <att name="selected" value="0" type="boolean"/>
    <att name="interaction" value="Consumption (import)" type="string"/>
  </edge>
  <edge id="17606" label="Valerate (Pentanoic acid, Pentanoate) (Consumption (import)) Syntrophobacter fumaroxidans" source="17591" target="12368" cy:directed="1">
    <att name="shared name" value="Valerate (Pentanoic acid, Pentanoate) (Consumption (import)) Syntrophobacter fumaroxidans" type="string"/>
    <att name="shared interaction" value="Consumption (import)" type="string"/>
    <att name="name" value="Valerate (Pentanoic acid, Pentanoate) (Consumption (import)) Syntrophobacter fumaroxidans" type="string"/>
    <att name="selected" value="0" type="boolean"/>
    <att name="interaction" value="Consumption (import)" type="string"/>
  </edge>
  <edge id="17605" label="Valerate (Pentanoic acid, Pentanoate) (Consumption (import)) Prevotella ruminicola (Bacteroides ruminicola)" source="17591" target="12417" cy:directed="1">
    <att name="shared name" value="Valerate (Pentanoic acid, Pentanoate) (Consumption (import)) Prevotella ruminicola (Bacteroides ruminicola)" type="string"/>
    <att name="shared interaction" value="Consumption (import)" type="string"/>
    <att name="name" value="Valerate (Pentanoic acid, Pentanoate) (Consumption (import)) Prevotella ruminicola (Bacteroides ruminicola)" type="string"/>
    <att name="selected" value="0" type="boolean"/>
    <att name="interaction" value="Consumption (import)" type="string"/>
  </edge>
  <edge id="17604" label="Valerate (Pentanoic acid, Pentanoate) (Production (export)) Megasphaera micronuciformis" source="17591" target="12780" cy:directed="1">
    <att name="shared name" value="Valerate (Pentanoic acid, Pentanoate) (Production (export)) Megasphaera micronuciformis" type="string"/>
    <att name="shared interaction" value="Production (export)" type="string"/>
    <att name="name" value="Valerate (Pentanoic acid, Pentanoate) (Production (export)) Megasphaera micronuciformis" type="string"/>
    <att name="selected" value="0" type="boolean"/>
    <att name="interaction" value="Production (export)" type="string"/>
  </edge>
  <edge id="17603" label="Valerate (Pentanoic acid, Pentanoate) (Consumption (import)) Geobacter metallireducens" source="17591" target="12712" cy:directed="1">
    <att name="shared name" value="Valerate (Pentanoic acid, Pentanoate) (Consumption (import)) Geobacter metallireducens" type="string"/>
    <att name="shared interaction" value="Consumption (import)" type="string"/>
    <att name="name" value="Valerate (Pentanoic acid, Pentanoate) (Consumption (import)) Geobacter metallireducens" type="string"/>
    <att name="selected" value="0" type="boolean"/>
    <att name="interaction" value="Consumption (import)" type="string"/>
  </edge>
  <edge id="17602" label="Valerate (Pentanoic acid, Pentanoate) (Consumption (import)) Fibrobacter succinogenes (Bacteroides succinogenes)" source="17591" target="12415" cy:directed="1">
    <att name="shared name" value="Valerate (Pentanoic acid, Pentanoate) (Consumption (import)) Fibrobacter succinogenes (Bacteroides succinogenes)" type="string"/>
    <att name="shared interaction" value="Consumption (import)" type="string"/>
    <att name="name" value="Valerate (Pentanoic acid, Pentanoate) (Consumption (import)) Fibrobacter succinogenes (Bacteroides succinogenes)" type="string"/>
    <att name="selected" value="0" type="boolean"/>
    <att name="interaction" value="Consumption (import)" type="string"/>
  </edge>
  <edge id="17601" label="Valerate (Pentanoic acid, Pentanoate) (Consumption (import)) Desulfotomaculum acetoxidans" source="17591" target="12640" cy:directed="1">
    <att name="shared name" value="Valerate (Pentanoic acid, Pentanoate) (Consumption (import)) Desulfotomaculum acetoxidans" type="string"/>
    <att name="shared interaction" value="Consumption (import)" type="string"/>
    <att name="name" value="Valerate (Pentanoic acid, Pentanoate) (Consumption (import)) Desulfotomaculum acetoxidans" type="string"/>
    <att name="selected" value="0" type="boolean"/>
    <att name="interaction" value="Consumption (import)" type="string"/>
  </edge>
  <edge id="17600" label="Valerate (Pentanoic acid, Pentanoate) (Consumption (import)) Colonocyte (host colon)" source="17591" target="12359" cy:directed="1">
    <att name="shared name" value="Valerate (Pentanoic acid, Pentanoate) (Consumption (import)) Colonocyte (host colon)" type="string"/>
    <att name="shared interaction" value="Consumption (import)" type="string"/>
    <att name="name" value="Valerate (Pentanoic acid, Pentanoate) (Consumption (import)) Colonocyte (host colon)" type="string"/>
    <att name="selected" value="0" type="boolean"/>
    <att name="interaction" value="Consumption (import)" type="string"/>
  </edge>
  <edge id="17599" label="Valerate (Pentanoic acid, Pentanoate) (Production (export)) Clostridium kluyveri" source="17591" target="12600" cy:directed="1">
    <att name="shared name" value="Valerate (Pentanoic acid, Pentanoate) (Production (export)) Clostridium kluyveri" type="string"/>
    <att name="shared interaction" value="Production (export)" type="string"/>
    <att name="name" value="Valerate (Pentanoic acid, Pentanoate) (Production (export)) Clostridium kluyveri" type="string"/>
    <att name="selected" value="0" type="boolean"/>
    <att name="interaction" value="Production (export)" type="string"/>
  </edge>
  <edge id="17598" label="Valerate (Pentanoic acid, Pentanoate) (Consumption (import)) Butyrivibrio proteoclasticus" source="17591" target="12567" cy:directed="1">
    <att name="shared name" value="Valerate (Pentanoic acid, Pentanoate) (Consumption (import)) Butyrivibrio proteoclasticus" type="string"/>
    <att name="shared interaction" value="Consumption (import)" type="string"/>
    <att name="name" value="Valerate (Pentanoic acid, Pentanoate) (Consumption (import)) Butyrivibrio proteoclasticus" type="string"/>
    <att name="selected" value="0" type="boolean"/>
    <att name="interaction" value="Consumption (import)" type="string"/>
  </edge>
  <edge id="17597" label="Valerate (Pentanoic acid, Pentanoate) (Consumption (import)) Butyrivibrio fibrisolvens" source="17591" target="12565" cy:directed="1">
    <att name="shared name" value="Valerate (Pentanoic acid, Pentanoate) (Consumption (import)) Butyrivibrio fibrisolvens" type="string"/>
    <att name="shared interaction" value="Consumption (import)" type="string"/>
    <att name="name" value="Valerate (Pentanoic acid, Pentanoate) (Consumption (import)) Butyrivibrio fibrisolvens" type="string"/>
    <att name="selected" value="0" type="boolean"/>
    <att name="interaction" value="Consumption (import)" type="string"/>
  </edge>
  <edge id="17596" label="Valerate (Pentanoic acid, Pentanoate) (Consumption (import)) Butyrivibrio crossotus" source="17591" target="12563" cy:directed="1">
    <att name="shared name" value="Valerate (Pentanoic acid, Pentanoate) (Consumption (import)) Butyrivibrio crossotus" type="string"/>
    <att name="shared interaction" value="Consumption (import)" type="string"/>
    <att name="name" value="Valerate (Pentanoic acid, Pentanoate) (Consumption (import)) Butyrivibrio crossotus" type="string"/>
    <att name="selected" value="0" type="boolean"/>
    <att name="interaction" value="Consumption (import)" type="string"/>
  </edge>
  <edge id="17595" label="Valerate (Pentanoic acid, Pentanoate) (Production (export)) Bacteroides thetaiotaomicron" source="17591" target="12362" cy:directed="1">
    <att name="shared name" value="Valerate (Pentanoic acid, Pentanoate) (Production (export)) Bacteroides thetaiotaomicron" type="string"/>
    <att name="shared interaction" value="Production (export)" type="string"/>
    <att name="name" value="Valerate (Pentanoic acid, Pentanoate) (Production (export)) Bacteroides thetaiotaomicron" type="string"/>
    <att name="selected" value="0" type="boolean"/>
    <att name="interaction" value="Production (export)" type="string"/>
  </edge>
  <edge id="17594" label="Valerate (Pentanoic acid, Pentanoate) (Production (export)) Bacteroides fragilis" source="17591" target="12519" cy:directed="1">
    <att name="shared name" value="Valerate (Pentanoic acid, Pentanoate) (Production (export)) Bacteroides fragilis" type="string"/>
    <att name="shared interaction" value="Production (export)" type="string"/>
    <att name="name" value="Valerate (Pentanoic acid, Pentanoate) (Production (export)) Bacteroides fragilis" type="string"/>
    <att name="selected" value="0" type="boolean"/>
    <att name="interaction" value="Production (export)" type="string"/>
  </edge>
  <edge id="17593" label="Valerate (Pentanoic acid, Pentanoate) (Production (export)) Anaerostipes caccae" source="17591" target="12443" cy:directed="1">
    <att name="shared name" value="Valerate (Pentanoic acid, Pentanoate) (Production (export)) Anaerostipes caccae" type="string"/>
    <att name="shared interaction" value="Production (export)" type="string"/>
    <att name="name" value="Valerate (Pentanoic acid, Pentanoate) (Production (export)) Anaerostipes caccae" type="string"/>
    <att name="selected" value="0" type="boolean"/>
    <att name="interaction" value="Production (export)" type="string"/>
  </edge>
  <edge id="17592" label="Valerate (Pentanoic acid, Pentanoate) (Consumption (import)) Achromobacter piechaudii" source="17591" target="13535" cy:directed="1">
    <att name="shared name" value="Valerate (Pentanoic acid, Pentanoate) (Consumption (import)) Achromobacter piechaudii" type="string"/>
    <att name="shared interaction" value="Consumption (import)" type="string"/>
    <att name="name" value="Valerate (Pentanoic acid, Pentanoate) (Consumption (import)) Achromobacter piechaudii" type="string"/>
    <att name="selected" value="0" type="boolean"/>
    <att name="interaction" value="Consumption (import)" type="string"/>
  </edge>
  <edge id="17590" label="Uridine (Consumption (import)) Colonocyte (host colon)" source="17588" target="12359" cy:directed="1">
    <att name="shared name" value="Uridine (Consumption (import)) Colonocyte (host colon)" type="string"/>
    <att name="shared interaction" value="Consumption (import)" type="string"/>
    <att name="name" value="Uridine (Consumption (import)) Colonocyte (host colon)" type="string"/>
    <att name="selected" value="0" type="boolean"/>
    <att name="interaction" value="Consumption (import)" type="string"/>
  </edge>
  <edge id="17589" label="Uridine (Consumption (import)) Anaerotruncus colihominis" source="17588" target="12424" cy:directed="1">
    <att name="shared name" value="Uridine (Consumption (import)) Anaerotruncus colihominis" type="string"/>
    <att name="shared interaction" value="Consumption (import)" type="string"/>
    <att name="name" value="Uridine (Consumption (import)) Anaerotruncus colihominis" type="string"/>
    <att name="selected" value="0" type="boolean"/>
    <att name="interaction" value="Consumption (import)" type="string"/>
  </edge>
  <edge id="17587" label="Urea (Consumption (import)) Ureaplasma urealyticum" source="17531" target="16465" cy:directed="1">
    <att name="shared name" value="Urea (Consumption (import)) Ureaplasma urealyticum" type="string"/>
    <att name="shared interaction" value="Consumption (import)" type="string"/>
    <att name="name" value="Urea (Consumption (import)) Ureaplasma urealyticum" type="string"/>
    <att name="selected" value="0" type="boolean"/>
    <att name="interaction" value="Consumption (import)" type="string"/>
  </edge>
  <edge id="17586" label="Urea (Consumption (import)) Ureaplasma parvum" source="17531" target="16463" cy:directed="1">
    <att name="shared name" value="Urea (Consumption (import)) Ureaplasma parvum" type="string"/>
    <att name="shared interaction" value="Consumption (import)" type="string"/>
    <att name="name" value="Urea (Consumption (import)) Ureaplasma parvum" type="string"/>
    <att name="selected" value="0" type="boolean"/>
    <att name="interaction" value="Consumption (import)" type="string"/>
  </edge>
  <edge id="17585" label="Urea (Consumption (import)) Thermococcus kodakaraensis" source="17531" target="14161" cy:directed="1">
    <att name="shared name" value="Urea (Consumption (import)) Thermococcus kodakaraensis" type="string"/>
    <att name="shared interaction" value="Consumption (import)" type="string"/>
    <att name="name" value="Urea (Consumption (import)) Thermococcus kodakaraensis" type="string"/>
    <att name="selected" value="0" type="boolean"/>
    <att name="interaction" value="Consumption (import)" type="string"/>
  </edge>
  <edge id="17584" label="Urea (Consumption (import)) Proteus penneri" source="17531" target="16418" cy:directed="1">
    <att name="shared name" value="Urea (Consumption (import)) Proteus penneri" type="string"/>
    <att name="shared interaction" value="Consumption (import)" type="string"/>
    <att name="name" value="Urea (Consumption (import)) Proteus penneri" type="string"/>
    <att name="selected" value="0" type="boolean"/>
    <att name="interaction" value="Consumption (import)" type="string"/>
  </edge>
  <edge id="17583" label="Urea (Consumption (import)) Proteus mirabilis" source="17531" target="13079" cy:directed="1">
    <att name="shared name" value="Urea (Consumption (import)) Proteus mirabilis" type="string"/>
    <att name="shared interaction" value="Consumption (import)" type="string"/>
    <att name="name" value="Urea (Consumption (import)) Proteus mirabilis" type="string"/>
    <att name="selected" value="0" type="boolean"/>
    <att name="interaction" value="Consumption (import)" type="string"/>
  </edge>
  <edge id="17582" label="Urea (Consumption (import)) Klebsiella variicola" source="17531" target="12348" cy:directed="1">
    <att name="shared name" value="Urea (Consumption (import)) Klebsiella variicola" type="string"/>
    <att name="shared interaction" value="Consumption (import)" type="string"/>
    <att name="name" value="Urea (Consumption (import)) Klebsiella variicola" type="string"/>
    <att name="selected" value="0" type="boolean"/>
    <att name="interaction" value="Consumption (import)" type="string"/>
  </edge>
  <edge id="17581" label="Urea (Consumption (import)) Klebsiella pneumoniae" source="17531" target="12346" cy:directed="1">
    <att name="shared name" value="Urea (Consumption (import)) Klebsiella pneumoniae" type="string"/>
    <att name="shared interaction" value="Consumption (import)" type="string"/>
    <att name="name" value="Urea (Consumption (import)) Klebsiella pneumoniae" type="string"/>
    <att name="selected" value="0" type="boolean"/>
    <att name="interaction" value="Consumption (import)" type="string"/>
  </edge>
  <edge id="17580" label="Urea (Consumption (import)) Helicobacter pylori" source="17531" target="13683" cy:directed="1">
    <att name="shared name" value="Urea (Consumption (import)) Helicobacter pylori" type="string"/>
    <att name="shared interaction" value="Consumption (import)" type="string"/>
    <att name="name" value="Urea (Consumption (import)) Helicobacter pylori" type="string"/>
    <att name="selected" value="0" type="boolean"/>
    <att name="interaction" value="Consumption (import)" type="string"/>
  </edge>
  <edge id="17579" label="Urea (Consumption (import)) Desulfovibrio piger" source="17531" target="12654" cy:directed="1">
    <att name="shared name" value="Urea (Consumption (import)) Desulfovibrio piger" type="string"/>
    <att name="shared interaction" value="Consumption (import)" type="string"/>
    <att name="name" value="Urea (Consumption (import)) Desulfovibrio piger" type="string"/>
    <att name="selected" value="0" type="boolean"/>
    <att name="interaction" value="Consumption (import)" type="string"/>
  </edge>
  <edge id="17578" label="Urea (Production (export)) Colonocyte (host colon)" source="17531" target="12359" cy:directed="1">
    <att name="shared name" value="Urea (Production (export)) Colonocyte (host colon)" type="string"/>
    <att name="shared interaction" value="Production (export)" type="string"/>
    <att name="name" value="Urea (Production (export)) Colonocyte (host colon)" type="string"/>
    <att name="selected" value="0" type="boolean"/>
    <att name="interaction" value="Production (export)" type="string"/>
  </edge>
  <edge id="17577" label="Urea (Consumption (import)) Clostridium thermocellum" source="17531" target="12628" cy:directed="1">
    <att name="shared name" value="Urea (Consumption (import)) Clostridium thermocellum" type="string"/>
    <att name="shared interaction" value="Consumption (import)" type="string"/>
    <att name="name" value="Urea (Consumption (import)) Clostridium thermocellum" type="string"/>
    <att name="selected" value="0" type="boolean"/>
    <att name="interaction" value="Consumption (import)" type="string"/>
  </edge>
  <edge id="17576" label="Urea (Consumption (import)) Clostridium tetani" source="17531" target="12626" cy:directed="1">
    <att name="shared name" value="Urea (Consumption (import)) Clostridium tetani" type="string"/>
    <att name="shared interaction" value="Consumption (import)" type="string"/>
    <att name="name" value="Urea (Consumption (import)) Clostridium tetani" type="string"/>
    <att name="selected" value="0" type="boolean"/>
    <att name="interaction" value="Consumption (import)" type="string"/>
  </edge>
  <edge id="17575" label="Urea (Consumption (import)) Clostridium symbiosum" source="17531" target="12624" cy:directed="1">
    <att name="shared name" value="Urea (Consumption (import)) Clostridium symbiosum" type="string"/>
    <att name="shared interaction" value="Consumption (import)" type="string"/>
    <att name="name" value="Urea (Consumption (import)) Clostridium symbiosum" type="string"/>
    <att name="selected" value="0" type="boolean"/>
    <att name="interaction" value="Consumption (import)" type="string"/>
  </edge>
  <edge id="17574" label="Urea (Consumption (import)) Clostridium sticklandii" source="17531" target="12409" cy:directed="1">
    <att name="shared name" value="Urea (Consumption (import)) Clostridium sticklandii" type="string"/>
    <att name="shared interaction" value="Consumption (import)" type="string"/>
    <att name="name" value="Urea (Consumption (import)) Clostridium sticklandii" type="string"/>
    <att name="selected" value="0" type="boolean"/>
    <att name="interaction" value="Consumption (import)" type="string"/>
  </edge>
  <edge id="17573" label="Urea (Consumption (import)) Clostridium sporogenes" source="17531" target="12407" cy:directed="1">
    <att name="shared name" value="Urea (Consumption (import)) Clostridium sporogenes" type="string"/>
    <att name="shared interaction" value="Consumption (import)" type="string"/>
    <att name="name" value="Urea (Consumption (import)) Clostridium sporogenes" type="string"/>
    <att name="selected" value="0" type="boolean"/>
    <att name="interaction" value="Consumption (import)" type="string"/>
  </edge>
  <edge id="17572" label="Urea (Consumption (import)) Clostridium scindens" source="17531" target="12620" cy:directed="1">
    <att name="shared name" value="Urea (Consumption (import)) Clostridium scindens" type="string"/>
    <att name="shared interaction" value="Consumption (import)" type="string"/>
    <att name="name" value="Urea (Consumption (import)) Clostridium scindens" type="string"/>
    <att name="selected" value="0" type="boolean"/>
    <att name="interaction" value="Consumption (import)" type="string"/>
  </edge>
  <edge id="17571" label="Urea (Consumption (import)) Clostridium saccharolyticum" source="17531" target="12618" cy:directed="1">
    <att name="shared name" value="Urea (Consumption (import)) Clostridium saccharolyticum" type="string"/>
    <att name="shared interaction" value="Consumption (import)" type="string"/>
    <att name="name" value="Urea (Consumption (import)) Clostridium saccharolyticum" type="string"/>
    <att name="selected" value="0" type="boolean"/>
    <att name="interaction" value="Consumption (import)" type="string"/>
  </edge>
  <edge id="17570" label="Urea (Consumption (import)) Clostridium phytofermentans" source="17531" target="12616" cy:directed="1">
    <att name="shared name" value="Urea (Consumption (import)) Clostridium phytofermentans" type="string"/>
    <att name="shared interaction" value="Consumption (import)" type="string"/>
    <att name="name" value="Urea (Consumption (import)) Clostridium phytofermentans" type="string"/>
    <att name="selected" value="0" type="boolean"/>
    <att name="interaction" value="Consumption (import)" type="string"/>
  </edge>
  <edge id="17569" label="Urea (Consumption (import)) Clostridium perfringens" source="17531" target="12614" cy:directed="1">
    <att name="shared name" value="Urea (Consumption (import)) Clostridium perfringens" type="string"/>
    <att name="shared interaction" value="Consumption (import)" type="string"/>
    <att name="name" value="Urea (Consumption (import)) Clostridium perfringens" type="string"/>
    <att name="selected" value="0" type="boolean"/>
    <att name="interaction" value="Consumption (import)" type="string"/>
  </edge>
  <edge id="17568" label="Urea (Consumption (import)) Clostridium papyrosolvens" source="17531" target="12612" cy:directed="1">
    <att name="shared name" value="Urea (Consumption (import)) Clostridium papyrosolvens" type="string"/>
    <att name="shared interaction" value="Consumption (import)" type="string"/>
    <att name="name" value="Urea (Consumption (import)) Clostridium papyrosolvens" type="string"/>
    <att name="selected" value="0" type="boolean"/>
    <att name="interaction" value="Consumption (import)" type="string"/>
  </edge>
  <edge id="17567" label="Urea (Consumption (import)) Clostridium novyi" source="17531" target="12610" cy:directed="1">
    <att name="shared name" value="Urea (Consumption (import)) Clostridium novyi" type="string"/>
    <att name="shared interaction" value="Consumption (import)" type="string"/>
    <att name="name" value="Urea (Consumption (import)) Clostridium novyi" type="string"/>
    <att name="selected" value="0" type="boolean"/>
    <att name="interaction" value="Consumption (import)" type="string"/>
  </edge>
  <edge id="17566" label="Urea (Consumption (import)) Clostridium nexile" source="17531" target="12608" cy:directed="1">
    <att name="shared name" value="Urea (Consumption (import)) Clostridium nexile" type="string"/>
    <att name="shared interaction" value="Consumption (import)" type="string"/>
    <att name="name" value="Urea (Consumption (import)) Clostridium nexile" type="string"/>
    <att name="selected" value="0" type="boolean"/>
    <att name="interaction" value="Consumption (import)" type="string"/>
  </edge>
  <edge id="17565" label="Urea (Consumption (import)) Clostridium methylpentosum" source="17531" target="12606" cy:directed="1">
    <att name="shared name" value="Urea (Consumption (import)) Clostridium methylpentosum" type="string"/>
    <att name="shared interaction" value="Consumption (import)" type="string"/>
    <att name="name" value="Urea (Consumption (import)) Clostridium methylpentosum" type="string"/>
    <att name="selected" value="0" type="boolean"/>
    <att name="interaction" value="Consumption (import)" type="string"/>
  </edge>
  <edge id="17564" label="Urea (Consumption (import)) Clostridium ljungdahlii" source="17531" target="12604" cy:directed="1">
    <att name="shared name" value="Urea (Consumption (import)) Clostridium ljungdahlii" type="string"/>
    <att name="shared interaction" value="Consumption (import)" type="string"/>
    <att name="name" value="Urea (Consumption (import)) Clostridium ljungdahlii" type="string"/>
    <att name="selected" value="0" type="boolean"/>
    <att name="interaction" value="Consumption (import)" type="string"/>
  </edge>
  <edge id="17563" label="Urea (Consumption (import)) Clostridium leptum" source="17531" target="12602" cy:directed="1">
    <att name="shared name" value="Urea (Consumption (import)) Clostridium leptum" type="string"/>
    <att name="shared interaction" value="Consumption (import)" type="string"/>
    <att name="name" value="Urea (Consumption (import)) Clostridium leptum" type="string"/>
    <att name="selected" value="0" type="boolean"/>
    <att name="interaction" value="Consumption (import)" type="string"/>
  </edge>
  <edge id="17562" label="Urea (Consumption (import)) Clostridium kluyveri" source="17531" target="12600" cy:directed="1">
    <att name="shared name" value="Urea (Consumption (import)) Clostridium kluyveri" type="string"/>
    <att name="shared interaction" value="Consumption (import)" type="string"/>
    <att name="name" value="Urea (Consumption (import)) Clostridium kluyveri" type="string"/>
    <att name="selected" value="0" type="boolean"/>
    <att name="interaction" value="Consumption (import)" type="string"/>
  </edge>
  <edge id="17561" label="Urea (Consumption (import)) Clostridium hylemonae" source="17531" target="12598" cy:directed="1">
    <att name="shared name" value="Urea (Consumption (import)) Clostridium hylemonae" type="string"/>
    <att name="shared interaction" value="Consumption (import)" type="string"/>
    <att name="name" value="Urea (Consumption (import)) Clostridium hylemonae" type="string"/>
    <att name="selected" value="0" type="boolean"/>
    <att name="interaction" value="Consumption (import)" type="string"/>
  </edge>
  <edge id="17560" label="Urea (Consumption (import)) Clostridium hiranonis" source="17531" target="12596" cy:directed="1">
    <att name="shared name" value="Urea (Consumption (import)) Clostridium hiranonis" type="string"/>
    <att name="shared interaction" value="Consumption (import)" type="string"/>
    <att name="name" value="Urea (Consumption (import)) Clostridium hiranonis" type="string"/>
    <att name="selected" value="0" type="boolean"/>
    <att name="interaction" value="Consumption (import)" type="string"/>
  </edge>
  <edge id="17559" label="Urea (Consumption (import)) Clostridium hathewayi" source="17531" target="12594" cy:directed="1">
    <att name="shared name" value="Urea (Consumption (import)) Clostridium hathewayi" type="string"/>
    <att name="shared interaction" value="Consumption (import)" type="string"/>
    <att name="name" value="Urea (Consumption (import)) Clostridium hathewayi" type="string"/>
    <att name="selected" value="0" type="boolean"/>
    <att name="interaction" value="Consumption (import)" type="string"/>
  </edge>
  <edge id="17558" label="Urea (Consumption (import)) Clostridium difficile" source="17531" target="12453" cy:directed="1">
    <att name="shared name" value="Urea (Consumption (import)) Clostridium difficile" type="string"/>
    <att name="shared interaction" value="Consumption (import)" type="string"/>
    <att name="name" value="Urea (Consumption (import)) Clostridium difficile" type="string"/>
    <att name="selected" value="0" type="boolean"/>
    <att name="interaction" value="Consumption (import)" type="string"/>
  </edge>
  <edge id="17557" label="Urea (Consumption (import)) Clostridium cf" source="17531" target="12591" cy:directed="1">
    <att name="shared name" value="Urea (Consumption (import)) Clostridium cf" type="string"/>
    <att name="shared interaction" value="Consumption (import)" type="string"/>
    <att name="name" value="Urea (Consumption (import)) Clostridium cf" type="string"/>
    <att name="selected" value="0" type="boolean"/>
    <att name="interaction" value="Consumption (import)" type="string"/>
  </edge>
  <edge id="17556" label="Urea (Consumption (import)) Clostridium cellulovorans" source="17531" target="12589" cy:directed="1">
    <att name="shared name" value="Urea (Consumption (import)) Clostridium cellulovorans" type="string"/>
    <att name="shared interaction" value="Consumption (import)" type="string"/>
    <att name="name" value="Urea (Consumption (import)) Clostridium cellulovorans" type="string"/>
    <att name="selected" value="0" type="boolean"/>
    <att name="interaction" value="Consumption (import)" type="string"/>
  </edge>
  <edge id="17555" label="Urea (Consumption (import)) Clostridium cellulolyticum" source="17531" target="12587" cy:directed="1">
    <att name="shared name" value="Urea (Consumption (import)) Clostridium cellulolyticum" type="string"/>
    <att name="shared interaction" value="Consumption (import)" type="string"/>
    <att name="name" value="Urea (Consumption (import)) Clostridium cellulolyticum" type="string"/>
    <att name="selected" value="0" type="boolean"/>
    <att name="interaction" value="Consumption (import)" type="string"/>
  </edge>
  <edge id="17554" label="Urea (Consumption (import)) Clostridium carboxidivorans" source="17531" target="12585" cy:directed="1">
    <att name="shared name" value="Urea (Consumption (import)) Clostridium carboxidivorans" type="string"/>
    <att name="shared interaction" value="Consumption (import)" type="string"/>
    <att name="name" value="Urea (Consumption (import)) Clostridium carboxidivorans" type="string"/>
    <att name="selected" value="0" type="boolean"/>
    <att name="interaction" value="Consumption (import)" type="string"/>
  </edge>
  <edge id="17553" label="Urea (Consumption (import)) Clostridium butyricum" source="17531" target="12382" cy:directed="1">
    <att name="shared name" value="Urea (Consumption (import)) Clostridium butyricum" type="string"/>
    <att name="shared interaction" value="Consumption (import)" type="string"/>
    <att name="name" value="Urea (Consumption (import)) Clostridium butyricum" type="string"/>
    <att name="selected" value="0" type="boolean"/>
    <att name="interaction" value="Consumption (import)" type="string"/>
  </edge>
  <edge id="17552" label="Urea (Consumption (import)) Clostridium botulinum" source="17531" target="12405" cy:directed="1">
    <att name="shared name" value="Urea (Consumption (import)) Clostridium botulinum" type="string"/>
    <att name="shared interaction" value="Consumption (import)" type="string"/>
    <att name="name" value="Urea (Consumption (import)) Clostridium botulinum" type="string"/>
    <att name="selected" value="0" type="boolean"/>
    <att name="interaction" value="Consumption (import)" type="string"/>
  </edge>
  <edge id="17551" label="Urea (Consumption (import)) Clostridium bolteae" source="17531" target="12581" cy:directed="1">
    <att name="shared name" value="Urea (Consumption (import)) Clostridium bolteae" type="string"/>
    <att name="shared interaction" value="Consumption (import)" type="string"/>
    <att name="name" value="Urea (Consumption (import)) Clostridium bolteae" type="string"/>
    <att name="selected" value="0" type="boolean"/>
    <att name="interaction" value="Consumption (import)" type="string"/>
  </edge>
  <edge id="17550" label="Urea (Consumption (import)) Clostridium beijerinckii" source="17531" target="12579" cy:directed="1">
    <att name="shared name" value="Urea (Consumption (import)) Clostridium beijerinckii" type="string"/>
    <att name="shared interaction" value="Consumption (import)" type="string"/>
    <att name="name" value="Urea (Consumption (import)) Clostridium beijerinckii" type="string"/>
    <att name="selected" value="0" type="boolean"/>
    <att name="interaction" value="Consumption (import)" type="string"/>
  </edge>
  <edge id="17549" label="Urea (Consumption (import)) Clostridium bartlettii" source="17531" target="12577" cy:directed="1">
    <att name="shared name" value="Urea (Consumption (import)) Clostridium bartlettii" type="string"/>
    <att name="shared interaction" value="Consumption (import)" type="string"/>
    <att name="name" value="Urea (Consumption (import)) Clostridium bartlettii" type="string"/>
    <att name="selected" value="0" type="boolean"/>
    <att name="interaction" value="Consumption (import)" type="string"/>
  </edge>
  <edge id="17548" label="Urea (Consumption (import)) Clostridium asparagiforme" source="17531" target="12575" cy:directed="1">
    <att name="shared name" value="Urea (Consumption (import)) Clostridium asparagiforme" type="string"/>
    <att name="shared interaction" value="Consumption (import)" type="string"/>
    <att name="name" value="Urea (Consumption (import)) Clostridium asparagiforme" type="string"/>
    <att name="selected" value="0" type="boolean"/>
    <att name="interaction" value="Consumption (import)" type="string"/>
  </edge>
  <edge id="17547" label="Urea (Consumption (import)) Clostridium acetobutylicum" source="17531" target="12433" cy:directed="1">
    <att name="shared name" value="Urea (Consumption (import)) Clostridium acetobutylicum" type="string"/>
    <att name="shared interaction" value="Consumption (import)" type="string"/>
    <att name="name" value="Urea (Consumption (import)) Clostridium acetobutylicum" type="string"/>
    <att name="selected" value="0" type="boolean"/>
    <att name="interaction" value="Consumption (import)" type="string"/>
  </edge>
  <edge id="17546" label="Urea (Consumption (import)) Bifidobacterium pseudocatenulatum" source="17531" target="12557" cy:directed="1">
    <att name="shared name" value="Urea (Consumption (import)) Bifidobacterium pseudocatenulatum" type="string"/>
    <att name="shared interaction" value="Consumption (import)" type="string"/>
    <att name="name" value="Urea (Consumption (import)) Bifidobacterium pseudocatenulatum" type="string"/>
    <att name="selected" value="0" type="boolean"/>
    <att name="interaction" value="Consumption (import)" type="string"/>
  </edge>
  <edge id="17545" label="Urea (Consumption (import)) Bifidobacterium longum (Bifidobacterium infantis, Bifidobacterium suis)" source="17531" target="12380" cy:directed="1">
    <att name="shared name" value="Urea (Consumption (import)) Bifidobacterium longum (Bifidobacterium infantis, Bifidobacterium suis)" type="string"/>
    <att name="shared interaction" value="Consumption (import)" type="string"/>
    <att name="name" value="Urea (Consumption (import)) Bifidobacterium longum (Bifidobacterium infantis, Bifidobacterium suis)" type="string"/>
    <att name="selected" value="0" type="boolean"/>
    <att name="interaction" value="Consumption (import)" type="string"/>
  </edge>
  <edge id="17544" label="Urea (Consumption (import)) Bifidobacterium gallicum" source="17531" target="12554" cy:directed="1">
    <att name="shared name" value="Urea (Consumption (import)) Bifidobacterium gallicum" type="string"/>
    <att name="shared interaction" value="Consumption (import)" type="string"/>
    <att name="name" value="Urea (Consumption (import)) Bifidobacterium gallicum" type="string"/>
    <att name="selected" value="0" type="boolean"/>
    <att name="interaction" value="Consumption (import)" type="string"/>
  </edge>
  <edge id="17543" label="Urea (Consumption (import)) Bifidobacterium dentium" source="17531" target="12448" cy:directed="1">
    <att name="shared name" value="Urea (Consumption (import)) Bifidobacterium dentium" type="string"/>
    <att name="shared interaction" value="Consumption (import)" type="string"/>
    <att name="name" value="Urea (Consumption (import)) Bifidobacterium dentium" type="string"/>
    <att name="selected" value="0" type="boolean"/>
    <att name="interaction" value="Consumption (import)" type="string"/>
  </edge>
  <edge id="17542" label="Urea (Consumption (import)) Bifidobacterium catenulatum" source="17531" target="12551" cy:directed="1">
    <att name="shared name" value="Urea (Consumption (import)) Bifidobacterium catenulatum" type="string"/>
    <att name="shared interaction" value="Consumption (import)" type="string"/>
    <att name="name" value="Urea (Consumption (import)) Bifidobacterium catenulatum" type="string"/>
    <att name="selected" value="0" type="boolean"/>
    <att name="interaction" value="Consumption (import)" type="string"/>
  </edge>
  <edge id="17541" label="Urea (Consumption (import)) Bifidobacterium breve" source="17531" target="12549" cy:directed="1">
    <att name="shared name" value="Urea (Consumption (import)) Bifidobacterium breve" type="string"/>
    <att name="shared interaction" value="Consumption (import)" type="string"/>
    <att name="name" value="Urea (Consumption (import)) Bifidobacterium breve" type="string"/>
    <att name="selected" value="0" type="boolean"/>
    <att name="interaction" value="Consumption (import)" type="string"/>
  </edge>
  <edge id="17540" label="Urea (Consumption (import)) Bifidobacterium bifidum" source="17531" target="12547" cy:directed="1">
    <att name="shared name" value="Urea (Consumption (import)) Bifidobacterium bifidum" type="string"/>
    <att name="shared interaction" value="Consumption (import)" type="string"/>
    <att name="name" value="Urea (Consumption (import)) Bifidobacterium bifidum" type="string"/>
    <att name="selected" value="0" type="boolean"/>
    <att name="interaction" value="Consumption (import)" type="string"/>
  </edge>
  <edge id="17539" label="Urea (Consumption (import)) Bifidobacterium animalis" source="17531" target="12545" cy:directed="1">
    <att name="shared name" value="Urea (Consumption (import)) Bifidobacterium animalis" type="string"/>
    <att name="shared interaction" value="Consumption (import)" type="string"/>
    <att name="name" value="Urea (Consumption (import)) Bifidobacterium animalis" type="string"/>
    <att name="selected" value="0" type="boolean"/>
    <att name="interaction" value="Consumption (import)" type="string"/>
  </edge>
  <edge id="17538" label="Urea (Consumption (import)) Bifidobacterium angulatum" source="17531" target="12543" cy:directed="1">
    <att name="shared name" value="Urea (Consumption (import)) Bifidobacterium angulatum" type="string"/>
    <att name="shared interaction" value="Consumption (import)" type="string"/>
    <att name="name" value="Urea (Consumption (import)) Bifidobacterium angulatum" type="string"/>
    <att name="selected" value="0" type="boolean"/>
    <att name="interaction" value="Consumption (import)" type="string"/>
  </edge>
  <edge id="17537" label="Urea (Consumption (import)) Bifidobacterium adolescentis" source="17531" target="12446" cy:directed="1">
    <att name="shared name" value="Urea (Consumption (import)) Bifidobacterium adolescentis" type="string"/>
    <att name="shared interaction" value="Consumption (import)" type="string"/>
    <att name="name" value="Urea (Consumption (import)) Bifidobacterium adolescentis" type="string"/>
    <att name="selected" value="0" type="boolean"/>
    <att name="interaction" value="Consumption (import)" type="string"/>
  </edge>
  <edge id="17536" label="Urea (Production (export)) Bacteroides thetaiotaomicron" source="17531" target="12362" cy:directed="1">
    <att name="shared name" value="Urea (Production (export)) Bacteroides thetaiotaomicron" type="string"/>
    <att name="shared interaction" value="Production (export)" type="string"/>
    <att name="name" value="Urea (Production (export)) Bacteroides thetaiotaomicron" type="string"/>
    <att name="selected" value="0" type="boolean"/>
    <att name="interaction" value="Production (export)" type="string"/>
  </edge>
  <edge id="17535" label="Urea (Consumption (import)) Anaerococcus tetradius" source="17531" target="13220" cy:directed="1">
    <att name="shared name" value="Urea (Consumption (import)) Anaerococcus tetradius" type="string"/>
    <att name="shared interaction" value="Consumption (import)" type="string"/>
    <att name="name" value="Urea (Consumption (import)) Anaerococcus tetradius" type="string"/>
    <att name="selected" value="0" type="boolean"/>
    <att name="interaction" value="Consumption (import)" type="string"/>
  </edge>
  <edge id="17534" label="Urea (Consumption (import)) Anaerococcus prevotii" source="17531" target="13218" cy:directed="1">
    <att name="shared name" value="Urea (Consumption (import)) Anaerococcus prevotii" type="string"/>
    <att name="shared interaction" value="Consumption (import)" type="string"/>
    <att name="name" value="Urea (Consumption (import)) Anaerococcus prevotii" type="string"/>
    <att name="selected" value="0" type="boolean"/>
    <att name="interaction" value="Consumption (import)" type="string"/>
  </edge>
  <edge id="17533" label="Urea (Consumption (import)) Anaerococcus lactolyticus" source="17531" target="13216" cy:directed="1">
    <att name="shared name" value="Urea (Consumption (import)) Anaerococcus lactolyticus" type="string"/>
    <att name="shared interaction" value="Consumption (import)" type="string"/>
    <att name="name" value="Urea (Consumption (import)) Anaerococcus lactolyticus" type="string"/>
    <att name="selected" value="0" type="boolean"/>
    <att name="interaction" value="Consumption (import)" type="string"/>
  </edge>
  <edge id="17532" label="Urea (Consumption (import)) Anaerococcus hydrogenalis" source="17531" target="13214" cy:directed="1">
    <att name="shared name" value="Urea (Consumption (import)) Anaerococcus hydrogenalis" type="string"/>
    <att name="shared interaction" value="Consumption (import)" type="string"/>
    <att name="name" value="Urea (Consumption (import)) Anaerococcus hydrogenalis" type="string"/>
    <att name="selected" value="0" type="boolean"/>
    <att name="interaction" value="Consumption (import)" type="string"/>
  </edge>
  <edge id="17530" label="Uracil (Consumption (import)) Colonocyte (host colon)" source="17529" target="12359" cy:directed="1">
    <att name="shared name" value="Uracil (Consumption (import)) Colonocyte (host colon)" type="string"/>
    <att name="shared interaction" value="Consumption (import)" type="string"/>
    <att name="name" value="Uracil (Consumption (import)) Colonocyte (host colon)" type="string"/>
    <att name="selected" value="0" type="boolean"/>
    <att name="interaction" value="Consumption (import)" type="string"/>
  </edge>
  <edge id="17528" label="Tyramine (Production (export)) Lactobacillus rhamnosus" source="17521" target="12461" cy:directed="1">
    <att name="shared name" value="Tyramine (Production (export)) Lactobacillus rhamnosus" type="string"/>
    <att name="shared interaction" value="Production (export)" type="string"/>
    <att name="name" value="Tyramine (Production (export)) Lactobacillus rhamnosus" type="string"/>
    <att name="selected" value="0" type="boolean"/>
    <att name="interaction" value="Production (export)" type="string"/>
  </edge>
  <edge id="17527" label="Tyramine (Production (export)) Lactobacillus paracasei" source="17521" target="12758" cy:directed="1">
    <att name="shared name" value="Tyramine (Production (export)) Lactobacillus paracasei" type="string"/>
    <att name="shared interaction" value="Production (export)" type="string"/>
    <att name="name" value="Tyramine (Production (export)) Lactobacillus paracasei" type="string"/>
    <att name="selected" value="0" type="boolean"/>
    <att name="interaction" value="Production (export)" type="string"/>
  </edge>
  <edge id="17526" label="Tyramine (Consumption (import)) Klebsiella pneumoniae" source="17521" target="12346" cy:directed="1">
    <att name="shared name" value="Tyramine (Consumption (import)) Klebsiella pneumoniae" type="string"/>
    <att name="shared interaction" value="Consumption (import)" type="string"/>
    <att name="name" value="Tyramine (Consumption (import)) Klebsiella pneumoniae" type="string"/>
    <att name="selected" value="0" type="boolean"/>
    <att name="interaction" value="Consumption (import)" type="string"/>
  </edge>
  <edge id="17525" label="Tyramine (Production (export)) Enterococcus faecium (Streptococcus faecium)" source="17521" target="12672" cy:directed="1">
    <att name="shared name" value="Tyramine (Production (export)) Enterococcus faecium (Streptococcus faecium)" type="string"/>
    <att name="shared interaction" value="Production (export)" type="string"/>
    <att name="name" value="Tyramine (Production (export)) Enterococcus faecium (Streptococcus faecium)" type="string"/>
    <att name="selected" value="0" type="boolean"/>
    <att name="interaction" value="Production (export)" type="string"/>
  </edge>
  <edge id="17524" label="Tyramine (Production (export)) Enterococcus faecalis (Streptococcus faecalis)" source="17521" target="12670" cy:directed="1">
    <att name="shared name" value="Tyramine (Production (export)) Enterococcus faecalis (Streptococcus faecalis)" type="string"/>
    <att name="shared interaction" value="Production (export)" type="string"/>
    <att name="name" value="Tyramine (Production (export)) Enterococcus faecalis (Streptococcus faecalis)" type="string"/>
    <att name="selected" value="0" type="boolean"/>
    <att name="interaction" value="Production (export)" type="string"/>
  </edge>
  <edge id="17523" label="Tyramine (Production (export)) Bacteroides thetaiotaomicron" source="17521" target="12362" cy:directed="1">
    <att name="shared name" value="Tyramine (Production (export)) Bacteroides thetaiotaomicron" type="string"/>
    <att name="shared interaction" value="Production (export)" type="string"/>
    <att name="name" value="Tyramine (Production (export)) Bacteroides thetaiotaomicron" type="string"/>
    <att name="selected" value="0" type="boolean"/>
    <att name="interaction" value="Production (export)" type="string"/>
  </edge>
  <edge id="17522" label="Tyramine (Production (export)) Bacteroides ovatus" source="17521" target="12525" cy:directed="1">
    <att name="shared name" value="Tyramine (Production (export)) Bacteroides ovatus" type="string"/>
    <att name="shared interaction" value="Production (export)" type="string"/>
    <att name="name" value="Tyramine (Production (export)) Bacteroides ovatus" type="string"/>
    <att name="selected" value="0" type="boolean"/>
    <att name="interaction" value="Production (export)" type="string"/>
  </edge>
  <edge id="17520" label="Tryptamine (Consumption (import)) Prevotella ruminicola (Bacteroides ruminicola)" source="17518" target="12417" cy:directed="1">
    <att name="shared name" value="Tryptamine (Consumption (import)) Prevotella ruminicola (Bacteroides ruminicola)" type="string"/>
    <att name="shared interaction" value="Consumption (import)" type="string"/>
    <att name="name" value="Tryptamine (Consumption (import)) Prevotella ruminicola (Bacteroides ruminicola)" type="string"/>
    <att name="selected" value="0" type="boolean"/>
    <att name="interaction" value="Consumption (import)" type="string"/>
  </edge>
  <edge id="17519" label="Tryptamine (Production (export)) Lactobacillus acidophilus" source="17518" target="12725" cy:directed="1">
    <att name="shared name" value="Tryptamine (Production (export)) Lactobacillus acidophilus" type="string"/>
    <att name="shared interaction" value="Production (export)" type="string"/>
    <att name="name" value="Tryptamine (Production (export)) Lactobacillus acidophilus" type="string"/>
    <att name="selected" value="0" type="boolean"/>
    <att name="interaction" value="Production (export)" type="string"/>
  </edge>
  <edge id="17517" label="Trimethylamine N-oxide (Trimethylamine-N-oxide) (Production (export)) Faecalibacterium prausnitzii" source="17516" target="12701" cy:directed="1">
    <att name="shared name" value="Trimethylamine N-oxide (Trimethylamine-N-oxide) (Production (export)) Faecalibacterium prausnitzii" type="string"/>
    <att name="shared interaction" value="Production (export)" type="string"/>
    <att name="name" value="Trimethylamine N-oxide (Trimethylamine-N-oxide) (Production (export)) Faecalibacterium prausnitzii" type="string"/>
    <att name="selected" value="0" type="boolean"/>
    <att name="interaction" value="Production (export)" type="string"/>
  </edge>
  <edge id="17515" label="Trimethylamine (Production (export)) Streptococcus pneumoniae" source="17500" target="12966" cy:directed="1">
    <att name="shared name" value="Trimethylamine (Production (export)) Streptococcus pneumoniae" type="string"/>
    <att name="shared interaction" value="Production (export)" type="string"/>
    <att name="name" value="Trimethylamine (Production (export)) Streptococcus pneumoniae" type="string"/>
    <att name="selected" value="0" type="boolean"/>
    <att name="interaction" value="Production (export)" type="string"/>
  </edge>
  <edge id="17514" label="Trimethylamine (Production (export)) Streptococcus parasanguinis" source="17500" target="12962" cy:directed="1">
    <att name="shared name" value="Trimethylamine (Production (export)) Streptococcus parasanguinis" type="string"/>
    <att name="shared interaction" value="Production (export)" type="string"/>
    <att name="name" value="Trimethylamine (Production (export)) Streptococcus parasanguinis" type="string"/>
    <att name="selected" value="0" type="boolean"/>
    <att name="interaction" value="Production (export)" type="string"/>
  </edge>
  <edge id="17513" label="Trimethylamine (Production (export)) Staphylococcus aureus" source="17500" target="13088" cy:directed="1">
    <att name="shared name" value="Trimethylamine (Production (export)) Staphylococcus aureus" type="string"/>
    <att name="shared interaction" value="Production (export)" type="string"/>
    <att name="name" value="Trimethylamine (Production (export)) Staphylococcus aureus" type="string"/>
    <att name="selected" value="0" type="boolean"/>
    <att name="interaction" value="Production (export)" type="string"/>
  </edge>
  <edge id="17512" label="Trimethylamine (Production (export)) Pseudomonas aeruginosa" source="17500" target="12356" cy:directed="1">
    <att name="shared name" value="Trimethylamine (Production (export)) Pseudomonas aeruginosa" type="string"/>
    <att name="shared interaction" value="Production (export)" type="string"/>
    <att name="name" value="Trimethylamine (Production (export)) Pseudomonas aeruginosa" type="string"/>
    <att name="selected" value="0" type="boolean"/>
    <att name="interaction" value="Production (export)" type="string"/>
  </edge>
  <edge id="17511" label="Trimethylamine (Consumption (import)) Methanosphaera stadtmanae" source="17500" target="12796" cy:directed="1">
    <att name="shared name" value="Trimethylamine (Consumption (import)) Methanosphaera stadtmanae" type="string"/>
    <att name="shared interaction" value="Consumption (import)" type="string"/>
    <att name="name" value="Trimethylamine (Consumption (import)) Methanosphaera stadtmanae" type="string"/>
    <att name="selected" value="0" type="boolean"/>
    <att name="interaction" value="Consumption (import)" type="string"/>
  </edge>
  <edge id="17510" label="Trimethylamine (Consumption (import)) Methanosarcina mazei" source="17500" target="12794" cy:directed="1">
    <att name="shared name" value="Trimethylamine (Consumption (import)) Methanosarcina mazei" type="string"/>
    <att name="shared interaction" value="Consumption (import)" type="string"/>
    <att name="name" value="Trimethylamine (Consumption (import)) Methanosarcina mazei" type="string"/>
    <att name="selected" value="0" type="boolean"/>
    <att name="interaction" value="Consumption (import)" type="string"/>
  </edge>
  <edge id="17509" label="Trimethylamine (Consumption (import)) Methanosarcina barkeri" source="17500" target="12792" cy:directed="1">
    <att name="shared name" value="Trimethylamine (Consumption (import)) Methanosarcina barkeri" type="string"/>
    <att name="shared interaction" value="Consumption (import)" type="string"/>
    <att name="name" value="Trimethylamine (Consumption (import)) Methanosarcina barkeri" type="string"/>
    <att name="selected" value="0" type="boolean"/>
    <att name="interaction" value="Consumption (import)" type="string"/>
  </edge>
  <edge id="17508" label="Trimethylamine (Consumption (import)) Methanosarcina acetivorans" source="17500" target="12790" cy:directed="1">
    <att name="shared name" value="Trimethylamine (Consumption (import)) Methanosarcina acetivorans" type="string"/>
    <att name="shared interaction" value="Consumption (import)" type="string"/>
    <att name="name" value="Trimethylamine (Consumption (import)) Methanosarcina acetivorans" type="string"/>
    <att name="selected" value="0" type="boolean"/>
    <att name="interaction" value="Consumption (import)" type="string"/>
  </edge>
  <edge id="17507" label="Trimethylamine (Consumption (import)) Methanohalophilus mahii" source="17500" target="14468" cy:directed="1">
    <att name="shared name" value="Trimethylamine (Consumption (import)) Methanohalophilus mahii" type="string"/>
    <att name="shared interaction" value="Consumption (import)" type="string"/>
    <att name="name" value="Trimethylamine (Consumption (import)) Methanohalophilus mahii" type="string"/>
    <att name="selected" value="0" type="boolean"/>
    <att name="interaction" value="Consumption (import)" type="string"/>
  </edge>
  <edge id="17506" label="Trimethylamine (Production (export)) Klebsiella pneumoniae" source="17500" target="12346" cy:directed="1">
    <att name="shared name" value="Trimethylamine (Production (export)) Klebsiella pneumoniae" type="string"/>
    <att name="shared interaction" value="Production (export)" type="string"/>
    <att name="name" value="Trimethylamine (Production (export)) Klebsiella pneumoniae" type="string"/>
    <att name="selected" value="0" type="boolean"/>
    <att name="interaction" value="Production (export)" type="string"/>
  </edge>
  <edge id="17505" label="Trimethylamine (Production (export)) Faecalibacterium prausnitzii" source="17500" target="12701" cy:directed="1">
    <att name="shared name" value="Trimethylamine (Production (export)) Faecalibacterium prausnitzii" type="string"/>
    <att name="shared interaction" value="Production (export)" type="string"/>
    <att name="name" value="Trimethylamine (Production (export)) Faecalibacterium prausnitzii" type="string"/>
    <att name="selected" value="0" type="boolean"/>
    <att name="interaction" value="Production (export)" type="string"/>
  </edge>
  <edge id="17504" label="Trimethylamine (Production (export)) Escherichia coli" source="17500" target="12458" cy:directed="1">
    <att name="shared name" value="Trimethylamine (Production (export)) Escherichia coli" type="string"/>
    <att name="shared interaction" value="Production (export)" type="string"/>
    <att name="name" value="Trimethylamine (Production (export)) Escherichia coli" type="string"/>
    <att name="selected" value="0" type="boolean"/>
    <att name="interaction" value="Production (export)" type="string"/>
  </edge>
  <edge id="17503" label="Trimethylamine (Production (export)) Enterococcus faecalis (Streptococcus faecalis)" source="17500" target="12670" cy:directed="1">
    <att name="shared name" value="Trimethylamine (Production (export)) Enterococcus faecalis (Streptococcus faecalis)" type="string"/>
    <att name="shared interaction" value="Production (export)" type="string"/>
    <att name="name" value="Trimethylamine (Production (export)) Enterococcus faecalis (Streptococcus faecalis)" type="string"/>
    <att name="selected" value="0" type="boolean"/>
    <att name="interaction" value="Production (export)" type="string"/>
  </edge>
  <edge id="17502" label="Trimethylamine (Production (export)) Bacteroides thetaiotaomicron" source="17500" target="12362" cy:directed="1">
    <att name="shared name" value="Trimethylamine (Production (export)) Bacteroides thetaiotaomicron" type="string"/>
    <att name="shared interaction" value="Production (export)" type="string"/>
    <att name="name" value="Trimethylamine (Production (export)) Bacteroides thetaiotaomicron" type="string"/>
    <att name="selected" value="0" type="boolean"/>
    <att name="interaction" value="Production (export)" type="string"/>
  </edge>
  <edge id="17501" label="Trimethylamine (Consumption (import)) Acetohalobium arabaticum" source="17500" target="12478" cy:directed="1">
    <att name="shared name" value="Trimethylamine (Consumption (import)) Acetohalobium arabaticum" type="string"/>
    <att name="shared interaction" value="Consumption (import)" type="string"/>
    <att name="name" value="Trimethylamine (Consumption (import)) Acetohalobium arabaticum" type="string"/>
    <att name="selected" value="0" type="boolean"/>
    <att name="interaction" value="Consumption (import)" type="string"/>
  </edge>
  <edge id="17499" label="Triglyceride (Macromolecule degradation) Thermus thermophilus" source="17466" target="16921" cy:directed="1">
    <att name="shared name" value="Triglyceride (Macromolecule degradation) Thermus thermophilus" type="string"/>
    <att name="shared interaction" value="Macromolecule degradation" type="string"/>
    <att name="name" value="Triglyceride (Macromolecule degradation) Thermus thermophilus" type="string"/>
    <att name="selected" value="0" type="boolean"/>
    <att name="interaction" value="Macromolecule degradation" type="string"/>
  </edge>
  <edge id="17498" label="Triglyceride (Macromolecule degradation) Staphylococcus aureus" source="17466" target="13088" cy:directed="1">
    <att name="shared name" value="Triglyceride (Macromolecule degradation) Staphylococcus aureus" type="string"/>
    <att name="shared interaction" value="Macromolecule degradation" type="string"/>
    <att name="name" value="Triglyceride (Macromolecule degradation) Staphylococcus aureus" type="string"/>
    <att name="selected" value="0" type="boolean"/>
    <att name="interaction" value="Macromolecule degradation" type="string"/>
  </edge>
  <edge id="17497" label="Triglyceride (Macromolecule degradation) Ralstonia pickettii" source="17466" target="14139" cy:directed="1">
    <att name="shared name" value="Triglyceride (Macromolecule degradation) Ralstonia pickettii" type="string"/>
    <att name="shared interaction" value="Macromolecule degradation" type="string"/>
    <att name="name" value="Triglyceride (Macromolecule degradation) Ralstonia pickettii" type="string"/>
    <att name="selected" value="0" type="boolean"/>
    <att name="interaction" value="Macromolecule degradation" type="string"/>
  </edge>
  <edge id="17496" label="Triglyceride (Macromolecule degradation) Pseudomonas putida" source="17466" target="14483" cy:directed="1">
    <att name="shared name" value="Triglyceride (Macromolecule degradation) Pseudomonas putida" type="string"/>
    <att name="shared interaction" value="Macromolecule degradation" type="string"/>
    <att name="name" value="Triglyceride (Macromolecule degradation) Pseudomonas putida" type="string"/>
    <att name="selected" value="0" type="boolean"/>
    <att name="interaction" value="Macromolecule degradation" type="string"/>
  </edge>
  <edge id="17495" label="Triglyceride (Macromolecule degradation) Pseudomonas mendocina" source="17466" target="12902" cy:directed="1">
    <att name="shared name" value="Triglyceride (Macromolecule degradation) Pseudomonas mendocina" type="string"/>
    <att name="shared interaction" value="Macromolecule degradation" type="string"/>
    <att name="name" value="Triglyceride (Macromolecule degradation) Pseudomonas mendocina" type="string"/>
    <att name="selected" value="0" type="boolean"/>
    <att name="interaction" value="Macromolecule degradation" type="string"/>
  </edge>
  <edge id="17494" label="Triglyceride (Macromolecule degradation) Pseudomonas fluorescens" source="17466" target="12464" cy:directed="1">
    <att name="shared name" value="Triglyceride (Macromolecule degradation) Pseudomonas fluorescens" type="string"/>
    <att name="shared interaction" value="Macromolecule degradation" type="string"/>
    <att name="name" value="Triglyceride (Macromolecule degradation) Pseudomonas fluorescens" type="string"/>
    <att name="selected" value="0" type="boolean"/>
    <att name="interaction" value="Macromolecule degradation" type="string"/>
  </edge>
  <edge id="17493" label="Triglyceride (Macromolecule degradation) Pseudomonas aeruginosa" source="17466" target="12356" cy:directed="1">
    <att name="shared name" value="Triglyceride (Macromolecule degradation) Pseudomonas aeruginosa" type="string"/>
    <att name="shared interaction" value="Macromolecule degradation" type="string"/>
    <att name="name" value="Triglyceride (Macromolecule degradation) Pseudomonas aeruginosa" type="string"/>
    <att name="selected" value="0" type="boolean"/>
    <att name="interaction" value="Macromolecule degradation" type="string"/>
  </edge>
  <edge id="17492" label="Triglyceride (Macromolecule degradation) Propionibacterium acnes" source="17466" target="12896" cy:directed="1">
    <att name="shared name" value="Triglyceride (Macromolecule degradation) Propionibacterium acnes" type="string"/>
    <att name="shared interaction" value="Macromolecule degradation" type="string"/>
    <att name="name" value="Triglyceride (Macromolecule degradation) Propionibacterium acnes" type="string"/>
    <att name="selected" value="0" type="boolean"/>
    <att name="interaction" value="Macromolecule degradation" type="string"/>
  </edge>
  <edge id="17491" label="Triglyceride (Macromolecule degradation) Micrococcus luteus" source="17466" target="16374" cy:directed="1">
    <att name="shared name" value="Triglyceride (Macromolecule degradation) Micrococcus luteus" type="string"/>
    <att name="shared interaction" value="Macromolecule degradation" type="string"/>
    <att name="name" value="Triglyceride (Macromolecule degradation) Micrococcus luteus" type="string"/>
    <att name="selected" value="0" type="boolean"/>
    <att name="interaction" value="Macromolecule degradation" type="string"/>
  </edge>
  <edge id="17490" label="Triglyceride (Macromolecule degradation) Lactobacillus plantarum" source="17466" target="12350" cy:directed="1">
    <att name="shared name" value="Triglyceride (Macromolecule degradation) Lactobacillus plantarum" type="string"/>
    <att name="shared interaction" value="Macromolecule degradation" type="string"/>
    <att name="name" value="Triglyceride (Macromolecule degradation) Lactobacillus plantarum" type="string"/>
    <att name="selected" value="0" type="boolean"/>
    <att name="interaction" value="Macromolecule degradation" type="string"/>
  </edge>
  <edge id="17489" label="Triglyceride (Macromolecule degradation) Enterococcus faecalis (Streptococcus faecalis)" source="17466" target="12670" cy:directed="1">
    <att name="shared name" value="Triglyceride (Macromolecule degradation) Enterococcus faecalis (Streptococcus faecalis)" type="string"/>
    <att name="shared interaction" value="Macromolecule degradation" type="string"/>
    <att name="name" value="Triglyceride (Macromolecule degradation) Enterococcus faecalis (Streptococcus faecalis)" type="string"/>
    <att name="selected" value="0" type="boolean"/>
    <att name="interaction" value="Macromolecule degradation" type="string"/>
  </edge>
  <edge id="17488" label="Triglyceride (Macromolecule degradation) Clostridium sporogenes" source="17466" target="12407" cy:directed="1">
    <att name="shared name" value="Triglyceride (Macromolecule degradation) Clostridium sporogenes" type="string"/>
    <att name="shared interaction" value="Macromolecule degradation" type="string"/>
    <att name="name" value="Triglyceride (Macromolecule degradation) Clostridium sporogenes" type="string"/>
    <att name="selected" value="0" type="boolean"/>
    <att name="interaction" value="Macromolecule degradation" type="string"/>
  </edge>
  <edge id="17487" label="Triglyceride (Macromolecule degradation) Clostridium botulinum" source="17466" target="12405" cy:directed="1">
    <att name="shared name" value="Triglyceride (Macromolecule degradation) Clostridium botulinum" type="string"/>
    <att name="shared interaction" value="Macromolecule degradation" type="string"/>
    <att name="name" value="Triglyceride (Macromolecule degradation) Clostridium botulinum" type="string"/>
    <att name="selected" value="0" type="boolean"/>
    <att name="interaction" value="Macromolecule degradation" type="string"/>
  </edge>
  <edge id="17486" label="Triglyceride (Macromolecule degradation) Burkholderia vietnamiensis" source="17466" target="17485" cy:directed="1">
    <att name="shared name" value="Triglyceride (Macromolecule degradation) Burkholderia vietnamiensis" type="string"/>
    <att name="shared interaction" value="Macromolecule degradation" type="string"/>
    <att name="name" value="Triglyceride (Macromolecule degradation) Burkholderia vietnamiensis" type="string"/>
    <att name="selected" value="0" type="boolean"/>
    <att name="interaction" value="Macromolecule degradation" type="string"/>
  </edge>
  <edge id="17484" label="Triglyceride (Macromolecule degradation) Burkholderia multivorans" source="17466" target="17483" cy:directed="1">
    <att name="shared name" value="Triglyceride (Macromolecule degradation) Burkholderia multivorans" type="string"/>
    <att name="shared interaction" value="Macromolecule degradation" type="string"/>
    <att name="name" value="Triglyceride (Macromolecule degradation) Burkholderia multivorans" type="string"/>
    <att name="selected" value="0" type="boolean"/>
    <att name="interaction" value="Macromolecule degradation" type="string"/>
  </edge>
  <edge id="17482" label="Triglyceride (Macromolecule degradation) Burkholderia glumae" source="17466" target="17481" cy:directed="1">
    <att name="shared name" value="Triglyceride (Macromolecule degradation) Burkholderia glumae" type="string"/>
    <att name="shared interaction" value="Macromolecule degradation" type="string"/>
    <att name="name" value="Triglyceride (Macromolecule degradation) Burkholderia glumae" type="string"/>
    <att name="selected" value="0" type="boolean"/>
    <att name="interaction" value="Macromolecule degradation" type="string"/>
  </edge>
  <edge id="17480" label="Triglyceride (Macromolecule degradation) Burkholderia cepacia" source="17466" target="17479" cy:directed="1">
    <att name="shared name" value="Triglyceride (Macromolecule degradation) Burkholderia cepacia" type="string"/>
    <att name="shared interaction" value="Macromolecule degradation" type="string"/>
    <att name="name" value="Triglyceride (Macromolecule degradation) Burkholderia cepacia" type="string"/>
    <att name="selected" value="0" type="boolean"/>
    <att name="interaction" value="Macromolecule degradation" type="string"/>
  </edge>
  <edge id="17478" label="Triglyceride (Macromolecule degradation) Burkholderia cenocepacia" source="17466" target="17477" cy:directed="1">
    <att name="shared name" value="Triglyceride (Macromolecule degradation) Burkholderia cenocepacia" type="string"/>
    <att name="shared interaction" value="Macromolecule degradation" type="string"/>
    <att name="name" value="Triglyceride (Macromolecule degradation) Burkholderia cenocepacia" type="string"/>
    <att name="selected" value="0" type="boolean"/>
    <att name="interaction" value="Macromolecule degradation" type="string"/>
  </edge>
  <edge id="17476" label="Triglyceride (Macromolecule degradation) Burkholderia ambifaria" source="17466" target="17475" cy:directed="1">
    <att name="shared name" value="Triglyceride (Macromolecule degradation) Burkholderia ambifaria" type="string"/>
    <att name="shared interaction" value="Macromolecule degradation" type="string"/>
    <att name="name" value="Triglyceride (Macromolecule degradation) Burkholderia ambifaria" type="string"/>
    <att name="selected" value="0" type="boolean"/>
    <att name="interaction" value="Macromolecule degradation" type="string"/>
  </edge>
  <edge id="17474" label="Triglyceride (Macromolecule degradation) Bacillus subtilis" source="17466" target="12338" cy:directed="1">
    <att name="shared name" value="Triglyceride (Macromolecule degradation) Bacillus subtilis" type="string"/>
    <att name="shared interaction" value="Macromolecule degradation" type="string"/>
    <att name="name" value="Triglyceride (Macromolecule degradation) Bacillus subtilis" type="string"/>
    <att name="selected" value="0" type="boolean"/>
    <att name="interaction" value="Macromolecule degradation" type="string"/>
  </edge>
  <edge id="17473" label="Triglyceride (Macromolecule degradation) Bacillus pumilus" source="17466" target="13428" cy:directed="1">
    <att name="shared name" value="Triglyceride (Macromolecule degradation) Bacillus pumilus" type="string"/>
    <att name="shared interaction" value="Macromolecule degradation" type="string"/>
    <att name="name" value="Triglyceride (Macromolecule degradation) Bacillus pumilus" type="string"/>
    <att name="selected" value="0" type="boolean"/>
    <att name="interaction" value="Macromolecule degradation" type="string"/>
  </edge>
  <edge id="17472" label="Triglyceride (Macromolecule degradation) Bacillus megaterium" source="17466" target="13046" cy:directed="1">
    <att name="shared name" value="Triglyceride (Macromolecule degradation) Bacillus megaterium" type="string"/>
    <att name="shared interaction" value="Macromolecule degradation" type="string"/>
    <att name="name" value="Triglyceride (Macromolecule degradation) Bacillus megaterium" type="string"/>
    <att name="selected" value="0" type="boolean"/>
    <att name="interaction" value="Macromolecule degradation" type="string"/>
  </edge>
  <edge id="17471" label="Triglyceride (Macromolecule degradation) Bacillus licheniformis" source="17466" target="13578" cy:directed="1">
    <att name="shared name" value="Triglyceride (Macromolecule degradation) Bacillus licheniformis" type="string"/>
    <att name="shared interaction" value="Macromolecule degradation" type="string"/>
    <att name="name" value="Triglyceride (Macromolecule degradation) Bacillus licheniformis" type="string"/>
    <att name="selected" value="0" type="boolean"/>
    <att name="interaction" value="Macromolecule degradation" type="string"/>
  </edge>
  <edge id="17470" label="Triglyceride (Macromolecule degradation) Acinetobacter radioresistens" source="17466" target="17469" cy:directed="1">
    <att name="shared name" value="Triglyceride (Macromolecule degradation) Acinetobacter radioresistens" type="string"/>
    <att name="shared interaction" value="Macromolecule degradation" type="string"/>
    <att name="name" value="Triglyceride (Macromolecule degradation) Acinetobacter radioresistens" type="string"/>
    <att name="selected" value="0" type="boolean"/>
    <att name="interaction" value="Macromolecule degradation" type="string"/>
  </edge>
  <edge id="17468" label="Triglyceride (Macromolecule degradation) Acinetobacter calcoaceticus" source="17466" target="17467" cy:directed="1">
    <att name="shared name" value="Triglyceride (Macromolecule degradation) Acinetobacter calcoaceticus" type="string"/>
    <att name="shared interaction" value="Macromolecule degradation" type="string"/>
    <att name="name" value="Triglyceride (Macromolecule degradation) Acinetobacter calcoaceticus" type="string"/>
    <att name="selected" value="0" type="boolean"/>
    <att name="interaction" value="Macromolecule degradation" type="string"/>
  </edge>
  <edge id="17465" label="Trehalose (Consumption (import)) Thermotoga maritima" source="17445" target="12991" cy:directed="1">
    <att name="shared name" value="Trehalose (Consumption (import)) Thermotoga maritima" type="string"/>
    <att name="shared interaction" value="Consumption (import)" type="string"/>
    <att name="name" value="Trehalose (Consumption (import)) Thermotoga maritima" type="string"/>
    <att name="selected" value="0" type="boolean"/>
    <att name="interaction" value="Consumption (import)" type="string"/>
  </edge>
  <edge id="17464" label="Trehalose (Consumption (import)) Sulfolobus solfataricus" source="17445" target="13415" cy:directed="1">
    <att name="shared name" value="Trehalose (Consumption (import)) Sulfolobus solfataricus" type="string"/>
    <att name="shared interaction" value="Consumption (import)" type="string"/>
    <att name="name" value="Trehalose (Consumption (import)) Sulfolobus solfataricus" type="string"/>
    <att name="selected" value="0" type="boolean"/>
    <att name="interaction" value="Consumption (import)" type="string"/>
  </edge>
  <edge id="17463" label="Trehalose (Consumption (import)) Subdoligranulum variabile" source="17445" target="12984" cy:directed="1">
    <att name="shared name" value="Trehalose (Consumption (import)) Subdoligranulum variabile" type="string"/>
    <att name="shared interaction" value="Consumption (import)" type="string"/>
    <att name="name" value="Trehalose (Consumption (import)) Subdoligranulum variabile" type="string"/>
    <att name="selected" value="0" type="boolean"/>
    <att name="interaction" value="Consumption (import)" type="string"/>
  </edge>
  <edge id="17462" label="Trehalose (Consumption (import)) Shigella boydii" source="17445" target="13859" cy:directed="1">
    <att name="shared name" value="Trehalose (Consumption (import)) Shigella boydii" type="string"/>
    <att name="shared interaction" value="Consumption (import)" type="string"/>
    <att name="name" value="Trehalose (Consumption (import)) Shigella boydii" type="string"/>
    <att name="selected" value="0" type="boolean"/>
    <att name="interaction" value="Consumption (import)" type="string"/>
  </edge>
  <edge id="17461" label="Trehalose (Consumption (import)) Pyrococcus furiosus" source="17445" target="12906" cy:directed="1">
    <att name="shared name" value="Trehalose (Consumption (import)) Pyrococcus furiosus" type="string"/>
    <att name="shared interaction" value="Consumption (import)" type="string"/>
    <att name="name" value="Trehalose (Consumption (import)) Pyrococcus furiosus" type="string"/>
    <att name="selected" value="0" type="boolean"/>
    <att name="interaction" value="Consumption (import)" type="string"/>
  </edge>
  <edge id="17460" label="Trehalose (Consumption (import)) Parabacteroides merdae" source="17445" target="12850" cy:directed="1">
    <att name="shared name" value="Trehalose (Consumption (import)) Parabacteroides merdae" type="string"/>
    <att name="shared interaction" value="Consumption (import)" type="string"/>
    <att name="name" value="Trehalose (Consumption (import)) Parabacteroides merdae" type="string"/>
    <att name="selected" value="0" type="boolean"/>
    <att name="interaction" value="Consumption (import)" type="string"/>
  </edge>
  <edge id="17459" label="Trehalose (Consumption (import)) Parabacteroides distasonis" source="17445" target="13073" cy:directed="1">
    <att name="shared name" value="Trehalose (Consumption (import)) Parabacteroides distasonis" type="string"/>
    <att name="shared interaction" value="Consumption (import)" type="string"/>
    <att name="name" value="Trehalose (Consumption (import)) Parabacteroides distasonis" type="string"/>
    <att name="selected" value="0" type="boolean"/>
    <att name="interaction" value="Consumption (import)" type="string"/>
  </edge>
  <edge id="17458" label="Trehalose (Consumption (import)) Marvinbryantia formatexigens" source="17445" target="12776" cy:directed="1">
    <att name="shared name" value="Trehalose (Consumption (import)) Marvinbryantia formatexigens" type="string"/>
    <att name="shared interaction" value="Consumption (import)" type="string"/>
    <att name="name" value="Trehalose (Consumption (import)) Marvinbryantia formatexigens" type="string"/>
    <att name="selected" value="0" type="boolean"/>
    <att name="interaction" value="Consumption (import)" type="string"/>
  </edge>
  <edge id="17457" label="Trehalose (Consumption (import)) Holdemania filiformis" source="17445" target="12722" cy:directed="1">
    <att name="shared name" value="Trehalose (Consumption (import)) Holdemania filiformis" type="string"/>
    <att name="shared interaction" value="Consumption (import)" type="string"/>
    <att name="name" value="Trehalose (Consumption (import)) Holdemania filiformis" type="string"/>
    <att name="selected" value="0" type="boolean"/>
    <att name="interaction" value="Consumption (import)" type="string"/>
  </edge>
  <edge id="17456" label="Trehalose (Consumption (import)) Collinsella stercoris" source="17445" target="13387" cy:directed="1">
    <att name="shared name" value="Trehalose (Consumption (import)) Collinsella stercoris" type="string"/>
    <att name="shared interaction" value="Consumption (import)" type="string"/>
    <att name="name" value="Trehalose (Consumption (import)) Collinsella stercoris" type="string"/>
    <att name="selected" value="0" type="boolean"/>
    <att name="interaction" value="Consumption (import)" type="string"/>
  </edge>
  <edge id="17455" label="Trehalose (Consumption (import)) Collinsella aerofaciens (Eubacterium aerofaciens)" source="17445" target="13383" cy:directed="1">
    <att name="shared name" value="Trehalose (Consumption (import)) Collinsella aerofaciens (Eubacterium aerofaciens)" type="string"/>
    <att name="shared interaction" value="Consumption (import)" type="string"/>
    <att name="name" value="Trehalose (Consumption (import)) Collinsella aerofaciens (Eubacterium aerofaciens)" type="string"/>
    <att name="selected" value="0" type="boolean"/>
    <att name="interaction" value="Consumption (import)" type="string"/>
  </edge>
  <edge id="17454" label="Trehalose (Consumption (import)) Butyrivibrio proteoclasticus" source="17445" target="12567" cy:directed="1">
    <att name="shared name" value="Trehalose (Consumption (import)) Butyrivibrio proteoclasticus" type="string"/>
    <att name="shared interaction" value="Consumption (import)" type="string"/>
    <att name="name" value="Trehalose (Consumption (import)) Butyrivibrio proteoclasticus" type="string"/>
    <att name="selected" value="0" type="boolean"/>
    <att name="interaction" value="Consumption (import)" type="string"/>
  </edge>
  <edge id="17453" label="Trehalose (Consumption (import)) Butyrivibrio fibrisolvens" source="17445" target="12565" cy:directed="1">
    <att name="shared name" value="Trehalose (Consumption (import)) Butyrivibrio fibrisolvens" type="string"/>
    <att name="shared interaction" value="Consumption (import)" type="string"/>
    <att name="name" value="Trehalose (Consumption (import)) Butyrivibrio fibrisolvens" type="string"/>
    <att name="selected" value="0" type="boolean"/>
    <att name="interaction" value="Consumption (import)" type="string"/>
  </edge>
  <edge id="17452" label="Trehalose (Consumption (import)) Blautia hydrogenotrophica (Ruminococcus hydrogenotrophicus)" source="17445" target="12561" cy:directed="1">
    <att name="shared name" value="Trehalose (Consumption (import)) Blautia hydrogenotrophica (Ruminococcus hydrogenotrophicus)" type="string"/>
    <att name="shared interaction" value="Consumption (import)" type="string"/>
    <att name="name" value="Trehalose (Consumption (import)) Blautia hydrogenotrophica (Ruminococcus hydrogenotrophicus)" type="string"/>
    <att name="selected" value="0" type="boolean"/>
    <att name="interaction" value="Consumption (import)" type="string"/>
  </edge>
  <edge id="17451" label="Trehalose (Consumption (import)) Bifidobacterium breve" source="17445" target="12549" cy:directed="1">
    <att name="shared name" value="Trehalose (Consumption (import)) Bifidobacterium breve" type="string"/>
    <att name="shared interaction" value="Consumption (import)" type="string"/>
    <att name="name" value="Trehalose (Consumption (import)) Bifidobacterium breve" type="string"/>
    <att name="selected" value="0" type="boolean"/>
    <att name="interaction" value="Consumption (import)" type="string"/>
  </edge>
  <edge id="17450" label="Trehalose (Consumption (import)) Bacteroides xylanisolvens" source="17445" target="12540" cy:directed="1">
    <att name="shared name" value="Trehalose (Consumption (import)) Bacteroides xylanisolvens" type="string"/>
    <att name="shared interaction" value="Consumption (import)" type="string"/>
    <att name="name" value="Trehalose (Consumption (import)) Bacteroides xylanisolvens" type="string"/>
    <att name="selected" value="0" type="boolean"/>
    <att name="interaction" value="Consumption (import)" type="string"/>
  </edge>
  <edge id="17449" label="Trehalose (Consumption (import)) Bacteroides thetaiotaomicron" source="17445" target="12362" cy:directed="1">
    <att name="shared name" value="Trehalose (Consumption (import)) Bacteroides thetaiotaomicron" type="string"/>
    <att name="shared interaction" value="Consumption (import)" type="string"/>
    <att name="name" value="Trehalose (Consumption (import)) Bacteroides thetaiotaomicron" type="string"/>
    <att name="selected" value="0" type="boolean"/>
    <att name="interaction" value="Consumption (import)" type="string"/>
  </edge>
  <edge id="17448" label="Trehalose (Consumption (import)) Bacteroides ovatus" source="17445" target="12525" cy:directed="1">
    <att name="shared name" value="Trehalose (Consumption (import)) Bacteroides ovatus" type="string"/>
    <att name="shared interaction" value="Consumption (import)" type="string"/>
    <att name="name" value="Trehalose (Consumption (import)) Bacteroides ovatus" type="string"/>
    <att name="selected" value="0" type="boolean"/>
    <att name="interaction" value="Consumption (import)" type="string"/>
  </edge>
  <edge id="17447" label="Trehalose (Consumption (import)) Anaerotruncus colihominis" source="17445" target="12424" cy:directed="1">
    <att name="shared name" value="Trehalose (Consumption (import)) Anaerotruncus colihominis" type="string"/>
    <att name="shared interaction" value="Consumption (import)" type="string"/>
    <att name="name" value="Trehalose (Consumption (import)) Anaerotruncus colihominis" type="string"/>
    <att name="selected" value="0" type="boolean"/>
    <att name="interaction" value="Consumption (import)" type="string"/>
  </edge>
  <edge id="17446" label="Trehalose (Consumption (import)) Aeromicrobium marinum" source="17445" target="13100" cy:directed="1">
    <att name="shared name" value="Trehalose (Consumption (import)) Aeromicrobium marinum" type="string"/>
    <att name="shared interaction" value="Consumption (import)" type="string"/>
    <att name="name" value="Trehalose (Consumption (import)) Aeromicrobium marinum" type="string"/>
    <att name="selected" value="0" type="boolean"/>
    <att name="interaction" value="Consumption (import)" type="string"/>
  </edge>
  <edge id="17444" label="Toluene (Consumption (import)) Geobacter metallireducens" source="17443" target="12712" cy:directed="1">
    <att name="shared name" value="Toluene (Consumption (import)) Geobacter metallireducens" type="string"/>
    <att name="shared interaction" value="Consumption (import)" type="string"/>
    <att name="name" value="Toluene (Consumption (import)) Geobacter metallireducens" type="string"/>
    <att name="selected" value="0" type="boolean"/>
    <att name="interaction" value="Consumption (import)" type="string"/>
  </edge>
  <edge id="17442" label="Thymine (Consumption (import)) Colonocyte (host colon)" source="17441" target="12359" cy:directed="1">
    <att name="shared name" value="Thymine (Consumption (import)) Colonocyte (host colon)" type="string"/>
    <att name="shared interaction" value="Consumption (import)" type="string"/>
    <att name="name" value="Thymine (Consumption (import)) Colonocyte (host colon)" type="string"/>
    <att name="selected" value="0" type="boolean"/>
    <att name="interaction" value="Consumption (import)" type="string"/>
  </edge>
  <edge id="17440" label="Thymidine (Consumption (import)) Anaerotruncus colihominis" source="17439" target="12424" cy:directed="1">
    <att name="shared name" value="Thymidine (Consumption (import)) Anaerotruncus colihominis" type="string"/>
    <att name="shared interaction" value="Consumption (import)" type="string"/>
    <att name="name" value="Thymidine (Consumption (import)) Anaerotruncus colihominis" type="string"/>
    <att name="selected" value="0" type="boolean"/>
    <att name="interaction" value="Consumption (import)" type="string"/>
  </edge>
  <edge id="17438" label="Thiosulfate (Consumption (import)) Syntrophobacter fumaroxidans" source="17431" target="12368" cy:directed="1">
    <att name="shared name" value="Thiosulfate (Consumption (import)) Syntrophobacter fumaroxidans" type="string"/>
    <att name="shared interaction" value="Consumption (import)" type="string"/>
    <att name="name" value="Thiosulfate (Consumption (import)) Syntrophobacter fumaroxidans" type="string"/>
    <att name="selected" value="0" type="boolean"/>
    <att name="interaction" value="Consumption (import)" type="string"/>
  </edge>
  <edge id="17437" label="Thiosulfate (Consumption (import)) Ruminococcus bromii" source="17431" target="12421" cy:directed="1">
    <att name="shared name" value="Thiosulfate (Consumption (import)) Ruminococcus bromii" type="string"/>
    <att name="shared interaction" value="Consumption (import)" type="string"/>
    <att name="name" value="Thiosulfate (Consumption (import)) Ruminococcus bromii" type="string"/>
    <att name="selected" value="0" type="boolean"/>
    <att name="interaction" value="Consumption (import)" type="string"/>
  </edge>
  <edge id="17436" label="Thiosulfate (Consumption (import)) Pyramidobacter piscolens" source="17431" target="12904" cy:directed="1">
    <att name="shared name" value="Thiosulfate (Consumption (import)) Pyramidobacter piscolens" type="string"/>
    <att name="shared interaction" value="Consumption (import)" type="string"/>
    <att name="name" value="Thiosulfate (Consumption (import)) Pyramidobacter piscolens" type="string"/>
    <att name="selected" value="0" type="boolean"/>
    <att name="interaction" value="Consumption (import)" type="string"/>
  </edge>
  <edge id="17435" label="Thiosulfate (Consumption (import)) Escherichia coli" source="17431" target="12458" cy:directed="1">
    <att name="shared name" value="Thiosulfate (Consumption (import)) Escherichia coli" type="string"/>
    <att name="shared interaction" value="Consumption (import)" type="string"/>
    <att name="name" value="Thiosulfate (Consumption (import)) Escherichia coli" type="string"/>
    <att name="selected" value="0" type="boolean"/>
    <att name="interaction" value="Consumption (import)" type="string"/>
  </edge>
  <edge id="17434" label="Thiosulfate (Consumption (import)) Colonocyte (host colon)" source="17431" target="12359" cy:directed="1">
    <att name="shared name" value="Thiosulfate (Consumption (import)) Colonocyte (host colon)" type="string"/>
    <att name="shared interaction" value="Consumption (import)" type="string"/>
    <att name="name" value="Thiosulfate (Consumption (import)) Colonocyte (host colon)" type="string"/>
    <att name="selected" value="0" type="boolean"/>
    <att name="interaction" value="Consumption (import)" type="string"/>
  </edge>
  <edge id="17433" label="Thiosulfate (Consumption (import)) Bilophila wadsworthia" source="17431" target="12559" cy:directed="1">
    <att name="shared name" value="Thiosulfate (Consumption (import)) Bilophila wadsworthia" type="string"/>
    <att name="shared interaction" value="Consumption (import)" type="string"/>
    <att name="name" value="Thiosulfate (Consumption (import)) Bilophila wadsworthia" type="string"/>
    <att name="selected" value="0" type="boolean"/>
    <att name="interaction" value="Consumption (import)" type="string"/>
  </edge>
  <edge id="17432" label="Thiosulfate (Consumption (import)) Acidithiobacillus caldus" source="17431" target="17234" cy:directed="1">
    <att name="shared name" value="Thiosulfate (Consumption (import)) Acidithiobacillus caldus" type="string"/>
    <att name="shared interaction" value="Consumption (import)" type="string"/>
    <att name="name" value="Thiosulfate (Consumption (import)) Acidithiobacillus caldus" type="string"/>
    <att name="selected" value="0" type="boolean"/>
    <att name="interaction" value="Consumption (import)" type="string"/>
  </edge>
  <edge id="17430" label="Thiamine (Vitamin B1, Thiamin) (Production (export)) Wigglesworthia glossinidia" source="17402" target="17429" cy:directed="1">
    <att name="shared name" value="Thiamine (Vitamin B1, Thiamin) (Production (export)) Wigglesworthia glossinidia" type="string"/>
    <att name="shared interaction" value="Production (export)" type="string"/>
    <att name="name" value="Thiamine (Vitamin B1, Thiamin) (Production (export)) Wigglesworthia glossinidia" type="string"/>
    <att name="selected" value="0" type="boolean"/>
    <att name="interaction" value="Production (export)" type="string"/>
  </edge>
  <edge id="17428" label="Thiamine (Vitamin B1, Thiamin) (Consumption (import) &amp;amp; production (export)) Streptococcus thermophilus" source="17402" target="12978" cy:directed="1">
    <att name="shared name" value="Thiamine (Vitamin B1, Thiamin) (Consumption (import) &amp; production (export)) Streptococcus thermophilus" type="string"/>
    <att name="shared interaction" value="Consumption (import) &amp; production (export)" type="string"/>
    <att name="name" value="Thiamine (Vitamin B1, Thiamin) (Consumption (import) &amp; production (export)) Streptococcus thermophilus" type="string"/>
    <att name="selected" value="0" type="boolean"/>
    <att name="interaction" value="Consumption (import) &amp; production (export)" type="string"/>
  </edge>
  <edge id="17427" label="Thiamine (Vitamin B1, Thiamin) (Consumption (import)) Streptococcus salivarius" source="17402" target="12972" cy:directed="1">
    <att name="shared name" value="Thiamine (Vitamin B1, Thiamin) (Consumption (import)) Streptococcus salivarius" type="string"/>
    <att name="shared interaction" value="Consumption (import)" type="string"/>
    <att name="name" value="Thiamine (Vitamin B1, Thiamin) (Consumption (import)) Streptococcus salivarius" type="string"/>
    <att name="selected" value="0" type="boolean"/>
    <att name="interaction" value="Consumption (import)" type="string"/>
  </edge>
  <edge id="17426" label="Thiamine (Vitamin B1, Thiamin) (Consumption (import)) Streptococcus bovis (Streptococcus equinus)" source="17402" target="12938" cy:directed="1">
    <att name="shared name" value="Thiamine (Vitamin B1, Thiamin) (Consumption (import)) Streptococcus bovis (Streptococcus equinus)" type="string"/>
    <att name="shared interaction" value="Consumption (import)" type="string"/>
    <att name="name" value="Thiamine (Vitamin B1, Thiamin) (Consumption (import)) Streptococcus bovis (Streptococcus equinus)" type="string"/>
    <att name="selected" value="0" type="boolean"/>
    <att name="interaction" value="Consumption (import)" type="string"/>
  </edge>
  <edge id="17425" label="Thiamine (Vitamin B1, Thiamin) (Consumption (import)) Staphylococcus aureus" source="17402" target="13088" cy:directed="1">
    <att name="shared name" value="Thiamine (Vitamin B1, Thiamin) (Consumption (import)) Staphylococcus aureus" type="string"/>
    <att name="shared interaction" value="Consumption (import)" type="string"/>
    <att name="name" value="Thiamine (Vitamin B1, Thiamin) (Consumption (import)) Staphylococcus aureus" type="string"/>
    <att name="selected" value="0" type="boolean"/>
    <att name="interaction" value="Consumption (import)" type="string"/>
  </edge>
  <edge id="17424" label="Thiamine (Vitamin B1, Thiamin) (Production (export)) Sphaerobacter thermophilus" source="17402" target="16945" cy:directed="1">
    <att name="shared name" value="Thiamine (Vitamin B1, Thiamin) (Production (export)) Sphaerobacter thermophilus" type="string"/>
    <att name="shared interaction" value="Production (export)" type="string"/>
    <att name="name" value="Thiamine (Vitamin B1, Thiamin) (Production (export)) Sphaerobacter thermophilus" type="string"/>
    <att name="selected" value="0" type="boolean"/>
    <att name="interaction" value="Production (export)" type="string"/>
  </edge>
  <edge id="17423" label="Thiamine (Vitamin B1, Thiamin) (Consumption (import)) Sodalis glossinidius" source="17402" target="14149" cy:directed="1">
    <att name="shared name" value="Thiamine (Vitamin B1, Thiamin) (Consumption (import)) Sodalis glossinidius" type="string"/>
    <att name="shared interaction" value="Consumption (import)" type="string"/>
    <att name="name" value="Thiamine (Vitamin B1, Thiamin) (Consumption (import)) Sodalis glossinidius" type="string"/>
    <att name="selected" value="0" type="boolean"/>
    <att name="interaction" value="Consumption (import)" type="string"/>
  </edge>
  <edge id="17422" label="Thiamine (Vitamin B1, Thiamin) (Consumption (import)) Rhizobium leguminosarum" source="17402" target="13183" cy:directed="1">
    <att name="shared name" value="Thiamine (Vitamin B1, Thiamin) (Consumption (import)) Rhizobium leguminosarum" type="string"/>
    <att name="shared interaction" value="Consumption (import)" type="string"/>
    <att name="name" value="Thiamine (Vitamin B1, Thiamin) (Consumption (import)) Rhizobium leguminosarum" type="string"/>
    <att name="selected" value="0" type="boolean"/>
    <att name="interaction" value="Consumption (import)" type="string"/>
  </edge>
  <edge id="17421" label="Thiamine (Vitamin B1, Thiamin) (Consumption (import)) Paenibacillus larvae" source="17402" target="13179" cy:directed="1">
    <att name="shared name" value="Thiamine (Vitamin B1, Thiamin) (Consumption (import)) Paenibacillus larvae" type="string"/>
    <att name="shared interaction" value="Consumption (import)" type="string"/>
    <att name="name" value="Thiamine (Vitamin B1, Thiamin) (Consumption (import)) Paenibacillus larvae" type="string"/>
    <att name="selected" value="0" type="boolean"/>
    <att name="interaction" value="Consumption (import)" type="string"/>
  </edge>
  <edge id="17420" label="Thiamine (Vitamin B1, Thiamin) (Consumption (import)) Neisseria gonorrhoeae" source="17402" target="16483" cy:directed="1">
    <att name="shared name" value="Thiamine (Vitamin B1, Thiamin) (Consumption (import)) Neisseria gonorrhoeae" type="string"/>
    <att name="shared interaction" value="Consumption (import)" type="string"/>
    <att name="name" value="Thiamine (Vitamin B1, Thiamin) (Consumption (import)) Neisseria gonorrhoeae" type="string"/>
    <att name="selected" value="0" type="boolean"/>
    <att name="interaction" value="Consumption (import)" type="string"/>
  </edge>
  <edge id="17419" label="Thiamine (Vitamin B1, Thiamin) (Consumption (import)) Listeria monocytogenes" source="17402" target="13177" cy:directed="1">
    <att name="shared name" value="Thiamine (Vitamin B1, Thiamin) (Consumption (import)) Listeria monocytogenes" type="string"/>
    <att name="shared interaction" value="Consumption (import)" type="string"/>
    <att name="name" value="Thiamine (Vitamin B1, Thiamin) (Consumption (import)) Listeria monocytogenes" type="string"/>
    <att name="selected" value="0" type="boolean"/>
    <att name="interaction" value="Consumption (import)" type="string"/>
  </edge>
  <edge id="17418" label="Thiamine (Vitamin B1, Thiamin) (Consumption (import)) Leuconostoc mesenteroides" source="17402" target="13175" cy:directed="1">
    <att name="shared name" value="Thiamine (Vitamin B1, Thiamin) (Consumption (import)) Leuconostoc mesenteroides" type="string"/>
    <att name="shared interaction" value="Consumption (import)" type="string"/>
    <att name="name" value="Thiamine (Vitamin B1, Thiamin) (Consumption (import)) Leuconostoc mesenteroides" type="string"/>
    <att name="selected" value="0" type="boolean"/>
    <att name="interaction" value="Consumption (import)" type="string"/>
  </edge>
  <edge id="17417" label="Thiamine (Vitamin B1, Thiamin) (Consumption (import)) Lactococcus lactis" source="17402" target="12774" cy:directed="1">
    <att name="shared name" value="Thiamine (Vitamin B1, Thiamin) (Consumption (import)) Lactococcus lactis" type="string"/>
    <att name="shared interaction" value="Consumption (import)" type="string"/>
    <att name="name" value="Thiamine (Vitamin B1, Thiamin) (Consumption (import)) Lactococcus lactis" type="string"/>
    <att name="selected" value="0" type="boolean"/>
    <att name="interaction" value="Consumption (import)" type="string"/>
  </edge>
  <edge id="17416" label="Thiamine (Vitamin B1, Thiamin) (Production (export)) Lactobacillus helveticus" source="17402" target="12746" cy:directed="1">
    <att name="shared name" value="Thiamine (Vitamin B1, Thiamin) (Production (export)) Lactobacillus helveticus" type="string"/>
    <att name="shared interaction" value="Production (export)" type="string"/>
    <att name="name" value="Thiamine (Vitamin B1, Thiamin) (Production (export)) Lactobacillus helveticus" type="string"/>
    <att name="selected" value="0" type="boolean"/>
    <att name="interaction" value="Production (export)" type="string"/>
  </edge>
  <edge id="17415" label="Thiamine (Vitamin B1, Thiamin) (Consumption (import)) Lactobacillus casei" source="17402" target="12436" cy:directed="1">
    <att name="shared name" value="Thiamine (Vitamin B1, Thiamin) (Consumption (import)) Lactobacillus casei" type="string"/>
    <att name="shared interaction" value="Consumption (import)" type="string"/>
    <att name="name" value="Thiamine (Vitamin B1, Thiamin) (Consumption (import)) Lactobacillus casei" type="string"/>
    <att name="selected" value="0" type="boolean"/>
    <att name="interaction" value="Consumption (import)" type="string"/>
  </edge>
  <edge id="17414" label="Thiamine (Vitamin B1, Thiamin) (Consumption (import) &amp;amp; production (export)) Escherichia coli" source="17402" target="12458" cy:directed="1">
    <att name="shared name" value="Thiamine (Vitamin B1, Thiamin) (Consumption (import) &amp; production (export)) Escherichia coli" type="string"/>
    <att name="shared interaction" value="Consumption (import) &amp; production (export)" type="string"/>
    <att name="name" value="Thiamine (Vitamin B1, Thiamin) (Consumption (import) &amp; production (export)) Escherichia coli" type="string"/>
    <att name="selected" value="0" type="boolean"/>
    <att name="interaction" value="Consumption (import) &amp; production (export)" type="string"/>
  </edge>
  <edge id="17413" label="Thiamine (Vitamin B1, Thiamin) (Consumption (import)) Colonocyte (host colon)" source="17402" target="12359" cy:directed="1">
    <att name="shared name" value="Thiamine (Vitamin B1, Thiamin) (Consumption (import)) Colonocyte (host colon)" type="string"/>
    <att name="shared interaction" value="Consumption (import)" type="string"/>
    <att name="name" value="Thiamine (Vitamin B1, Thiamin) (Consumption (import)) Colonocyte (host colon)" type="string"/>
    <att name="selected" value="0" type="boolean"/>
    <att name="interaction" value="Consumption (import)" type="string"/>
  </edge>
  <edge id="17412" label="Thiamine (Vitamin B1, Thiamin) (Consumption (import)) Clostridium tetani" source="17402" target="12626" cy:directed="1">
    <att name="shared name" value="Thiamine (Vitamin B1, Thiamin) (Consumption (import)) Clostridium tetani" type="string"/>
    <att name="shared interaction" value="Consumption (import)" type="string"/>
    <att name="name" value="Thiamine (Vitamin B1, Thiamin) (Consumption (import)) Clostridium tetani" type="string"/>
    <att name="selected" value="0" type="boolean"/>
    <att name="interaction" value="Consumption (import)" type="string"/>
  </edge>
  <edge id="17411" label="Thiamine (Vitamin B1, Thiamin) (Consumption (import)) Clostridium beijerinckii" source="17402" target="12579" cy:directed="1">
    <att name="shared name" value="Thiamine (Vitamin B1, Thiamin) (Consumption (import)) Clostridium beijerinckii" type="string"/>
    <att name="shared interaction" value="Consumption (import)" type="string"/>
    <att name="name" value="Thiamine (Vitamin B1, Thiamin) (Consumption (import)) Clostridium beijerinckii" type="string"/>
    <att name="selected" value="0" type="boolean"/>
    <att name="interaction" value="Consumption (import)" type="string"/>
  </edge>
  <edge id="17410" label="Thiamine (Vitamin B1, Thiamin) (Consumption (import)) Brucella suis" source="17402" target="13134" cy:directed="1">
    <att name="shared name" value="Thiamine (Vitamin B1, Thiamin) (Consumption (import)) Brucella suis" type="string"/>
    <att name="shared interaction" value="Consumption (import)" type="string"/>
    <att name="name" value="Thiamine (Vitamin B1, Thiamin) (Consumption (import)) Brucella suis" type="string"/>
    <att name="selected" value="0" type="boolean"/>
    <att name="interaction" value="Consumption (import)" type="string"/>
  </edge>
  <edge id="17409" label="Thiamine (Vitamin B1, Thiamin) (Consumption (import)) Brucella melitensis" source="17402" target="13161" cy:directed="1">
    <att name="shared name" value="Thiamine (Vitamin B1, Thiamin) (Consumption (import)) Brucella melitensis" type="string"/>
    <att name="shared interaction" value="Consumption (import)" type="string"/>
    <att name="name" value="Thiamine (Vitamin B1, Thiamin) (Consumption (import)) Brucella melitensis" type="string"/>
    <att name="selected" value="0" type="boolean"/>
    <att name="interaction" value="Consumption (import)" type="string"/>
  </edge>
  <edge id="17408" label="Thiamine (Vitamin B1, Thiamin) (Consumption (import)) Brucella abortus" source="17402" target="13159" cy:directed="1">
    <att name="shared name" value="Thiamine (Vitamin B1, Thiamin) (Consumption (import)) Brucella abortus" type="string"/>
    <att name="shared interaction" value="Consumption (import)" type="string"/>
    <att name="name" value="Thiamine (Vitamin B1, Thiamin) (Consumption (import)) Brucella abortus" type="string"/>
    <att name="selected" value="0" type="boolean"/>
    <att name="interaction" value="Consumption (import)" type="string"/>
  </edge>
  <edge id="17407" label="Thiamine (Vitamin B1, Thiamin) (Production (export)) Bifidobacterium longum (Bifidobacterium infantis, Bifidobacterium suis)" source="17402" target="12380" cy:directed="1">
    <att name="shared name" value="Thiamine (Vitamin B1, Thiamin) (Production (export)) Bifidobacterium longum (Bifidobacterium infantis, Bifidobacterium suis)" type="string"/>
    <att name="shared interaction" value="Production (export)" type="string"/>
    <att name="name" value="Thiamine (Vitamin B1, Thiamin) (Production (export)) Bifidobacterium longum (Bifidobacterium infantis, Bifidobacterium suis)" type="string"/>
    <att name="selected" value="0" type="boolean"/>
    <att name="interaction" value="Production (export)" type="string"/>
  </edge>
  <edge id="17406" label="Thiamine (Vitamin B1, Thiamin) (Production (export)) Bifidobacterium breve" source="17402" target="12549" cy:directed="1">
    <att name="shared name" value="Thiamine (Vitamin B1, Thiamin) (Production (export)) Bifidobacterium breve" type="string"/>
    <att name="shared interaction" value="Production (export)" type="string"/>
    <att name="name" value="Thiamine (Vitamin B1, Thiamin) (Production (export)) Bifidobacterium breve" type="string"/>
    <att name="selected" value="0" type="boolean"/>
    <att name="interaction" value="Production (export)" type="string"/>
  </edge>
  <edge id="17405" label="Thiamine (Vitamin B1, Thiamin) (Production (export)) Bifidobacterium bifidum" source="17402" target="12547" cy:directed="1">
    <att name="shared name" value="Thiamine (Vitamin B1, Thiamin) (Production (export)) Bifidobacterium bifidum" type="string"/>
    <att name="shared interaction" value="Production (export)" type="string"/>
    <att name="name" value="Thiamine (Vitamin B1, Thiamin) (Production (export)) Bifidobacterium bifidum" type="string"/>
    <att name="selected" value="0" type="boolean"/>
    <att name="interaction" value="Production (export)" type="string"/>
  </edge>
  <edge id="17404" label="Thiamine (Vitamin B1, Thiamin) (Production (export)) Baumannia cicadellinicola" source="17402" target="13152" cy:directed="1">
    <att name="shared name" value="Thiamine (Vitamin B1, Thiamin) (Production (export)) Baumannia cicadellinicola" type="string"/>
    <att name="shared interaction" value="Production (export)" type="string"/>
    <att name="name" value="Thiamine (Vitamin B1, Thiamin) (Production (export)) Baumannia cicadellinicola" type="string"/>
    <att name="selected" value="0" type="boolean"/>
    <att name="interaction" value="Production (export)" type="string"/>
  </edge>
  <edge id="17403" label="Thiamine (Vitamin B1, Thiamin) (Consumption (import)) Bacillus subtilis" source="17402" target="12338" cy:directed="1">
    <att name="shared name" value="Thiamine (Vitamin B1, Thiamin) (Consumption (import)) Bacillus subtilis" type="string"/>
    <att name="shared interaction" value="Consumption (import)" type="string"/>
    <att name="name" value="Thiamine (Vitamin B1, Thiamin) (Consumption (import)) Bacillus subtilis" type="string"/>
    <att name="selected" value="0" type="boolean"/>
    <att name="interaction" value="Consumption (import)" type="string"/>
  </edge>
  <edge id="17401" label="Taurolithocholate (Consumption (import)) Listeria monocytogenes" source="17387" target="13177" cy:directed="1">
    <att name="shared name" value="Taurolithocholate (Consumption (import)) Listeria monocytogenes" type="string"/>
    <att name="shared interaction" value="Consumption (import)" type="string"/>
    <att name="name" value="Taurolithocholate (Consumption (import)) Listeria monocytogenes" type="string"/>
    <att name="selected" value="0" type="boolean"/>
    <att name="interaction" value="Consumption (import)" type="string"/>
  </edge>
  <edge id="17400" label="Taurolithocholate (Consumption (import)) Lactobacillus plantarum" source="17387" target="12350" cy:directed="1">
    <att name="shared name" value="Taurolithocholate (Consumption (import)) Lactobacillus plantarum" type="string"/>
    <att name="shared interaction" value="Consumption (import)" type="string"/>
    <att name="name" value="Taurolithocholate (Consumption (import)) Lactobacillus plantarum" type="string"/>
    <att name="selected" value="0" type="boolean"/>
    <att name="interaction" value="Consumption (import)" type="string"/>
  </edge>
  <edge id="17399" label="Taurolithocholate (Consumption (import)) Lactobacillus hilgardii" source="17387" target="12748" cy:directed="1">
    <att name="shared name" value="Taurolithocholate (Consumption (import)) Lactobacillus hilgardii" type="string"/>
    <att name="shared interaction" value="Consumption (import)" type="string"/>
    <att name="name" value="Taurolithocholate (Consumption (import)) Lactobacillus hilgardii" type="string"/>
    <att name="selected" value="0" type="boolean"/>
    <att name="interaction" value="Consumption (import)" type="string"/>
  </edge>
  <edge id="17398" label="Taurolithocholate (Consumption (import)) Lactobacillus gasseri" source="17387" target="12744" cy:directed="1">
    <att name="shared name" value="Taurolithocholate (Consumption (import)) Lactobacillus gasseri" type="string"/>
    <att name="shared interaction" value="Consumption (import)" type="string"/>
    <att name="name" value="Taurolithocholate (Consumption (import)) Lactobacillus gasseri" type="string"/>
    <att name="selected" value="0" type="boolean"/>
    <att name="interaction" value="Consumption (import)" type="string"/>
  </edge>
  <edge id="17397" label="Taurolithocholate (Consumption (import)) Lactobacillus buchneri" source="17387" target="12384" cy:directed="1">
    <att name="shared name" value="Taurolithocholate (Consumption (import)) Lactobacillus buchneri" type="string"/>
    <att name="shared interaction" value="Consumption (import)" type="string"/>
    <att name="name" value="Taurolithocholate (Consumption (import)) Lactobacillus buchneri" type="string"/>
    <att name="selected" value="0" type="boolean"/>
    <att name="interaction" value="Consumption (import)" type="string"/>
  </edge>
  <edge id="17396" label="Taurolithocholate (Consumption (import)) Lactobacillus brevis" source="17387" target="12399" cy:directed="1">
    <att name="shared name" value="Taurolithocholate (Consumption (import)) Lactobacillus brevis" type="string"/>
    <att name="shared interaction" value="Consumption (import)" type="string"/>
    <att name="name" value="Taurolithocholate (Consumption (import)) Lactobacillus brevis" type="string"/>
    <att name="selected" value="0" type="boolean"/>
    <att name="interaction" value="Consumption (import)" type="string"/>
  </edge>
  <edge id="17395" label="Taurolithocholate (Consumption (import)) Lactobacillus acidophilus" source="17387" target="12725" cy:directed="1">
    <att name="shared name" value="Taurolithocholate (Consumption (import)) Lactobacillus acidophilus" type="string"/>
    <att name="shared interaction" value="Consumption (import)" type="string"/>
    <att name="name" value="Taurolithocholate (Consumption (import)) Lactobacillus acidophilus" type="string"/>
    <att name="selected" value="0" type="boolean"/>
    <att name="interaction" value="Consumption (import)" type="string"/>
  </edge>
  <edge id="17394" label="Taurolithocholate (Consumption (import)) Clostridium perfringens" source="17387" target="12614" cy:directed="1">
    <att name="shared name" value="Taurolithocholate (Consumption (import)) Clostridium perfringens" type="string"/>
    <att name="shared interaction" value="Consumption (import)" type="string"/>
    <att name="name" value="Taurolithocholate (Consumption (import)) Clostridium perfringens" type="string"/>
    <att name="selected" value="0" type="boolean"/>
    <att name="interaction" value="Consumption (import)" type="string"/>
  </edge>
  <edge id="17393" label="Taurolithocholate (Consumption (import)) Bilophila wadsworthia" source="17387" target="12559" cy:directed="1">
    <att name="shared name" value="Taurolithocholate (Consumption (import)) Bilophila wadsworthia" type="string"/>
    <att name="shared interaction" value="Consumption (import)" type="string"/>
    <att name="name" value="Taurolithocholate (Consumption (import)) Bilophila wadsworthia" type="string"/>
    <att name="selected" value="0" type="boolean"/>
    <att name="interaction" value="Consumption (import)" type="string"/>
  </edge>
  <edge id="17392" label="Taurolithocholate (Consumption (import)) Bifidobacterium longum (Bifidobacterium infantis, Bifidobacterium suis)" source="17387" target="12380" cy:directed="1">
    <att name="shared name" value="Taurolithocholate (Consumption (import)) Bifidobacterium longum (Bifidobacterium infantis, Bifidobacterium suis)" type="string"/>
    <att name="shared interaction" value="Consumption (import)" type="string"/>
    <att name="name" value="Taurolithocholate (Consumption (import)) Bifidobacterium longum (Bifidobacterium infantis, Bifidobacterium suis)" type="string"/>
    <att name="selected" value="0" type="boolean"/>
    <att name="interaction" value="Consumption (import)" type="string"/>
  </edge>
  <edge id="17391" label="Taurolithocholate (Consumption (import)) Bifidobacterium breve" source="17387" target="12549" cy:directed="1">
    <att name="shared name" value="Taurolithocholate (Consumption (import)) Bifidobacterium breve" type="string"/>
    <att name="shared interaction" value="Consumption (import)" type="string"/>
    <att name="name" value="Taurolithocholate (Consumption (import)) Bifidobacterium breve" type="string"/>
    <att name="selected" value="0" type="boolean"/>
    <att name="interaction" value="Consumption (import)" type="string"/>
  </edge>
  <edge id="17390" label="Taurolithocholate (Consumption (import)) Bifidobacterium bifidum" source="17387" target="12547" cy:directed="1">
    <att name="shared name" value="Taurolithocholate (Consumption (import)) Bifidobacterium bifidum" type="string"/>
    <att name="shared interaction" value="Consumption (import)" type="string"/>
    <att name="name" value="Taurolithocholate (Consumption (import)) Bifidobacterium bifidum" type="string"/>
    <att name="selected" value="0" type="boolean"/>
    <att name="interaction" value="Consumption (import)" type="string"/>
  </edge>
  <edge id="17389" label="Taurolithocholate (Consumption (import)) Bifidobacterium animalis" source="17387" target="12545" cy:directed="1">
    <att name="shared name" value="Taurolithocholate (Consumption (import)) Bifidobacterium animalis" type="string"/>
    <att name="shared interaction" value="Consumption (import)" type="string"/>
    <att name="name" value="Taurolithocholate (Consumption (import)) Bifidobacterium animalis" type="string"/>
    <att name="selected" value="0" type="boolean"/>
    <att name="interaction" value="Consumption (import)" type="string"/>
  </edge>
  <edge id="17388" label="Taurolithocholate (Consumption (import)) Bifidobacterium adolescentis" source="17387" target="12446" cy:directed="1">
    <att name="shared name" value="Taurolithocholate (Consumption (import)) Bifidobacterium adolescentis" type="string"/>
    <att name="shared interaction" value="Consumption (import)" type="string"/>
    <att name="name" value="Taurolithocholate (Consumption (import)) Bifidobacterium adolescentis" type="string"/>
    <att name="selected" value="0" type="boolean"/>
    <att name="interaction" value="Consumption (import)" type="string"/>
  </edge>
  <edge id="17386" label="Taurodeoxycholate (Consumption (import)) Listeria monocytogenes" source="17369" target="13177" cy:directed="1">
    <att name="shared name" value="Taurodeoxycholate (Consumption (import)) Listeria monocytogenes" type="string"/>
    <att name="shared interaction" value="Consumption (import)" type="string"/>
    <att name="name" value="Taurodeoxycholate (Consumption (import)) Listeria monocytogenes" type="string"/>
    <att name="selected" value="0" type="boolean"/>
    <att name="interaction" value="Consumption (import)" type="string"/>
  </edge>
  <edge id="17385" label="Taurodeoxycholate (Consumption (import)) Lactobacillus plantarum" source="17369" target="12350" cy:directed="1">
    <att name="shared name" value="Taurodeoxycholate (Consumption (import)) Lactobacillus plantarum" type="string"/>
    <att name="shared interaction" value="Consumption (import)" type="string"/>
    <att name="name" value="Taurodeoxycholate (Consumption (import)) Lactobacillus plantarum" type="string"/>
    <att name="selected" value="0" type="boolean"/>
    <att name="interaction" value="Consumption (import)" type="string"/>
  </edge>
  <edge id="17384" label="Taurodeoxycholate (Consumption (import)) Lactobacillus johnsonii" source="17369" target="12754" cy:directed="1">
    <att name="shared name" value="Taurodeoxycholate (Consumption (import)) Lactobacillus johnsonii" type="string"/>
    <att name="shared interaction" value="Consumption (import)" type="string"/>
    <att name="name" value="Taurodeoxycholate (Consumption (import)) Lactobacillus johnsonii" type="string"/>
    <att name="selected" value="0" type="boolean"/>
    <att name="interaction" value="Consumption (import)" type="string"/>
  </edge>
  <edge id="17383" label="Taurodeoxycholate (Consumption (import)) Lactobacillus hilgardii" source="17369" target="12748" cy:directed="1">
    <att name="shared name" value="Taurodeoxycholate (Consumption (import)) Lactobacillus hilgardii" type="string"/>
    <att name="shared interaction" value="Consumption (import)" type="string"/>
    <att name="name" value="Taurodeoxycholate (Consumption (import)) Lactobacillus hilgardii" type="string"/>
    <att name="selected" value="0" type="boolean"/>
    <att name="interaction" value="Consumption (import)" type="string"/>
  </edge>
  <edge id="17382" label="Taurodeoxycholate (Consumption (import)) Lactobacillus gasseri" source="17369" target="12744" cy:directed="1">
    <att name="shared name" value="Taurodeoxycholate (Consumption (import)) Lactobacillus gasseri" type="string"/>
    <att name="shared interaction" value="Consumption (import)" type="string"/>
    <att name="name" value="Taurodeoxycholate (Consumption (import)) Lactobacillus gasseri" type="string"/>
    <att name="selected" value="0" type="boolean"/>
    <att name="interaction" value="Consumption (import)" type="string"/>
  </edge>
  <edge id="17381" label="Taurodeoxycholate (Consumption (import)) Lactobacillus buchneri" source="17369" target="12384" cy:directed="1">
    <att name="shared name" value="Taurodeoxycholate (Consumption (import)) Lactobacillus buchneri" type="string"/>
    <att name="shared interaction" value="Consumption (import)" type="string"/>
    <att name="name" value="Taurodeoxycholate (Consumption (import)) Lactobacillus buchneri" type="string"/>
    <att name="selected" value="0" type="boolean"/>
    <att name="interaction" value="Consumption (import)" type="string"/>
  </edge>
  <edge id="17380" label="Taurodeoxycholate (Consumption (import)) Lactobacillus brevis" source="17369" target="12399" cy:directed="1">
    <att name="shared name" value="Taurodeoxycholate (Consumption (import)) Lactobacillus brevis" type="string"/>
    <att name="shared interaction" value="Consumption (import)" type="string"/>
    <att name="name" value="Taurodeoxycholate (Consumption (import)) Lactobacillus brevis" type="string"/>
    <att name="selected" value="0" type="boolean"/>
    <att name="interaction" value="Consumption (import)" type="string"/>
  </edge>
  <edge id="17379" label="Taurodeoxycholate (Consumption (import)) Lactobacillus acidophilus" source="17369" target="12725" cy:directed="1">
    <att name="shared name" value="Taurodeoxycholate (Consumption (import)) Lactobacillus acidophilus" type="string"/>
    <att name="shared interaction" value="Consumption (import)" type="string"/>
    <att name="name" value="Taurodeoxycholate (Consumption (import)) Lactobacillus acidophilus" type="string"/>
    <att name="selected" value="0" type="boolean"/>
    <att name="interaction" value="Consumption (import)" type="string"/>
  </edge>
  <edge id="17378" label="Taurodeoxycholate (Consumption (import)) Clostridium perfringens" source="17369" target="12614" cy:directed="1">
    <att name="shared name" value="Taurodeoxycholate (Consumption (import)) Clostridium perfringens" type="string"/>
    <att name="shared interaction" value="Consumption (import)" type="string"/>
    <att name="name" value="Taurodeoxycholate (Consumption (import)) Clostridium perfringens" type="string"/>
    <att name="selected" value="0" type="boolean"/>
    <att name="interaction" value="Consumption (import)" type="string"/>
  </edge>
  <edge id="17377" label="Taurodeoxycholate (Consumption (import)) Bilophila wadsworthia" source="17369" target="12559" cy:directed="1">
    <att name="shared name" value="Taurodeoxycholate (Consumption (import)) Bilophila wadsworthia" type="string"/>
    <att name="shared interaction" value="Consumption (import)" type="string"/>
    <att name="name" value="Taurodeoxycholate (Consumption (import)) Bilophila wadsworthia" type="string"/>
    <att name="selected" value="0" type="boolean"/>
    <att name="interaction" value="Consumption (import)" type="string"/>
  </edge>
  <edge id="17376" label="Taurodeoxycholate (Consumption (import)) Bifidobacterium longum (Bifidobacterium infantis, Bifidobacterium suis)" source="17369" target="12380" cy:directed="1">
    <att name="shared name" value="Taurodeoxycholate (Consumption (import)) Bifidobacterium longum (Bifidobacterium infantis, Bifidobacterium suis)" type="string"/>
    <att name="shared interaction" value="Consumption (import)" type="string"/>
    <att name="name" value="Taurodeoxycholate (Consumption (import)) Bifidobacterium longum (Bifidobacterium infantis, Bifidobacterium suis)" type="string"/>
    <att name="selected" value="0" type="boolean"/>
    <att name="interaction" value="Consumption (import)" type="string"/>
  </edge>
  <edge id="17375" label="Taurodeoxycholate (Consumption (import)) Bifidobacterium breve" source="17369" target="12549" cy:directed="1">
    <att name="shared name" value="Taurodeoxycholate (Consumption (import)) Bifidobacterium breve" type="string"/>
    <att name="shared interaction" value="Consumption (import)" type="string"/>
    <att name="name" value="Taurodeoxycholate (Consumption (import)) Bifidobacterium breve" type="string"/>
    <att name="selected" value="0" type="boolean"/>
    <att name="interaction" value="Consumption (import)" type="string"/>
  </edge>
  <edge id="17374" label="Taurodeoxycholate (Consumption (import)) Bifidobacterium bifidum" source="17369" target="12547" cy:directed="1">
    <att name="shared name" value="Taurodeoxycholate (Consumption (import)) Bifidobacterium bifidum" type="string"/>
    <att name="shared interaction" value="Consumption (import)" type="string"/>
    <att name="name" value="Taurodeoxycholate (Consumption (import)) Bifidobacterium bifidum" type="string"/>
    <att name="selected" value="0" type="boolean"/>
    <att name="interaction" value="Consumption (import)" type="string"/>
  </edge>
  <edge id="17373" label="Taurodeoxycholate (Consumption (import)) Bifidobacterium animalis" source="17369" target="12545" cy:directed="1">
    <att name="shared name" value="Taurodeoxycholate (Consumption (import)) Bifidobacterium animalis" type="string"/>
    <att name="shared interaction" value="Consumption (import)" type="string"/>
    <att name="name" value="Taurodeoxycholate (Consumption (import)) Bifidobacterium animalis" type="string"/>
    <att name="selected" value="0" type="boolean"/>
    <att name="interaction" value="Consumption (import)" type="string"/>
  </edge>
  <edge id="17372" label="Taurodeoxycholate (Consumption (import)) Bifidobacterium adolescentis" source="17369" target="12446" cy:directed="1">
    <att name="shared name" value="Taurodeoxycholate (Consumption (import)) Bifidobacterium adolescentis" type="string"/>
    <att name="shared interaction" value="Consumption (import)" type="string"/>
    <att name="name" value="Taurodeoxycholate (Consumption (import)) Bifidobacterium adolescentis" type="string"/>
    <att name="selected" value="0" type="boolean"/>
    <att name="interaction" value="Consumption (import)" type="string"/>
  </edge>
  <edge id="17371" label="Taurodeoxycholate (Consumption (import)) Bacteroides vulgatus" source="17369" target="12538" cy:directed="1">
    <att name="shared name" value="Taurodeoxycholate (Consumption (import)) Bacteroides vulgatus" type="string"/>
    <att name="shared interaction" value="Consumption (import)" type="string"/>
    <att name="name" value="Taurodeoxycholate (Consumption (import)) Bacteroides vulgatus" type="string"/>
    <att name="selected" value="0" type="boolean"/>
    <att name="interaction" value="Consumption (import)" type="string"/>
  </edge>
  <edge id="17370" label="Taurodeoxycholate (Consumption (import)) Bacteroides fragilis" source="17369" target="12519" cy:directed="1">
    <att name="shared name" value="Taurodeoxycholate (Consumption (import)) Bacteroides fragilis" type="string"/>
    <att name="shared interaction" value="Consumption (import)" type="string"/>
    <att name="name" value="Taurodeoxycholate (Consumption (import)) Bacteroides fragilis" type="string"/>
    <att name="selected" value="0" type="boolean"/>
    <att name="interaction" value="Consumption (import)" type="string"/>
  </edge>
  <edge id="17368" label="Taurocholate (Consumption (import)) Listeria monocytogenes" source="17349" target="13177" cy:directed="1">
    <att name="shared name" value="Taurocholate (Consumption (import)) Listeria monocytogenes" type="string"/>
    <att name="shared interaction" value="Consumption (import)" type="string"/>
    <att name="name" value="Taurocholate (Consumption (import)) Listeria monocytogenes" type="string"/>
    <att name="selected" value="0" type="boolean"/>
    <att name="interaction" value="Consumption (import)" type="string"/>
  </edge>
  <edge id="17367" label="Taurocholate (Consumption (import)) Lactobacillus plantarum" source="17349" target="12350" cy:directed="1">
    <att name="shared name" value="Taurocholate (Consumption (import)) Lactobacillus plantarum" type="string"/>
    <att name="shared interaction" value="Consumption (import)" type="string"/>
    <att name="name" value="Taurocholate (Consumption (import)) Lactobacillus plantarum" type="string"/>
    <att name="selected" value="0" type="boolean"/>
    <att name="interaction" value="Consumption (import)" type="string"/>
  </edge>
  <edge id="17366" label="Taurocholate (Consumption (import)) Lactobacillus johnsonii" source="17349" target="12754" cy:directed="1">
    <att name="shared name" value="Taurocholate (Consumption (import)) Lactobacillus johnsonii" type="string"/>
    <att name="shared interaction" value="Consumption (import)" type="string"/>
    <att name="name" value="Taurocholate (Consumption (import)) Lactobacillus johnsonii" type="string"/>
    <att name="selected" value="0" type="boolean"/>
    <att name="interaction" value="Consumption (import)" type="string"/>
  </edge>
  <edge id="17365" label="Taurocholate (Consumption (import)) Lactobacillus hilgardii" source="17349" target="12748" cy:directed="1">
    <att name="shared name" value="Taurocholate (Consumption (import)) Lactobacillus hilgardii" type="string"/>
    <att name="shared interaction" value="Consumption (import)" type="string"/>
    <att name="name" value="Taurocholate (Consumption (import)) Lactobacillus hilgardii" type="string"/>
    <att name="selected" value="0" type="boolean"/>
    <att name="interaction" value="Consumption (import)" type="string"/>
  </edge>
  <edge id="17364" label="Taurocholate (Consumption (import)) Lactobacillus gasseri" source="17349" target="12744" cy:directed="1">
    <att name="shared name" value="Taurocholate (Consumption (import)) Lactobacillus gasseri" type="string"/>
    <att name="shared interaction" value="Consumption (import)" type="string"/>
    <att name="name" value="Taurocholate (Consumption (import)) Lactobacillus gasseri" type="string"/>
    <att name="selected" value="0" type="boolean"/>
    <att name="interaction" value="Consumption (import)" type="string"/>
  </edge>
  <edge id="17363" label="Taurocholate (Consumption (import)) Lactobacillus buchneri" source="17349" target="12384" cy:directed="1">
    <att name="shared name" value="Taurocholate (Consumption (import)) Lactobacillus buchneri" type="string"/>
    <att name="shared interaction" value="Consumption (import)" type="string"/>
    <att name="name" value="Taurocholate (Consumption (import)) Lactobacillus buchneri" type="string"/>
    <att name="selected" value="0" type="boolean"/>
    <att name="interaction" value="Consumption (import)" type="string"/>
  </edge>
  <edge id="17362" label="Taurocholate (Consumption (import)) Lactobacillus brevis" source="17349" target="12399" cy:directed="1">
    <att name="shared name" value="Taurocholate (Consumption (import)) Lactobacillus brevis" type="string"/>
    <att name="shared interaction" value="Consumption (import)" type="string"/>
    <att name="name" value="Taurocholate (Consumption (import)) Lactobacillus brevis" type="string"/>
    <att name="selected" value="0" type="boolean"/>
    <att name="interaction" value="Consumption (import)" type="string"/>
  </edge>
  <edge id="17361" label="Taurocholate (Consumption (import)) Lactobacillus acidophilus" source="17349" target="12725" cy:directed="1">
    <att name="shared name" value="Taurocholate (Consumption (import)) Lactobacillus acidophilus" type="string"/>
    <att name="shared interaction" value="Consumption (import)" type="string"/>
    <att name="name" value="Taurocholate (Consumption (import)) Lactobacillus acidophilus" type="string"/>
    <att name="selected" value="0" type="boolean"/>
    <att name="interaction" value="Consumption (import)" type="string"/>
  </edge>
  <edge id="17360" label="Taurocholate (Production (export)) Hepatocyte (host liver)" source="17349" target="14883" cy:directed="1">
    <att name="shared name" value="Taurocholate (Production (export)) Hepatocyte (host liver)" type="string"/>
    <att name="shared interaction" value="Production (export)" type="string"/>
    <att name="name" value="Taurocholate (Production (export)) Hepatocyte (host liver)" type="string"/>
    <att name="selected" value="0" type="boolean"/>
    <att name="interaction" value="Production (export)" type="string"/>
  </edge>
  <edge id="17359" label="Taurocholate (Consumption (import)) Clostridium perfringens" source="17349" target="12614" cy:directed="1">
    <att name="shared name" value="Taurocholate (Consumption (import)) Clostridium perfringens" type="string"/>
    <att name="shared interaction" value="Consumption (import)" type="string"/>
    <att name="name" value="Taurocholate (Consumption (import)) Clostridium perfringens" type="string"/>
    <att name="selected" value="0" type="boolean"/>
    <att name="interaction" value="Consumption (import)" type="string"/>
  </edge>
  <edge id="17358" label="Taurocholate (Consumption (import)) Clostridium difficile" source="17349" target="12453" cy:directed="1">
    <att name="shared name" value="Taurocholate (Consumption (import)) Clostridium difficile" type="string"/>
    <att name="shared interaction" value="Consumption (import)" type="string"/>
    <att name="name" value="Taurocholate (Consumption (import)) Clostridium difficile" type="string"/>
    <att name="selected" value="0" type="boolean"/>
    <att name="interaction" value="Consumption (import)" type="string"/>
  </edge>
  <edge id="17357" label="Taurocholate (Consumption (import)) Bilophila wadsworthia" source="17349" target="12559" cy:directed="1">
    <att name="shared name" value="Taurocholate (Consumption (import)) Bilophila wadsworthia" type="string"/>
    <att name="shared interaction" value="Consumption (import)" type="string"/>
    <att name="name" value="Taurocholate (Consumption (import)) Bilophila wadsworthia" type="string"/>
    <att name="selected" value="0" type="boolean"/>
    <att name="interaction" value="Consumption (import)" type="string"/>
  </edge>
  <edge id="17356" label="Taurocholate (Consumption (import)) Bifidobacterium longum (Bifidobacterium infantis, Bifidobacterium suis)" source="17349" target="12380" cy:directed="1">
    <att name="shared name" value="Taurocholate (Consumption (import)) Bifidobacterium longum (Bifidobacterium infantis, Bifidobacterium suis)" type="string"/>
    <att name="shared interaction" value="Consumption (import)" type="string"/>
    <att name="name" value="Taurocholate (Consumption (import)) Bifidobacterium longum (Bifidobacterium infantis, Bifidobacterium suis)" type="string"/>
    <att name="selected" value="0" type="boolean"/>
    <att name="interaction" value="Consumption (import)" type="string"/>
  </edge>
  <edge id="17355" label="Taurocholate (Consumption (import)) Bifidobacterium breve" source="17349" target="12549" cy:directed="1">
    <att name="shared name" value="Taurocholate (Consumption (import)) Bifidobacterium breve" type="string"/>
    <att name="shared interaction" value="Consumption (import)" type="string"/>
    <att name="name" value="Taurocholate (Consumption (import)) Bifidobacterium breve" type="string"/>
    <att name="selected" value="0" type="boolean"/>
    <att name="interaction" value="Consumption (import)" type="string"/>
  </edge>
  <edge id="17354" label="Taurocholate (Consumption (import)) Bifidobacterium bifidum" source="17349" target="12547" cy:directed="1">
    <att name="shared name" value="Taurocholate (Consumption (import)) Bifidobacterium bifidum" type="string"/>
    <att name="shared interaction" value="Consumption (import)" type="string"/>
    <att name="name" value="Taurocholate (Consumption (import)) Bifidobacterium bifidum" type="string"/>
    <att name="selected" value="0" type="boolean"/>
    <att name="interaction" value="Consumption (import)" type="string"/>
  </edge>
  <edge id="17353" label="Taurocholate (Consumption (import)) Bifidobacterium animalis" source="17349" target="12545" cy:directed="1">
    <att name="shared name" value="Taurocholate (Consumption (import)) Bifidobacterium animalis" type="string"/>
    <att name="shared interaction" value="Consumption (import)" type="string"/>
    <att name="name" value="Taurocholate (Consumption (import)) Bifidobacterium animalis" type="string"/>
    <att name="selected" value="0" type="boolean"/>
    <att name="interaction" value="Consumption (import)" type="string"/>
  </edge>
  <edge id="17352" label="Taurocholate (Consumption (import)) Bifidobacterium adolescentis" source="17349" target="12446" cy:directed="1">
    <att name="shared name" value="Taurocholate (Consumption (import)) Bifidobacterium adolescentis" type="string"/>
    <att name="shared interaction" value="Consumption (import)" type="string"/>
    <att name="name" value="Taurocholate (Consumption (import)) Bifidobacterium adolescentis" type="string"/>
    <att name="selected" value="0" type="boolean"/>
    <att name="interaction" value="Consumption (import)" type="string"/>
  </edge>
  <edge id="17351" label="Taurocholate (Consumption (import)) Bacteroides vulgatus" source="17349" target="12538" cy:directed="1">
    <att name="shared name" value="Taurocholate (Consumption (import)) Bacteroides vulgatus" type="string"/>
    <att name="shared interaction" value="Consumption (import)" type="string"/>
    <att name="name" value="Taurocholate (Consumption (import)) Bacteroides vulgatus" type="string"/>
    <att name="selected" value="0" type="boolean"/>
    <att name="interaction" value="Consumption (import)" type="string"/>
  </edge>
  <edge id="17350" label="Taurocholate (Consumption (import)) Bacteroides fragilis" source="17349" target="12519" cy:directed="1">
    <att name="shared name" value="Taurocholate (Consumption (import)) Bacteroides fragilis" type="string"/>
    <att name="shared interaction" value="Consumption (import)" type="string"/>
    <att name="name" value="Taurocholate (Consumption (import)) Bacteroides fragilis" type="string"/>
    <att name="selected" value="0" type="boolean"/>
    <att name="interaction" value="Consumption (import)" type="string"/>
  </edge>
  <edge id="17348" label="Taurochenodeoxycholate (Consumption (import)) Listeria monocytogenes" source="17330" target="13177" cy:directed="1">
    <att name="shared name" value="Taurochenodeoxycholate (Consumption (import)) Listeria monocytogenes" type="string"/>
    <att name="shared interaction" value="Consumption (import)" type="string"/>
    <att name="name" value="Taurochenodeoxycholate (Consumption (import)) Listeria monocytogenes" type="string"/>
    <att name="selected" value="0" type="boolean"/>
    <att name="interaction" value="Consumption (import)" type="string"/>
  </edge>
  <edge id="17347" label="Taurochenodeoxycholate (Consumption (import)) Lactobacillus plantarum" source="17330" target="12350" cy:directed="1">
    <att name="shared name" value="Taurochenodeoxycholate (Consumption (import)) Lactobacillus plantarum" type="string"/>
    <att name="shared interaction" value="Consumption (import)" type="string"/>
    <att name="name" value="Taurochenodeoxycholate (Consumption (import)) Lactobacillus plantarum" type="string"/>
    <att name="selected" value="0" type="boolean"/>
    <att name="interaction" value="Consumption (import)" type="string"/>
  </edge>
  <edge id="17346" label="Taurochenodeoxycholate (Consumption (import)) Lactobacillus johnsonii" source="17330" target="12754" cy:directed="1">
    <att name="shared name" value="Taurochenodeoxycholate (Consumption (import)) Lactobacillus johnsonii" type="string"/>
    <att name="shared interaction" value="Consumption (import)" type="string"/>
    <att name="name" value="Taurochenodeoxycholate (Consumption (import)) Lactobacillus johnsonii" type="string"/>
    <att name="selected" value="0" type="boolean"/>
    <att name="interaction" value="Consumption (import)" type="string"/>
  </edge>
  <edge id="17345" label="Taurochenodeoxycholate (Consumption (import)) Lactobacillus hilgardii" source="17330" target="12748" cy:directed="1">
    <att name="shared name" value="Taurochenodeoxycholate (Consumption (import)) Lactobacillus hilgardii" type="string"/>
    <att name="shared interaction" value="Consumption (import)" type="string"/>
    <att name="name" value="Taurochenodeoxycholate (Consumption (import)) Lactobacillus hilgardii" type="string"/>
    <att name="selected" value="0" type="boolean"/>
    <att name="interaction" value="Consumption (import)" type="string"/>
  </edge>
  <edge id="17344" label="Taurochenodeoxycholate (Consumption (import)) Lactobacillus gasseri" source="17330" target="12744" cy:directed="1">
    <att name="shared name" value="Taurochenodeoxycholate (Consumption (import)) Lactobacillus gasseri" type="string"/>
    <att name="shared interaction" value="Consumption (import)" type="string"/>
    <att name="name" value="Taurochenodeoxycholate (Consumption (import)) Lactobacillus gasseri" type="string"/>
    <att name="selected" value="0" type="boolean"/>
    <att name="interaction" value="Consumption (import)" type="string"/>
  </edge>
  <edge id="17343" label="Taurochenodeoxycholate (Consumption (import)) Lactobacillus buchneri" source="17330" target="12384" cy:directed="1">
    <att name="shared name" value="Taurochenodeoxycholate (Consumption (import)) Lactobacillus buchneri" type="string"/>
    <att name="shared interaction" value="Consumption (import)" type="string"/>
    <att name="name" value="Taurochenodeoxycholate (Consumption (import)) Lactobacillus buchneri" type="string"/>
    <att name="selected" value="0" type="boolean"/>
    <att name="interaction" value="Consumption (import)" type="string"/>
  </edge>
  <edge id="17342" label="Taurochenodeoxycholate (Consumption (import)) Lactobacillus brevis" source="17330" target="12399" cy:directed="1">
    <att name="shared name" value="Taurochenodeoxycholate (Consumption (import)) Lactobacillus brevis" type="string"/>
    <att name="shared interaction" value="Consumption (import)" type="string"/>
    <att name="name" value="Taurochenodeoxycholate (Consumption (import)) Lactobacillus brevis" type="string"/>
    <att name="selected" value="0" type="boolean"/>
    <att name="interaction" value="Consumption (import)" type="string"/>
  </edge>
  <edge id="17341" label="Taurochenodeoxycholate (Consumption (import)) Lactobacillus acidophilus" source="17330" target="12725" cy:directed="1">
    <att name="shared name" value="Taurochenodeoxycholate (Consumption (import)) Lactobacillus acidophilus" type="string"/>
    <att name="shared interaction" value="Consumption (import)" type="string"/>
    <att name="name" value="Taurochenodeoxycholate (Consumption (import)) Lactobacillus acidophilus" type="string"/>
    <att name="selected" value="0" type="boolean"/>
    <att name="interaction" value="Consumption (import)" type="string"/>
  </edge>
  <edge id="17340" label="Taurochenodeoxycholate (Production (export)) Hepatocyte (host liver)" source="17330" target="14883" cy:directed="1">
    <att name="shared name" value="Taurochenodeoxycholate (Production (export)) Hepatocyte (host liver)" type="string"/>
    <att name="shared interaction" value="Production (export)" type="string"/>
    <att name="name" value="Taurochenodeoxycholate (Production (export)) Hepatocyte (host liver)" type="string"/>
    <att name="selected" value="0" type="boolean"/>
    <att name="interaction" value="Production (export)" type="string"/>
  </edge>
  <edge id="17339" label="Taurochenodeoxycholate (Consumption (import)) Clostridium perfringens" source="17330" target="12614" cy:directed="1">
    <att name="shared name" value="Taurochenodeoxycholate (Consumption (import)) Clostridium perfringens" type="string"/>
    <att name="shared interaction" value="Consumption (import)" type="string"/>
    <att name="name" value="Taurochenodeoxycholate (Consumption (import)) Clostridium perfringens" type="string"/>
    <att name="selected" value="0" type="boolean"/>
    <att name="interaction" value="Consumption (import)" type="string"/>
  </edge>
  <edge id="17338" label="Taurochenodeoxycholate (Consumption (import)) Bilophila wadsworthia" source="17330" target="12559" cy:directed="1">
    <att name="shared name" value="Taurochenodeoxycholate (Consumption (import)) Bilophila wadsworthia" type="string"/>
    <att name="shared interaction" value="Consumption (import)" type="string"/>
    <att name="name" value="Taurochenodeoxycholate (Consumption (import)) Bilophila wadsworthia" type="string"/>
    <att name="selected" value="0" type="boolean"/>
    <att name="interaction" value="Consumption (import)" type="string"/>
  </edge>
  <edge id="17337" label="Taurochenodeoxycholate (Consumption (import)) Bifidobacterium longum (Bifidobacterium infantis, Bifidobacterium suis)" source="17330" target="12380" cy:directed="1">
    <att name="shared name" value="Taurochenodeoxycholate (Consumption (import)) Bifidobacterium longum (Bifidobacterium infantis, Bifidobacterium suis)" type="string"/>
    <att name="shared interaction" value="Consumption (import)" type="string"/>
    <att name="name" value="Taurochenodeoxycholate (Consumption (import)) Bifidobacterium longum (Bifidobacterium infantis, Bifidobacterium suis)" type="string"/>
    <att name="selected" value="0" type="boolean"/>
    <att name="interaction" value="Consumption (import)" type="string"/>
  </edge>
  <edge id="17336" label="Taurochenodeoxycholate (Consumption (import)) Bifidobacterium breve" source="17330" target="12549" cy:directed="1">
    <att name="shared name" value="Taurochenodeoxycholate (Consumption (import)) Bifidobacterium breve" type="string"/>
    <att name="shared interaction" value="Consumption (import)" type="string"/>
    <att name="name" value="Taurochenodeoxycholate (Consumption (import)) Bifidobacterium breve" type="string"/>
    <att name="selected" value="0" type="boolean"/>
    <att name="interaction" value="Consumption (import)" type="string"/>
  </edge>
  <edge id="17335" label="Taurochenodeoxycholate (Consumption (import)) Bifidobacterium bifidum" source="17330" target="12547" cy:directed="1">
    <att name="shared name" value="Taurochenodeoxycholate (Consumption (import)) Bifidobacterium bifidum" type="string"/>
    <att name="shared interaction" value="Consumption (import)" type="string"/>
    <att name="name" value="Taurochenodeoxycholate (Consumption (import)) Bifidobacterium bifidum" type="string"/>
    <att name="selected" value="0" type="boolean"/>
    <att name="interaction" value="Consumption (import)" type="string"/>
  </edge>
  <edge id="17334" label="Taurochenodeoxycholate (Consumption (import)) Bifidobacterium animalis" source="17330" target="12545" cy:directed="1">
    <att name="shared name" value="Taurochenodeoxycholate (Consumption (import)) Bifidobacterium animalis" type="string"/>
    <att name="shared interaction" value="Consumption (import)" type="string"/>
    <att name="name" value="Taurochenodeoxycholate (Consumption (import)) Bifidobacterium animalis" type="string"/>
    <att name="selected" value="0" type="boolean"/>
    <att name="interaction" value="Consumption (import)" type="string"/>
  </edge>
  <edge id="17333" label="Taurochenodeoxycholate (Consumption (import)) Bifidobacterium adolescentis" source="17330" target="12446" cy:directed="1">
    <att name="shared name" value="Taurochenodeoxycholate (Consumption (import)) Bifidobacterium adolescentis" type="string"/>
    <att name="shared interaction" value="Consumption (import)" type="string"/>
    <att name="name" value="Taurochenodeoxycholate (Consumption (import)) Bifidobacterium adolescentis" type="string"/>
    <att name="selected" value="0" type="boolean"/>
    <att name="interaction" value="Consumption (import)" type="string"/>
  </edge>
  <edge id="17332" label="Taurochenodeoxycholate (Consumption (import)) Bacteroides vulgatus" source="17330" target="12538" cy:directed="1">
    <att name="shared name" value="Taurochenodeoxycholate (Consumption (import)) Bacteroides vulgatus" type="string"/>
    <att name="shared interaction" value="Consumption (import)" type="string"/>
    <att name="name" value="Taurochenodeoxycholate (Consumption (import)) Bacteroides vulgatus" type="string"/>
    <att name="selected" value="0" type="boolean"/>
    <att name="interaction" value="Consumption (import)" type="string"/>
  </edge>
  <edge id="17331" label="Taurochenodeoxycholate (Consumption (import)) Bacteroides fragilis" source="17330" target="12519" cy:directed="1">
    <att name="shared name" value="Taurochenodeoxycholate (Consumption (import)) Bacteroides fragilis" type="string"/>
    <att name="shared interaction" value="Consumption (import)" type="string"/>
    <att name="name" value="Taurochenodeoxycholate (Consumption (import)) Bacteroides fragilis" type="string"/>
    <att name="selected" value="0" type="boolean"/>
    <att name="interaction" value="Consumption (import)" type="string"/>
  </edge>
  <edge id="17329" label="Taurine (Consumption (import)) Colonocyte (host colon)" source="17327" target="12359" cy:directed="1">
    <att name="shared name" value="Taurine (Consumption (import)) Colonocyte (host colon)" type="string"/>
    <att name="shared interaction" value="Consumption (import)" type="string"/>
    <att name="name" value="Taurine (Consumption (import)) Colonocyte (host colon)" type="string"/>
    <att name="selected" value="0" type="boolean"/>
    <att name="interaction" value="Consumption (import)" type="string"/>
  </edge>
  <edge id="17328" label="Taurine (Consumption (import)) Bilophila wadsworthia" source="17327" target="12559" cy:directed="1">
    <att name="shared name" value="Taurine (Consumption (import)) Bilophila wadsworthia" type="string"/>
    <att name="shared interaction" value="Consumption (import)" type="string"/>
    <att name="name" value="Taurine (Consumption (import)) Bilophila wadsworthia" type="string"/>
    <att name="selected" value="0" type="boolean"/>
    <att name="interaction" value="Consumption (import)" type="string"/>
  </edge>
  <edge id="17326" label="Sulfur (Elemental sulfur) (Consumption (import)) Xanthobacter autotrophicus" source="17304" target="17302" cy:directed="1">
    <att name="shared name" value="Sulfur (Elemental sulfur) (Consumption (import)) Xanthobacter autotrophicus" type="string"/>
    <att name="shared interaction" value="Consumption (import)" type="string"/>
    <att name="name" value="Sulfur (Elemental sulfur) (Consumption (import)) Xanthobacter autotrophicus" type="string"/>
    <att name="selected" value="0" type="boolean"/>
    <att name="interaction" value="Consumption (import)" type="string"/>
  </edge>
  <edge id="17325" label="Sulfur (Elemental sulfur) (Consumption (import)) Wolinella succinogenes" source="17304" target="12999" cy:directed="1">
    <att name="shared name" value="Sulfur (Elemental sulfur) (Consumption (import)) Wolinella succinogenes" type="string"/>
    <att name="shared interaction" value="Consumption (import)" type="string"/>
    <att name="name" value="Sulfur (Elemental sulfur) (Consumption (import)) Wolinella succinogenes" type="string"/>
    <att name="selected" value="0" type="boolean"/>
    <att name="interaction" value="Consumption (import)" type="string"/>
  </edge>
  <edge id="17324" label="Sulfur (Elemental sulfur) (Consumption (import)) Thiomicrospira crunogena" source="17304" target="17299" cy:directed="1">
    <att name="shared name" value="Sulfur (Elemental sulfur) (Consumption (import)) Thiomicrospira crunogena" type="string"/>
    <att name="shared interaction" value="Consumption (import)" type="string"/>
    <att name="name" value="Sulfur (Elemental sulfur) (Consumption (import)) Thiomicrospira crunogena" type="string"/>
    <att name="selected" value="0" type="boolean"/>
    <att name="interaction" value="Consumption (import)" type="string"/>
  </edge>
  <edge id="17323" label="Sulfur (Elemental sulfur) (Consumption (import)) Thiobacillus denitrificans" source="17304" target="13819" cy:directed="1">
    <att name="shared name" value="Sulfur (Elemental sulfur) (Consumption (import)) Thiobacillus denitrificans" type="string"/>
    <att name="shared interaction" value="Consumption (import)" type="string"/>
    <att name="name" value="Sulfur (Elemental sulfur) (Consumption (import)) Thiobacillus denitrificans" type="string"/>
    <att name="selected" value="0" type="boolean"/>
    <att name="interaction" value="Consumption (import)" type="string"/>
  </edge>
  <edge id="17322" label="Sulfur (Elemental sulfur) (Consumption (import)) Sulfolobus tokodaii" source="17304" target="17294" cy:directed="1">
    <att name="shared name" value="Sulfur (Elemental sulfur) (Consumption (import)) Sulfolobus tokodaii" type="string"/>
    <att name="shared interaction" value="Consumption (import)" type="string"/>
    <att name="name" value="Sulfur (Elemental sulfur) (Consumption (import)) Sulfolobus tokodaii" type="string"/>
    <att name="selected" value="0" type="boolean"/>
    <att name="interaction" value="Consumption (import)" type="string"/>
  </edge>
  <edge id="17321" label="Sulfur (Elemental sulfur) (Consumption (import)) Sulfolobus solfataricus" source="17304" target="13415" cy:directed="1">
    <att name="shared name" value="Sulfur (Elemental sulfur) (Consumption (import)) Sulfolobus solfataricus" type="string"/>
    <att name="shared interaction" value="Consumption (import)" type="string"/>
    <att name="name" value="Sulfur (Elemental sulfur) (Consumption (import)) Sulfolobus solfataricus" type="string"/>
    <att name="selected" value="0" type="boolean"/>
    <att name="interaction" value="Consumption (import)" type="string"/>
  </edge>
  <edge id="17320" label="Sulfur (Elemental sulfur) (Consumption (import)) Sulfolobus islandicus" source="17304" target="17291" cy:directed="1">
    <att name="shared name" value="Sulfur (Elemental sulfur) (Consumption (import)) Sulfolobus islandicus" type="string"/>
    <att name="shared interaction" value="Consumption (import)" type="string"/>
    <att name="name" value="Sulfur (Elemental sulfur) (Consumption (import)) Sulfolobus islandicus" type="string"/>
    <att name="selected" value="0" type="boolean"/>
    <att name="interaction" value="Consumption (import)" type="string"/>
  </edge>
  <edge id="17319" label="Sulfur (Elemental sulfur) (Consumption (import)) Sulfolobus acidocaldarius" source="17304" target="13861" cy:directed="1">
    <att name="shared name" value="Sulfur (Elemental sulfur) (Consumption (import)) Sulfolobus acidocaldarius" type="string"/>
    <att name="shared interaction" value="Consumption (import)" type="string"/>
    <att name="name" value="Sulfur (Elemental sulfur) (Consumption (import)) Sulfolobus acidocaldarius" type="string"/>
    <att name="selected" value="0" type="boolean"/>
    <att name="interaction" value="Consumption (import)" type="string"/>
  </edge>
  <edge id="17318" label="Sulfur (Elemental sulfur) (Consumption (import)) Starkeya novella" source="17304" target="17288" cy:directed="1">
    <att name="shared name" value="Sulfur (Elemental sulfur) (Consumption (import)) Starkeya novella" type="string"/>
    <att name="shared interaction" value="Consumption (import)" type="string"/>
    <att name="name" value="Sulfur (Elemental sulfur) (Consumption (import)) Starkeya novella" type="string"/>
    <att name="selected" value="0" type="boolean"/>
    <att name="interaction" value="Consumption (import)" type="string"/>
  </edge>
  <edge id="17317" label="Sulfur (Elemental sulfur) (Consumption (import)) Rhodopseudomonas palustris" source="17304" target="15730" cy:directed="1">
    <att name="shared name" value="Sulfur (Elemental sulfur) (Consumption (import)) Rhodopseudomonas palustris" type="string"/>
    <att name="shared interaction" value="Consumption (import)" type="string"/>
    <att name="name" value="Sulfur (Elemental sulfur) (Consumption (import)) Rhodopseudomonas palustris" type="string"/>
    <att name="selected" value="0" type="boolean"/>
    <att name="interaction" value="Consumption (import)" type="string"/>
  </edge>
  <edge id="17316" label="Sulfur (Elemental sulfur) (Consumption (import)) Rhodobacter sphaeroides" source="17304" target="16282" cy:directed="1">
    <att name="shared name" value="Sulfur (Elemental sulfur) (Consumption (import)) Rhodobacter sphaeroides" type="string"/>
    <att name="shared interaction" value="Consumption (import)" type="string"/>
    <att name="name" value="Sulfur (Elemental sulfur) (Consumption (import)) Rhodobacter sphaeroides" type="string"/>
    <att name="selected" value="0" type="boolean"/>
    <att name="interaction" value="Consumption (import)" type="string"/>
  </edge>
  <edge id="17315" label="Sulfur (Elemental sulfur) (Consumption (import)) Rhodobacter capsulatus" source="17304" target="13185" cy:directed="1">
    <att name="shared name" value="Sulfur (Elemental sulfur) (Consumption (import)) Rhodobacter capsulatus" type="string"/>
    <att name="shared interaction" value="Consumption (import)" type="string"/>
    <att name="name" value="Sulfur (Elemental sulfur) (Consumption (import)) Rhodobacter capsulatus" type="string"/>
    <att name="selected" value="0" type="boolean"/>
    <att name="interaction" value="Consumption (import)" type="string"/>
  </edge>
  <edge id="17314" label="Sulfur (Elemental sulfur) (Consumption (import)) Paracoccus denitrificans" source="17304" target="16105" cy:directed="1">
    <att name="shared name" value="Sulfur (Elemental sulfur) (Consumption (import)) Paracoccus denitrificans" type="string"/>
    <att name="shared interaction" value="Consumption (import)" type="string"/>
    <att name="name" value="Sulfur (Elemental sulfur) (Consumption (import)) Paracoccus denitrificans" type="string"/>
    <att name="selected" value="0" type="boolean"/>
    <att name="interaction" value="Consumption (import)" type="string"/>
  </edge>
  <edge id="17313" label="Sulfur (Elemental sulfur) (Consumption (import)) Methylobacterium extorquens (Methylobacterium chloromethanicum)" source="17304" target="14454" cy:directed="1">
    <att name="shared name" value="Sulfur (Elemental sulfur) (Consumption (import)) Methylobacterium extorquens (Methylobacterium chloromethanicum)" type="string"/>
    <att name="shared interaction" value="Consumption (import)" type="string"/>
    <att name="name" value="Sulfur (Elemental sulfur) (Consumption (import)) Methylobacterium extorquens (Methylobacterium chloromethanicum)" type="string"/>
    <att name="selected" value="0" type="boolean"/>
    <att name="interaction" value="Consumption (import)" type="string"/>
  </edge>
  <edge id="17312" label="Sulfur (Elemental sulfur) (Consumption (import)) Chlorobium vibrioformis" source="17304" target="17254" cy:directed="1">
    <att name="shared name" value="Sulfur (Elemental sulfur) (Consumption (import)) Chlorobium vibrioformis" type="string"/>
    <att name="shared interaction" value="Consumption (import)" type="string"/>
    <att name="name" value="Sulfur (Elemental sulfur) (Consumption (import)) Chlorobium vibrioformis" type="string"/>
    <att name="selected" value="0" type="boolean"/>
    <att name="interaction" value="Consumption (import)" type="string"/>
  </edge>
  <edge id="17311" label="Sulfur (Elemental sulfur) (Consumption (import)) Chlorobium phaeobacteroides" source="17304" target="17252" cy:directed="1">
    <att name="shared name" value="Sulfur (Elemental sulfur) (Consumption (import)) Chlorobium phaeobacteroides" type="string"/>
    <att name="shared interaction" value="Consumption (import)" type="string"/>
    <att name="name" value="Sulfur (Elemental sulfur) (Consumption (import)) Chlorobium phaeobacteroides" type="string"/>
    <att name="selected" value="0" type="boolean"/>
    <att name="interaction" value="Consumption (import)" type="string"/>
  </edge>
  <edge id="17310" label="Sulfur (Elemental sulfur) (Consumption (import)) Chlorobium limicola" source="17304" target="17250" cy:directed="1">
    <att name="shared name" value="Sulfur (Elemental sulfur) (Consumption (import)) Chlorobium limicola" type="string"/>
    <att name="shared interaction" value="Consumption (import)" type="string"/>
    <att name="name" value="Sulfur (Elemental sulfur) (Consumption (import)) Chlorobium limicola" type="string"/>
    <att name="selected" value="0" type="boolean"/>
    <att name="interaction" value="Consumption (import)" type="string"/>
  </edge>
  <edge id="17309" label="Sulfur (Elemental sulfur) (Consumption (import)) Chlorobium ferrooxidans" source="17304" target="17248" cy:directed="1">
    <att name="shared name" value="Sulfur (Elemental sulfur) (Consumption (import)) Chlorobium ferrooxidans" type="string"/>
    <att name="shared interaction" value="Consumption (import)" type="string"/>
    <att name="name" value="Sulfur (Elemental sulfur) (Consumption (import)) Chlorobium ferrooxidans" type="string"/>
    <att name="selected" value="0" type="boolean"/>
    <att name="interaction" value="Consumption (import)" type="string"/>
  </edge>
  <edge id="17308" label="Sulfur (Elemental sulfur) (Consumption (import)) Chlorobium chlorochromatii" source="17304" target="17246" cy:directed="1">
    <att name="shared name" value="Sulfur (Elemental sulfur) (Consumption (import)) Chlorobium chlorochromatii" type="string"/>
    <att name="shared interaction" value="Consumption (import)" type="string"/>
    <att name="name" value="Sulfur (Elemental sulfur) (Consumption (import)) Chlorobium chlorochromatii" type="string"/>
    <att name="selected" value="0" type="boolean"/>
    <att name="interaction" value="Consumption (import)" type="string"/>
  </edge>
  <edge id="17307" label="Sulfur (Elemental sulfur) (Consumption (import)) Aquifex aeolicus" source="17304" target="17238" cy:directed="1">
    <att name="shared name" value="Sulfur (Elemental sulfur) (Consumption (import)) Aquifex aeolicus" type="string"/>
    <att name="shared interaction" value="Consumption (import)" type="string"/>
    <att name="name" value="Sulfur (Elemental sulfur) (Consumption (import)) Aquifex aeolicus" type="string"/>
    <att name="selected" value="0" type="boolean"/>
    <att name="interaction" value="Consumption (import)" type="string"/>
  </edge>
  <edge id="17306" label="Sulfur (Elemental sulfur) (Consumption (import)) Allochromatium vinosum" source="17304" target="17236" cy:directed="1">
    <att name="shared name" value="Sulfur (Elemental sulfur) (Consumption (import)) Allochromatium vinosum" type="string"/>
    <att name="shared interaction" value="Consumption (import)" type="string"/>
    <att name="name" value="Sulfur (Elemental sulfur) (Consumption (import)) Allochromatium vinosum" type="string"/>
    <att name="selected" value="0" type="boolean"/>
    <att name="interaction" value="Consumption (import)" type="string"/>
  </edge>
  <edge id="17305" label="Sulfur (Elemental sulfur) (Consumption (import)) Acidithiobacillus caldus" source="17304" target="17234" cy:directed="1">
    <att name="shared name" value="Sulfur (Elemental sulfur) (Consumption (import)) Acidithiobacillus caldus" type="string"/>
    <att name="shared interaction" value="Consumption (import)" type="string"/>
    <att name="name" value="Sulfur (Elemental sulfur) (Consumption (import)) Acidithiobacillus caldus" type="string"/>
    <att name="selected" value="0" type="boolean"/>
    <att name="interaction" value="Consumption (import)" type="string"/>
  </edge>
  <edge id="17303" label="Sulfate (Sulfuric acid) (Production (export)) Xanthobacter autotrophicus" source="17233" target="17302" cy:directed="1">
    <att name="shared name" value="Sulfate (Sulfuric acid) (Production (export)) Xanthobacter autotrophicus" type="string"/>
    <att name="shared interaction" value="Production (export)" type="string"/>
    <att name="name" value="Sulfate (Sulfuric acid) (Production (export)) Xanthobacter autotrophicus" type="string"/>
    <att name="selected" value="0" type="boolean"/>
    <att name="interaction" value="Production (export)" type="string"/>
  </edge>
  <edge id="17301" label="Sulfate (Sulfuric acid) (Production (export)) Wolinella succinogenes" source="17233" target="12999" cy:directed="1">
    <att name="shared name" value="Sulfate (Sulfuric acid) (Production (export)) Wolinella succinogenes" type="string"/>
    <att name="shared interaction" value="Production (export)" type="string"/>
    <att name="name" value="Sulfate (Sulfuric acid) (Production (export)) Wolinella succinogenes" type="string"/>
    <att name="selected" value="0" type="boolean"/>
    <att name="interaction" value="Production (export)" type="string"/>
  </edge>
  <edge id="17300" label="Sulfate (Sulfuric acid) (Production (export)) Thiomicrospira crunogena" source="17233" target="17299" cy:directed="1">
    <att name="shared name" value="Sulfate (Sulfuric acid) (Production (export)) Thiomicrospira crunogena" type="string"/>
    <att name="shared interaction" value="Production (export)" type="string"/>
    <att name="name" value="Sulfate (Sulfuric acid) (Production (export)) Thiomicrospira crunogena" type="string"/>
    <att name="selected" value="0" type="boolean"/>
    <att name="interaction" value="Production (export)" type="string"/>
  </edge>
  <edge id="17298" label="Sulfate (Sulfuric acid) (Production (export)) Thiobacillus denitrificans" source="17233" target="13819" cy:directed="1">
    <att name="shared name" value="Sulfate (Sulfuric acid) (Production (export)) Thiobacillus denitrificans" type="string"/>
    <att name="shared interaction" value="Production (export)" type="string"/>
    <att name="name" value="Sulfate (Sulfuric acid) (Production (export)) Thiobacillus denitrificans" type="string"/>
    <att name="selected" value="0" type="boolean"/>
    <att name="interaction" value="Production (export)" type="string"/>
  </edge>
  <edge id="17297" label="Sulfate (Sulfuric acid) (Consumption (import)) Thermodesulfovibrio yellowstonii" source="17233" target="15191" cy:directed="1">
    <att name="shared name" value="Sulfate (Sulfuric acid) (Consumption (import)) Thermodesulfovibrio yellowstonii" type="string"/>
    <att name="shared interaction" value="Consumption (import)" type="string"/>
    <att name="name" value="Sulfate (Sulfuric acid) (Consumption (import)) Thermodesulfovibrio yellowstonii" type="string"/>
    <att name="selected" value="0" type="boolean"/>
    <att name="interaction" value="Consumption (import)" type="string"/>
  </edge>
  <edge id="17296" label="Sulfate (Sulfuric acid) (Consumption (import)) Syntrophobacter fumaroxidans" source="17233" target="12368" cy:directed="1">
    <att name="shared name" value="Sulfate (Sulfuric acid) (Consumption (import)) Syntrophobacter fumaroxidans" type="string"/>
    <att name="shared interaction" value="Consumption (import)" type="string"/>
    <att name="name" value="Sulfate (Sulfuric acid) (Consumption (import)) Syntrophobacter fumaroxidans" type="string"/>
    <att name="selected" value="0" type="boolean"/>
    <att name="interaction" value="Consumption (import)" type="string"/>
  </edge>
  <edge id="17295" label="Sulfate (Sulfuric acid) (Production (export)) Sulfolobus tokodaii" source="17233" target="17294" cy:directed="1">
    <att name="shared name" value="Sulfate (Sulfuric acid) (Production (export)) Sulfolobus tokodaii" type="string"/>
    <att name="shared interaction" value="Production (export)" type="string"/>
    <att name="name" value="Sulfate (Sulfuric acid) (Production (export)) Sulfolobus tokodaii" type="string"/>
    <att name="selected" value="0" type="boolean"/>
    <att name="interaction" value="Production (export)" type="string"/>
  </edge>
  <edge id="17293" label="Sulfate (Sulfuric acid) (Production (export)) Sulfolobus solfataricus" source="17233" target="13415" cy:directed="1">
    <att name="shared name" value="Sulfate (Sulfuric acid) (Production (export)) Sulfolobus solfataricus" type="string"/>
    <att name="shared interaction" value="Production (export)" type="string"/>
    <att name="name" value="Sulfate (Sulfuric acid) (Production (export)) Sulfolobus solfataricus" type="string"/>
    <att name="selected" value="0" type="boolean"/>
    <att name="interaction" value="Production (export)" type="string"/>
  </edge>
  <edge id="17292" label="Sulfate (Sulfuric acid) (Production (export)) Sulfolobus islandicus" source="17233" target="17291" cy:directed="1">
    <att name="shared name" value="Sulfate (Sulfuric acid) (Production (export)) Sulfolobus islandicus" type="string"/>
    <att name="shared interaction" value="Production (export)" type="string"/>
    <att name="name" value="Sulfate (Sulfuric acid) (Production (export)) Sulfolobus islandicus" type="string"/>
    <att name="selected" value="0" type="boolean"/>
    <att name="interaction" value="Production (export)" type="string"/>
  </edge>
  <edge id="17290" label="Sulfate (Sulfuric acid) (Production (export)) Sulfolobus acidocaldarius" source="17233" target="13861" cy:directed="1">
    <att name="shared name" value="Sulfate (Sulfuric acid) (Production (export)) Sulfolobus acidocaldarius" type="string"/>
    <att name="shared interaction" value="Production (export)" type="string"/>
    <att name="name" value="Sulfate (Sulfuric acid) (Production (export)) Sulfolobus acidocaldarius" type="string"/>
    <att name="selected" value="0" type="boolean"/>
    <att name="interaction" value="Production (export)" type="string"/>
  </edge>
  <edge id="17289" label="Sulfate (Sulfuric acid) (Production (export)) Starkeya novella" source="17233" target="17288" cy:directed="1">
    <att name="shared name" value="Sulfate (Sulfuric acid) (Production (export)) Starkeya novella" type="string"/>
    <att name="shared interaction" value="Production (export)" type="string"/>
    <att name="name" value="Sulfate (Sulfuric acid) (Production (export)) Starkeya novella" type="string"/>
    <att name="selected" value="0" type="boolean"/>
    <att name="interaction" value="Production (export)" type="string"/>
  </edge>
  <edge id="17287" label="Sulfate (Sulfuric acid) (Consumption (import)) Ruminococcus bromii" source="17233" target="12421" cy:directed="1">
    <att name="shared name" value="Sulfate (Sulfuric acid) (Consumption (import)) Ruminococcus bromii" type="string"/>
    <att name="shared interaction" value="Consumption (import)" type="string"/>
    <att name="name" value="Sulfate (Sulfuric acid) (Consumption (import)) Ruminococcus bromii" type="string"/>
    <att name="selected" value="0" type="boolean"/>
    <att name="interaction" value="Consumption (import)" type="string"/>
  </edge>
  <edge id="17286" label="Sulfate (Sulfuric acid) (Production (export)) Rhodopseudomonas palustris" source="17233" target="15730" cy:directed="1">
    <att name="shared name" value="Sulfate (Sulfuric acid) (Production (export)) Rhodopseudomonas palustris" type="string"/>
    <att name="shared interaction" value="Production (export)" type="string"/>
    <att name="name" value="Sulfate (Sulfuric acid) (Production (export)) Rhodopseudomonas palustris" type="string"/>
    <att name="selected" value="0" type="boolean"/>
    <att name="interaction" value="Production (export)" type="string"/>
  </edge>
  <edge id="17285" label="Sulfate (Sulfuric acid) (Production (export)) Rhodobacter sphaeroides" source="17233" target="16282" cy:directed="1">
    <att name="shared name" value="Sulfate (Sulfuric acid) (Production (export)) Rhodobacter sphaeroides" type="string"/>
    <att name="shared interaction" value="Production (export)" type="string"/>
    <att name="name" value="Sulfate (Sulfuric acid) (Production (export)) Rhodobacter sphaeroides" type="string"/>
    <att name="selected" value="0" type="boolean"/>
    <att name="interaction" value="Production (export)" type="string"/>
  </edge>
  <edge id="17284" label="Sulfate (Sulfuric acid) (Production (export)) Rhodobacter capsulatus" source="17233" target="13185" cy:directed="1">
    <att name="shared name" value="Sulfate (Sulfuric acid) (Production (export)) Rhodobacter capsulatus" type="string"/>
    <att name="shared interaction" value="Production (export)" type="string"/>
    <att name="name" value="Sulfate (Sulfuric acid) (Production (export)) Rhodobacter capsulatus" type="string"/>
    <att name="selected" value="0" type="boolean"/>
    <att name="interaction" value="Production (export)" type="string"/>
  </edge>
  <edge id="17283" label="Sulfate (Sulfuric acid) (Consumption (import)) Pyramidobacter piscolens" source="17233" target="12904" cy:directed="1">
    <att name="shared name" value="Sulfate (Sulfuric acid) (Consumption (import)) Pyramidobacter piscolens" type="string"/>
    <att name="shared interaction" value="Consumption (import)" type="string"/>
    <att name="name" value="Sulfate (Sulfuric acid) (Consumption (import)) Pyramidobacter piscolens" type="string"/>
    <att name="selected" value="0" type="boolean"/>
    <att name="interaction" value="Consumption (import)" type="string"/>
  </edge>
  <edge id="17282" label="Sulfate (Sulfuric acid) (Production (export)) Paracoccus denitrificans" source="17233" target="16105" cy:directed="1">
    <att name="shared name" value="Sulfate (Sulfuric acid) (Production (export)) Paracoccus denitrificans" type="string"/>
    <att name="shared interaction" value="Production (export)" type="string"/>
    <att name="name" value="Sulfate (Sulfuric acid) (Production (export)) Paracoccus denitrificans" type="string"/>
    <att name="selected" value="0" type="boolean"/>
    <att name="interaction" value="Production (export)" type="string"/>
  </edge>
  <edge id="17281" label="Sulfate (Sulfuric acid) (Production (export)) Methylobacterium extorquens (Methylobacterium chloromethanicum)" source="17233" target="14454" cy:directed="1">
    <att name="shared name" value="Sulfate (Sulfuric acid) (Production (export)) Methylobacterium extorquens (Methylobacterium chloromethanicum)" type="string"/>
    <att name="shared interaction" value="Production (export)" type="string"/>
    <att name="name" value="Sulfate (Sulfuric acid) (Production (export)) Methylobacterium extorquens (Methylobacterium chloromethanicum)" type="string"/>
    <att name="selected" value="0" type="boolean"/>
    <att name="interaction" value="Production (export)" type="string"/>
  </edge>
  <edge id="17280" label="Sulfate (Sulfuric acid) (Consumption (import)) Methanosarcina mazei" source="17233" target="12794" cy:directed="1">
    <att name="shared name" value="Sulfate (Sulfuric acid) (Consumption (import)) Methanosarcina mazei" type="string"/>
    <att name="shared interaction" value="Consumption (import)" type="string"/>
    <att name="name" value="Sulfate (Sulfuric acid) (Consumption (import)) Methanosarcina mazei" type="string"/>
    <att name="selected" value="0" type="boolean"/>
    <att name="interaction" value="Consumption (import)" type="string"/>
  </edge>
  <edge id="17279" label="Sulfate (Sulfuric acid) (Consumption (import)) Methanosarcina barkeri" source="17233" target="12792" cy:directed="1">
    <att name="shared name" value="Sulfate (Sulfuric acid) (Consumption (import)) Methanosarcina barkeri" type="string"/>
    <att name="shared interaction" value="Consumption (import)" type="string"/>
    <att name="name" value="Sulfate (Sulfuric acid) (Consumption (import)) Methanosarcina barkeri" type="string"/>
    <att name="selected" value="0" type="boolean"/>
    <att name="interaction" value="Consumption (import)" type="string"/>
  </edge>
  <edge id="17278" label="Sulfate (Sulfuric acid) (Consumption (import)) Methanosarcina acetivorans" source="17233" target="12790" cy:directed="1">
    <att name="shared name" value="Sulfate (Sulfuric acid) (Consumption (import)) Methanosarcina acetivorans" type="string"/>
    <att name="shared interaction" value="Consumption (import)" type="string"/>
    <att name="name" value="Sulfate (Sulfuric acid) (Consumption (import)) Methanosarcina acetivorans" type="string"/>
    <att name="selected" value="0" type="boolean"/>
    <att name="interaction" value="Consumption (import)" type="string"/>
  </edge>
  <edge id="17277" label="Sulfate (Sulfuric acid) (Consumption (import)) Escherichia coli" source="17233" target="12458" cy:directed="1">
    <att name="shared name" value="Sulfate (Sulfuric acid) (Consumption (import)) Escherichia coli" type="string"/>
    <att name="shared interaction" value="Consumption (import)" type="string"/>
    <att name="name" value="Sulfate (Sulfuric acid) (Consumption (import)) Escherichia coli" type="string"/>
    <att name="selected" value="0" type="boolean"/>
    <att name="interaction" value="Consumption (import)" type="string"/>
  </edge>
  <edge id="17276" label="Sulfate (Sulfuric acid) (Consumption (import)) Desulfovibrio vulgaris" source="17233" target="12658" cy:directed="1">
[truncated: 2,509,610 more chars]
