# Supplementary material for: Global metabolic interaction network of the human gut microbiota for context-specific community-scale analysis
Source: Nat Commun. 2017 Jun 6;8:15393. doi: 10.1038/ncomms15393 (PMC5467172; doi:10.1038/ncomms15393)
Supplement: Supplementary Data 4 — NJS16 in graph-editor accessible, markup language file format. [file ncomms15393-s5.zip › NJS16_Reference#_as_EdgeAttribute.xml]

<?xml version="1.0" encoding="UTF-8" standalone="yes"?>
<graph id="22959" label="NJS16.txt" directed="1" cy:documentVersion="3.0" xmlns:dc="http://purl.org/dc/elements/1.1/" xmlns:xlink="http://www.w3.org/1999/xlink" xmlns:rdf="http://www.w3.org/1999/02/22-rdf-syntax-ns#" xmlns:cy="http://www.cytoscape.org" xmlns="http://www.cs.rpi.edu/XGMML">
  <att name="networkMetadata">
    <rdf:RDF>
      <rdf:Description rdf:about="http://www.cytoscape.org/">
        <dc:type>Protein-Protein Interaction</dc:type>
        <dc:description>N/A</dc:description>
        <dc:identifier>N/A</dc:identifier>
        <dc:title>NJS16.txt</dc:title>
        <dc:source>http://www.cytoscape.org/</dc:source>
        <dc:format>Cytoscape-XGMML</dc:format>
      </rdf:Description>
    </rdf:RDF>
  </att>
  <att name="shared name" value="NJS16.txt" type="string"/>
  <att name="name" value="NJS16.txt" type="string"/>
  <att name="selected" value="1" type="boolean"/>
  <att name="__Annotations" type="list">
  </att>
  <att name="layoutAlgorithm" value="Prefuse Force Directed Layout" type="string" cy:hidden="1"/>
  <node id="28264" label="Zn2+ (Zinc)">
    <att name="shared name" value="Zn2+ (Zinc)" type="string"/>
    <att name="name" value="Zn2+ (Zinc)" type="string"/>
    <att name="selected" value="0" type="boolean"/>
  </node>
  <node id="28260" label="Xylitol">
    <att name="shared name" value="Xylitol" type="string"/>
    <att name="name" value="Xylitol" type="string"/>
    <att name="selected" value="0" type="boolean"/>
  </node>
  <node id="28245" label="XOS (Xylooligosaccharide)">
    <att name="shared name" value="XOS (Xylooligosaccharide)" type="string"/>
    <att name="name" value="XOS (Xylooligosaccharide)" type="string"/>
    <att name="selected" value="0" type="boolean"/>
  </node>
  <node id="28243" label="Xanthine">
    <att name="shared name" value="Xanthine" type="string"/>
    <att name="name" value="Xanthine" type="string"/>
    <att name="selected" value="0" type="boolean"/>
  </node>
  <node id="28223" label="Valerate (Pentanoic acid, Pentanoate)">
    <att name="shared name" value="Valerate (Pentanoic acid, Pentanoate)" type="string"/>
    <att name="name" value="Valerate (Pentanoic acid, Pentanoate)" type="string"/>
    <att name="selected" value="0" type="boolean"/>
  </node>
  <node id="28220" label="Uridine">
    <att name="shared name" value="Uridine" type="string"/>
    <att name="name" value="Uridine" type="string"/>
    <att name="selected" value="0" type="boolean"/>
  </node>
  <node id="28163" label="Urea">
    <att name="shared name" value="Urea" type="string"/>
    <att name="name" value="Urea" type="string"/>
    <att name="selected" value="0" type="boolean"/>
  </node>
  <node id="28161" label="Uracil">
    <att name="shared name" value="Uracil" type="string"/>
    <att name="name" value="Uracil" type="string"/>
    <att name="selected" value="0" type="boolean"/>
  </node>
  <node id="28153" label="Tyramine">
    <att name="shared name" value="Tyramine" type="string"/>
    <att name="name" value="Tyramine" type="string"/>
    <att name="selected" value="0" type="boolean"/>
  </node>
  <node id="28150" label="Tryptamine">
    <att name="shared name" value="Tryptamine" type="string"/>
    <att name="name" value="Tryptamine" type="string"/>
    <att name="selected" value="0" type="boolean"/>
  </node>
  <node id="28148" label="Trimethylamine N-oxide (Trimethylamine-N-oxide)">
    <att name="shared name" value="Trimethylamine N-oxide (Trimethylamine-N-oxide)" type="string"/>
    <att name="name" value="Trimethylamine N-oxide (Trimethylamine-N-oxide)" type="string"/>
    <att name="selected" value="0" type="boolean"/>
  </node>
  <node id="28132" label="Trimethylamine">
    <att name="shared name" value="Trimethylamine" type="string"/>
    <att name="name" value="Trimethylamine" type="string"/>
    <att name="selected" value="0" type="boolean"/>
  </node>
  <node id="28117" label="Burkholderia vietnamiensis">
    <att name="shared name" value="Burkholderia vietnamiensis" type="string"/>
    <att name="name" value="Burkholderia vietnamiensis" type="string"/>
    <att name="selected" value="0" type="boolean"/>
  </node>
  <node id="28115" label="Burkholderia multivorans">
    <att name="shared name" value="Burkholderia multivorans" type="string"/>
    <att name="name" value="Burkholderia multivorans" type="string"/>
    <att name="selected" value="0" type="boolean"/>
  </node>
  <node id="28113" label="Burkholderia glumae">
    <att name="shared name" value="Burkholderia glumae" type="string"/>
    <att name="name" value="Burkholderia glumae" type="string"/>
    <att name="selected" value="0" type="boolean"/>
  </node>
  <node id="28111" label="Burkholderia cepacia">
    <att name="shared name" value="Burkholderia cepacia" type="string"/>
    <att name="name" value="Burkholderia cepacia" type="string"/>
    <att name="selected" value="0" type="boolean"/>
  </node>
  <node id="28109" label="Burkholderia cenocepacia">
    <att name="shared name" value="Burkholderia cenocepacia" type="string"/>
    <att name="name" value="Burkholderia cenocepacia" type="string"/>
    <att name="selected" value="0" type="boolean"/>
  </node>
  <node id="28107" label="Burkholderia ambifaria">
    <att name="shared name" value="Burkholderia ambifaria" type="string"/>
    <att name="name" value="Burkholderia ambifaria" type="string"/>
    <att name="selected" value="0" type="boolean"/>
  </node>
  <node id="28101" label="Acinetobacter radioresistens">
    <att name="shared name" value="Acinetobacter radioresistens" type="string"/>
    <att name="name" value="Acinetobacter radioresistens" type="string"/>
    <att name="selected" value="0" type="boolean"/>
  </node>
  <node id="28099" label="Acinetobacter calcoaceticus">
    <att name="shared name" value="Acinetobacter calcoaceticus" type="string"/>
    <att name="name" value="Acinetobacter calcoaceticus" type="string"/>
    <att name="selected" value="0" type="boolean"/>
  </node>
  <node id="28098" label="Triglyceride">
    <att name="shared name" value="Triglyceride" type="string"/>
    <att name="name" value="Triglyceride" type="string"/>
    <att name="selected" value="0" type="boolean"/>
  </node>
  <node id="28077" label="Trehalose">
    <att name="shared name" value="Trehalose" type="string"/>
    <att name="name" value="Trehalose" type="string"/>
    <att name="selected" value="0" type="boolean"/>
  </node>
  <node id="28075" label="Toluene">
    <att name="shared name" value="Toluene" type="string"/>
    <att name="name" value="Toluene" type="string"/>
    <att name="selected" value="0" type="boolean"/>
  </node>
  <node id="28073" label="Thymine">
    <att name="shared name" value="Thymine" type="string"/>
    <att name="name" value="Thymine" type="string"/>
    <att name="selected" value="0" type="boolean"/>
  </node>
  <node id="28071" label="Thymidine">
    <att name="shared name" value="Thymidine" type="string"/>
    <att name="name" value="Thymidine" type="string"/>
    <att name="selected" value="0" type="boolean"/>
  </node>
  <node id="28063" label="Thiosulfate">
    <att name="shared name" value="Thiosulfate" type="string"/>
    <att name="name" value="Thiosulfate" type="string"/>
    <att name="selected" value="0" type="boolean"/>
  </node>
  <node id="28061" label="Wigglesworthia glossinidia">
    <att name="shared name" value="Wigglesworthia glossinidia" type="string"/>
    <att name="name" value="Wigglesworthia glossinidia" type="string"/>
    <att name="selected" value="0" type="boolean"/>
  </node>
  <node id="28034" label="Thiamine (Vitamin B1, Thiamin)">
    <att name="shared name" value="Thiamine (Vitamin B1, Thiamin)" type="string"/>
    <att name="name" value="Thiamine (Vitamin B1, Thiamin)" type="string"/>
    <att name="selected" value="0" type="boolean"/>
  </node>
  <node id="28019" label="Taurolithocholate">
    <att name="shared name" value="Taurolithocholate" type="string"/>
    <att name="name" value="Taurolithocholate" type="string"/>
    <att name="selected" value="0" type="boolean"/>
  </node>
  <node id="28001" label="Taurodeoxycholate">
    <att name="shared name" value="Taurodeoxycholate" type="string"/>
    <att name="name" value="Taurodeoxycholate" type="string"/>
    <att name="selected" value="0" type="boolean"/>
  </node>
  <node id="27981" label="Taurocholate">
    <att name="shared name" value="Taurocholate" type="string"/>
    <att name="name" value="Taurocholate" type="string"/>
    <att name="selected" value="0" type="boolean"/>
  </node>
  <node id="27962" label="Taurochenodeoxycholate">
    <att name="shared name" value="Taurochenodeoxycholate" type="string"/>
    <att name="name" value="Taurochenodeoxycholate" type="string"/>
    <att name="selected" value="0" type="boolean"/>
  </node>
  <node id="27959" label="Taurine">
    <att name="shared name" value="Taurine" type="string"/>
    <att name="name" value="Taurine" type="string"/>
    <att name="selected" value="0" type="boolean"/>
  </node>
  <node id="27936" label="Sulfur (Elemental sulfur)">
    <att name="shared name" value="Sulfur (Elemental sulfur)" type="string"/>
    <att name="name" value="Sulfur (Elemental sulfur)" type="string"/>
    <att name="selected" value="0" type="boolean"/>
  </node>
  <node id="27934" label="Xanthobacter autotrophicus">
    <att name="shared name" value="Xanthobacter autotrophicus" type="string"/>
    <att name="name" value="Xanthobacter autotrophicus" type="string"/>
    <att name="selected" value="0" type="boolean"/>
  </node>
  <node id="27931" label="Thiomicrospira crunogena">
    <att name="shared name" value="Thiomicrospira crunogena" type="string"/>
    <att name="name" value="Thiomicrospira crunogena" type="string"/>
    <att name="selected" value="0" type="boolean"/>
  </node>
  <node id="27926" label="Sulfolobus tokodaii">
    <att name="shared name" value="Sulfolobus tokodaii" type="string"/>
    <att name="name" value="Sulfolobus tokodaii" type="string"/>
    <att name="selected" value="0" type="boolean"/>
  </node>
  <node id="27923" label="Sulfolobus islandicus">
    <att name="shared name" value="Sulfolobus islandicus" type="string"/>
    <att name="name" value="Sulfolobus islandicus" type="string"/>
    <att name="selected" value="0" type="boolean"/>
  </node>
  <node id="27920" label="Starkeya novella">
    <att name="shared name" value="Starkeya novella" type="string"/>
    <att name="name" value="Starkeya novella" type="string"/>
    <att name="selected" value="0" type="boolean"/>
  </node>
  <node id="27886" label="Chlorobium vibrioformis">
    <att name="shared name" value="Chlorobium vibrioformis" type="string"/>
    <att name="name" value="Chlorobium vibrioformis" type="string"/>
    <att name="selected" value="0" type="boolean"/>
  </node>
  <node id="27884" label="Chlorobium phaeobacteroides">
    <att name="shared name" value="Chlorobium phaeobacteroides" type="string"/>
    <att name="name" value="Chlorobium phaeobacteroides" type="string"/>
    <att name="selected" value="0" type="boolean"/>
  </node>
  <node id="27882" label="Chlorobium limicola">
    <att name="shared name" value="Chlorobium limicola" type="string"/>
    <att name="name" value="Chlorobium limicola" type="string"/>
    <att name="selected" value="0" type="boolean"/>
  </node>
  <node id="27880" label="Chlorobium ferrooxidans">
    <att name="shared name" value="Chlorobium ferrooxidans" type="string"/>
    <att name="name" value="Chlorobium ferrooxidans" type="string"/>
    <att name="selected" value="0" type="boolean"/>
  </node>
  <node id="27878" label="Chlorobium chlorochromatii">
    <att name="shared name" value="Chlorobium chlorochromatii" type="string"/>
    <att name="name" value="Chlorobium chlorochromatii" type="string"/>
    <att name="selected" value="0" type="boolean"/>
  </node>
  <node id="27870" label="Aquifex aeolicus">
    <att name="shared name" value="Aquifex aeolicus" type="string"/>
    <att name="name" value="Aquifex aeolicus" type="string"/>
    <att name="selected" value="0" type="boolean"/>
  </node>
  <node id="27868" label="Allochromatium vinosum">
    <att name="shared name" value="Allochromatium vinosum" type="string"/>
    <att name="name" value="Allochromatium vinosum" type="string"/>
    <att name="selected" value="0" type="boolean"/>
  </node>
  <node id="27866" label="Acidithiobacillus caldus">
    <att name="shared name" value="Acidithiobacillus caldus" type="string"/>
    <att name="name" value="Acidithiobacillus caldus" type="string"/>
    <att name="selected" value="0" type="boolean"/>
  </node>
  <node id="27865" label="Sulfate (Sulfuric acid)">
    <att name="shared name" value="Sulfate (Sulfuric acid)" type="string"/>
    <att name="name" value="Sulfate (Sulfuric acid)" type="string"/>
    <att name="selected" value="0" type="boolean"/>
  </node>
  <node id="27835" label="Sucrose">
    <att name="shared name" value="Sucrose" type="string"/>
    <att name="name" value="Sucrose" type="string"/>
    <att name="selected" value="0" type="boolean"/>
  </node>
  <node id="27738" label="Succinate">
    <att name="shared name" value="Succinate" type="string"/>
    <att name="name" value="Succinate" type="string"/>
    <att name="selected" value="0" type="boolean"/>
  </node>
  <node id="27734" label="Stearic acid (Stearate, Octadecanoate)">
    <att name="shared name" value="Stearic acid (Stearate, Octadecanoate)" type="string"/>
    <att name="name" value="Stearic acid (Stearate, Octadecanoate)" type="string"/>
    <att name="selected" value="0" type="boolean"/>
  </node>
  <node id="27701" label="Starch (Amylopectin, Amylose, 1,4-alpha-D-Glucan, Pullulan, Resistant starch)">
    <att name="shared name" value="Starch (Amylopectin, Amylose, 1,4-alpha-D-Glucan, Pullulan, Resistant starch)" type="string"/>
    <att name="name" value="Starch (Amylopectin, Amylose, 1,4-alpha-D-Glucan, Pullulan, Resistant starch)" type="string"/>
    <att name="selected" value="0" type="boolean"/>
  </node>
  <node id="27697" label="Stachyose">
    <att name="shared name" value="Stachyose" type="string"/>
    <att name="name" value="Stachyose" type="string"/>
    <att name="selected" value="0" type="boolean"/>
  </node>
  <node id="27693" label="Spermine">
    <att name="shared name" value="Spermine" type="string"/>
    <att name="name" value="Spermine" type="string"/>
    <att name="selected" value="0" type="boolean"/>
  </node>
  <node id="27685" label="Spermidine">
    <att name="shared name" value="Spermidine" type="string"/>
    <att name="name" value="Spermidine" type="string"/>
    <att name="selected" value="0" type="boolean"/>
  </node>
  <node id="27683" label="Shikimate">
    <att name="shared name" value="Shikimate" type="string"/>
    <att name="name" value="Shikimate" type="string"/>
    <att name="selected" value="0" type="boolean"/>
  </node>
  <node id="27656" label="Riboflavin (Vitamin B2)">
    <att name="shared name" value="Riboflavin (Vitamin B2)" type="string"/>
    <att name="name" value="Riboflavin (Vitamin B2)" type="string"/>
    <att name="selected" value="0" type="boolean"/>
  </node>
  <node id="27654" label="Ribitol">
    <att name="shared name" value="Ribitol" type="string"/>
    <att name="name" value="Ribitol" type="string"/>
    <att name="selected" value="0" type="boolean"/>
  </node>
  <node id="27652" label="Retinol (Vitamin A)">
    <att name="shared name" value="Retinol (Vitamin A)" type="string"/>
    <att name="name" value="Retinol (Vitamin A)" type="string"/>
    <att name="selected" value="0" type="boolean"/>
  </node>
  <node id="27650" label="Retinoate">
    <att name="shared name" value="Retinoate" type="string"/>
    <att name="name" value="Retinoate" type="string"/>
    <att name="selected" value="0" type="boolean"/>
  </node>
  <node id="27611" label="Raffinose">
    <att name="shared name" value="Raffinose" type="string"/>
    <att name="name" value="Raffinose" type="string"/>
    <att name="selected" value="0" type="boolean"/>
  </node>
  <node id="27580" label="Pyruvate">
    <att name="shared name" value="Pyruvate" type="string"/>
    <att name="name" value="Pyruvate" type="string"/>
    <att name="selected" value="0" type="boolean"/>
  </node>
  <node id="27577" label="Sphaerobacter thermophilus">
    <att name="shared name" value="Sphaerobacter thermophilus" type="string"/>
    <att name="name" value="Sphaerobacter thermophilus" type="string"/>
    <att name="selected" value="0" type="boolean"/>
  </node>
  <node id="27555" label="Pyridoxal (Vitamin B6, Pyridoxine, Pyridoxamine, Vitamin B6)">
    <att name="shared name" value="Pyridoxal (Vitamin B6, Pyridoxine, Pyridoxamine, Vitamin B6)" type="string"/>
    <att name="name" value="Pyridoxal (Vitamin B6, Pyridoxine, Pyridoxamine, Vitamin B6)" type="string"/>
    <att name="selected" value="0" type="boolean"/>
  </node>
  <node id="27553" label="Thermus thermophilus">
    <att name="shared name" value="Thermus thermophilus" type="string"/>
    <att name="name" value="Thermus thermophilus" type="string"/>
    <att name="selected" value="0" type="boolean"/>
  </node>
  <node id="27540" label="Putrescine">
    <att name="shared name" value="Putrescine" type="string"/>
    <att name="name" value="Putrescine" type="string"/>
    <att name="selected" value="0" type="boolean"/>
  </node>
  <node id="27530" label="Propanol (n-propanol, 1-Propanol)">
    <att name="shared name" value="Propanol (n-propanol, 1-Propanol)" type="string"/>
    <att name="name" value="Propanol (n-propanol, 1-Propanol)" type="string"/>
    <att name="selected" value="0" type="boolean"/>
  </node>
  <node id="27439" label="Propanoate (Propionate)">
    <att name="shared name" value="Propanoate (Propionate)" type="string"/>
    <att name="name" value="Propanoate (Propionate)" type="string"/>
    <att name="selected" value="0" type="boolean"/>
  </node>
  <node id="27437" label="Propanal">
    <att name="shared name" value="Propanal" type="string"/>
    <att name="name" value="Propanal" type="string"/>
    <att name="selected" value="0" type="boolean"/>
  </node>
  <node id="27422" label="Polypeptide">
    <att name="shared name" value="Polypeptide" type="string"/>
    <att name="name" value="Polypeptide" type="string"/>
    <att name="selected" value="0" type="boolean"/>
  </node>
  <node id="27417" label="Pimelate">
    <att name="shared name" value="Pimelate" type="string"/>
    <att name="name" value="Pimelate" type="string"/>
    <att name="selected" value="0" type="boolean"/>
  </node>
  <node id="27415" label="Phylloquinone (Vitamin K1)">
    <att name="shared name" value="Phylloquinone (Vitamin K1)" type="string"/>
    <att name="name" value="Phylloquinone (Vitamin K1)" type="string"/>
    <att name="selected" value="0" type="boolean"/>
  </node>
  <node id="27411" label="Phenylethylamine">
    <att name="shared name" value="Phenylethylamine" type="string"/>
    <att name="name" value="Phenylethylamine" type="string"/>
    <att name="selected" value="0" type="boolean"/>
  </node>
  <node id="27403" label="Phenylacetate">
    <att name="shared name" value="Phenylacetate" type="string"/>
    <att name="name" value="Phenylacetate" type="string"/>
    <att name="selected" value="0" type="boolean"/>
  </node>
  <node id="27393" label="Phenol">
    <att name="shared name" value="Phenol" type="string"/>
    <att name="name" value="Phenol" type="string"/>
    <att name="selected" value="0" type="boolean"/>
  </node>
  <node id="27390" label="Pentanol">
    <att name="shared name" value="Pentanol" type="string"/>
    <att name="name" value="Pentanol" type="string"/>
    <att name="selected" value="0" type="boolean"/>
  </node>
  <node id="27388" label="Pelargonic acid (Pelargonate, Nonanoic acid)">
    <att name="shared name" value="Pelargonic acid (Pelargonate, Nonanoic acid)" type="string"/>
    <att name="name" value="Pelargonic acid (Pelargonate, Nonanoic acid)" type="string"/>
    <att name="selected" value="0" type="boolean"/>
  </node>
  <node id="27386" label="Streptomyces viridochromogenes">
    <att name="shared name" value="Streptomyces viridochromogenes" type="string"/>
    <att name="name" value="Streptomyces viridochromogenes" type="string"/>
    <att name="selected" value="0" type="boolean"/>
  </node>
  <node id="27361" label="Pectin">
    <att name="shared name" value="Pectin" type="string"/>
    <att name="name" value="Pectin" type="string"/>
    <att name="selected" value="0" type="boolean"/>
  </node>
  <node id="27244" label="Pantothenic acid (Vitamin B5, Pantothenate)">
    <att name="shared name" value="Pantothenic acid (Vitamin B5, Pantothenate)" type="string"/>
    <att name="name" value="Pantothenic acid (Vitamin B5, Pantothenate)" type="string"/>
    <att name="selected" value="0" type="boolean"/>
  </node>
  <node id="27241" label="Palmitate (Palmitic acid, Hexadecanoic acid, Hexadecanoate)">
    <att name="shared name" value="Palmitate (Palmitic acid, Hexadecanoic acid, Hexadecanoate)" type="string"/>
    <att name="name" value="Palmitate (Palmitic acid, Hexadecanoic acid, Hexadecanoate)" type="string"/>
    <att name="selected" value="0" type="boolean"/>
  </node>
  <node id="27237" label="p-Cresol (4-methylphenol, 4-cresol)">
    <att name="shared name" value="p-Cresol (4-methylphenol, 4-cresol)" type="string"/>
    <att name="name" value="p-Cresol (4-methylphenol, 4-cresol)" type="string"/>
    <att name="selected" value="0" type="boolean"/>
  </node>
  <node id="27235" label="Oxaloacetate">
    <att name="shared name" value="Oxaloacetate" type="string"/>
    <att name="name" value="Oxaloacetate" type="string"/>
    <att name="selected" value="0" type="boolean"/>
  </node>
  <node id="27232" label="Oxalate">
    <att name="shared name" value="Oxalate" type="string"/>
    <att name="name" value="Oxalate" type="string"/>
    <att name="selected" value="0" type="boolean"/>
  </node>
  <node id="27229" label="Orotic acid (Orotate)">
    <att name="shared name" value="Orotic acid (Orotate)" type="string"/>
    <att name="name" value="Orotic acid (Orotate)" type="string"/>
    <att name="selected" value="0" type="boolean"/>
  </node>
  <node id="27227" label="Erysipelothrix rhusiopathiae">
    <att name="shared name" value="Erysipelothrix rhusiopathiae" type="string"/>
    <att name="name" value="Erysipelothrix rhusiopathiae" type="string"/>
    <att name="selected" value="0" type="boolean"/>
  </node>
  <node id="27223" label="Oleic acid ([9Z]-Octadecenoic acid)">
    <att name="shared name" value="Oleic acid ([9Z]-Octadecenoic acid)" type="string"/>
    <att name="name" value="Oleic acid ([9Z]-Octadecenoic acid)" type="string"/>
    <att name="selected" value="0" type="boolean"/>
  </node>
  <node id="27221" label="Octanoate (Caprylic acid)">
    <att name="shared name" value="Octanoate (Caprylic acid)" type="string"/>
    <att name="name" value="Octanoate (Caprylic acid)" type="string"/>
    <att name="selected" value="0" type="boolean"/>
  </node>
  <node id="27217" label="Nitrite">
    <att name="shared name" value="Nitrite" type="string"/>
    <att name="name" value="Nitrite" type="string"/>
    <att name="selected" value="0" type="boolean"/>
  </node>
  <node id="27208" label="Nitric Oxide (NO)">
    <att name="shared name" value="Nitric Oxide (NO)" type="string"/>
    <att name="name" value="Nitric Oxide (NO)" type="string"/>
    <att name="selected" value="0" type="boolean"/>
  </node>
  <node id="27204" label="Sulfurimonas denitrificans">
    <att name="shared name" value="Sulfurimonas denitrificans" type="string"/>
    <att name="name" value="Sulfurimonas denitrificans" type="string"/>
    <att name="selected" value="0" type="boolean"/>
  </node>
  <node id="27202" label="Shewanella denitrificans">
    <att name="shared name" value="Shewanella denitrificans" type="string"/>
    <att name="name" value="Shewanella denitrificans" type="string"/>
    <att name="selected" value="0" type="boolean"/>
  </node>
  <node id="27200" label="Roseobacter denitrificans">
    <att name="shared name" value="Roseobacter denitrificans" type="string"/>
    <att name="name" value="Roseobacter denitrificans" type="string"/>
    <att name="selected" value="0" type="boolean"/>
  </node>
  <node id="27197" label="Pyrobaculum calidifontis">
    <att name="shared name" value="Pyrobaculum calidifontis" type="string"/>
    <att name="name" value="Pyrobaculum calidifontis" type="string"/>
    <att name="selected" value="0" type="boolean"/>
  </node>
  <node id="27185" label="Nitrococcus mobilis">
    <att name="shared name" value="Nitrococcus mobilis" type="string"/>
    <att name="name" value="Nitrococcus mobilis" type="string"/>
    <att name="selected" value="0" type="boolean"/>
  </node>
  <node id="27183" label="Nitrobacter winogradskyi">
    <att name="shared name" value="Nitrobacter winogradskyi" type="string"/>
    <att name="name" value="Nitrobacter winogradskyi" type="string"/>
    <att name="selected" value="0" type="boolean"/>
  </node>
  <node id="27181" label="Nitrobacter hamburgensis">
    <att name="shared name" value="Nitrobacter hamburgensis" type="string"/>
    <att name="name" value="Nitrobacter hamburgensis" type="string"/>
    <att name="selected" value="0" type="boolean"/>
  </node>
  <node id="27179" label="Neisseria mucosa">
    <att name="shared name" value="Neisseria mucosa" type="string"/>
    <att name="name" value="Neisseria mucosa" type="string"/>
    <att name="selected" value="0" type="boolean"/>
  </node>
  <node id="27177" label="Neisseria flavescens">
    <att name="shared name" value="Neisseria flavescens" type="string"/>
    <att name="name" value="Neisseria flavescens" type="string"/>
    <att name="selected" value="0" type="boolean"/>
  </node>
  <node id="27174" label="Moraxella catarrhalis">
    <att name="shared name" value="Moraxella catarrhalis" type="string"/>
    <att name="name" value="Moraxella catarrhalis" type="string"/>
    <att name="selected" value="0" type="boolean"/>
  </node>
  <node id="27169" label="Kingella denitrificans">
    <att name="shared name" value="Kingella denitrificans" type="string"/>
    <att name="name" value="Kingella denitrificans" type="string"/>
    <att name="selected" value="0" type="boolean"/>
  </node>
  <node id="27167" label="Jonesia denitrificans">
    <att name="shared name" value="Jonesia denitrificans" type="string"/>
    <att name="name" value="Jonesia denitrificans" type="string"/>
    <att name="selected" value="0" type="boolean"/>
  </node>
  <node id="27165" label="Hyphomicrobium denitrificans">
    <att name="shared name" value="Hyphomicrobium denitrificans" type="string"/>
    <att name="name" value="Hyphomicrobium denitrificans" type="string"/>
    <att name="selected" value="0" type="boolean"/>
  </node>
  <node id="27161" label="Geobacillus thermodenitrificans">
    <att name="shared name" value="Geobacillus thermodenitrificans" type="string"/>
    <att name="name" value="Geobacillus thermodenitrificans" type="string"/>
    <att name="selected" value="0" type="boolean"/>
  </node>
  <node id="27158" label="Denitrovibrio acetiphilus">
    <att name="shared name" value="Denitrovibrio acetiphilus" type="string"/>
    <att name="name" value="Denitrovibrio acetiphilus" type="string"/>
    <att name="selected" value="0" type="boolean"/>
  </node>
  <node id="27155" label="Chromobacterium violaceum">
    <att name="shared name" value="Chromobacterium violaceum" type="string"/>
    <att name="name" value="Chromobacterium violaceum" type="string"/>
    <att name="selected" value="0" type="boolean"/>
  </node>
  <node id="27152" label="Calditerrivibrio nitroreducens">
    <att name="shared name" value="Calditerrivibrio nitroreducens" type="string"/>
    <att name="name" value="Calditerrivibrio nitroreducens" type="string"/>
    <att name="selected" value="0" type="boolean"/>
  </node>
  <node id="27150" label="Bradyrhizobium japonicum">
    <att name="shared name" value="Bradyrhizobium japonicum" type="string"/>
    <att name="name" value="Bradyrhizobium japonicum" type="string"/>
    <att name="selected" value="0" type="boolean"/>
  </node>
  <node id="27128" label="Alicycliphilus denitrificans">
    <att name="shared name" value="Alicycliphilus denitrificans" type="string"/>
    <att name="name" value="Alicycliphilus denitrificans" type="string"/>
    <att name="selected" value="0" type="boolean"/>
  </node>
  <node id="27123" label="Nitrate">
    <att name="shared name" value="Nitrate" type="string"/>
    <att name="name" value="Nitrate" type="string"/>
    <att name="selected" value="0" type="boolean"/>
  </node>
  <node id="27115" label="Neisseria gonorrhoeae">
    <att name="shared name" value="Neisseria gonorrhoeae" type="string"/>
    <att name="name" value="Neisseria gonorrhoeae" type="string"/>
    <att name="selected" value="0" type="boolean"/>
  </node>
  <node id="27102" label="Niacin (Vitamin B3, Nicotinic acid, Nicotinate, Nicotinamide, Vitamin B3)">
    <att name="shared name" value="Niacin (Vitamin B3, Nicotinic acid, Nicotinate, Nicotinamide, Vitamin B3)" type="string"/>
    <att name="name" value="Niacin (Vitamin B3, Nicotinic acid, Nicotinate, Nicotinamide, Vitamin B3)" type="string"/>
    <att name="selected" value="0" type="boolean"/>
  </node>
  <node id="27100" label="Xylella fastidiosa">
    <att name="shared name" value="Xylella fastidiosa" type="string"/>
    <att name="name" value="Xylella fastidiosa" type="string"/>
    <att name="selected" value="0" type="boolean"/>
  </node>
  <node id="27097" label="Ureaplasma urealyticum">
    <att name="shared name" value="Ureaplasma urealyticum" type="string"/>
    <att name="name" value="Ureaplasma urealyticum" type="string"/>
    <att name="selected" value="0" type="boolean"/>
  </node>
  <node id="27095" label="Ureaplasma parvum">
    <att name="shared name" value="Ureaplasma parvum" type="string"/>
    <att name="name" value="Ureaplasma parvum" type="string"/>
    <att name="selected" value="0" type="boolean"/>
  </node>
  <node id="27050" label="Proteus penneri">
    <att name="shared name" value="Proteus penneri" type="string"/>
    <att name="name" value="Proteus penneri" type="string"/>
    <att name="selected" value="0" type="boolean"/>
  </node>
  <node id="27041" label="Nitrosospira multiformis">
    <att name="shared name" value="Nitrosospira multiformis" type="string"/>
    <att name="name" value="Nitrosospira multiformis" type="string"/>
    <att name="selected" value="0" type="boolean"/>
  </node>
  <node id="27039" label="Nitrosopumilus maritimus">
    <att name="shared name" value="Nitrosopumilus maritimus" type="string"/>
    <att name="name" value="Nitrosopumilus maritimus" type="string"/>
    <att name="selected" value="0" type="boolean"/>
  </node>
  <node id="27037" label="Nitrosomonas eutropha">
    <att name="shared name" value="Nitrosomonas eutropha" type="string"/>
    <att name="name" value="Nitrosomonas eutropha" type="string"/>
    <att name="selected" value="0" type="boolean"/>
  </node>
  <node id="27035" label="Nitrosomonas europaea">
    <att name="shared name" value="Nitrosomonas europaea" type="string"/>
    <att name="name" value="Nitrosomonas europaea" type="string"/>
    <att name="selected" value="0" type="boolean"/>
  </node>
  <node id="27033" label="Nitrosococcus watsoni">
    <att name="shared name" value="Nitrosococcus watsoni" type="string"/>
    <att name="name" value="Nitrosococcus watsoni" type="string"/>
    <att name="selected" value="0" type="boolean"/>
  </node>
  <node id="27031" label="Nitrosococcus oceani">
    <att name="shared name" value="Nitrosococcus oceani" type="string"/>
    <att name="name" value="Nitrosococcus oceani" type="string"/>
    <att name="selected" value="0" type="boolean"/>
  </node>
  <node id="27029" label="Nitrosococcus halophilus">
    <att name="shared name" value="Nitrosococcus halophilus" type="string"/>
    <att name="name" value="Nitrosococcus halophilus" type="string"/>
    <att name="selected" value="0" type="boolean"/>
  </node>
  <node id="27006" label="Micrococcus luteus">
    <att name="shared name" value="Micrococcus luteus" type="string"/>
    <att name="name" value="Micrococcus luteus" type="string"/>
    <att name="selected" value="0" type="boolean"/>
  </node>
  <node id="26919" label="NH3 (Ammonia, NH4+, Ammonium)">
    <att name="shared name" value="NH3 (Ammonia, NH4+, Ammonium)" type="string"/>
    <att name="name" value="NH3 (Ammonia, NH4+, Ammonium)" type="string"/>
    <att name="selected" value="0" type="boolean"/>
  </node>
  <node id="26917" label="Na+ (Sodium)">
    <att name="shared name" value="Na+ (Sodium)" type="string"/>
    <att name="name" value="Na+ (Sodium)" type="string"/>
    <att name="selected" value="0" type="boolean"/>
  </node>
  <node id="26914" label="Rhodobacter sphaeroides">
    <att name="shared name" value="Rhodobacter sphaeroides" type="string"/>
    <att name="name" value="Rhodobacter sphaeroides" type="string"/>
    <att name="selected" value="0" type="boolean"/>
  </node>
  <node id="26910" label="Rhizobium etli">
    <att name="shared name" value="Rhizobium etli" type="string"/>
    <att name="name" value="Rhizobium etli" type="string"/>
    <att name="selected" value="0" type="boolean"/>
  </node>
  <node id="26908" label="Pseudomonas syringae">
    <att name="shared name" value="Pseudomonas syringae" type="string"/>
    <att name="name" value="Pseudomonas syringae" type="string"/>
    <att name="selected" value="0" type="boolean"/>
  </node>
  <node id="26906" label="Pseudomonas stutzeri">
    <att name="shared name" value="Pseudomonas stutzeri" type="string"/>
    <att name="name" value="Pseudomonas stutzeri" type="string"/>
    <att name="selected" value="0" type="boolean"/>
  </node>
  <node id="26904" label="Pseudomonas savastanoi">
    <att name="shared name" value="Pseudomonas savastanoi" type="string"/>
    <att name="name" value="Pseudomonas savastanoi" type="string"/>
    <att name="selected" value="0" type="boolean"/>
  </node>
  <node id="26899" label="Pseudomonas entomophila">
    <att name="shared name" value="Pseudomonas entomophila" type="string"/>
    <att name="name" value="Pseudomonas entomophila" type="string"/>
    <att name="selected" value="0" type="boolean"/>
  </node>
  <node id="26895" label="Nostoc punctiforme">
    <att name="shared name" value="Nostoc punctiforme" type="string"/>
    <att name="name" value="Nostoc punctiforme" type="string"/>
    <att name="selected" value="0" type="boolean"/>
  </node>
  <node id="26891" label="Mesorhizobium opportunistum">
    <att name="shared name" value="Mesorhizobium opportunistum" type="string"/>
    <att name="name" value="Mesorhizobium opportunistum" type="string"/>
    <att name="selected" value="0" type="boolean"/>
  </node>
  <node id="26888" label="Mesorhizobium ciceri">
    <att name="shared name" value="Mesorhizobium ciceri" type="string"/>
    <att name="name" value="Mesorhizobium ciceri" type="string"/>
    <att name="selected" value="0" type="boolean"/>
  </node>
  <node id="26883" label="Frankia symbiont">
    <att name="shared name" value="Frankia symbiont" type="string"/>
    <att name="name" value="Frankia symbiont" type="string"/>
    <att name="selected" value="0" type="boolean"/>
  </node>
  <node id="26881" label="Frankia alni">
    <att name="shared name" value="Frankia alni" type="string"/>
    <att name="name" value="Frankia alni" type="string"/>
    <att name="selected" value="0" type="boolean"/>
  </node>
  <node id="26877" label="Burkholderia phymatum">
    <att name="shared name" value="Burkholderia phymatum" type="string"/>
    <att name="name" value="Burkholderia phymatum" type="string"/>
    <att name="selected" value="0" type="boolean"/>
  </node>
  <node id="26875" label="Beijerinckia indica">
    <att name="shared name" value="Beijerinckia indica" type="string"/>
    <att name="name" value="Beijerinckia indica" type="string"/>
    <att name="selected" value="0" type="boolean"/>
  </node>
  <node id="26853" label="Azorhizobium caulinodans">
    <att name="shared name" value="Azorhizobium caulinodans" type="string"/>
    <att name="name" value="Azorhizobium caulinodans" type="string"/>
    <att name="selected" value="0" type="boolean"/>
  </node>
  <node id="26851" label="Anabaena variabilis">
    <att name="shared name" value="Anabaena variabilis" type="string"/>
    <att name="name" value="Anabaena variabilis" type="string"/>
    <att name="selected" value="0" type="boolean"/>
  </node>
  <node id="26849" label="Anabaena azollae">
    <att name="shared name" value="Anabaena azollae" type="string"/>
    <att name="name" value="Anabaena azollae" type="string"/>
    <att name="selected" value="0" type="boolean"/>
  </node>
  <node id="26847" label="N2">
    <att name="shared name" value="N2" type="string"/>
    <att name="name" value="N2" type="string"/>
    <att name="selected" value="0" type="boolean"/>
  </node>
  <node id="26836" label="N-Acetylneuraminic acid (N-acetylneuraminate, Neu5Ac, Sialic acid)">
    <att name="shared name" value="N-Acetylneuraminic acid (N-acetylneuraminate, Neu5Ac, Sialic acid)" type="string"/>
    <att name="name" value="N-Acetylneuraminic acid (N-acetylneuraminate, Neu5Ac, Sialic acid)" type="string"/>
    <att name="selected" value="0" type="boolean"/>
  </node>
  <node id="26833" label="N-Acetylgalactosamine (N-Acetyl-D-galactosamine)">
    <att name="shared name" value="N-Acetylgalactosamine (N-Acetyl-D-galactosamine)" type="string"/>
    <att name="name" value="N-Acetylgalactosamine (N-Acetyl-D-galactosamine)" type="string"/>
    <att name="selected" value="0" type="boolean"/>
  </node>
  <node id="26830" label="N-Acetyl-D-mannosamine">
    <att name="shared name" value="N-Acetyl-D-mannosamine" type="string"/>
    <att name="name" value="N-Acetyl-D-mannosamine" type="string"/>
    <att name="selected" value="0" type="boolean"/>
  </node>
  <node id="26823" label="N-Acetyl-D-Glucosamine (N-Acetylglucosamine)">
    <att name="shared name" value="N-Acetyl-D-Glucosamine (N-Acetylglucosamine)" type="string"/>
    <att name="name" value="N-Acetyl-D-Glucosamine (N-Acetylglucosamine)" type="string"/>
    <att name="selected" value="0" type="boolean"/>
  </node>
  <node id="26820" label="Myristic acid (Tetradecanoic acid, Tetradecanoate)">
    <att name="shared name" value="Myristic acid (Tetradecanoic acid, Tetradecanoate)" type="string"/>
    <att name="name" value="Myristic acid (Tetradecanoic acid, Tetradecanoate)" type="string"/>
    <att name="selected" value="0" type="boolean"/>
  </node>
  <node id="26808" label="Mitsuokella multacida">
    <att name="shared name" value="Mitsuokella multacida" type="string"/>
    <att name="name" value="Mitsuokella multacida" type="string"/>
    <att name="selected" value="0" type="boolean"/>
  </node>
  <node id="26804" label="Goblet cell (host colon)">
    <att name="shared name" value="Goblet cell (host colon)" type="string"/>
    <att name="name" value="Goblet cell (host colon)" type="string"/>
    <att name="selected" value="0" type="boolean"/>
  </node>
  <node id="26791" label="Akkermansia muciniphila">
    <att name="shared name" value="Akkermansia muciniphila" type="string"/>
    <att name="name" value="Akkermansia muciniphila" type="string"/>
    <att name="selected" value="0" type="boolean"/>
  </node>
  <node id="26790" label="Mucin (Mucus Glycoprotein)">
    <att name="shared name" value="Mucin (Mucus Glycoprotein)" type="string"/>
    <att name="name" value="Mucin (Mucus Glycoprotein)" type="string"/>
    <att name="selected" value="0" type="boolean"/>
  </node>
  <node id="26787" label="Mn2+ (Manganese)">
    <att name="shared name" value="Mn2+ (Manganese)" type="string"/>
    <att name="name" value="Mn2+ (Manganese)" type="string"/>
    <att name="selected" value="0" type="boolean"/>
  </node>
  <node id="26785" label="Mg2+ (Magnesium)">
    <att name="shared name" value="Mg2+ (Magnesium)" type="string"/>
    <att name="name" value="Mg2+ (Magnesium)" type="string"/>
    <att name="selected" value="0" type="boolean"/>
  </node>
  <node id="26766" label="Methylamine (Monomethylamine)">
    <att name="shared name" value="Methylamine (Monomethylamine)" type="string"/>
    <att name="name" value="Methylamine (Monomethylamine)" type="string"/>
    <att name="selected" value="0" type="boolean"/>
  </node>
  <node id="26758" label="Methylotenera mobilis">
    <att name="shared name" value="Methylotenera mobilis" type="string"/>
    <att name="name" value="Methylotenera mobilis" type="string"/>
    <att name="selected" value="0" type="boolean"/>
  </node>
  <node id="26751" label="Methylibium petroleiphilum">
    <att name="shared name" value="Methylibium petroleiphilum" type="string"/>
    <att name="name" value="Methylibium petroleiphilum" type="string"/>
    <att name="selected" value="0" type="boolean"/>
  </node>
  <node id="26743" label="Granulibacter bethesdensis">
    <att name="shared name" value="Granulibacter bethesdensis" type="string"/>
    <att name="name" value="Granulibacter bethesdensis" type="string"/>
    <att name="selected" value="0" type="boolean"/>
  </node>
  <node id="26739" label="Methanol">
    <att name="shared name" value="Methanol" type="string"/>
    <att name="name" value="Methanol" type="string"/>
    <att name="selected" value="0" type="boolean"/>
  </node>
  <node id="26737" label="Paracoccus denitrificans">
    <att name="shared name" value="Paracoccus denitrificans" type="string"/>
    <att name="name" value="Paracoccus denitrificans" type="string"/>
    <att name="selected" value="0" type="boolean"/>
  </node>
  <node id="26735" label="Methylosinus trichosporium">
    <att name="shared name" value="Methylosinus trichosporium" type="string"/>
    <att name="name" value="Methylosinus trichosporium" type="string"/>
    <att name="selected" value="0" type="boolean"/>
  </node>
  <node id="26733" label="Methylophaga thiooxidans">
    <att name="shared name" value="Methylophaga thiooxidans" type="string"/>
    <att name="name" value="Methylophaga thiooxidans" type="string"/>
    <att name="selected" value="0" type="boolean"/>
  </node>
  <node id="26730" label="Methylocella silvestris">
    <att name="shared name" value="Methylocella silvestris" type="string"/>
    <att name="name" value="Methylocella silvestris" type="string"/>
    <att name="selected" value="0" type="boolean"/>
  </node>
  <node id="26728" label="Methylobacterium populi">
    <att name="shared name" value="Methylobacterium populi" type="string"/>
    <att name="name" value="Methylobacterium populi" type="string"/>
    <att name="selected" value="0" type="boolean"/>
  </node>
  <node id="26725" label="Methylobacter tundripaludum">
    <att name="shared name" value="Methylobacter tundripaludum" type="string"/>
    <att name="name" value="Methylobacter tundripaludum" type="string"/>
    <att name="selected" value="0" type="boolean"/>
  </node>
  <node id="26723" label="Methylacidiphilum infernorum">
    <att name="shared name" value="Methylacidiphilum infernorum" type="string"/>
    <att name="name" value="Methylacidiphilum infernorum" type="string"/>
    <att name="selected" value="0" type="boolean"/>
  </node>
  <node id="26710" label="Methanoregula boonei">
    <att name="shared name" value="Methanoregula boonei" type="string"/>
    <att name="name" value="Methanoregula boonei" type="string"/>
    <att name="selected" value="0" type="boolean"/>
  </node>
  <node id="26705" label="Methanohalobium evestigatum">
    <att name="shared name" value="Methanohalobium evestigatum" type="string"/>
    <att name="name" value="Methanohalobium evestigatum" type="string"/>
    <att name="selected" value="0" type="boolean"/>
  </node>
  <node id="26697" label="Methanococcoides burtonii">
    <att name="shared name" value="Methanococcoides burtonii" type="string"/>
    <att name="name" value="Methanococcoides burtonii" type="string"/>
    <att name="selected" value="0" type="boolean"/>
  </node>
  <node id="26695" label="Methanocella paludicola">
    <att name="shared name" value="Methanocella paludicola" type="string"/>
    <att name="name" value="Methanocella paludicola" type="string"/>
    <att name="selected" value="0" type="boolean"/>
  </node>
  <node id="26688" label="Methane (CH4)">
    <att name="shared name" value="Methane (CH4)" type="string"/>
    <att name="name" value="Methane (CH4)" type="string"/>
    <att name="selected" value="0" type="boolean"/>
  </node>
  <node id="26685" label="meso-Tartrate (meso-Tartaric acid, Tartrate, L-tartrate, L-Tartaric acid)">
    <att name="shared name" value="meso-Tartrate (meso-Tartaric acid, Tartrate, L-tartrate, L-Tartaric acid)" type="string"/>
    <att name="name" value="meso-Tartrate (meso-Tartaric acid, Tartrate, L-tartrate, L-Tartaric acid)" type="string"/>
    <att name="selected" value="0" type="boolean"/>
  </node>
  <node id="26671" label="Mycobacterium avium">
    <att name="shared name" value="Mycobacterium avium" type="string"/>
    <att name="name" value="Mycobacterium avium" type="string"/>
    <att name="selected" value="0" type="boolean"/>
  </node>
  <node id="26664" label="Eggerthella lenta">
    <att name="shared name" value="Eggerthella lenta" type="string"/>
    <att name="name" value="Eggerthella lenta" type="string"/>
    <att name="selected" value="0" type="boolean"/>
  </node>
  <node id="26647" label="Menaquinone (Vitamin K2)">
    <att name="shared name" value="Menaquinone (Vitamin K2)" type="string"/>
    <att name="name" value="Menaquinone (Vitamin K2)" type="string"/>
    <att name="selected" value="0" type="boolean"/>
  </node>
  <node id="26638" label="Melibiose">
    <att name="shared name" value="Melibiose" type="string"/>
    <att name="name" value="Melibiose" type="string"/>
    <att name="selected" value="0" type="boolean"/>
  </node>
  <node id="26602" label="Maltose">
    <att name="shared name" value="Maltose" type="string"/>
    <att name="name" value="Maltose" type="string"/>
    <att name="selected" value="0" type="boolean"/>
  </node>
  <node id="26600" label="Malonate">
    <att name="shared name" value="Malonate" type="string"/>
    <att name="name" value="Malonate" type="string"/>
    <att name="selected" value="0" type="boolean"/>
  </node>
  <node id="26580" label="Lithocholic acid">
    <att name="shared name" value="Lithocholic acid" type="string"/>
    <att name="name" value="Lithocholic acid" type="string"/>
    <att name="selected" value="0" type="boolean"/>
  </node>
  <node id="26571" label="Linoleic acid (Omega-6 fatty acid)">
    <att name="shared name" value="Linoleic acid (Omega-6 fatty acid)" type="string"/>
    <att name="name" value="Linoleic acid (Omega-6 fatty acid)" type="string"/>
    <att name="selected" value="0" type="boolean"/>
  </node>
  <node id="26486" label="Lactose">
    <att name="shared name" value="Lactose" type="string"/>
    <att name="name" value="Lactose" type="string"/>
    <att name="selected" value="0" type="boolean"/>
  </node>
  <node id="26477" label="L-Valine (Valine, D-Valine)">
    <att name="shared name" value="L-Valine (Valine, D-Valine)" type="string"/>
    <att name="name" value="L-Valine (Valine, D-Valine)" type="string"/>
    <att name="selected" value="0" type="boolean"/>
  </node>
  <node id="26466" label="L-Tyrosine (Tyrosine)">
    <att name="shared name" value="L-Tyrosine (Tyrosine)" type="string"/>
    <att name="name" value="L-Tyrosine (Tyrosine)" type="string"/>
    <att name="selected" value="0" type="boolean"/>
  </node>
  <node id="26451" label="L-Tryptophan (Tryptophan)">
    <att name="shared name" value="L-Tryptophan (Tryptophan)" type="string"/>
    <att name="name" value="L-Tryptophan (Tryptophan)" type="string"/>
    <att name="selected" value="0" type="boolean"/>
  </node>
  <node id="26439" label="L-Threonine (Threonine)">
    <att name="shared name" value="L-Threonine (Threonine)" type="string"/>
    <att name="name" value="L-Threonine (Threonine)" type="string"/>
    <att name="selected" value="0" type="boolean"/>
  </node>
  <node id="26437" label="L-Sorbose (Sorbose)">
    <att name="shared name" value="L-Sorbose (Sorbose)" type="string"/>
    <att name="name" value="L-Sorbose (Sorbose)" type="string"/>
    <att name="selected" value="0" type="boolean"/>
  </node>
  <node id="26424" label="L-Serine (Serine, D-Serine)">
    <att name="shared name" value="L-Serine (Serine, D-Serine)" type="string"/>
    <att name="name" value="L-Serine (Serine, D-Serine)" type="string"/>
    <att name="selected" value="0" type="boolean"/>
  </node>
  <node id="26422" label="L-Selenocysteine">
    <att name="shared name" value="L-Selenocysteine" type="string"/>
    <att name="name" value="L-Selenocysteine" type="string"/>
    <att name="selected" value="0" type="boolean"/>
  </node>
  <node id="26409" label="L-Rhamnose (Rhamnose, D-Rhamnose)">
    <att name="shared name" value="L-Rhamnose (Rhamnose, D-Rhamnose)" type="string"/>
    <att name="name" value="L-Rhamnose (Rhamnose, D-Rhamnose)" type="string"/>
    <att name="selected" value="0" type="boolean"/>
  </node>
  <node id="26401" label="L-Proline (Proline, D-Proline)">
    <att name="shared name" value="L-Proline (Proline, D-Proline)" type="string"/>
    <att name="name" value="L-Proline (Proline, D-Proline)" type="string"/>
    <att name="selected" value="0" type="boolean"/>
  </node>
  <node id="26390" label="L-Phenylalanine (Phenylalanine, D-Phenylalanine)">
    <att name="shared name" value="L-Phenylalanine (Phenylalanine, D-Phenylalanine)" type="string"/>
    <att name="name" value="L-Phenylalanine (Phenylalanine, D-Phenylalanine)" type="string"/>
    <att name="selected" value="0" type="boolean"/>
  </node>
  <node id="26385" label="L-Ornithine (Ornithine)">
    <att name="shared name" value="L-Ornithine (Ornithine)" type="string"/>
    <att name="name" value="L-Ornithine (Ornithine)" type="string"/>
    <att name="selected" value="0" type="boolean"/>
  </node>
  <node id="26367" label="L-Methionine (D-Methionine)">
    <att name="shared name" value="L-Methionine (D-Methionine)" type="string"/>
    <att name="name" value="L-Methionine (D-Methionine)" type="string"/>
    <att name="selected" value="0" type="boolean"/>
  </node>
  <node id="26362" label="Rhodopseudomonas palustris">
    <att name="shared name" value="Rhodopseudomonas palustris" type="string"/>
    <att name="name" value="Rhodopseudomonas palustris" type="string"/>
    <att name="selected" value="0" type="boolean"/>
  </node>
  <node id="26353" label="Ensifer meliloti (Sinorhizobium meliloti)">
    <att name="shared name" value="Ensifer meliloti (Sinorhizobium meliloti)" type="string"/>
    <att name="name" value="Ensifer meliloti (Sinorhizobium meliloti)" type="string"/>
    <att name="selected" value="0" type="boolean"/>
  </node>
  <node id="26345" label="L-Malate ([S]-Malate, L-Malic acid, Malate, D-Malate, [R]-Malate)">
    <att name="shared name" value="L-Malate ([S]-Malate, L-Malic acid, Malate, D-Malate, [R]-Malate)" type="string"/>
    <att name="name" value="L-Malate ([S]-Malate, L-Malic acid, Malate, D-Malate, [R]-Malate)" type="string"/>
    <att name="selected" value="0" type="boolean"/>
  </node>
  <node id="26336" label="L-Lysine (Lysine, D-Lysine)">
    <att name="shared name" value="L-Lysine (Lysine, D-Lysine)" type="string"/>
    <att name="name" value="L-Lysine (Lysine, D-Lysine)" type="string"/>
    <att name="selected" value="0" type="boolean"/>
  </node>
  <node id="26319" label="L-Leucine (Leucine)">
    <att name="shared name" value="L-Leucine (Leucine)" type="string"/>
    <att name="name" value="L-Leucine (Leucine)" type="string"/>
    <att name="selected" value="0" type="boolean"/>
  </node>
  <node id="26317" label="Weissella paramesenteroides">
    <att name="shared name" value="Weissella paramesenteroides" type="string"/>
    <att name="name" value="Weissella paramesenteroides" type="string"/>
    <att name="selected" value="0" type="boolean"/>
  </node>
  <node id="26282" label="Staphylococcus warneri">
    <att name="shared name" value="Staphylococcus warneri" type="string"/>
    <att name="name" value="Staphylococcus warneri" type="string"/>
    <att name="selected" value="0" type="boolean"/>
  </node>
  <node id="26280" label="Staphylococcus saprophyticus">
    <att name="shared name" value="Staphylococcus saprophyticus" type="string"/>
    <att name="name" value="Staphylococcus saprophyticus" type="string"/>
    <att name="selected" value="0" type="boolean"/>
  </node>
  <node id="26278" label="Staphylococcus pseudintermedius">
    <att name="shared name" value="Staphylococcus pseudintermedius" type="string"/>
    <att name="name" value="Staphylococcus pseudintermedius" type="string"/>
    <att name="selected" value="0" type="boolean"/>
  </node>
  <node id="26275" label="Staphylococcus hominis">
    <att name="shared name" value="Staphylococcus hominis" type="string"/>
    <att name="name" value="Staphylococcus hominis" type="string"/>
    <att name="selected" value="0" type="boolean"/>
  </node>
  <node id="26273" label="Staphylococcus haemolyticus">
    <att name="shared name" value="Staphylococcus haemolyticus" type="string"/>
    <att name="name" value="Staphylococcus haemolyticus" type="string"/>
    <att name="selected" value="0" type="boolean"/>
  </node>
  <node id="26271" label="Staphylococcus epidermidis">
    <att name="shared name" value="Staphylococcus epidermidis" type="string"/>
    <att name="name" value="Staphylococcus epidermidis" type="string"/>
    <att name="selected" value="0" type="boolean"/>
  </node>
  <node id="26269" label="Staphylococcus carnosus">
    <att name="shared name" value="Staphylococcus carnosus" type="string"/>
    <att name="name" value="Staphylococcus carnosus" type="string"/>
    <att name="selected" value="0" type="boolean"/>
  </node>
  <node id="26267" label="Staphylococcus capitis">
    <att name="shared name" value="Staphylococcus capitis" type="string"/>
    <att name="name" value="Staphylococcus capitis" type="string"/>
    <att name="selected" value="0" type="boolean"/>
  </node>
  <node id="26248" label="Pediococcus pentosaceus">
    <att name="shared name" value="Pediococcus pentosaceus" type="string"/>
    <att name="name" value="Pediococcus pentosaceus" type="string"/>
    <att name="selected" value="0" type="boolean"/>
  </node>
  <node id="26245" label="Oenococcus oeni">
    <att name="shared name" value="Oenococcus oeni" type="string"/>
    <att name="name" value="Oenococcus oeni" type="string"/>
    <att name="selected" value="0" type="boolean"/>
  </node>
  <node id="26135" label="Aggregatibacter actinomycetemcomitans">
    <att name="shared name" value="Aggregatibacter actinomycetemcomitans" type="string"/>
    <att name="name" value="Aggregatibacter actinomycetemcomitans" type="string"/>
    <att name="selected" value="0" type="boolean"/>
  </node>
  <node id="26126" label="L-Lactate ([S]-Lactate, Lactate, D-Lactate, [R]-Lactate)">
    <att name="shared name" value="L-Lactate ([S]-Lactate, Lactate, D-Lactate, [R]-Lactate)" type="string"/>
    <att name="name" value="L-Lactate ([S]-Lactate, Lactate, D-Lactate, [R]-Lactate)" type="string"/>
    <att name="selected" value="0" type="boolean"/>
  </node>
  <node id="26117" label="L-Isoleucine (Isoleucine)">
    <att name="shared name" value="L-Isoleucine (Isoleucine)" type="string"/>
    <att name="name" value="L-Isoleucine (Isoleucine)" type="string"/>
    <att name="selected" value="0" type="boolean"/>
  </node>
  <node id="26115" label="L-iduronate">
    <att name="shared name" value="L-iduronate" type="string"/>
    <att name="name" value="L-iduronate" type="string"/>
    <att name="selected" value="0" type="boolean"/>
  </node>
  <node id="26113" label="L-Idonate">
    <att name="shared name" value="L-Idonate" type="string"/>
    <att name="name" value="L-Idonate" type="string"/>
    <att name="selected" value="0" type="boolean"/>
  </node>
  <node id="26111" label="L-Homoserine">
    <att name="shared name" value="L-Homoserine" type="string"/>
    <att name="name" value="L-Homoserine" type="string"/>
    <att name="selected" value="0" type="boolean"/>
  </node>
  <node id="26094" label="L-Histidine (Histidine)">
    <att name="shared name" value="L-Histidine (Histidine)" type="string"/>
    <att name="name" value="L-Histidine (Histidine)" type="string"/>
    <att name="selected" value="0" type="boolean"/>
  </node>
  <node id="26085" label="L-Glycine (Glycine)">
    <att name="shared name" value="L-Glycine (Glycine)" type="string"/>
    <att name="name" value="L-Glycine (Glycine)" type="string"/>
    <att name="selected" value="0" type="boolean"/>
  </node>
  <node id="26070" label="L-Glutamine (D-Glutamine, Glutamine)">
    <att name="shared name" value="L-Glutamine (D-Glutamine, Glutamine)" type="string"/>
    <att name="name" value="L-Glutamine (D-Glutamine, Glutamine)" type="string"/>
    <att name="selected" value="0" type="boolean"/>
  </node>
  <node id="26054" label="L-Glutamate (L-Glutamic acid, Glutamate, D-Glutamate)">
    <att name="shared name" value="L-Glutamate (L-Glutamic acid, Glutamate, D-Glutamate)" type="string"/>
    <att name="name" value="L-Glutamate (L-Glutamic acid, Glutamate, D-Glutamate)" type="string"/>
    <att name="selected" value="0" type="boolean"/>
  </node>
  <node id="26039" label="L-Fucose">
    <att name="shared name" value="L-Fucose" type="string"/>
    <att name="name" value="L-Fucose" type="string"/>
    <att name="selected" value="0" type="boolean"/>
  </node>
  <node id="26029" label="L-Cysteine (Cysteine, D-Cysteine)">
    <att name="shared name" value="L-Cysteine (Cysteine, D-Cysteine)" type="string"/>
    <att name="name" value="L-Cysteine (Cysteine, D-Cysteine)" type="string"/>
    <att name="selected" value="0" type="boolean"/>
  </node>
  <node id="26027" label="L-Carnitine (D-Carnitine)">
    <att name="shared name" value="L-Carnitine (D-Carnitine)" type="string"/>
    <att name="name" value="L-Carnitine (D-Carnitine)" type="string"/>
    <att name="selected" value="0" type="boolean"/>
  </node>
  <node id="26010" label="L-Aspartate (Aspartate, D-Aspartate)">
    <att name="shared name" value="L-Aspartate (Aspartate, D-Aspartate)" type="string"/>
    <att name="name" value="L-Aspartate (Aspartate, D-Aspartate)" type="string"/>
    <att name="selected" value="0" type="boolean"/>
  </node>
  <node id="26002" label="L-Asparagine (Asparagine)">
    <att name="shared name" value="L-Asparagine (Asparagine)" type="string"/>
    <att name="name" value="L-Asparagine (Asparagine)" type="string"/>
    <att name="selected" value="0" type="boolean"/>
  </node>
  <node id="26000" label="Sutterella wadsworthensis">
    <att name="shared name" value="Sutterella wadsworthensis" type="string"/>
    <att name="name" value="Sutterella wadsworthensis" type="string"/>
    <att name="selected" value="0" type="boolean"/>
  </node>
  <node id="25981" label="L-Arginine (Arginine)">
    <att name="shared name" value="L-Arginine (Arginine)" type="string"/>
    <att name="name" value="L-Arginine (Arginine)" type="string"/>
    <att name="selected" value="0" type="boolean"/>
  </node>
  <node id="25975" label="L-Arabitol (L-Arabinitol, D-Arabitol)">
    <att name="shared name" value="L-Arabitol (L-Arabinitol, D-Arabitol)" type="string"/>
    <att name="name" value="L-Arabitol (L-Arabinitol, D-Arabitol)" type="string"/>
    <att name="selected" value="0" type="boolean"/>
  </node>
  <node id="25965" label="Aminobacterium colombiense">
    <att name="shared name" value="Aminobacterium colombiense" type="string"/>
    <att name="name" value="Aminobacterium colombiense" type="string"/>
    <att name="selected" value="0" type="boolean"/>
  </node>
  <node id="25964" label="L-Alanine (D-Alanine, Alanine)">
    <att name="shared name" value="L-Alanine (D-Alanine, Alanine)" type="string"/>
    <att name="name" value="L-Alanine (D-Alanine, Alanine)" type="string"/>
    <att name="selected" value="0" type="boolean"/>
  </node>
  <node id="25962" label="K+ (Potassium)">
    <att name="shared name" value="K+ (Potassium)" type="string"/>
    <att name="name" value="K+ (Potassium)" type="string"/>
    <att name="selected" value="0" type="boolean"/>
  </node>
  <node id="25960" label="Itaconate">
    <att name="shared name" value="Itaconate" type="string"/>
    <att name="name" value="Itaconate" type="string"/>
    <att name="selected" value="0" type="boolean"/>
  </node>
  <node id="25937" label="Isovalerate (3-Methylbutanoic acid)">
    <att name="shared name" value="Isovalerate (3-Methylbutanoic acid)" type="string"/>
    <att name="name" value="Isovalerate (3-Methylbutanoic acid)" type="string"/>
    <att name="selected" value="0" type="boolean"/>
  </node>
  <node id="25935" label="Isopropanol (2-Propanol)">
    <att name="shared name" value="Isopropanol (2-Propanol)" type="string"/>
    <att name="name" value="Isopropanol (2-Propanol)" type="string"/>
    <att name="selected" value="0" type="boolean"/>
  </node>
  <node id="25931" label="Isomaltose">
    <att name="shared name" value="Isomaltose" type="string"/>
    <att name="name" value="Isomaltose" type="string"/>
    <att name="selected" value="0" type="boolean"/>
  </node>
  <node id="25909" label="Isobutyrate (2-Methylpropanoic acid)">
    <att name="shared name" value="Isobutyrate (2-Methylpropanoic acid)" type="string"/>
    <att name="name" value="Isobutyrate (2-Methylpropanoic acid)" type="string"/>
    <att name="selected" value="0" type="boolean"/>
  </node>
  <node id="25907" label="Isethionate">
    <att name="shared name" value="Isethionate" type="string"/>
    <att name="name" value="Isethionate" type="string"/>
    <att name="selected" value="0" type="boolean"/>
  </node>
  <node id="25901" label="Inositol (myo-Inositol, Inositol 1-phosphate, Myo-inositol phosphate)">
    <att name="shared name" value="Inositol (myo-Inositol, Inositol 1-phosphate, Myo-inositol phosphate)" type="string"/>
    <att name="name" value="Inositol (myo-Inositol, Inositol 1-phosphate, Myo-inositol phosphate)" type="string"/>
    <att name="selected" value="0" type="boolean"/>
  </node>
  <node id="25898" label="Inosine">
    <att name="shared name" value="Inosine" type="string"/>
    <att name="name" value="Inosine" type="string"/>
    <att name="selected" value="0" type="boolean"/>
  </node>
  <node id="25892" label="Indole-3-acetate (Indoleacetate)">
    <att name="shared name" value="Indole-3-acetate (Indoleacetate)" type="string"/>
    <att name="name" value="Indole-3-acetate (Indoleacetate)" type="string"/>
    <att name="selected" value="0" type="boolean"/>
  </node>
  <node id="25872" label="Indole">
    <att name="shared name" value="Indole" type="string"/>
    <att name="name" value="Indole" type="string"/>
    <att name="selected" value="0" type="boolean"/>
  </node>
  <node id="25870" label="I- (Iodide)">
    <att name="shared name" value="I- (Iodide)" type="string"/>
    <att name="name" value="I- (Iodide)" type="string"/>
    <att name="selected" value="0" type="boolean"/>
  </node>
  <node id="25865" label="Hyaluronan (Hyaluronate, Hyaluronic acid)">
    <att name="shared name" value="Hyaluronan (Hyaluronate, Hyaluronic acid)" type="string"/>
    <att name="name" value="Hyaluronan (Hyaluronate, Hyaluronic acid)" type="string"/>
    <att name="selected" value="0" type="boolean"/>
  </node>
  <node id="25862" label="Histamine">
    <att name="shared name" value="Histamine" type="string"/>
    <att name="name" value="Histamine" type="string"/>
    <att name="selected" value="0" type="boolean"/>
  </node>
  <node id="25825" label="Hemicellulose">
    <att name="shared name" value="Hemicellulose" type="string"/>
    <att name="name" value="Hemicellulose" type="string"/>
    <att name="selected" value="0" type="boolean"/>
  </node>
  <node id="25823" label="Thermodesulfovibrio yellowstonii">
    <att name="shared name" value="Thermodesulfovibrio yellowstonii" type="string"/>
    <att name="name" value="Thermodesulfovibrio yellowstonii" type="string"/>
    <att name="selected" value="0" type="boolean"/>
  </node>
  <node id="25806" label="Desulfotalea psychrophila">
    <att name="shared name" value="Desulfotalea psychrophila" type="string"/>
    <att name="name" value="Desulfotalea psychrophila" type="string"/>
    <att name="selected" value="0" type="boolean"/>
  </node>
  <node id="25804" label="Desulfonatronospira thiodismutans">
    <att name="shared name" value="Desulfonatronospira thiodismutans" type="string"/>
    <att name="name" value="Desulfonatronospira thiodismutans" type="string"/>
    <att name="selected" value="0" type="boolean"/>
  </node>
  <node id="25802" label="Desulfomicrobium baculatum">
    <att name="shared name" value="Desulfomicrobium baculatum" type="string"/>
    <att name="name" value="Desulfomicrobium baculatum" type="string"/>
    <att name="selected" value="0" type="boolean"/>
  </node>
  <node id="25800" label="Desulfohalobium retbaense">
    <att name="shared name" value="Desulfohalobium retbaense" type="string"/>
    <att name="name" value="Desulfohalobium retbaense" type="string"/>
    <att name="selected" value="0" type="boolean"/>
  </node>
  <node id="25798" label="Desulfococcus oleovorans">
    <att name="shared name" value="Desulfococcus oleovorans" type="string"/>
    <att name="name" value="Desulfococcus oleovorans" type="string"/>
    <att name="selected" value="0" type="boolean"/>
  </node>
  <node id="25791" label="Caldivirga maquilingensis">
    <att name="shared name" value="Caldivirga maquilingensis" type="string"/>
    <att name="name" value="Caldivirga maquilingensis" type="string"/>
    <att name="selected" value="0" type="boolean"/>
  </node>
  <node id="25788" label="Archaeoglobus profundus">
    <att name="shared name" value="Archaeoglobus profundus" type="string"/>
    <att name="name" value="Archaeoglobus profundus" type="string"/>
    <att name="selected" value="0" type="boolean"/>
  </node>
  <node id="25783" label="H2S (HS-)">
    <att name="shared name" value="H2S (HS-)" type="string"/>
    <att name="name" value="H2S (HS-)" type="string"/>
    <att name="selected" value="0" type="boolean"/>
  </node>
  <node id="25755" label="H2O2">
    <att name="shared name" value="H2O2" type="string"/>
    <att name="name" value="H2O2" type="string"/>
    <att name="selected" value="0" type="boolean"/>
  </node>
  <node id="25747" label="Sphingobium japonicum">
    <att name="shared name" value="Sphingobium japonicum" type="string"/>
    <att name="name" value="Sphingobium japonicum" type="string"/>
    <att name="selected" value="0" type="boolean"/>
  </node>
  <node id="25735" label="Pyrococcus abyssi">
    <att name="shared name" value="Pyrococcus abyssi" type="string"/>
    <att name="name" value="Pyrococcus abyssi" type="string"/>
    <att name="selected" value="0" type="boolean"/>
  </node>
  <node id="25710" label="Methanocaldococcus vulcanius">
    <att name="shared name" value="Methanocaldococcus vulcanius" type="string"/>
    <att name="name" value="Methanocaldococcus vulcanius" type="string"/>
    <att name="selected" value="0" type="boolean"/>
  </node>
  <node id="25707" label="Methanocaldococcus infernus">
    <att name="shared name" value="Methanocaldococcus infernus" type="string"/>
    <att name="name" value="Methanocaldococcus infernus" type="string"/>
    <att name="selected" value="0" type="boolean"/>
  </node>
  <node id="25705" label="Methanocaldococcus fervens">
    <att name="shared name" value="Methanocaldococcus fervens" type="string"/>
    <att name="name" value="Methanocaldococcus fervens" type="string"/>
    <att name="selected" value="0" type="boolean"/>
  </node>
  <node id="25688" label="Ethanoligenens harbinense">
    <att name="shared name" value="Ethanoligenens harbinense" type="string"/>
    <att name="name" value="Ethanoligenens harbinense" type="string"/>
    <att name="selected" value="0" type="boolean"/>
  </node>
  <node id="25587" label="Alistipes putredinis">
    <att name="shared name" value="Alistipes putredinis" type="string"/>
    <att name="name" value="Alistipes putredinis" type="string"/>
    <att name="selected" value="0" type="boolean"/>
  </node>
  <node id="25583" label="H2 (Hydrogen)">
    <att name="shared name" value="H2 (Hydrogen)" type="string"/>
    <att name="name" value="H2 (Hydrogen)" type="string"/>
    <att name="selected" value="0" type="boolean"/>
  </node>
  <node id="25581" label="Guanosine">
    <att name="shared name" value="Guanosine" type="string"/>
    <att name="name" value="Guanosine" type="string"/>
    <att name="selected" value="0" type="boolean"/>
  </node>
  <node id="25579" label="Guanine">
    <att name="shared name" value="Guanine" type="string"/>
    <att name="name" value="Guanine" type="string"/>
    <att name="selected" value="0" type="boolean"/>
  </node>
  <node id="25576" label="Glyoxylate (Glyoxylic acid, Glyoxalate)">
    <att name="shared name" value="Glyoxylate (Glyoxylic acid, Glyoxalate)" type="string"/>
    <att name="name" value="Glyoxylate (Glyoxylic acid, Glyoxalate)" type="string"/>
    <att name="selected" value="0" type="boolean"/>
  </node>
  <node id="25562" label="Glycolithocholate">
    <att name="shared name" value="Glycolithocholate" type="string"/>
    <att name="name" value="Glycolithocholate" type="string"/>
    <att name="selected" value="0" type="boolean"/>
  </node>
  <node id="25559" label="Glycolate">
    <att name="shared name" value="Glycolate" type="string"/>
    <att name="name" value="Glycolate" type="string"/>
    <att name="selected" value="0" type="boolean"/>
  </node>
  <node id="25543" label="Glycodeoxycholate">
    <att name="shared name" value="Glycodeoxycholate" type="string"/>
    <att name="name" value="Glycodeoxycholate" type="string"/>
    <att name="selected" value="0" type="boolean"/>
  </node>
  <node id="25525" label="Glycocholate">
    <att name="shared name" value="Glycocholate" type="string"/>
    <att name="name" value="Glycocholate" type="string"/>
    <att name="selected" value="0" type="boolean"/>
  </node>
  <node id="25515" label="Hepatocyte (host liver)">
    <att name="shared name" value="Hepatocyte (host liver)" type="string"/>
    <att name="name" value="Hepatocyte (host liver)" type="string"/>
    <att name="selected" value="0" type="boolean"/>
  </node>
  <node id="25507" label="Glycochenodeoxycholate">
    <att name="shared name" value="Glycochenodeoxycholate" type="string"/>
    <att name="name" value="Glycochenodeoxycholate" type="string"/>
    <att name="selected" value="0" type="boolean"/>
  </node>
  <node id="25501" label="Mycobacterium tuberculosis">
    <att name="shared name" value="Mycobacterium tuberculosis" type="string"/>
    <att name="name" value="Mycobacterium tuberculosis" type="string"/>
    <att name="selected" value="0" type="boolean"/>
  </node>
  <node id="25475" label="Glycerol">
    <att name="shared name" value="Glycerol" type="string"/>
    <att name="name" value="Glycerol" type="string"/>
    <att name="selected" value="0" type="boolean"/>
  </node>
  <node id="25472" label="Galactitol (Dulcitol)">
    <att name="shared name" value="Galactitol (Dulcitol)" type="string"/>
    <att name="name" value="Galactitol (Dulcitol)" type="string"/>
    <att name="selected" value="0" type="boolean"/>
  </node>
  <node id="25469" label="Galactan">
    <att name="shared name" value="Galactan" type="string"/>
    <att name="name" value="Galactan" type="string"/>
    <att name="selected" value="0" type="boolean"/>
  </node>
  <node id="25464" label="Fructan (Inulin, Levan)">
    <att name="shared name" value="Fructan (Inulin, Levan)" type="string"/>
    <att name="name" value="Fructan (Inulin, Levan)" type="string"/>
    <att name="selected" value="0" type="boolean"/>
  </node>
  <node id="25436" label="FOS (Fructooligosaccharide)">
    <att name="shared name" value="FOS (Fructooligosaccharide)" type="string"/>
    <att name="name" value="FOS (Fructooligosaccharide)" type="string"/>
    <att name="selected" value="0" type="boolean"/>
  </node>
  <node id="25405" label="Methylobacillus flagellatus">
    <att name="shared name" value="Methylobacillus flagellatus" type="string"/>
    <att name="name" value="Methylobacillus flagellatus" type="string"/>
    <att name="selected" value="0" type="boolean"/>
  </node>
  <node id="25403" label="Methanothermococcus okinawensis">
    <att name="shared name" value="Methanothermococcus okinawensis" type="string"/>
    <att name="name" value="Methanothermococcus okinawensis" type="string"/>
    <att name="selected" value="0" type="boolean"/>
  </node>
  <node id="25396" label="Methanoplanus petrolearius">
    <att name="shared name" value="Methanoplanus petrolearius" type="string"/>
    <att name="name" value="Methanoplanus petrolearius" type="string"/>
    <att name="selected" value="0" type="boolean"/>
  </node>
  <node id="25394" label="Methanoculleus marisnigri">
    <att name="shared name" value="Methanoculleus marisnigri" type="string"/>
    <att name="name" value="Methanoculleus marisnigri" type="string"/>
    <att name="selected" value="0" type="boolean"/>
  </node>
  <node id="25392" label="Methanocorpusculum labreanum">
    <att name="shared name" value="Methanocorpusculum labreanum" type="string"/>
    <att name="name" value="Methanocorpusculum labreanum" type="string"/>
    <att name="selected" value="0" type="boolean"/>
  </node>
  <node id="25387" label="Methanococcus aeolicus">
    <att name="shared name" value="Methanococcus aeolicus" type="string"/>
    <att name="name" value="Methanococcus aeolicus" type="string"/>
    <att name="selected" value="0" type="boolean"/>
  </node>
  <node id="25354" label="Desulfatibacillum alkenivorans">
    <att name="shared name" value="Desulfatibacillum alkenivorans" type="string"/>
    <att name="name" value="Desulfatibacillum alkenivorans" type="string"/>
    <att name="selected" value="0" type="boolean"/>
  </node>
  <node id="25346" label="Campylobacter gracilis">
    <att name="shared name" value="Campylobacter gracilis" type="string"/>
    <att name="name" value="Campylobacter gracilis" type="string"/>
    <att name="selected" value="0" type="boolean"/>
  </node>
  <node id="25321" label="Formate">
    <att name="shared name" value="Formate" type="string"/>
    <att name="name" value="Formate" type="string"/>
    <att name="selected" value="0" type="boolean"/>
  </node>
  <node id="25311" label="Formaldehyde">
    <att name="shared name" value="Formaldehyde" type="string"/>
    <att name="name" value="Formaldehyde" type="string"/>
    <att name="selected" value="0" type="boolean"/>
  </node>
  <node id="25285" label="Folic acid (Folate, Vitamin B9)">
    <att name="shared name" value="Folic acid (Folate, Vitamin B9)" type="string"/>
    <att name="name" value="Folic acid (Folate, Vitamin B9)" type="string"/>
    <att name="selected" value="0" type="boolean"/>
  </node>
  <node id="25281" label="Ethanolamine (Phosphatidylethanolamine)">
    <att name="shared name" value="Ethanolamine (Phosphatidylethanolamine)" type="string"/>
    <att name="name" value="Ethanolamine (Phosphatidylethanolamine)" type="string"/>
    <att name="selected" value="0" type="boolean"/>
  </node>
  <node id="25133" label="Ethanol">
    <att name="shared name" value="Ethanol" type="string"/>
    <att name="name" value="Ethanol" type="string"/>
    <att name="selected" value="0" type="boolean"/>
  </node>
  <node id="25131" label="Erythritol">
    <att name="shared name" value="Erythritol" type="string"/>
    <att name="name" value="Erythritol" type="string"/>
    <att name="selected" value="0" type="boolean"/>
  </node>
  <node id="25129" label="Dodecanoate (Lauric acid, Laureate)">
    <att name="shared name" value="Dodecanoate (Lauric acid, Laureate)" type="string"/>
    <att name="name" value="Dodecanoate (Lauric acid, Laureate)" type="string"/>
    <att name="selected" value="0" type="boolean"/>
  </node>
  <node id="25127" label="Vibrio vulnificus">
    <att name="shared name" value="Vibrio vulnificus" type="string"/>
    <att name="name" value="Vibrio vulnificus" type="string"/>
    <att name="selected" value="0" type="boolean"/>
  </node>
  <node id="25121" label="Stenotrophomonas maltophilia">
    <att name="shared name" value="Stenotrophomonas maltophilia" type="string"/>
    <att name="name" value="Stenotrophomonas maltophilia" type="string"/>
    <att name="selected" value="0" type="boolean"/>
  </node>
  <node id="25119" label="Staphylococcus lugdunensis">
    <att name="shared name" value="Staphylococcus lugdunensis" type="string"/>
    <att name="name" value="Staphylococcus lugdunensis" type="string"/>
    <att name="selected" value="0" type="boolean"/>
  </node>
  <node id="25115" label="Pseudomonas putida">
    <att name="shared name" value="Pseudomonas putida" type="string"/>
    <att name="name" value="Pseudomonas putida" type="string"/>
    <att name="selected" value="0" type="boolean"/>
  </node>
  <node id="25106" label="DNA RNA Polynucleotide">
    <att name="shared name" value="DNA RNA Polynucleotide" type="string"/>
    <att name="name" value="DNA RNA Polynucleotide" type="string"/>
    <att name="selected" value="0" type="boolean"/>
  </node>
  <node id="25100" label="Methanohalophilus mahii">
    <att name="shared name" value="Methanohalophilus mahii" type="string"/>
    <att name="name" value="Methanohalophilus mahii" type="string"/>
    <att name="selected" value="0" type="boolean"/>
  </node>
  <node id="25090" label="Dimethylamine">
    <att name="shared name" value="Dimethylamine" type="string"/>
    <att name="name" value="Dimethylamine" type="string"/>
    <att name="selected" value="0" type="boolean"/>
  </node>
  <node id="25088" label="Dimethyl sulfide (Methyl sulfide)">
    <att name="shared name" value="Dimethyl sulfide (Methyl sulfide)" type="string"/>
    <att name="name" value="Dimethyl sulfide (Methyl sulfide)" type="string"/>
    <att name="selected" value="0" type="boolean"/>
  </node>
  <node id="25086" label="Methylobacterium extorquens (Methylobacterium chloromethanicum)">
    <att name="shared name" value="Methylobacterium extorquens (Methylobacterium chloromethanicum)" type="string"/>
    <att name="name" value="Methylobacterium extorquens (Methylobacterium chloromethanicum)" type="string"/>
    <att name="selected" value="0" type="boolean"/>
  </node>
  <node id="25085" label="Dichloromethane (Methylene chloride)">
    <att name="shared name" value="Dichloromethane (Methylene chloride)" type="string"/>
    <att name="name" value="Dichloromethane (Methylene chloride)" type="string"/>
    <att name="selected" value="0" type="boolean"/>
  </node>
  <node id="25029" label="Dextrin (Maltotriose, Maltodextrin, Maltohexaose, Maltotetraose, Maltooligosaccharide)">
    <att name="shared name" value="Dextrin (Maltotriose, Maltodextrin, Maltohexaose, Maltotetraose, Maltooligosaccharide)" type="string"/>
    <att name="name" value="Dextrin (Maltotriose, Maltodextrin, Maltohexaose, Maltotetraose, Maltooligosaccharide)" type="string"/>
    <att name="selected" value="0" type="boolean"/>
  </node>
  <node id="25006" label="Deoxycholic acid">
    <att name="shared name" value="Deoxycholic acid" type="string"/>
    <att name="name" value="Deoxycholic acid" type="string"/>
    <att name="selected" value="0" type="boolean"/>
  </node>
  <node id="25004" label="D-Xylulose (Xylulose, L-Xylulose)">
    <att name="shared name" value="D-Xylulose (Xylulose, L-Xylulose)" type="string"/>
    <att name="name" value="D-Xylulose (Xylulose, L-Xylulose)" type="string"/>
    <att name="selected" value="0" type="boolean"/>
  </node>
  <node id="24975" label="D-Xylose (Xylose)">
    <att name="shared name" value="D-Xylose (Xylose)" type="string"/>
    <att name="name" value="D-Xylose (Xylose)" type="string"/>
    <att name="selected" value="0" type="boolean"/>
  </node>
  <node id="24970" label="D-Turanose">
    <att name="shared name" value="D-Turanose" type="string"/>
    <att name="name" value="D-Turanose" type="string"/>
    <att name="selected" value="0" type="boolean"/>
  </node>
  <node id="24968" label="D-Tagaturonate">
    <att name="shared name" value="D-Tagaturonate" type="string"/>
    <att name="name" value="D-Tagaturonate" type="string"/>
    <att name="selected" value="0" type="boolean"/>
  </node>
  <node id="24957" label="D-Tagatose">
    <att name="shared name" value="D-Tagatose" type="string"/>
    <att name="name" value="D-Tagatose" type="string"/>
    <att name="selected" value="0" type="boolean"/>
  </node>
  <node id="24953" label="Shigella dysenteriae">
    <att name="shared name" value="Shigella dysenteriae" type="string"/>
    <att name="name" value="Shigella dysenteriae" type="string"/>
    <att name="selected" value="0" type="boolean"/>
  </node>
  <node id="24941" label="D-Sorbitol (D-Glucitol, Sorbitol, Glucitol, L-Sorbitol, Sorbitol)">
    <att name="shared name" value="D-Sorbitol (D-Glucitol, Sorbitol, Glucitol, L-Sorbitol, Sorbitol)" type="string"/>
    <att name="name" value="D-Sorbitol (D-Glucitol, Sorbitol, Glucitol, L-Sorbitol, Sorbitol)" type="string"/>
    <att name="selected" value="0" type="boolean"/>
  </node>
  <node id="24928" label="D-Ribose (Ribose)">
    <att name="shared name" value="D-Ribose (Ribose)" type="string"/>
    <att name="name" value="D-Ribose (Ribose)" type="string"/>
    <att name="selected" value="0" type="boolean"/>
  </node>
  <node id="24924" label="Ruminococcus lactaris">
    <att name="shared name" value="Ruminococcus lactaris" type="string"/>
    <att name="name" value="Ruminococcus lactaris" type="string"/>
    <att name="selected" value="0" type="boolean"/>
  </node>
  <node id="24905" label="D-Psicose">
    <att name="shared name" value="D-Psicose" type="string"/>
    <att name="name" value="D-Psicose" type="string"/>
    <att name="selected" value="0" type="boolean"/>
  </node>
  <node id="24869" label="Alistipes shahii">
    <att name="shared name" value="Alistipes shahii" type="string"/>
    <att name="name" value="Alistipes shahii" type="string"/>
    <att name="selected" value="0" type="boolean"/>
  </node>
  <node id="24866" label="D-Mannose (Mannose)">
    <att name="shared name" value="D-Mannose (Mannose)" type="string"/>
    <att name="name" value="D-Mannose (Mannose)" type="string"/>
    <att name="selected" value="0" type="boolean"/>
  </node>
  <node id="24818" label="D-Mannitol (Mannitol)">
    <att name="shared name" value="D-Mannitol (Mannitol)" type="string"/>
    <att name="name" value="D-Mannitol (Mannitol)" type="string"/>
    <att name="selected" value="0" type="boolean"/>
  </node>
  <node id="24814" label="D-Lyxose (L-Lyxose)">
    <att name="shared name" value="D-Lyxose (L-Lyxose)" type="string"/>
    <att name="name" value="D-Lyxose (L-Lyxose)" type="string"/>
    <att name="selected" value="0" type="boolean"/>
  </node>
  <node id="24803" label="D-Glucuronic acid (D-Glucuronate)">
    <att name="shared name" value="D-Glucuronic acid (D-Glucuronate)" type="string"/>
    <att name="name" value="D-Glucuronic acid (D-Glucuronate)" type="string"/>
    <att name="selected" value="0" type="boolean"/>
  </node>
  <node id="24797" label="Thermococcus sibiricus">
    <att name="shared name" value="Thermococcus sibiricus" type="string"/>
    <att name="name" value="Thermococcus sibiricus" type="string"/>
    <att name="selected" value="0" type="boolean"/>
  </node>
  <node id="24795" label="Thermococcus onnurineus">
    <att name="shared name" value="Thermococcus onnurineus" type="string"/>
    <att name="name" value="Thermococcus onnurineus" type="string"/>
    <att name="selected" value="0" type="boolean"/>
  </node>
  <node id="24793" label="Thermococcus kodakaraensis">
    <att name="shared name" value="Thermococcus kodakaraensis" type="string"/>
    <att name="name" value="Thermococcus kodakaraensis" type="string"/>
    <att name="selected" value="0" type="boolean"/>
  </node>
  <node id="24791" label="Thermococcus gammatolerans">
    <att name="shared name" value="Thermococcus gammatolerans" type="string"/>
    <att name="name" value="Thermococcus gammatolerans" type="string"/>
    <att name="selected" value="0" type="boolean"/>
  </node>
  <node id="24789" label="Thermococcus barophilus">
    <att name="shared name" value="Thermococcus barophilus" type="string"/>
    <att name="name" value="Thermococcus barophilus" type="string"/>
    <att name="selected" value="0" type="boolean"/>
  </node>
  <node id="24781" label="Sodalis glossinidius">
    <att name="shared name" value="Sodalis glossinidius" type="string"/>
    <att name="name" value="Sodalis glossinidius" type="string"/>
    <att name="selected" value="0" type="boolean"/>
  </node>
  <node id="24771" label="Ralstonia pickettii">
    <att name="shared name" value="Ralstonia pickettii" type="string"/>
    <att name="name" value="Ralstonia pickettii" type="string"/>
    <att name="selected" value="0" type="boolean"/>
  </node>
  <node id="24769" label="Pyrococcus horikoshii">
    <att name="shared name" value="Pyrococcus horikoshii" type="string"/>
    <att name="name" value="Pyrococcus horikoshii" type="string"/>
    <att name="selected" value="0" type="boolean"/>
  </node>
  <node id="24738" label="Halobacterium salinarum">
    <att name="shared name" value="Halobacterium salinarum" type="string"/>
    <att name="name" value="Halobacterium salinarum" type="string"/>
    <att name="selected" value="0" type="boolean"/>
  </node>
  <node id="24735" label="Haemophilus parainfluenzae">
    <att name="shared name" value="Haemophilus parainfluenzae" type="string"/>
    <att name="name" value="Haemophilus parainfluenzae" type="string"/>
    <att name="selected" value="0" type="boolean"/>
  </node>
  <node id="24733" label="Haemophilus influenzae">
    <att name="shared name" value="Haemophilus influenzae" type="string"/>
    <att name="name" value="Haemophilus influenzae" type="string"/>
    <att name="selected" value="0" type="boolean"/>
  </node>
  <node id="24701" label="Buchnera aphidicola">
    <att name="shared name" value="Buchnera aphidicola" type="string"/>
    <att name="name" value="Buchnera aphidicola" type="string"/>
    <att name="selected" value="0" type="boolean"/>
  </node>
  <node id="24698" label="Blautia hansenii">
    <att name="shared name" value="Blautia hansenii" type="string"/>
    <att name="name" value="Blautia hansenii" type="string"/>
    <att name="selected" value="0" type="boolean"/>
  </node>
  <node id="24677" label="Aeropyrum pernix">
    <att name="shared name" value="Aeropyrum pernix" type="string"/>
    <att name="name" value="Aeropyrum pernix" type="string"/>
    <att name="selected" value="0" type="boolean"/>
  </node>
  <node id="24671" label="Acidiphilium cryptum">
    <att name="shared name" value="Acidiphilium cryptum" type="string"/>
    <att name="name" value="Acidiphilium cryptum" type="string"/>
    <att name="selected" value="0" type="boolean"/>
  </node>
  <node id="24668" label="D-Glucose (Glucose)">
    <att name="shared name" value="D-Glucose (Glucose)" type="string"/>
    <att name="name" value="D-Glucose (Glucose)" type="string"/>
    <att name="selected" value="0" type="boolean"/>
  </node>
  <node id="24651" label="D-Glucosamine (Glucosamine)">
    <att name="shared name" value="D-Glucosamine (Glucosamine)" type="string"/>
    <att name="name" value="D-Glucosamine (Glucosamine)" type="string"/>
    <att name="selected" value="0" type="boolean"/>
  </node>
  <node id="24646" label="D-Gluconate (D-Gluconic acid) (Gluconate)">
    <att name="shared name" value="D-Gluconate (D-Gluconic acid) (Gluconate)" type="string"/>
    <att name="name" value="D-Gluconate (D-Gluconic acid) (Gluconate)" type="string"/>
    <att name="selected" value="0" type="boolean"/>
  </node>
  <node id="24637" label="D-Galacturonate">
    <att name="shared name" value="D-Galacturonate" type="string"/>
    <att name="name" value="D-Galacturonate" type="string"/>
    <att name="selected" value="0" type="boolean"/>
  </node>
  <node id="24631" label="Picrophilus torridus">
    <att name="shared name" value="Picrophilus torridus" type="string"/>
    <att name="name" value="Picrophilus torridus" type="string"/>
    <att name="selected" value="0" type="boolean"/>
  </node>
  <node id="24595" label="Achromobacter xylosoxidans">
    <att name="shared name" value="Achromobacter xylosoxidans" type="string"/>
    <att name="name" value="Achromobacter xylosoxidans" type="string"/>
    <att name="selected" value="0" type="boolean"/>
  </node>
  <node id="24593" label="D-Galactose">
    <att name="shared name" value="D-Galactose" type="string"/>
    <att name="name" value="D-Galactose" type="string"/>
    <att name="selected" value="0" type="boolean"/>
  </node>
  <node id="24587" label="D-Galactosamine (Galactosamine)">
    <att name="shared name" value="D-Galactosamine (Galactosamine)" type="string"/>
    <att name="name" value="D-Galactosamine (Galactosamine)" type="string"/>
    <att name="selected" value="0" type="boolean"/>
  </node>
  <node id="24585" label="D-Fructuronate">
    <att name="shared name" value="D-Fructuronate" type="string"/>
    <att name="name" value="D-Fructuronate" type="string"/>
    <att name="selected" value="0" type="boolean"/>
  </node>
  <node id="24576" label="Pediococcus acidilactici">
    <att name="shared name" value="Pediococcus acidilactici" type="string"/>
    <att name="name" value="Pediococcus acidilactici" type="string"/>
    <att name="selected" value="0" type="boolean"/>
  </node>
  <node id="24496" label="D-Fructose (Fructose)">
    <att name="shared name" value="D-Fructose (Fructose)" type="string"/>
    <att name="name" value="D-Fructose (Fructose)" type="string"/>
    <att name="selected" value="0" type="boolean"/>
  </node>
  <node id="24493" label="Sulfolobus acidocaldarius">
    <att name="shared name" value="Sulfolobus acidocaldarius" type="string"/>
    <att name="name" value="Sulfolobus acidocaldarius" type="string"/>
    <att name="selected" value="0" type="boolean"/>
  </node>
  <node id="24491" label="Shigella boydii">
    <att name="shared name" value="Shigella boydii" type="string"/>
    <att name="name" value="Shigella boydii" type="string"/>
    <att name="selected" value="0" type="boolean"/>
  </node>
  <node id="24465" label="D-Arabinose (L-Arabinose, Arabinose, L-Arabinopyranose, L-Arabinofuranose)">
    <att name="shared name" value="D-Arabinose (L-Arabinose, Arabinose, L-Arabinopyranose, L-Arabinofuranose)" type="string"/>
    <att name="name" value="D-Arabinose (L-Arabinose, Arabinose, L-Arabinopyranose, L-Arabinofuranose)" type="string"/>
    <att name="selected" value="0" type="boolean"/>
  </node>
  <node id="24463" label="Cytosine">
    <att name="shared name" value="Cytosine" type="string"/>
    <att name="name" value="Cytosine" type="string"/>
    <att name="selected" value="0" type="boolean"/>
  </node>
  <node id="24461" label="Cytidine">
    <att name="shared name" value="Cytidine" type="string"/>
    <att name="name" value="Cytidine" type="string"/>
    <att name="selected" value="0" type="boolean"/>
  </node>
  <node id="24459" label="Cu2+ (Copper)">
    <att name="shared name" value="Cu2+ (Copper)" type="string"/>
    <att name="name" value="Cu2+ (Copper)" type="string"/>
    <att name="selected" value="0" type="boolean"/>
  </node>
  <node id="24456" label="Crotonate (2-Butenoate, 2-Butenoic acid, Crotonic acid, 3-Methylacrylic acid)">
    <att name="shared name" value="Crotonate (2-Butenoate, 2-Butenoic acid, Crotonic acid, 3-Methylacrylic acid)" type="string"/>
    <att name="name" value="Crotonate (2-Butenoate, 2-Butenoic acid, Crotonic acid, 3-Methylacrylic acid)" type="string"/>
    <att name="selected" value="0" type="boolean"/>
  </node>
  <node id="24454" label="Zymomonas mobilis">
    <att name="shared name" value="Zymomonas mobilis" type="string"/>
    <att name="name" value="Zymomonas mobilis" type="string"/>
    <att name="selected" value="0" type="boolean"/>
  </node>
  <node id="24451" label="Thiobacillus denitrificans">
    <att name="shared name" value="Thiobacillus denitrificans" type="string"/>
    <att name="name" value="Thiobacillus denitrificans" type="string"/>
    <att name="selected" value="0" type="boolean"/>
  </node>
  <node id="24448" label="Thermoplasma acidophilum">
    <att name="shared name" value="Thermoplasma acidophilum" type="string"/>
    <att name="name" value="Thermoplasma acidophilum" type="string"/>
    <att name="selected" value="0" type="boolean"/>
  </node>
  <node id="24412" label="Pyrobaculum aerophilum">
    <att name="shared name" value="Pyrobaculum aerophilum" type="string"/>
    <att name="name" value="Pyrobaculum aerophilum" type="string"/>
    <att name="selected" value="0" type="boolean"/>
  </node>
  <node id="24401" label="Oxalobacter formigenes">
    <att name="shared name" value="Oxalobacter formigenes" type="string"/>
    <att name="name" value="Oxalobacter formigenes" type="string"/>
    <att name="selected" value="0" type="boolean"/>
  </node>
  <node id="24378" label="Methylococcus capsulatus">
    <att name="shared name" value="Methylococcus capsulatus" type="string"/>
    <att name="name" value="Methylococcus capsulatus" type="string"/>
    <att name="selected" value="0" type="boolean"/>
  </node>
  <node id="24376" label="Methanothermus fervidus">
    <att name="shared name" value="Methanothermus fervidus" type="string"/>
    <att name="name" value="Methanothermus fervidus" type="string"/>
    <att name="selected" value="0" type="boolean"/>
  </node>
  <node id="24367" label="Methanopyrus kandleri">
    <att name="shared name" value="Methanopyrus kandleri" type="string"/>
    <att name="name" value="Methanopyrus kandleri" type="string"/>
    <att name="selected" value="0" type="boolean"/>
  </node>
  <node id="24365" label="Methanococcus voltae">
    <att name="shared name" value="Methanococcus voltae" type="string"/>
    <att name="name" value="Methanococcus voltae" type="string"/>
    <att name="selected" value="0" type="boolean"/>
  </node>
  <node id="24363" label="Methanococcus vannielii">
    <att name="shared name" value="Methanococcus vannielii" type="string"/>
    <att name="name" value="Methanococcus vannielii" type="string"/>
    <att name="selected" value="0" type="boolean"/>
  </node>
  <node id="24360" label="Methanocaldococcus jannaschii">
    <att name="shared name" value="Methanocaldococcus jannaschii" type="string"/>
    <att name="name" value="Methanocaldococcus jannaschii" type="string"/>
    <att name="selected" value="0" type="boolean"/>
  </node>
  <node id="24356" label="Metallosphaera sedula">
    <att name="shared name" value="Metallosphaera sedula" type="string"/>
    <att name="name" value="Metallosphaera sedula" type="string"/>
    <att name="selected" value="0" type="boolean"/>
  </node>
  <node id="24352" label="Leuconostoc kimchii">
    <att name="shared name" value="Leuconostoc kimchii" type="string"/>
    <att name="name" value="Leuconostoc kimchii" type="string"/>
    <att name="selected" value="0" type="boolean"/>
  </node>
  <node id="24350" label="Leuconostoc gasicomitatum">
    <att name="shared name" value="Leuconostoc gasicomitatum" type="string"/>
    <att name="name" value="Leuconostoc gasicomitatum" type="string"/>
    <att name="selected" value="0" type="boolean"/>
  </node>
  <node id="24348" label="Leuconostoc citreum">
    <att name="shared name" value="Leuconostoc citreum" type="string"/>
    <att name="name" value="Leuconostoc citreum" type="string"/>
    <att name="selected" value="0" type="boolean"/>
  </node>
  <node id="24317" label="Ignicoccus hospitalis">
    <att name="shared name" value="Ignicoccus hospitalis" type="string"/>
    <att name="name" value="Ignicoccus hospitalis" type="string"/>
    <att name="selected" value="0" type="boolean"/>
  </node>
  <node id="24315" label="Helicobacter pylori">
    <att name="shared name" value="Helicobacter pylori" type="string"/>
    <att name="name" value="Helicobacter pylori" type="string"/>
    <att name="selected" value="0" type="boolean"/>
  </node>
  <node id="24287" label="Desulfobacterium autotrophicum">
    <att name="shared name" value="Desulfobacterium autotrophicum" type="string"/>
    <att name="name" value="Desulfobacterium autotrophicum" type="string"/>
    <att name="selected" value="0" type="boolean"/>
  </node>
  <node id="24252" label="Chloroflexus aurantiacus">
    <att name="shared name" value="Chloroflexus aurantiacus" type="string"/>
    <att name="name" value="Chloroflexus aurantiacus" type="string"/>
    <att name="selected" value="0" type="boolean"/>
  </node>
  <node id="24250" label="Caminibacter mediatlanticus">
    <att name="shared name" value="Caminibacter mediatlanticus" type="string"/>
    <att name="name" value="Caminibacter mediatlanticus" type="string"/>
    <att name="selected" value="0" type="boolean"/>
  </node>
  <node id="24225" label="Bacillus weihenstephanensis">
    <att name="shared name" value="Bacillus weihenstephanensis" type="string"/>
    <att name="name" value="Bacillus weihenstephanensis" type="string"/>
    <att name="selected" value="0" type="boolean"/>
  </node>
  <node id="24223" label="Bacillus thuringiensis">
    <att name="shared name" value="Bacillus thuringiensis" type="string"/>
    <att name="name" value="Bacillus thuringiensis" type="string"/>
    <att name="selected" value="0" type="boolean"/>
  </node>
  <node id="24220" label="Bacillus selenitireducens">
    <att name="shared name" value="Bacillus selenitireducens" type="string"/>
    <att name="name" value="Bacillus selenitireducens" type="string"/>
    <att name="selected" value="0" type="boolean"/>
  </node>
  <node id="24217" label="Bacillus pseudomycoides">
    <att name="shared name" value="Bacillus pseudomycoides" type="string"/>
    <att name="name" value="Bacillus pseudomycoides" type="string"/>
    <att name="selected" value="0" type="boolean"/>
  </node>
  <node id="24215" label="Bacillus pseudofirmus">
    <att name="shared name" value="Bacillus pseudofirmus" type="string"/>
    <att name="name" value="Bacillus pseudofirmus" type="string"/>
    <att name="selected" value="0" type="boolean"/>
  </node>
  <node id="24213" label="Bacillus mycoides">
    <att name="shared name" value="Bacillus mycoides" type="string"/>
    <att name="name" value="Bacillus mycoides" type="string"/>
    <att name="selected" value="0" type="boolean"/>
  </node>
  <node id="24210" label="Bacillus licheniformis">
    <att name="shared name" value="Bacillus licheniformis" type="string"/>
    <att name="name" value="Bacillus licheniformis" type="string"/>
    <att name="selected" value="0" type="boolean"/>
  </node>
  <node id="24208" label="Bacillus halodurans">
    <att name="shared name" value="Bacillus halodurans" type="string"/>
    <att name="name" value="Bacillus halodurans" type="string"/>
    <att name="selected" value="0" type="boolean"/>
  </node>
  <node id="24206" label="Bacillus coahuilensis">
    <att name="shared name" value="Bacillus coahuilensis" type="string"/>
    <att name="name" value="Bacillus coahuilensis" type="string"/>
    <att name="selected" value="0" type="boolean"/>
  </node>
  <node id="24204" label="Bacillus coagulans">
    <att name="shared name" value="Bacillus coagulans" type="string"/>
    <att name="name" value="Bacillus coagulans" type="string"/>
    <att name="selected" value="0" type="boolean"/>
  </node>
  <node id="24202" label="Bacillus clausii">
    <att name="shared name" value="Bacillus clausii" type="string"/>
    <att name="name" value="Bacillus clausii" type="string"/>
    <att name="selected" value="0" type="boolean"/>
  </node>
  <node id="24200" label="Bacillus cereus">
    <att name="shared name" value="Bacillus cereus" type="string"/>
    <att name="name" value="Bacillus cereus" type="string"/>
    <att name="selected" value="0" type="boolean"/>
  </node>
  <node id="24198" label="Bacillus cellulosilyticus">
    <att name="shared name" value="Bacillus cellulosilyticus" type="string"/>
    <att name="name" value="Bacillus cellulosilyticus" type="string"/>
    <att name="selected" value="0" type="boolean"/>
  </node>
  <node id="24196" label="Bacillus atrophaeus">
    <att name="shared name" value="Bacillus atrophaeus" type="string"/>
    <att name="name" value="Bacillus atrophaeus" type="string"/>
    <att name="selected" value="0" type="boolean"/>
  </node>
  <node id="24194" label="Bacillus anthracis">
    <att name="shared name" value="Bacillus anthracis" type="string"/>
    <att name="name" value="Bacillus anthracis" type="string"/>
    <att name="selected" value="0" type="boolean"/>
  </node>
  <node id="24192" label="Bacillus amyloliquefaciens">
    <att name="shared name" value="Bacillus amyloliquefaciens" type="string"/>
    <att name="name" value="Bacillus amyloliquefaciens" type="string"/>
    <att name="selected" value="0" type="boolean"/>
  </node>
  <node id="24190" label="Azotobacter vinelandii">
    <att name="shared name" value="Azotobacter vinelandii" type="string"/>
    <att name="name" value="Azotobacter vinelandii" type="string"/>
    <att name="selected" value="0" type="boolean"/>
  </node>
  <node id="24186" label="Acidithiobacillus ferrooxidans">
    <att name="shared name" value="Acidithiobacillus ferrooxidans" type="string"/>
    <att name="name" value="Acidithiobacillus ferrooxidans" type="string"/>
    <att name="selected" value="0" type="boolean"/>
  </node>
  <node id="24184" label="Acidimicrobium ferrooxidans">
    <att name="shared name" value="Acidimicrobium ferrooxidans" type="string"/>
    <att name="name" value="Acidimicrobium ferrooxidans" type="string"/>
    <att name="selected" value="0" type="boolean"/>
  </node>
  <node id="24180" label="CO2">
    <att name="shared name" value="CO2" type="string"/>
    <att name="name" value="CO2" type="string"/>
    <att name="selected" value="0" type="boolean"/>
  </node>
  <node id="24178" label="Cl- (Chloride)">
    <att name="shared name" value="Cl- (Chloride)" type="string"/>
    <att name="name" value="Cl- (Chloride)" type="string"/>
    <att name="selected" value="0" type="boolean"/>
  </node>
  <node id="24172" label="Aeromonas hydrophila">
    <att name="shared name" value="Aeromonas hydrophila" type="string"/>
    <att name="name" value="Aeromonas hydrophila" type="string"/>
    <att name="selected" value="0" type="boolean"/>
  </node>
  <node id="24167" label="Achromobacter piechaudii">
    <att name="shared name" value="Achromobacter piechaudii" type="string"/>
    <att name="name" value="Achromobacter piechaudii" type="string"/>
    <att name="selected" value="0" type="boolean"/>
  </node>
  <node id="24166" label="Citrate">
    <att name="shared name" value="Citrate" type="string"/>
    <att name="name" value="Citrate" type="string"/>
    <att name="selected" value="0" type="boolean"/>
  </node>
  <node id="24161" label="cis-Aconitate (trans-Aconitate, trans-Aconitic acid)">
    <att name="shared name" value="cis-Aconitate (trans-Aconitate, trans-Aconitic acid)" type="string"/>
    <att name="name" value="cis-Aconitate (trans-Aconitate, trans-Aconitic acid)" type="string"/>
    <att name="selected" value="0" type="boolean"/>
  </node>
  <node id="24158" label="Chondroitin 4-sulfate (Chondroitin 6-sulfate)">
    <att name="shared name" value="Chondroitin 4-sulfate (Chondroitin 6-sulfate)" type="string"/>
    <att name="name" value="Chondroitin 4-sulfate (Chondroitin 6-sulfate)" type="string"/>
    <att name="selected" value="0" type="boolean"/>
  </node>
  <node id="24154" label="Choline">
    <att name="shared name" value="Choline" type="string"/>
    <att name="name" value="Choline" type="string"/>
    <att name="selected" value="0" type="boolean"/>
  </node>
  <node id="24130" label="Cholic acid (Cholate)">
    <att name="shared name" value="Cholic acid (Cholate)" type="string"/>
    <att name="name" value="Cholic acid (Cholate)" type="string"/>
    <att name="selected" value="0" type="boolean"/>
  </node>
  <node id="24128" label="Cholecalciferol (Vitamin D3)">
    <att name="shared name" value="Cholecalciferol (Vitamin D3)" type="string"/>
    <att name="name" value="Cholecalciferol (Vitamin D3)" type="string"/>
    <att name="selected" value="0" type="boolean"/>
  </node>
  <node id="24126" label="Vibrio cholerae">
    <att name="shared name" value="Vibrio cholerae" type="string"/>
    <att name="name" value="Vibrio cholerae" type="string"/>
    <att name="selected" value="0" type="boolean"/>
  </node>
  <node id="24124" label="Streptomyces lividans">
    <att name="shared name" value="Streptomyces lividans" type="string"/>
    <att name="name" value="Streptomyces lividans" type="string"/>
    <att name="selected" value="0" type="boolean"/>
  </node>
  <node id="24121" label="Chitin">
    <att name="shared name" value="Chitin" type="string"/>
    <att name="name" value="Chitin" type="string"/>
    <att name="selected" value="0" type="boolean"/>
  </node>
  <node id="24097" label="Chenodeoxycholic acid (Chenodeoxycholate)">
    <att name="shared name" value="Chenodeoxycholic acid (Chenodeoxycholate)" type="string"/>
    <att name="name" value="Chenodeoxycholic acid (Chenodeoxycholate)" type="string"/>
    <att name="selected" value="0" type="boolean"/>
  </node>
  <node id="24095" label="Thermotoga neapolitana">
    <att name="shared name" value="Thermotoga neapolitana" type="string"/>
    <att name="name" value="Thermotoga neapolitana" type="string"/>
    <att name="selected" value="0" type="boolean"/>
  </node>
  <node id="24092" label="Thermomonospora curvata">
    <att name="shared name" value="Thermomonospora curvata" type="string"/>
    <att name="name" value="Thermomonospora curvata" type="string"/>
    <att name="selected" value="0" type="boolean"/>
  </node>
  <node id="24090" label="Thermobifida fusca">
    <att name="shared name" value="Thermobifida fusca" type="string"/>
    <att name="name" value="Thermobifida fusca" type="string"/>
    <att name="selected" value="0" type="boolean"/>
  </node>
  <node id="24088" label="Spirochaeta thermophila">
    <att name="shared name" value="Spirochaeta thermophila" type="string"/>
    <att name="name" value="Spirochaeta thermophila" type="string"/>
    <att name="selected" value="0" type="boolean"/>
  </node>
  <node id="24084" label="Rhodothermus marinus">
    <att name="shared name" value="Rhodothermus marinus" type="string"/>
    <att name="name" value="Rhodothermus marinus" type="string"/>
    <att name="selected" value="0" type="boolean"/>
  </node>
  <node id="24077" label="Cytophaga hutchinsonii">
    <att name="shared name" value="Cytophaga hutchinsonii" type="string"/>
    <att name="name" value="Cytophaga hutchinsonii" type="string"/>
    <att name="selected" value="0" type="boolean"/>
  </node>
  <node id="24070" label="Cellulosilyticum lentocellum">
    <att name="shared name" value="Cellulosilyticum lentocellum" type="string"/>
    <att name="name" value="Cellulosilyticum lentocellum" type="string"/>
    <att name="selected" value="0" type="boolean"/>
  </node>
  <node id="24068" label="Cellulomonas flavigena">
    <att name="shared name" value="Cellulomonas flavigena" type="string"/>
    <att name="name" value="Cellulomonas flavigena" type="string"/>
    <att name="selected" value="0" type="boolean"/>
  </node>
  <node id="24066" label="Caldicellulosiruptor saccharolyticus">
    <att name="shared name" value="Caldicellulosiruptor saccharolyticus" type="string"/>
    <att name="name" value="Caldicellulosiruptor saccharolyticus" type="string"/>
    <att name="selected" value="0" type="boolean"/>
  </node>
  <node id="24064" label="Caldicellulosiruptor bescii (Anaerocellum thermophilum)">
    <att name="shared name" value="Caldicellulosiruptor bescii (Anaerocellum thermophilum)" type="string"/>
    <att name="name" value="Caldicellulosiruptor bescii (Anaerocellum thermophilum)" type="string"/>
    <att name="selected" value="0" type="boolean"/>
  </node>
  <node id="24060" label="Bacillus pumilus">
    <att name="shared name" value="Bacillus pumilus" type="string"/>
    <att name="name" value="Bacillus pumilus" type="string"/>
    <att name="selected" value="0" type="boolean"/>
  </node>
  <node id="24058" label="Actinosynnema mirum">
    <att name="shared name" value="Actinosynnema mirum" type="string"/>
    <att name="name" value="Actinosynnema mirum" type="string"/>
    <att name="selected" value="0" type="boolean"/>
  </node>
  <node id="24056" label="Acidothermus cellulolyticus">
    <att name="shared name" value="Acidothermus cellulolyticus" type="string"/>
    <att name="name" value="Acidothermus cellulolyticus" type="string"/>
    <att name="selected" value="0" type="boolean"/>
  </node>
  <node id="24054" label="Cellulose (Beta-D-glucan)">
    <att name="shared name" value="Cellulose (Beta-D-glucan)" type="string"/>
    <att name="name" value="Cellulose (Beta-D-glucan)" type="string"/>
    <att name="selected" value="0" type="boolean"/>
  </node>
  <node id="24049" label="Cellotetraose (Cellohexaose, Cellopentaose, Cellotriose)">
    <att name="shared name" value="Cellotetraose (Cellohexaose, Cellopentaose, Cellotriose)" type="string"/>
    <att name="name" value="Cellotetraose (Cellohexaose, Cellopentaose, Cellotriose)" type="string"/>
    <att name="selected" value="0" type="boolean"/>
  </node>
  <node id="24047" label="Sulfolobus solfataricus">
    <att name="shared name" value="Sulfolobus solfataricus" type="string"/>
    <att name="name" value="Sulfolobus solfataricus" type="string"/>
    <att name="selected" value="0" type="boolean"/>
  </node>
  <node id="24033" label="Leptotrichia hofstadii">
    <att name="shared name" value="Leptotrichia hofstadii" type="string"/>
    <att name="name" value="Leptotrichia hofstadii" type="string"/>
    <att name="selected" value="0" type="boolean"/>
  </node>
  <node id="24031" label="Leptotrichia goodfellowii">
    <att name="shared name" value="Leptotrichia goodfellowii" type="string"/>
    <att name="name" value="Leptotrichia goodfellowii" type="string"/>
    <att name="selected" value="0" type="boolean"/>
  </node>
  <node id="24029" label="Leptotrichia buccalis">
    <att name="shared name" value="Leptotrichia buccalis" type="string"/>
    <att name="name" value="Leptotrichia buccalis" type="string"/>
    <att name="selected" value="0" type="boolean"/>
  </node>
  <node id="24025" label="Flavobacterium johnsoniae">
    <att name="shared name" value="Flavobacterium johnsoniae" type="string"/>
    <att name="name" value="Flavobacterium johnsoniae" type="string"/>
    <att name="selected" value="0" type="boolean"/>
  </node>
  <node id="24019" label="Collinsella stercoris">
    <att name="shared name" value="Collinsella stercoris" type="string"/>
    <att name="name" value="Collinsella stercoris" type="string"/>
    <att name="selected" value="0" type="boolean"/>
  </node>
  <node id="24017" label="Collinsella intestinalis">
    <att name="shared name" value="Collinsella intestinalis" type="string"/>
    <att name="name" value="Collinsella intestinalis" type="string"/>
    <att name="selected" value="0" type="boolean"/>
  </node>
  <node id="24015" label="Collinsella aerofaciens (Eubacterium aerofaciens)">
    <att name="shared name" value="Collinsella aerofaciens (Eubacterium aerofaciens)" type="string"/>
    <att name="name" value="Collinsella aerofaciens (Eubacterium aerofaciens)" type="string"/>
    <att name="selected" value="0" type="boolean"/>
  </node>
  <node id="23999" label="Aeromonas salmonicida">
    <att name="shared name" value="Aeromonas salmonicida" type="string"/>
    <att name="name" value="Aeromonas salmonicida" type="string"/>
    <att name="selected" value="0" type="boolean"/>
  </node>
  <node id="23996" label="Actinobacillus succinogenes">
    <att name="shared name" value="Actinobacillus succinogenes" type="string"/>
    <att name="name" value="Actinobacillus succinogenes" type="string"/>
    <att name="selected" value="0" type="boolean"/>
  </node>
  <node id="23994" label="Cellobiose">
    <att name="shared name" value="Cellobiose" type="string"/>
    <att name="name" value="Cellobiose" type="string"/>
    <att name="selected" value="0" type="boolean"/>
  </node>
  <node id="23991" label="Methanothermobacter thermautotrophicus">
    <att name="shared name" value="Methanothermobacter thermautotrophicus" type="string"/>
    <att name="name" value="Methanothermobacter thermautotrophicus" type="string"/>
    <att name="selected" value="0" type="boolean"/>
  </node>
  <node id="23989" label="Methanothermobacter marburgensis">
    <att name="shared name" value="Methanothermobacter marburgensis" type="string"/>
    <att name="name" value="Methanothermobacter marburgensis" type="string"/>
    <att name="selected" value="0" type="boolean"/>
  </node>
  <node id="23982" label="Carbon monoxide (CO)">
    <att name="shared name" value="Carbon monoxide (CO)" type="string"/>
    <att name="name" value="Carbon monoxide (CO)" type="string"/>
    <att name="selected" value="0" type="boolean"/>
  </node>
  <node id="23977" label="Caproate (Hexanoate)">
    <att name="shared name" value="Caproate (Hexanoate)" type="string"/>
    <att name="name" value="Caproate (Hexanoate)" type="string"/>
    <att name="selected" value="0" type="boolean"/>
  </node>
  <node id="23972" label="Campylobacter jejuni">
    <att name="shared name" value="Campylobacter jejuni" type="string"/>
    <att name="name" value="Campylobacter jejuni" type="string"/>
    <att name="selected" value="0" type="boolean"/>
  </node>
  <node id="23971" label="Cadaverine">
    <att name="shared name" value="Cadaverine" type="string"/>
    <att name="name" value="Cadaverine" type="string"/>
    <att name="selected" value="0" type="boolean"/>
  </node>
  <node id="23969" label="Ca2+ (Calcium)">
    <att name="shared name" value="Ca2+ (Calcium)" type="string"/>
    <att name="name" value="Ca2+ (Calcium)" type="string"/>
    <att name="selected" value="0" type="boolean"/>
  </node>
  <node id="23958" label="Peptoniphilus lacrimalis">
    <att name="shared name" value="Peptoniphilus lacrimalis" type="string"/>
    <att name="name" value="Peptoniphilus lacrimalis" type="string"/>
    <att name="selected" value="0" type="boolean"/>
  </node>
  <node id="23956" label="Peptoniphilus harei">
    <att name="shared name" value="Peptoniphilus harei" type="string"/>
    <att name="name" value="Peptoniphilus harei" type="string"/>
    <att name="selected" value="0" type="boolean"/>
  </node>
  <node id="23949" label="Fusobacterium varium">
    <att name="shared name" value="Fusobacterium varium" type="string"/>
    <att name="name" value="Fusobacterium varium" type="string"/>
    <att name="selected" value="0" type="boolean"/>
  </node>
  <node id="23947" label="Fusobacterium ulcerans">
    <att name="shared name" value="Fusobacterium ulcerans" type="string"/>
    <att name="name" value="Fusobacterium ulcerans" type="string"/>
    <att name="selected" value="0" type="boolean"/>
  </node>
  <node id="23945" label="Fusobacterium periodonticum">
    <att name="shared name" value="Fusobacterium periodonticum" type="string"/>
    <att name="name" value="Fusobacterium periodonticum" type="string"/>
    <att name="selected" value="0" type="boolean"/>
  </node>
  <node id="23942" label="Fusobacterium mortiferum">
    <att name="shared name" value="Fusobacterium mortiferum" type="string"/>
    <att name="name" value="Fusobacterium mortiferum" type="string"/>
    <att name="selected" value="0" type="boolean"/>
  </node>
  <node id="23940" label="Fusobacterium gonidiaformans">
    <att name="shared name" value="Fusobacterium gonidiaformans" type="string"/>
    <att name="name" value="Fusobacterium gonidiaformans" type="string"/>
    <att name="selected" value="0" type="boolean"/>
  </node>
  <node id="23917" label="Desulfarculus baarsii">
    <att name="shared name" value="Desulfarculus baarsii" type="string"/>
    <att name="name" value="Desulfarculus baarsii" type="string"/>
    <att name="selected" value="0" type="boolean"/>
  </node>
  <node id="23854" label="Anaerococcus vaginalis">
    <att name="shared name" value="Anaerococcus vaginalis" type="string"/>
    <att name="name" value="Anaerococcus vaginalis" type="string"/>
    <att name="selected" value="0" type="boolean"/>
  </node>
  <node id="23852" label="Anaerococcus tetradius">
    <att name="shared name" value="Anaerococcus tetradius" type="string"/>
    <att name="name" value="Anaerococcus tetradius" type="string"/>
    <att name="selected" value="0" type="boolean"/>
  </node>
  <node id="23850" label="Anaerococcus prevotii">
    <att name="shared name" value="Anaerococcus prevotii" type="string"/>
    <att name="name" value="Anaerococcus prevotii" type="string"/>
    <att name="selected" value="0" type="boolean"/>
  </node>
  <node id="23848" label="Anaerococcus lactolyticus">
    <att name="shared name" value="Anaerococcus lactolyticus" type="string"/>
    <att name="name" value="Anaerococcus lactolyticus" type="string"/>
    <att name="selected" value="0" type="boolean"/>
  </node>
  <node id="23846" label="Anaerococcus hydrogenalis">
    <att name="shared name" value="Anaerococcus hydrogenalis" type="string"/>
    <att name="name" value="Anaerococcus hydrogenalis" type="string"/>
    <att name="selected" value="0" type="boolean"/>
  </node>
  <node id="23844" label="Butyrate">
    <att name="shared name" value="Butyrate" type="string"/>
    <att name="name" value="Butyrate" type="string"/>
    <att name="selected" value="0" type="boolean"/>
  </node>
  <node id="23840" label="Butylamine">
    <att name="shared name" value="Butylamine" type="string"/>
    <att name="name" value="Butylamine" type="string"/>
    <att name="selected" value="0" type="boolean"/>
  </node>
  <node id="23826" label="Butanol">
    <att name="shared name" value="Butanol" type="string"/>
    <att name="name" value="Butanol" type="string"/>
    <att name="selected" value="0" type="boolean"/>
  </node>
  <node id="23819" label="Rhodospirillum rubrum">
    <att name="shared name" value="Rhodospirillum rubrum" type="string"/>
    <att name="name" value="Rhodospirillum rubrum" type="string"/>
    <att name="selected" value="0" type="boolean"/>
  </node>
  <node id="23817" label="Rhodobacter capsulatus">
    <att name="shared name" value="Rhodobacter capsulatus" type="string"/>
    <att name="name" value="Rhodobacter capsulatus" type="string"/>
    <att name="selected" value="0" type="boolean"/>
  </node>
  <node id="23815" label="Rhizobium leguminosarum">
    <att name="shared name" value="Rhizobium leguminosarum" type="string"/>
    <att name="name" value="Rhizobium leguminosarum" type="string"/>
    <att name="selected" value="0" type="boolean"/>
  </node>
  <node id="23813" label="Paenibacillus polymyxa">
    <att name="shared name" value="Paenibacillus polymyxa" type="string"/>
    <att name="name" value="Paenibacillus polymyxa" type="string"/>
    <att name="selected" value="0" type="boolean"/>
  </node>
  <node id="23811" label="Paenibacillus larvae">
    <att name="shared name" value="Paenibacillus larvae" type="string"/>
    <att name="name" value="Paenibacillus larvae" type="string"/>
    <att name="selected" value="0" type="boolean"/>
  </node>
  <node id="23809" label="Listeria monocytogenes">
    <att name="shared name" value="Listeria monocytogenes" type="string"/>
    <att name="name" value="Listeria monocytogenes" type="string"/>
    <att name="selected" value="0" type="boolean"/>
  </node>
  <node id="23807" label="Leuconostoc mesenteroides">
    <att name="shared name" value="Leuconostoc mesenteroides" type="string"/>
    <att name="name" value="Leuconostoc mesenteroides" type="string"/>
    <att name="selected" value="0" type="boolean"/>
  </node>
  <node id="23793" label="Brucella melitensis">
    <att name="shared name" value="Brucella melitensis" type="string"/>
    <att name="name" value="Brucella melitensis" type="string"/>
    <att name="selected" value="0" type="boolean"/>
  </node>
  <node id="23791" label="Brucella abortus">
    <att name="shared name" value="Brucella abortus" type="string"/>
    <att name="name" value="Brucella abortus" type="string"/>
    <att name="selected" value="0" type="boolean"/>
  </node>
  <node id="23789" label="Brevibacillus brevis">
    <att name="shared name" value="Brevibacillus brevis" type="string"/>
    <att name="name" value="Brevibacillus brevis" type="string"/>
    <att name="selected" value="0" type="boolean"/>
  </node>
  <node id="23784" label="Baumannia cicadellinicola">
    <att name="shared name" value="Baumannia cicadellinicola" type="string"/>
    <att name="name" value="Baumannia cicadellinicola" type="string"/>
    <att name="selected" value="0" type="boolean"/>
  </node>
  <node id="23782" label="Biotin (Vitamin B7)">
    <att name="shared name" value="Biotin (Vitamin B7)" type="string"/>
    <att name="name" value="Biotin (Vitamin B7)" type="string"/>
    <att name="selected" value="0" type="boolean"/>
  </node>
  <node id="23775" label="Bicarbonate (HCO3-, H2CO3, Carbonic acid, Carbonate)">
    <att name="shared name" value="Bicarbonate (HCO3-, H2CO3, Carbonic acid, Carbonate)" type="string"/>
    <att name="name" value="Bicarbonate (HCO3-, H2CO3, Carbonic acid, Carbonate)" type="string"/>
    <att name="selected" value="0" type="boolean"/>
  </node>
  <node id="23769" label="Betaine (Glycine betaine)">
    <att name="shared name" value="Betaine (Glycine betaine)" type="string"/>
    <att name="name" value="Betaine (Glycine betaine)" type="string"/>
    <att name="selected" value="0" type="boolean"/>
  </node>
  <node id="23766" label="Brucella suis">
    <att name="shared name" value="Brucella suis" type="string"/>
    <att name="name" value="Brucella suis" type="string"/>
    <att name="selected" value="0" type="boolean"/>
  </node>
  <node id="23765" label="beta-alanine (3-Aminopropionate)">
    <att name="shared name" value="beta-alanine (3-Aminopropionate)" type="string"/>
    <att name="name" value="beta-alanine (3-Aminopropionate)" type="string"/>
    <att name="selected" value="0" type="boolean"/>
  </node>
  <node id="23763" label="Benzyl alcohol">
    <att name="shared name" value="Benzyl alcohol" type="string"/>
    <att name="name" value="Benzyl alcohol" type="string"/>
    <att name="selected" value="0" type="boolean"/>
  </node>
  <node id="23759" label="Methylobacterium nodulans">
    <att name="shared name" value="Methylobacterium nodulans" type="string"/>
    <att name="name" value="Methylobacterium nodulans" type="string"/>
    <att name="selected" value="0" type="boolean"/>
  </node>
  <node id="23756" label="Benzoate">
    <att name="shared name" value="Benzoate" type="string"/>
    <att name="name" value="Benzoate" type="string"/>
    <att name="selected" value="0" type="boolean"/>
  </node>
  <node id="23754" label="Benzaldehyde">
    <att name="shared name" value="Benzaldehyde" type="string"/>
    <att name="name" value="Benzaldehyde" type="string"/>
    <att name="selected" value="0" type="boolean"/>
  </node>
  <node id="23752" label="Ketogulonicigenium vulgare">
    <att name="shared name" value="Ketogulonicigenium vulgare" type="string"/>
    <att name="name" value="Ketogulonicigenium vulgare" type="string"/>
    <att name="selected" value="0" type="boolean"/>
  </node>
  <node id="23750" label="Gluconobacter oxydans">
    <att name="shared name" value="Gluconobacter oxydans" type="string"/>
    <att name="name" value="Gluconobacter oxydans" type="string"/>
    <att name="selected" value="0" type="boolean"/>
  </node>
  <node id="23748" label="Ascorbic acid (Vitamin C, L-Ascorbate, Ascorbate)">
    <att name="shared name" value="Ascorbic acid (Vitamin C, L-Ascorbate, Ascorbate)" type="string"/>
    <att name="name" value="Ascorbic acid (Vitamin C, L-Ascorbate, Ascorbate)" type="string"/>
    <att name="selected" value="0" type="boolean"/>
  </node>
  <node id="23746" label="Arachidate (Arachidic acid)">
    <att name="shared name" value="Arachidate (Arachidic acid)" type="string"/>
    <att name="name" value="Arachidate (Arachidic acid)" type="string"/>
    <att name="selected" value="0" type="boolean"/>
  </node>
  <node id="23741" label="Arabinogalactan">
    <att name="shared name" value="Arabinogalactan" type="string"/>
    <att name="name" value="Arabinogalactan" type="string"/>
    <att name="selected" value="0" type="boolean"/>
  </node>
  <node id="23739" label="Anthranilate (o-amino-benzoic acid)">
    <att name="shared name" value="Anthranilate (o-amino-benzoic acid)" type="string"/>
    <att name="name" value="Anthranilate (o-amino-benzoic acid)" type="string"/>
    <att name="selected" value="0" type="boolean"/>
  </node>
  <node id="23737" label="alpha-Tocopherol (Vitamin E, alpha-Tocotrienol)">
    <att name="shared name" value="alpha-Tocopherol (Vitamin E, alpha-Tocotrienol)" type="string"/>
    <att name="name" value="alpha-Tocopherol (Vitamin E, alpha-Tocotrienol)" type="string"/>
    <att name="selected" value="0" type="boolean"/>
  </node>
  <node id="23734" label="alpha-Linolenic acid (Omega-3 fatty acid)">
    <att name="shared name" value="alpha-Linolenic acid (Omega-3 fatty acid)" type="string"/>
    <att name="name" value="alpha-Linolenic acid (Omega-3 fatty acid)" type="string"/>
    <att name="selected" value="0" type="boolean"/>
  </node>
  <node id="23732" label="Aeromicrobium marinum">
    <att name="shared name" value="Aeromicrobium marinum" type="string"/>
    <att name="name" value="Aeromicrobium marinum" type="string"/>
    <att name="selected" value="0" type="boolean"/>
  </node>
  <node id="23731" label="alpha-ketoglutarate (2-oxoglutarate)">
    <att name="shared name" value="alpha-ketoglutarate (2-oxoglutarate)" type="string"/>
    <att name="name" value="alpha-ketoglutarate (2-oxoglutarate)" type="string"/>
    <att name="selected" value="0" type="boolean"/>
  </node>
  <node id="23729" label="Alginate">
    <att name="shared name" value="Alginate" type="string"/>
    <att name="name" value="Alginate" type="string"/>
    <att name="selected" value="0" type="boolean"/>
  </node>
  <node id="23727" label="Acidovorax delafieldii">
    <att name="shared name" value="Acidovorax delafieldii" type="string"/>
    <att name="name" value="Acidovorax delafieldii" type="string"/>
    <att name="selected" value="0" type="boolean"/>
  </node>
  <node id="23725" label="Acidovorax avenae">
    <att name="shared name" value="Acidovorax avenae" type="string"/>
    <att name="name" value="Acidovorax avenae" type="string"/>
    <att name="selected" value="0" type="boolean"/>
  </node>
  <node id="23724" label="Adipate">
    <att name="shared name" value="Adipate" type="string"/>
    <att name="name" value="Adipate" type="string"/>
    <att name="selected" value="0" type="boolean"/>
  </node>
  <node id="23722" label="Streptomyces griseus">
    <att name="shared name" value="Streptomyces griseus" type="string"/>
    <att name="name" value="Streptomyces griseus" type="string"/>
    <att name="selected" value="0" type="boolean"/>
  </node>
  <node id="23720" label="Staphylococcus aureus">
    <att name="shared name" value="Staphylococcus aureus" type="string"/>
    <att name="name" value="Staphylococcus aureus" type="string"/>
    <att name="selected" value="0" type="boolean"/>
  </node>
  <node id="23718" label="Shigella sonnei">
    <att name="shared name" value="Shigella sonnei" type="string"/>
    <att name="name" value="Shigella sonnei" type="string"/>
    <att name="selected" value="0" type="boolean"/>
  </node>
  <node id="23716" label="Shigella flexneri">
    <att name="shared name" value="Shigella flexneri" type="string"/>
    <att name="name" value="Shigella flexneri" type="string"/>
    <att name="selected" value="0" type="boolean"/>
  </node>
  <node id="23711" label="Proteus mirabilis">
    <att name="shared name" value="Proteus mirabilis" type="string"/>
    <att name="name" value="Proteus mirabilis" type="string"/>
    <att name="selected" value="0" type="boolean"/>
  </node>
  <node id="23707" label="Porphyromonas gingivalis">
    <att name="shared name" value="Porphyromonas gingivalis" type="string"/>
    <att name="name" value="Porphyromonas gingivalis" type="string"/>
    <att name="selected" value="0" type="boolean"/>
  </node>
  <node id="23705" label="Parabacteroides distasonis">
    <att name="shared name" value="Parabacteroides distasonis" type="string"/>
    <att name="name" value="Parabacteroides distasonis" type="string"/>
    <att name="selected" value="0" type="boolean"/>
  </node>
  <node id="23703" label="Mycobacterium smegmatis">
    <att name="shared name" value="Mycobacterium smegmatis" type="string"/>
    <att name="name" value="Mycobacterium smegmatis" type="string"/>
    <att name="selected" value="0" type="boolean"/>
  </node>
  <node id="23701" label="Mycobacterium leprae">
    <att name="shared name" value="Mycobacterium leprae" type="string"/>
    <att name="name" value="Mycobacterium leprae" type="string"/>
    <att name="selected" value="0" type="boolean"/>
  </node>
  <node id="23699" label="Mesorhizobium loti">
    <att name="shared name" value="Mesorhizobium loti" type="string"/>
    <att name="name" value="Mesorhizobium loti" type="string"/>
    <att name="selected" value="0" type="boolean"/>
  </node>
  <node id="23697" label="Listeria innocua">
    <att name="shared name" value="Listeria innocua" type="string"/>
    <att name="name" value="Listeria innocua" type="string"/>
    <att name="selected" value="0" type="boolean"/>
  </node>
  <node id="23691" label="Deinococcus radiodurans">
    <att name="shared name" value="Deinococcus radiodurans" type="string"/>
    <att name="name" value="Deinococcus radiodurans" type="string"/>
    <att name="selected" value="0" type="boolean"/>
  </node>
  <node id="23689" label="Corynebacterium diphtheriae">
    <att name="shared name" value="Corynebacterium diphtheriae" type="string"/>
    <att name="name" value="Corynebacterium diphtheriae" type="string"/>
    <att name="selected" value="0" type="boolean"/>
  </node>
  <node id="23678" label="Bacillus megaterium">
    <att name="shared name" value="Bacillus megaterium" type="string"/>
    <att name="name" value="Bacillus megaterium" type="string"/>
    <att name="selected" value="0" type="boolean"/>
  </node>
  <node id="23677" label="Adenosylcobalamin (Vitamin B12, Cobamide coenzyme, Cob[II]alamin, Vitamin B12r, Cob[I]alamin, Vitamin B12s, Aquacobalamin, Cobalamin [III])">
    <att name="shared name" value="Adenosylcobalamin (Vitamin B12, Cobamide coenzyme, Cob[II]alamin, Vitamin B12r, Cob[I]alamin, Vitamin B12s, Aquacobalamin, Cobalamin [III])" type="string"/>
    <att name="name" value="Adenosylcobalamin (Vitamin B12, Cobamide coenzyme, Cob[II]alamin, Vitamin B12r, Cob[I]alamin, Vitamin B12s, Aquacobalamin, Cobalamin [III])" type="string"/>
    <att name="selected" value="0" type="boolean"/>
  </node>
  <node id="23675" label="Adenosine">
    <att name="shared name" value="Adenosine" type="string"/>
    <att name="name" value="Adenosine" type="string"/>
    <att name="selected" value="0" type="boolean"/>
  </node>
  <node id="23673" label="Adenine">
    <att name="shared name" value="Adenine" type="string"/>
    <att name="name" value="Adenine" type="string"/>
    <att name="selected" value="0" type="boolean"/>
  </node>
  <node id="23639" label="Acetone">
    <att name="shared name" value="Acetone" type="string"/>
    <att name="name" value="Acetone" type="string"/>
    <att name="selected" value="0" type="boolean"/>
  </node>
  <node id="23635" label="Acetoin (3-hydroxybutanone, acetyl methyl carbinol, [R]-Acetoin)">
    <att name="shared name" value="Acetoin (3-hydroxybutanone, acetyl methyl carbinol, [R]-Acetoin)" type="string"/>
    <att name="name" value="Acetoin (3-hydroxybutanone, acetyl methyl carbinol, [R]-Acetoin)" type="string"/>
    <att name="selected" value="0" type="boolean"/>
  </node>
  <node id="23633" label="Xanthomonas campestris">
    <att name="shared name" value="Xanthomonas campestris" type="string"/>
    <att name="name" value="Xanthomonas campestris" type="string"/>
    <att name="selected" value="0" type="boolean"/>
  </node>
  <node id="23631" label="Wolinella succinogenes">
    <att name="shared name" value="Wolinella succinogenes" type="string"/>
    <att name="name" value="Wolinella succinogenes" type="string"/>
    <att name="selected" value="0" type="boolean"/>
  </node>
  <node id="23629" label="Veillonella parvula">
    <att name="shared name" value="Veillonella parvula" type="string"/>
    <att name="name" value="Veillonella parvula" type="string"/>
    <att name="selected" value="0" type="boolean"/>
  </node>
  <node id="23627" label="Veillonella dispar">
    <att name="shared name" value="Veillonella dispar" type="string"/>
    <att name="name" value="Veillonella dispar" type="string"/>
    <att name="selected" value="0" type="boolean"/>
  </node>
  <node id="23625" label="Veillonella atypica">
    <att name="shared name" value="Veillonella atypica" type="string"/>
    <att name="name" value="Veillonella atypica" type="string"/>
    <att name="selected" value="0" type="boolean"/>
  </node>
  <node id="23623" label="Thermotoga maritima">
    <att name="shared name" value="Thermotoga maritima" type="string"/>
    <att name="name" value="Thermotoga maritima" type="string"/>
    <att name="selected" value="0" type="boolean"/>
  </node>
  <node id="23616" label="Subdoligranulum variabile">
    <att name="shared name" value="Subdoligranulum variabile" type="string"/>
    <att name="name" value="Subdoligranulum variabile" type="string"/>
    <att name="selected" value="0" type="boolean"/>
  </node>
  <node id="23614" label="Streptococcus vestibularis">
    <att name="shared name" value="Streptococcus vestibularis" type="string"/>
    <att name="name" value="Streptococcus vestibularis" type="string"/>
    <att name="selected" value="0" type="boolean"/>
  </node>
  <node id="23612" label="Streptococcus uberis">
    <att name="shared name" value="Streptococcus uberis" type="string"/>
    <att name="name" value="Streptococcus uberis" type="string"/>
    <att name="selected" value="0" type="boolean"/>
  </node>
  <node id="23610" label="Streptococcus thermophilus">
    <att name="shared name" value="Streptococcus thermophilus" type="string"/>
    <att name="name" value="Streptococcus thermophilus" type="string"/>
    <att name="selected" value="0" type="boolean"/>
  </node>
  <node id="23608" label="Streptococcus suis">
    <att name="shared name" value="Streptococcus suis" type="string"/>
    <att name="name" value="Streptococcus suis" type="string"/>
    <att name="selected" value="0" type="boolean"/>
  </node>
  <node id="23606" label="Streptococcus sanguinis">
    <att name="shared name" value="Streptococcus sanguinis" type="string"/>
    <att name="name" value="Streptococcus sanguinis" type="string"/>
    <att name="selected" value="0" type="boolean"/>
  </node>
  <node id="23604" label="Streptococcus salivarius">
    <att name="shared name" value="Streptococcus salivarius" type="string"/>
    <att name="name" value="Streptococcus salivarius" type="string"/>
    <att name="selected" value="0" type="boolean"/>
  </node>
  <node id="23602" label="Streptococcus pyogenes">
    <att name="shared name" value="Streptococcus pyogenes" type="string"/>
    <att name="name" value="Streptococcus pyogenes" type="string"/>
    <att name="selected" value="0" type="boolean"/>
  </node>
  <node id="23600" label="Streptococcus pseudoporcinus">
    <att name="shared name" value="Streptococcus pseudoporcinus" type="string"/>
    <att name="name" value="Streptococcus pseudoporcinus" type="string"/>
    <att name="selected" value="0" type="boolean"/>
  </node>
  <node id="23598" label="Streptococcus pneumoniae">
    <att name="shared name" value="Streptococcus pneumoniae" type="string"/>
    <att name="name" value="Streptococcus pneumoniae" type="string"/>
    <att name="selected" value="0" type="boolean"/>
  </node>
  <node id="23596" label="Streptococcus peroris">
    <att name="shared name" value="Streptococcus peroris" type="string"/>
    <att name="name" value="Streptococcus peroris" type="string"/>
    <att name="selected" value="0" type="boolean"/>
  </node>
  <node id="23594" label="Streptococcus parasanguinis">
    <att name="shared name" value="Streptococcus parasanguinis" type="string"/>
    <att name="name" value="Streptococcus parasanguinis" type="string"/>
    <att name="selected" value="0" type="boolean"/>
  </node>
  <node id="23592" label="Streptococcus oralis">
    <att name="shared name" value="Streptococcus oralis" type="string"/>
    <att name="name" value="Streptococcus oralis" type="string"/>
    <att name="selected" value="0" type="boolean"/>
  </node>
  <node id="23590" label="Streptococcus mutans">
    <att name="shared name" value="Streptococcus mutans" type="string"/>
    <att name="name" value="Streptococcus mutans" type="string"/>
    <att name="selected" value="0" type="boolean"/>
  </node>
  <node id="23588" label="Streptococcus mitis">
    <att name="shared name" value="Streptococcus mitis" type="string"/>
    <att name="name" value="Streptococcus mitis" type="string"/>
    <att name="selected" value="0" type="boolean"/>
  </node>
  <node id="23586" label="Streptococcus infantis">
    <att name="shared name" value="Streptococcus infantis" type="string"/>
    <att name="name" value="Streptococcus infantis" type="string"/>
    <att name="selected" value="0" type="boolean"/>
  </node>
  <node id="23584" label="Streptococcus infantarius">
    <att name="shared name" value="Streptococcus infantarius" type="string"/>
    <att name="name" value="Streptococcus infantarius" type="string"/>
    <att name="selected" value="0" type="boolean"/>
  </node>
  <node id="23582" label="Streptococcus gordonii">
    <att name="shared name" value="Streptococcus gordonii" type="string"/>
    <att name="name" value="Streptococcus gordonii" type="string"/>
    <att name="selected" value="0" type="boolean"/>
  </node>
  <node id="23580" label="Streptococcus gallolyticus">
    <att name="shared name" value="Streptococcus gallolyticus" type="string"/>
    <att name="name" value="Streptococcus gallolyticus" type="string"/>
    <att name="selected" value="0" type="boolean"/>
  </node>
  <node id="23578" label="Streptococcus equi">
    <att name="shared name" value="Streptococcus equi" type="string"/>
    <att name="name" value="Streptococcus equi" type="string"/>
    <att name="selected" value="0" type="boolean"/>
  </node>
  <node id="23576" label="Streptococcus dysgalactiae">
    <att name="shared name" value="Streptococcus dysgalactiae" type="string"/>
    <att name="name" value="Streptococcus dysgalactiae" type="string"/>
    <att name="selected" value="0" type="boolean"/>
  </node>
  <node id="23574" label="Streptococcus downei">
    <att name="shared name" value="Streptococcus downei" type="string"/>
    <att name="name" value="Streptococcus downei" type="string"/>
    <att name="selected" value="0" type="boolean"/>
  </node>
  <node id="23572" label="Streptococcus cristatus">
    <att name="shared name" value="Streptococcus cristatus" type="string"/>
    <att name="name" value="Streptococcus cristatus" type="string"/>
    <att name="selected" value="0" type="boolean"/>
  </node>
  <node id="23570" label="Streptococcus bovis (Streptococcus equinus)">
    <att name="shared name" value="Streptococcus bovis (Streptococcus equinus)" type="string"/>
    <att name="name" value="Streptococcus bovis (Streptococcus equinus)" type="string"/>
    <att name="selected" value="0" type="boolean"/>
  </node>
  <node id="23568" label="Streptococcus australis">
    <att name="shared name" value="Streptococcus australis" type="string"/>
    <att name="name" value="Streptococcus australis" type="string"/>
    <att name="selected" value="0" type="boolean"/>
  </node>
  <node id="23566" label="Streptococcus anginosus">
    <att name="shared name" value="Streptococcus anginosus" type="string"/>
    <att name="name" value="Streptococcus anginosus" type="string"/>
    <att name="selected" value="0" type="boolean"/>
  </node>
  <node id="23564" label="Streptococcus agalactiae">
    <att name="shared name" value="Streptococcus agalactiae" type="string"/>
    <att name="name" value="Streptococcus agalactiae" type="string"/>
    <att name="selected" value="0" type="boolean"/>
  </node>
  <node id="23562" label="Shewanella putrefaciens (Pseudomonas putrefaciens)">
    <att name="shared name" value="Shewanella putrefaciens (Pseudomonas putrefaciens)" type="string"/>
    <att name="name" value="Shewanella putrefaciens (Pseudomonas putrefaciens)" type="string"/>
    <att name="selected" value="0" type="boolean"/>
  </node>
  <node id="23560" label="Selenomonas sputigena">
    <att name="shared name" value="Selenomonas sputigena" type="string"/>
    <att name="name" value="Selenomonas sputigena" type="string"/>
    <att name="selected" value="0" type="boolean"/>
  </node>
  <node id="23558" label="Selenomonas noxia">
    <att name="shared name" value="Selenomonas noxia" type="string"/>
    <att name="name" value="Selenomonas noxia" type="string"/>
    <att name="selected" value="0" type="boolean"/>
  </node>
  <node id="23556" label="Selenomonas flueggei">
    <att name="shared name" value="Selenomonas flueggei" type="string"/>
    <att name="name" value="Selenomonas flueggei" type="string"/>
    <att name="selected" value="0" type="boolean"/>
  </node>
  <node id="23554" label="Selenomonas artemidis">
    <att name="shared name" value="Selenomonas artemidis" type="string"/>
    <att name="name" value="Selenomonas artemidis" type="string"/>
    <att name="selected" value="0" type="boolean"/>
  </node>
  <node id="23552" label="Ruminococcus torques">
    <att name="shared name" value="Ruminococcus torques" type="string"/>
    <att name="name" value="Ruminococcus torques" type="string"/>
    <att name="selected" value="0" type="boolean"/>
  </node>
  <node id="23550" label="Ruminococcus obeum">
    <att name="shared name" value="Ruminococcus obeum" type="string"/>
    <att name="name" value="Ruminococcus obeum" type="string"/>
    <att name="selected" value="0" type="boolean"/>
  </node>
  <node id="23548" label="Ruminococcus gnavus">
    <att name="shared name" value="Ruminococcus gnavus" type="string"/>
    <att name="name" value="Ruminococcus gnavus" type="string"/>
    <att name="selected" value="0" type="boolean"/>
  </node>
  <node id="23546" label="Ruminococcus flavefaciens">
    <att name="shared name" value="Ruminococcus flavefaciens" type="string"/>
    <att name="name" value="Ruminococcus flavefaciens" type="string"/>
    <att name="selected" value="0" type="boolean"/>
  </node>
  <node id="23542" label="Roseburia inulinivorans">
    <att name="shared name" value="Roseburia inulinivorans" type="string"/>
    <att name="name" value="Roseburia inulinivorans" type="string"/>
    <att name="selected" value="0" type="boolean"/>
  </node>
  <node id="23540" label="Roseburia intestinalis">
    <att name="shared name" value="Roseburia intestinalis" type="string"/>
    <att name="name" value="Roseburia intestinalis" type="string"/>
    <att name="selected" value="0" type="boolean"/>
  </node>
  <node id="23538" label="Pyrococcus furiosus">
    <att name="shared name" value="Pyrococcus furiosus" type="string"/>
    <att name="name" value="Pyrococcus furiosus" type="string"/>
    <att name="selected" value="0" type="boolean"/>
  </node>
  <node id="23536" label="Pyramidobacter piscolens">
    <att name="shared name" value="Pyramidobacter piscolens" type="string"/>
    <att name="name" value="Pyramidobacter piscolens" type="string"/>
    <att name="selected" value="0" type="boolean"/>
  </node>
  <node id="23534" label="Pseudomonas mendocina">
    <att name="shared name" value="Pseudomonas mendocina" type="string"/>
    <att name="name" value="Pseudomonas mendocina" type="string"/>
    <att name="selected" value="0" type="boolean"/>
  </node>
  <node id="23532" label="Pseudoflavonifractor capillosus">
    <att name="shared name" value="Pseudoflavonifractor capillosus" type="string"/>
    <att name="name" value="Pseudoflavonifractor capillosus" type="string"/>
    <att name="selected" value="0" type="boolean"/>
  </node>
  <node id="23530" label="Propionibacterium freudenreichii (Propionibacterium shermanii)">
    <att name="shared name" value="Propionibacterium freudenreichii (Propionibacterium shermanii)" type="string"/>
    <att name="name" value="Propionibacterium freudenreichii (Propionibacterium shermanii)" type="string"/>
    <att name="selected" value="0" type="boolean"/>
  </node>
  <node id="23528" label="Propionibacterium acnes">
    <att name="shared name" value="Propionibacterium acnes" type="string"/>
    <att name="name" value="Propionibacterium acnes" type="string"/>
    <att name="selected" value="0" type="boolean"/>
  </node>
  <node id="23526" label="Prevotella veroralis">
    <att name="shared name" value="Prevotella veroralis" type="string"/>
    <att name="name" value="Prevotella veroralis" type="string"/>
    <att name="selected" value="0" type="boolean"/>
  </node>
  <node id="23524" label="Prevotella timonensis">
    <att name="shared name" value="Prevotella timonensis" type="string"/>
    <att name="name" value="Prevotella timonensis" type="string"/>
    <att name="selected" value="0" type="boolean"/>
  </node>
  <node id="23522" label="Prevotella tannerae">
    <att name="shared name" value="Prevotella tannerae" type="string"/>
    <att name="name" value="Prevotella tannerae" type="string"/>
    <att name="selected" value="0" type="boolean"/>
  </node>
  <node id="23520" label="Prevotella salivae">
    <att name="shared name" value="Prevotella salivae" type="string"/>
    <att name="name" value="Prevotella salivae" type="string"/>
    <att name="selected" value="0" type="boolean"/>
  </node>
  <node id="23517" label="Prevotella oris">
    <att name="shared name" value="Prevotella oris" type="string"/>
    <att name="name" value="Prevotella oris" type="string"/>
    <att name="selected" value="0" type="boolean"/>
  </node>
  <node id="23515" label="Prevotella oralis">
    <att name="shared name" value="Prevotella oralis" type="string"/>
    <att name="name" value="Prevotella oralis" type="string"/>
    <att name="selected" value="0" type="boolean"/>
  </node>
  <node id="23513" label="Prevotella multiformis">
    <att name="shared name" value="Prevotella multiformis" type="string"/>
    <att name="name" value="Prevotella multiformis" type="string"/>
    <att name="selected" value="0" type="boolean"/>
  </node>
  <node id="23511" label="Prevotella melaninogenica (Bacteroides melaninogenicus)">
    <att name="shared name" value="Prevotella melaninogenica (Bacteroides melaninogenicus)" type="string"/>
    <att name="name" value="Prevotella melaninogenica (Bacteroides melaninogenicus)" type="string"/>
    <att name="selected" value="0" type="boolean"/>
  </node>
  <node id="23509" label="Prevotella marshii">
    <att name="shared name" value="Prevotella marshii" type="string"/>
    <att name="name" value="Prevotella marshii" type="string"/>
    <att name="selected" value="0" type="boolean"/>
  </node>
  <node id="23507" label="Prevotella disiens">
    <att name="shared name" value="Prevotella disiens" type="string"/>
    <att name="name" value="Prevotella disiens" type="string"/>
    <att name="selected" value="0" type="boolean"/>
  </node>
  <node id="23505" label="Prevotella copri">
    <att name="shared name" value="Prevotella copri" type="string"/>
    <att name="name" value="Prevotella copri" type="string"/>
    <att name="selected" value="0" type="boolean"/>
  </node>
  <node id="23503" label="Prevotella buccalis">
    <att name="shared name" value="Prevotella buccalis" type="string"/>
    <att name="name" value="Prevotella buccalis" type="string"/>
    <att name="selected" value="0" type="boolean"/>
  </node>
  <node id="23501" label="Prevotella buccae">
    <att name="shared name" value="Prevotella buccae" type="string"/>
    <att name="name" value="Prevotella buccae" type="string"/>
    <att name="selected" value="0" type="boolean"/>
  </node>
  <node id="23499" label="Prevotella bryantii">
    <att name="shared name" value="Prevotella bryantii" type="string"/>
    <att name="name" value="Prevotella bryantii" type="string"/>
    <att name="selected" value="0" type="boolean"/>
  </node>
  <node id="23497" label="Prevotella bivia">
    <att name="shared name" value="Prevotella bivia" type="string"/>
    <att name="name" value="Prevotella bivia" type="string"/>
    <att name="selected" value="0" type="boolean"/>
  </node>
  <node id="23495" label="Prevotella bergensis">
    <att name="shared name" value="Prevotella bergensis" type="string"/>
    <att name="name" value="Prevotella bergensis" type="string"/>
    <att name="selected" value="0" type="boolean"/>
  </node>
  <node id="23493" label="Prevotella amnii">
    <att name="shared name" value="Prevotella amnii" type="string"/>
    <att name="name" value="Prevotella amnii" type="string"/>
    <att name="selected" value="0" type="boolean"/>
  </node>
  <node id="23491" label="Peptostreptococcus stomatis">
    <att name="shared name" value="Peptostreptococcus stomatis" type="string"/>
    <att name="name" value="Peptostreptococcus stomatis" type="string"/>
    <att name="selected" value="0" type="boolean"/>
  </node>
  <node id="23489" label="Peptostreptococcus anaerobius">
    <att name="shared name" value="Peptostreptococcus anaerobius" type="string"/>
    <att name="name" value="Peptostreptococcus anaerobius" type="string"/>
    <att name="selected" value="0" type="boolean"/>
  </node>
  <node id="23484" label="Parvularcula bermudensis">
    <att name="shared name" value="Parvularcula bermudensis" type="string"/>
    <att name="name" value="Parvularcula bermudensis" type="string"/>
    <att name="selected" value="0" type="boolean"/>
  </node>
  <node id="23482" label="Parabacteroides merdae">
    <att name="shared name" value="Parabacteroides merdae" type="string"/>
    <att name="name" value="Parabacteroides merdae" type="string"/>
    <att name="selected" value="0" type="boolean"/>
  </node>
  <node id="23480" label="Parabacteroides johnsonii">
    <att name="shared name" value="Parabacteroides johnsonii" type="string"/>
    <att name="name" value="Parabacteroides johnsonii" type="string"/>
    <att name="selected" value="0" type="boolean"/>
  </node>
  <node id="23478" label="Odoribacter splanchnicus">
    <att name="shared name" value="Odoribacter splanchnicus" type="string"/>
    <att name="name" value="Odoribacter splanchnicus" type="string"/>
    <att name="selected" value="0" type="boolean"/>
  </node>
  <node id="23476" label="Mycoplasma synoviae">
    <att name="shared name" value="Mycoplasma synoviae" type="string"/>
    <att name="name" value="Mycoplasma synoviae" type="string"/>
    <att name="selected" value="0" type="boolean"/>
  </node>
  <node id="23474" label="Mycoplasma pulmonis">
    <att name="shared name" value="Mycoplasma pulmonis" type="string"/>
    <att name="name" value="Mycoplasma pulmonis" type="string"/>
    <att name="selected" value="0" type="boolean"/>
  </node>
  <node id="23472" label="Mycoplasma pneumoniae">
    <att name="shared name" value="Mycoplasma pneumoniae" type="string"/>
    <att name="name" value="Mycoplasma pneumoniae" type="string"/>
    <att name="selected" value="0" type="boolean"/>
  </node>
  <node id="23470" label="Mycoplasma penetrans">
    <att name="shared name" value="Mycoplasma penetrans" type="string"/>
    <att name="name" value="Mycoplasma penetrans" type="string"/>
    <att name="selected" value="0" type="boolean"/>
  </node>
  <node id="23468" label="Mycoplasma mycoides">
    <att name="shared name" value="Mycoplasma mycoides" type="string"/>
    <att name="name" value="Mycoplasma mycoides" type="string"/>
    <att name="selected" value="0" type="boolean"/>
  </node>
  <node id="23466" label="Mycoplasma mobile">
    <att name="shared name" value="Mycoplasma mobile" type="string"/>
    <att name="name" value="Mycoplasma mobile" type="string"/>
    <att name="selected" value="0" type="boolean"/>
  </node>
  <node id="23464" label="Mycoplasma leachii">
    <att name="shared name" value="Mycoplasma leachii" type="string"/>
    <att name="name" value="Mycoplasma leachii" type="string"/>
    <att name="selected" value="0" type="boolean"/>
  </node>
  <node id="23462" label="Mycoplasma hyorhinis">
    <att name="shared name" value="Mycoplasma hyorhinis" type="string"/>
    <att name="name" value="Mycoplasma hyorhinis" type="string"/>
    <att name="selected" value="0" type="boolean"/>
  </node>
  <node id="23460" label="Mycoplasma hyopneumoniae">
    <att name="shared name" value="Mycoplasma hyopneumoniae" type="string"/>
    <att name="name" value="Mycoplasma hyopneumoniae" type="string"/>
    <att name="selected" value="0" type="boolean"/>
  </node>
  <node id="23458" label="Mycoplasma hominis">
    <att name="shared name" value="Mycoplasma hominis" type="string"/>
    <att name="name" value="Mycoplasma hominis" type="string"/>
    <att name="selected" value="0" type="boolean"/>
  </node>
  <node id="23456" label="Mycoplasma haemofelis">
    <att name="shared name" value="Mycoplasma haemofelis" type="string"/>
    <att name="name" value="Mycoplasma haemofelis" type="string"/>
    <att name="selected" value="0" type="boolean"/>
  </node>
  <node id="23454" label="Mycoplasma genitalium">
    <att name="shared name" value="Mycoplasma genitalium" type="string"/>
    <att name="name" value="Mycoplasma genitalium" type="string"/>
    <att name="selected" value="0" type="boolean"/>
  </node>
  <node id="23452" label="Mycoplasma gallisepticum">
    <att name="shared name" value="Mycoplasma gallisepticum" type="string"/>
    <att name="name" value="Mycoplasma gallisepticum" type="string"/>
    <att name="selected" value="0" type="boolean"/>
  </node>
  <node id="23450" label="Mycoplasma fermentans">
    <att name="shared name" value="Mycoplasma fermentans" type="string"/>
    <att name="name" value="Mycoplasma fermentans" type="string"/>
    <att name="selected" value="0" type="boolean"/>
  </node>
  <node id="23448" label="Mycoplasma crocodyli">
    <att name="shared name" value="Mycoplasma crocodyli" type="string"/>
    <att name="name" value="Mycoplasma crocodyli" type="string"/>
    <att name="selected" value="0" type="boolean"/>
  </node>
  <node id="23446" label="Mycoplasma conjunctivae">
    <att name="shared name" value="Mycoplasma conjunctivae" type="string"/>
    <att name="name" value="Mycoplasma conjunctivae" type="string"/>
    <att name="selected" value="0" type="boolean"/>
  </node>
  <node id="23444" label="Mycoplasma capricolum">
    <att name="shared name" value="Mycoplasma capricolum" type="string"/>
    <att name="name" value="Mycoplasma capricolum" type="string"/>
    <att name="selected" value="0" type="boolean"/>
  </node>
  <node id="23442" label="Mycoplasma bovis">
    <att name="shared name" value="Mycoplasma bovis" type="string"/>
    <att name="name" value="Mycoplasma bovis" type="string"/>
    <att name="selected" value="0" type="boolean"/>
  </node>
  <node id="23440" label="Mycoplasma arthritidis">
    <att name="shared name" value="Mycoplasma arthritidis" type="string"/>
    <att name="name" value="Mycoplasma arthritidis" type="string"/>
    <att name="selected" value="0" type="boolean"/>
  </node>
  <node id="23438" label="Mycoplasma alligatoris">
    <att name="shared name" value="Mycoplasma alligatoris" type="string"/>
    <att name="name" value="Mycoplasma alligatoris" type="string"/>
    <att name="selected" value="0" type="boolean"/>
  </node>
  <node id="23436" label="Mycoplasma agalactiae">
    <att name="shared name" value="Mycoplasma agalactiae" type="string"/>
    <att name="name" value="Mycoplasma agalactiae" type="string"/>
    <att name="selected" value="0" type="boolean"/>
  </node>
  <node id="23434" label="Moorella thermoacetica">
    <att name="shared name" value="Moorella thermoacetica" type="string"/>
    <att name="name" value="Moorella thermoacetica" type="string"/>
    <att name="selected" value="0" type="boolean"/>
  </node>
  <node id="23432" label="Methanospirillum hungatei">
    <att name="shared name" value="Methanospirillum hungatei" type="string"/>
    <att name="name" value="Methanospirillum hungatei" type="string"/>
    <att name="selected" value="0" type="boolean"/>
  </node>
  <node id="23430" label="Methanosphaerula palustris">
    <att name="shared name" value="Methanosphaerula palustris" type="string"/>
    <att name="name" value="Methanosphaerula palustris" type="string"/>
    <att name="selected" value="0" type="boolean"/>
  </node>
  <node id="23428" label="Methanosphaera stadtmanae">
    <att name="shared name" value="Methanosphaera stadtmanae" type="string"/>
    <att name="name" value="Methanosphaera stadtmanae" type="string"/>
    <att name="selected" value="0" type="boolean"/>
  </node>
  <node id="23426" label="Methanosarcina mazei">
    <att name="shared name" value="Methanosarcina mazei" type="string"/>
    <att name="name" value="Methanosarcina mazei" type="string"/>
    <att name="selected" value="0" type="boolean"/>
  </node>
  <node id="23424" label="Methanosarcina barkeri">
    <att name="shared name" value="Methanosarcina barkeri" type="string"/>
    <att name="name" value="Methanosarcina barkeri" type="string"/>
    <att name="selected" value="0" type="boolean"/>
  </node>
  <node id="23422" label="Methanosarcina acetivorans">
    <att name="shared name" value="Methanosarcina acetivorans" type="string"/>
    <att name="name" value="Methanosarcina acetivorans" type="string"/>
    <att name="selected" value="0" type="boolean"/>
  </node>
  <node id="23420" label="Methanosaeta thermophila">
    <att name="shared name" value="Methanosaeta thermophila" type="string"/>
    <att name="name" value="Methanosaeta thermophila" type="string"/>
    <att name="selected" value="0" type="boolean"/>
  </node>
  <node id="23418" label="Methanococcus maripaludis">
    <att name="shared name" value="Methanococcus maripaludis" type="string"/>
    <att name="name" value="Methanococcus maripaludis" type="string"/>
    <att name="selected" value="0" type="boolean"/>
  </node>
  <node id="23416" label="Methanobrevibacter smithii">
    <att name="shared name" value="Methanobrevibacter smithii" type="string"/>
    <att name="name" value="Methanobrevibacter smithii" type="string"/>
    <att name="selected" value="0" type="boolean"/>
  </node>
  <node id="23414" label="Methanobrevibacter ruminantium">
    <att name="shared name" value="Methanobrevibacter ruminantium" type="string"/>
    <att name="name" value="Methanobrevibacter ruminantium" type="string"/>
    <att name="selected" value="0" type="boolean"/>
  </node>
  <node id="23412" label="Megasphaera micronuciformis">
    <att name="shared name" value="Megasphaera micronuciformis" type="string"/>
    <att name="name" value="Megasphaera micronuciformis" type="string"/>
    <att name="selected" value="0" type="boolean"/>
  </node>
  <node id="23410" label="Megamonas hypermegale">
    <att name="shared name" value="Megamonas hypermegale" type="string"/>
    <att name="name" value="Megamonas hypermegale" type="string"/>
    <att name="selected" value="0" type="boolean"/>
  </node>
  <node id="23408" label="Marvinbryantia formatexigens">
    <att name="shared name" value="Marvinbryantia formatexigens" type="string"/>
    <att name="name" value="Marvinbryantia formatexigens" type="string"/>
    <att name="selected" value="0" type="boolean"/>
  </node>
  <node id="23406" label="Lactococcus lactis">
    <att name="shared name" value="Lactococcus lactis" type="string"/>
    <att name="name" value="Lactococcus lactis" type="string"/>
    <att name="selected" value="0" type="boolean"/>
  </node>
  <node id="23404" label="Lactobacillus vaginalis">
    <att name="shared name" value="Lactobacillus vaginalis" type="string"/>
    <att name="name" value="Lactobacillus vaginalis" type="string"/>
    <att name="selected" value="0" type="boolean"/>
  </node>
  <node id="23402" label="Lactobacillus ultunensis">
    <att name="shared name" value="Lactobacillus ultunensis" type="string"/>
    <att name="name" value="Lactobacillus ultunensis" type="string"/>
    <att name="selected" value="0" type="boolean"/>
  </node>
  <node id="23400" label="Lactobacillus salivarius">
    <att name="shared name" value="Lactobacillus salivarius" type="string"/>
    <att name="name" value="Lactobacillus salivarius" type="string"/>
    <att name="selected" value="0" type="boolean"/>
  </node>
  <node id="23398" label="Lactobacillus sakei">
    <att name="shared name" value="Lactobacillus sakei" type="string"/>
    <att name="name" value="Lactobacillus sakei" type="string"/>
    <att name="selected" value="0" type="boolean"/>
  </node>
  <node id="23396" label="Lactobacillus ruminis">
    <att name="shared name" value="Lactobacillus ruminis" type="string"/>
    <att name="name" value="Lactobacillus ruminis" type="string"/>
    <att name="selected" value="0" type="boolean"/>
  </node>
  <node id="23393" label="Lactobacillus reuteri">
    <att name="shared name" value="Lactobacillus reuteri" type="string"/>
    <att name="name" value="Lactobacillus reuteri" type="string"/>
    <att name="selected" value="0" type="boolean"/>
  </node>
  <node id="23390" label="Lactobacillus paracasei">
    <att name="shared name" value="Lactobacillus paracasei" type="string"/>
    <att name="name" value="Lactobacillus paracasei" type="string"/>
    <att name="selected" value="0" type="boolean"/>
  </node>
  <node id="23388" label="Lactobacillus oris">
    <att name="shared name" value="Lactobacillus oris" type="string"/>
    <att name="name" value="Lactobacillus oris" type="string"/>
    <att name="selected" value="0" type="boolean"/>
  </node>
  <node id="23386" label="Lactobacillus johnsonii">
    <att name="shared name" value="Lactobacillus johnsonii" type="string"/>
    <att name="name" value="Lactobacillus johnsonii" type="string"/>
    <att name="selected" value="0" type="boolean"/>
  </node>
  <node id="23384" label="Lactobacillus jensenii">
    <att name="shared name" value="Lactobacillus jensenii" type="string"/>
    <att name="name" value="Lactobacillus jensenii" type="string"/>
    <att name="selected" value="0" type="boolean"/>
  </node>
  <node id="23382" label="Lactobacillus iners">
    <att name="shared name" value="Lactobacillus iners" type="string"/>
    <att name="name" value="Lactobacillus iners" type="string"/>
    <att name="selected" value="0" type="boolean"/>
  </node>
  <node id="23380" label="Lactobacillus hilgardii">
    <att name="shared name" value="Lactobacillus hilgardii" type="string"/>
    <att name="name" value="Lactobacillus hilgardii" type="string"/>
    <att name="selected" value="0" type="boolean"/>
  </node>
  <node id="23378" label="Lactobacillus helveticus">
    <att name="shared name" value="Lactobacillus helveticus" type="string"/>
    <att name="name" value="Lactobacillus helveticus" type="string"/>
    <att name="selected" value="0" type="boolean"/>
  </node>
  <node id="23376" label="Lactobacillus gasseri">
    <att name="shared name" value="Lactobacillus gasseri" type="string"/>
    <att name="name" value="Lactobacillus gasseri" type="string"/>
    <att name="selected" value="0" type="boolean"/>
  </node>
  <node id="23374" label="Lactobacillus fermentum">
    <att name="shared name" value="Lactobacillus fermentum" type="string"/>
    <att name="name" value="Lactobacillus fermentum" type="string"/>
    <att name="selected" value="0" type="boolean"/>
  </node>
  <node id="23372" label="Lactobacillus delbrueckii">
    <att name="shared name" value="Lactobacillus delbrueckii" type="string"/>
    <att name="name" value="Lactobacillus delbrueckii" type="string"/>
    <att name="selected" value="0" type="boolean"/>
  </node>
  <node id="23370" label="Lactobacillus crispatus">
    <att name="shared name" value="Lactobacillus crispatus" type="string"/>
    <att name="name" value="Lactobacillus crispatus" type="string"/>
    <att name="selected" value="0" type="boolean"/>
  </node>
  <node id="23368" label="Lactobacillus coleohominis">
    <att name="shared name" value="Lactobacillus coleohominis" type="string"/>
    <att name="name" value="Lactobacillus coleohominis" type="string"/>
    <att name="selected" value="0" type="boolean"/>
  </node>
  <node id="23363" label="Lactobacillus antri">
    <att name="shared name" value="Lactobacillus antri" type="string"/>
    <att name="name" value="Lactobacillus antri" type="string"/>
    <att name="selected" value="0" type="boolean"/>
  </node>
  <node id="23361" label="Lactobacillus amylovorus">
    <att name="shared name" value="Lactobacillus amylovorus" type="string"/>
    <att name="name" value="Lactobacillus amylovorus" type="string"/>
    <att name="selected" value="0" type="boolean"/>
  </node>
  <node id="23359" label="Lactobacillus amylolyticus">
    <att name="shared name" value="Lactobacillus amylolyticus" type="string"/>
    <att name="name" value="Lactobacillus amylolyticus" type="string"/>
    <att name="selected" value="0" type="boolean"/>
  </node>
  <node id="23357" label="Lactobacillus acidophilus">
    <att name="shared name" value="Lactobacillus acidophilus" type="string"/>
    <att name="name" value="Lactobacillus acidophilus" type="string"/>
    <att name="selected" value="0" type="boolean"/>
  </node>
  <node id="23354" label="Holdemania filiformis">
    <att name="shared name" value="Holdemania filiformis" type="string"/>
    <att name="name" value="Holdemania filiformis" type="string"/>
    <att name="selected" value="0" type="boolean"/>
  </node>
  <node id="23352" label="Haloferax volcanii">
    <att name="shared name" value="Haloferax volcanii" type="string"/>
    <att name="name" value="Haloferax volcanii" type="string"/>
    <att name="selected" value="0" type="boolean"/>
  </node>
  <node id="23350" label="Haloarcula marismortui">
    <att name="shared name" value="Haloarcula marismortui" type="string"/>
    <att name="name" value="Haloarcula marismortui" type="string"/>
    <att name="selected" value="0" type="boolean"/>
  </node>
  <node id="23348" label="Geobacter uraniumreducens">
    <att name="shared name" value="Geobacter uraniumreducens" type="string"/>
    <att name="name" value="Geobacter uraniumreducens" type="string"/>
    <att name="selected" value="0" type="boolean"/>
  </node>
  <node id="23346" label="Geobacter sulfurreducens">
    <att name="shared name" value="Geobacter sulfurreducens" type="string"/>
    <att name="name" value="Geobacter sulfurreducens" type="string"/>
    <att name="selected" value="0" type="boolean"/>
  </node>
  <node id="23344" label="Geobacter metallireducens">
    <att name="shared name" value="Geobacter metallireducens" type="string"/>
    <att name="name" value="Geobacter metallireducens" type="string"/>
    <att name="selected" value="0" type="boolean"/>
  </node>
  <node id="23342" label="Geobacter lovleyi">
    <att name="shared name" value="Geobacter lovleyi" type="string"/>
    <att name="name" value="Geobacter lovleyi" type="string"/>
    <att name="selected" value="0" type="boolean"/>
  </node>
  <node id="23340" label="Geobacter bemidjiensis">
    <att name="shared name" value="Geobacter bemidjiensis" type="string"/>
    <att name="name" value="Geobacter bemidjiensis" type="string"/>
    <att name="selected" value="0" type="boolean"/>
  </node>
  <node id="23338" label="Fusobacterium nucleatum">
    <att name="shared name" value="Fusobacterium nucleatum" type="string"/>
    <att name="name" value="Fusobacterium nucleatum" type="string"/>
    <att name="selected" value="0" type="boolean"/>
  </node>
  <node id="23336" label="Finegoldia magna">
    <att name="shared name" value="Finegoldia magna" type="string"/>
    <att name="name" value="Finegoldia magna" type="string"/>
    <att name="selected" value="0" type="boolean"/>
  </node>
  <node id="23333" label="Faecalibacterium prausnitzii">
    <att name="shared name" value="Faecalibacterium prausnitzii" type="string"/>
    <att name="name" value="Faecalibacterium prausnitzii" type="string"/>
    <att name="selected" value="0" type="boolean"/>
  </node>
  <node id="23331" label="Eubacterium ventriosum">
    <att name="shared name" value="Eubacterium ventriosum" type="string"/>
    <att name="name" value="Eubacterium ventriosum" type="string"/>
    <att name="selected" value="0" type="boolean"/>
  </node>
  <node id="23329" label="Eubacterium siraeum">
    <att name="shared name" value="Eubacterium siraeum" type="string"/>
    <att name="name" value="Eubacterium siraeum" type="string"/>
    <att name="selected" value="0" type="boolean"/>
  </node>
  <node id="23327" label="Eubacterium saphenum">
    <att name="shared name" value="Eubacterium saphenum" type="string"/>
    <att name="name" value="Eubacterium saphenum" type="string"/>
    <att name="selected" value="0" type="boolean"/>
  </node>
  <node id="23325" label="Eubacterium saburreum">
    <att name="shared name" value="Eubacterium saburreum" type="string"/>
    <att name="name" value="Eubacterium saburreum" type="string"/>
    <att name="selected" value="0" type="boolean"/>
  </node>
  <node id="23323" label="Eubacterium rectale">
    <att name="shared name" value="Eubacterium rectale" type="string"/>
    <att name="name" value="Eubacterium rectale" type="string"/>
    <att name="selected" value="0" type="boolean"/>
  </node>
  <node id="23321" label="Eubacterium limosum">
    <att name="shared name" value="Eubacterium limosum" type="string"/>
    <att name="name" value="Eubacterium limosum" type="string"/>
    <att name="selected" value="0" type="boolean"/>
  </node>
  <node id="23319" label="Eubacterium hallii">
    <att name="shared name" value="Eubacterium hallii" type="string"/>
    <att name="name" value="Eubacterium hallii" type="string"/>
    <att name="selected" value="0" type="boolean"/>
  </node>
  <node id="23317" label="Eubacterium eligens">
    <att name="shared name" value="Eubacterium eligens" type="string"/>
    <att name="name" value="Eubacterium eligens" type="string"/>
    <att name="selected" value="0" type="boolean"/>
  </node>
  <node id="23315" label="Eubacterium cellulosolvens">
    <att name="shared name" value="Eubacterium cellulosolvens" type="string"/>
    <att name="name" value="Eubacterium cellulosolvens" type="string"/>
    <att name="selected" value="0" type="boolean"/>
  </node>
  <node id="23313" label="Escherichia fergusonii">
    <att name="shared name" value="Escherichia fergusonii" type="string"/>
    <att name="name" value="Escherichia fergusonii" type="string"/>
    <att name="selected" value="0" type="boolean"/>
  </node>
  <node id="23310" label="Escherichia albertii">
    <att name="shared name" value="Escherichia albertii" type="string"/>
    <att name="name" value="Escherichia albertii" type="string"/>
    <att name="selected" value="0" type="boolean"/>
  </node>
  <node id="23308" label="Enterococcus italicus">
    <att name="shared name" value="Enterococcus italicus" type="string"/>
    <att name="name" value="Enterococcus italicus" type="string"/>
    <att name="selected" value="0" type="boolean"/>
  </node>
  <node id="23306" label="Enterococcus gallinarum">
    <att name="shared name" value="Enterococcus gallinarum" type="string"/>
    <att name="name" value="Enterococcus gallinarum" type="string"/>
    <att name="selected" value="0" type="boolean"/>
  </node>
  <node id="23304" label="Enterococcus faecium (Streptococcus faecium)">
    <att name="shared name" value="Enterococcus faecium (Streptococcus faecium)" type="string"/>
    <att name="name" value="Enterococcus faecium (Streptococcus faecium)" type="string"/>
    <att name="selected" value="0" type="boolean"/>
  </node>
  <node id="23302" label="Enterococcus faecalis (Streptococcus faecalis)">
    <att name="shared name" value="Enterococcus faecalis (Streptococcus faecalis)" type="string"/>
    <att name="name" value="Enterococcus faecalis (Streptococcus faecalis)" type="string"/>
    <att name="selected" value="0" type="boolean"/>
  </node>
  <node id="23300" label="Enterococcus casseliflavus">
    <att name="shared name" value="Enterococcus casseliflavus" type="string"/>
    <att name="name" value="Enterococcus casseliflavus" type="string"/>
    <att name="selected" value="0" type="boolean"/>
  </node>
  <node id="23298" label="Dorea longicatena">
    <att name="shared name" value="Dorea longicatena" type="string"/>
    <att name="name" value="Dorea longicatena" type="string"/>
    <att name="selected" value="0" type="boolean"/>
  </node>
  <node id="23296" label="Dorea formicigenerans">
    <att name="shared name" value="Dorea formicigenerans" type="string"/>
    <att name="name" value="Dorea formicigenerans" type="string"/>
    <att name="selected" value="0" type="boolean"/>
  </node>
  <node id="23294" label="Dialister invisus">
    <att name="shared name" value="Dialister invisus" type="string"/>
    <att name="name" value="Dialister invisus" type="string"/>
    <att name="selected" value="0" type="boolean"/>
  </node>
  <node id="23292" label="Desulfuromonas acetoxidans">
    <att name="shared name" value="Desulfuromonas acetoxidans" type="string"/>
    <att name="name" value="Desulfuromonas acetoxidans" type="string"/>
    <att name="selected" value="0" type="boolean"/>
  </node>
  <node id="23290" label="Desulfovibrio vulgaris">
    <att name="shared name" value="Desulfovibrio vulgaris" type="string"/>
    <att name="name" value="Desulfovibrio vulgaris" type="string"/>
    <att name="selected" value="0" type="boolean"/>
  </node>
  <node id="23288" label="Desulfovibrio salexigens">
    <att name="shared name" value="Desulfovibrio salexigens" type="string"/>
    <att name="name" value="Desulfovibrio salexigens" type="string"/>
    <att name="selected" value="0" type="boolean"/>
  </node>
  <node id="23286" label="Desulfovibrio piger">
    <att name="shared name" value="Desulfovibrio piger" type="string"/>
    <att name="name" value="Desulfovibrio piger" type="string"/>
    <att name="selected" value="0" type="boolean"/>
  </node>
  <node id="23284" label="Desulfovibrio magneticus">
    <att name="shared name" value="Desulfovibrio magneticus" type="string"/>
    <att name="name" value="Desulfovibrio magneticus" type="string"/>
    <att name="selected" value="0" type="boolean"/>
  </node>
  <node id="23282" label="Desulfovibrio fructosovorans">
    <att name="shared name" value="Desulfovibrio fructosovorans" type="string"/>
    <att name="name" value="Desulfovibrio fructosovorans" type="string"/>
    <att name="selected" value="0" type="boolean"/>
  </node>
  <node id="23280" label="Desulfovibrio desulfuricans">
    <att name="shared name" value="Desulfovibrio desulfuricans" type="string"/>
    <att name="name" value="Desulfovibrio desulfuricans" type="string"/>
    <att name="selected" value="0" type="boolean"/>
  </node>
  <node id="23278" label="Desulfovibrio aespoeensis">
    <att name="shared name" value="Desulfovibrio aespoeensis" type="string"/>
    <att name="name" value="Desulfovibrio aespoeensis" type="string"/>
    <att name="selected" value="0" type="boolean"/>
  </node>
  <node id="23276" label="Desulfotomaculum reducens">
    <att name="shared name" value="Desulfotomaculum reducens" type="string"/>
    <att name="name" value="Desulfotomaculum reducens" type="string"/>
    <att name="selected" value="0" type="boolean"/>
  </node>
  <node id="23274" label="Desulfotomaculum nigrificans">
    <att name="shared name" value="Desulfotomaculum nigrificans" type="string"/>
    <att name="name" value="Desulfotomaculum nigrificans" type="string"/>
    <att name="selected" value="0" type="boolean"/>
  </node>
  <node id="23272" label="Desulfotomaculum acetoxidans">
    <att name="shared name" value="Desulfotomaculum acetoxidans" type="string"/>
    <att name="name" value="Desulfotomaculum acetoxidans" type="string"/>
    <att name="selected" value="0" type="boolean"/>
  </node>
  <node id="23269" label="Coprococcus eutactus">
    <att name="shared name" value="Coprococcus eutactus" type="string"/>
    <att name="name" value="Coprococcus eutactus" type="string"/>
    <att name="selected" value="0" type="boolean"/>
  </node>
  <node id="23267" label="Coprococcus comes">
    <att name="shared name" value="Coprococcus comes" type="string"/>
    <att name="name" value="Coprococcus comes" type="string"/>
    <att name="selected" value="0" type="boolean"/>
  </node>
  <node id="23265" label="Coprococcus catus">
    <att name="shared name" value="Coprococcus catus" type="string"/>
    <att name="name" value="Coprococcus catus" type="string"/>
    <att name="selected" value="0" type="boolean"/>
  </node>
  <node id="23263" label="Comamonas testosteroni">
    <att name="shared name" value="Comamonas testosteroni" type="string"/>
    <att name="name" value="Comamonas testosteroni" type="string"/>
    <att name="selected" value="0" type="boolean"/>
  </node>
  <node id="23260" label="Clostridium thermocellum">
    <att name="shared name" value="Clostridium thermocellum" type="string"/>
    <att name="name" value="Clostridium thermocellum" type="string"/>
    <att name="selected" value="0" type="boolean"/>
  </node>
  <node id="23258" label="Clostridium tetani">
    <att name="shared name" value="Clostridium tetani" type="string"/>
    <att name="name" value="Clostridium tetani" type="string"/>
    <att name="selected" value="0" type="boolean"/>
  </node>
  <node id="23256" label="Clostridium symbiosum">
    <att name="shared name" value="Clostridium symbiosum" type="string"/>
    <att name="name" value="Clostridium symbiosum" type="string"/>
    <att name="selected" value="0" type="boolean"/>
  </node>
  <node id="23252" label="Clostridium scindens">
    <att name="shared name" value="Clostridium scindens" type="string"/>
    <att name="name" value="Clostridium scindens" type="string"/>
    <att name="selected" value="0" type="boolean"/>
  </node>
  <node id="23250" label="Clostridium saccharolyticum">
    <att name="shared name" value="Clostridium saccharolyticum" type="string"/>
    <att name="name" value="Clostridium saccharolyticum" type="string"/>
    <att name="selected" value="0" type="boolean"/>
  </node>
  <node id="23248" label="Clostridium phytofermentans">
    <att name="shared name" value="Clostridium phytofermentans" type="string"/>
    <att name="name" value="Clostridium phytofermentans" type="string"/>
    <att name="selected" value="0" type="boolean"/>
  </node>
  <node id="23246" label="Clostridium perfringens">
    <att name="shared name" value="Clostridium perfringens" type="string"/>
    <att name="name" value="Clostridium perfringens" type="string"/>
    <att name="selected" value="0" type="boolean"/>
  </node>
  <node id="23244" label="Clostridium papyrosolvens">
    <att name="shared name" value="Clostridium papyrosolvens" type="string"/>
    <att name="name" value="Clostridium papyrosolvens" type="string"/>
    <att name="selected" value="0" type="boolean"/>
  </node>
  <node id="23242" label="Clostridium novyi">
    <att name="shared name" value="Clostridium novyi" type="string"/>
    <att name="name" value="Clostridium novyi" type="string"/>
    <att name="selected" value="0" type="boolean"/>
  </node>
  <node id="23240" label="Clostridium nexile">
    <att name="shared name" value="Clostridium nexile" type="string"/>
    <att name="name" value="Clostridium nexile" type="string"/>
    <att name="selected" value="0" type="boolean"/>
  </node>
  <node id="23238" label="Clostridium methylpentosum">
    <att name="shared name" value="Clostridium methylpentosum" type="string"/>
    <att name="name" value="Clostridium methylpentosum" type="string"/>
    <att name="selected" value="0" type="boolean"/>
  </node>
  <node id="23236" label="Clostridium ljungdahlii">
    <att name="shared name" value="Clostridium ljungdahlii" type="string"/>
    <att name="name" value="Clostridium ljungdahlii" type="string"/>
    <att name="selected" value="0" type="boolean"/>
  </node>
  <node id="23234" label="Clostridium leptum">
    <att name="shared name" value="Clostridium leptum" type="string"/>
    <att name="name" value="Clostridium leptum" type="string"/>
    <att name="selected" value="0" type="boolean"/>
  </node>
  <node id="23232" label="Clostridium kluyveri">
    <att name="shared name" value="Clostridium kluyveri" type="string"/>
    <att name="name" value="Clostridium kluyveri" type="string"/>
    <att name="selected" value="0" type="boolean"/>
  </node>
  <node id="23230" label="Clostridium hylemonae">
    <att name="shared name" value="Clostridium hylemonae" type="string"/>
    <att name="name" value="Clostridium hylemonae" type="string"/>
    <att name="selected" value="0" type="boolean"/>
  </node>
  <node id="23228" label="Clostridium hiranonis">
    <att name="shared name" value="Clostridium hiranonis" type="string"/>
    <att name="name" value="Clostridium hiranonis" type="string"/>
    <att name="selected" value="0" type="boolean"/>
  </node>
  <node id="23226" label="Clostridium hathewayi">
    <att name="shared name" value="Clostridium hathewayi" type="string"/>
    <att name="name" value="Clostridium hathewayi" type="string"/>
    <att name="selected" value="0" type="boolean"/>
  </node>
  <node id="23223" label="Clostridium cf">
    <att name="shared name" value="Clostridium cf" type="string"/>
    <att name="name" value="Clostridium cf" type="string"/>
    <att name="selected" value="0" type="boolean"/>
  </node>
  <node id="23221" label="Clostridium cellulovorans">
    <att name="shared name" value="Clostridium cellulovorans" type="string"/>
    <att name="name" value="Clostridium cellulovorans" type="string"/>
    <att name="selected" value="0" type="boolean"/>
  </node>
  <node id="23219" label="Clostridium cellulolyticum">
    <att name="shared name" value="Clostridium cellulolyticum" type="string"/>
    <att name="name" value="Clostridium cellulolyticum" type="string"/>
    <att name="selected" value="0" type="boolean"/>
  </node>
  <node id="23217" label="Clostridium carboxidivorans">
    <att name="shared name" value="Clostridium carboxidivorans" type="string"/>
    <att name="name" value="Clostridium carboxidivorans" type="string"/>
    <att name="selected" value="0" type="boolean"/>
  </node>
  <node id="23213" label="Clostridium bolteae">
    <att name="shared name" value="Clostridium bolteae" type="string"/>
    <att name="name" value="Clostridium bolteae" type="string"/>
    <att name="selected" value="0" type="boolean"/>
  </node>
  <node id="23211" label="Clostridium beijerinckii">
    <att name="shared name" value="Clostridium beijerinckii" type="string"/>
    <att name="name" value="Clostridium beijerinckii" type="string"/>
    <att name="selected" value="0" type="boolean"/>
  </node>
  <node id="23209" label="Clostridium bartlettii">
    <att name="shared name" value="Clostridium bartlettii" type="string"/>
    <att name="name" value="Clostridium bartlettii" type="string"/>
    <att name="selected" value="0" type="boolean"/>
  </node>
  <node id="23207" label="Clostridium asparagiforme">
    <att name="shared name" value="Clostridium asparagiforme" type="string"/>
    <att name="name" value="Clostridium asparagiforme" type="string"/>
    <att name="selected" value="0" type="boolean"/>
  </node>
  <node id="23201" label="Catenibacterium mitsuokai">
    <att name="shared name" value="Catenibacterium mitsuokai" type="string"/>
    <att name="name" value="Catenibacterium mitsuokai" type="string"/>
    <att name="selected" value="0" type="boolean"/>
  </node>
  <node id="23199" label="Butyrivibrio proteoclasticus">
    <att name="shared name" value="Butyrivibrio proteoclasticus" type="string"/>
    <att name="name" value="Butyrivibrio proteoclasticus" type="string"/>
    <att name="selected" value="0" type="boolean"/>
  </node>
  <node id="23197" label="Butyrivibrio fibrisolvens">
    <att name="shared name" value="Butyrivibrio fibrisolvens" type="string"/>
    <att name="name" value="Butyrivibrio fibrisolvens" type="string"/>
    <att name="selected" value="0" type="boolean"/>
  </node>
  <node id="23195" label="Butyrivibrio crossotus">
    <att name="shared name" value="Butyrivibrio crossotus" type="string"/>
    <att name="name" value="Butyrivibrio crossotus" type="string"/>
    <att name="selected" value="0" type="boolean"/>
  </node>
  <node id="23193" label="Blautia hydrogenotrophica (Ruminococcus hydrogenotrophicus)">
    <att name="shared name" value="Blautia hydrogenotrophica (Ruminococcus hydrogenotrophicus)" type="string"/>
    <att name="name" value="Blautia hydrogenotrophica (Ruminococcus hydrogenotrophicus)" type="string"/>
    <att name="selected" value="0" type="boolean"/>
  </node>
  <node id="23191" label="Bilophila wadsworthia">
    <att name="shared name" value="Bilophila wadsworthia" type="string"/>
    <att name="name" value="Bilophila wadsworthia" type="string"/>
    <att name="selected" value="0" type="boolean"/>
  </node>
  <node id="23189" label="Bifidobacterium pseudocatenulatum">
    <att name="shared name" value="Bifidobacterium pseudocatenulatum" type="string"/>
    <att name="name" value="Bifidobacterium pseudocatenulatum" type="string"/>
    <att name="selected" value="0" type="boolean"/>
  </node>
  <node id="23186" label="Bifidobacterium gallicum">
    <att name="shared name" value="Bifidobacterium gallicum" type="string"/>
    <att name="name" value="Bifidobacterium gallicum" type="string"/>
    <att name="selected" value="0" type="boolean"/>
  </node>
  <node id="23183" label="Bifidobacterium catenulatum">
    <att name="shared name" value="Bifidobacterium catenulatum" type="string"/>
    <att name="name" value="Bifidobacterium catenulatum" type="string"/>
    <att name="selected" value="0" type="boolean"/>
  </node>
  <node id="23181" label="Bifidobacterium breve">
    <att name="shared name" value="Bifidobacterium breve" type="string"/>
    <att name="name" value="Bifidobacterium breve" type="string"/>
    <att name="selected" value="0" type="boolean"/>
  </node>
  <node id="23179" label="Bifidobacterium bifidum">
    <att name="shared name" value="Bifidobacterium bifidum" type="string"/>
    <att name="name" value="Bifidobacterium bifidum" type="string"/>
    <att name="selected" value="0" type="boolean"/>
  </node>
  <node id="23177" label="Bifidobacterium animalis">
    <att name="shared name" value="Bifidobacterium animalis" type="string"/>
    <att name="name" value="Bifidobacterium animalis" type="string"/>
    <att name="selected" value="0" type="boolean"/>
  </node>
  <node id="23175" label="Bifidobacterium angulatum">
    <att name="shared name" value="Bifidobacterium angulatum" type="string"/>
    <att name="name" value="Bifidobacterium angulatum" type="string"/>
    <att name="selected" value="0" type="boolean"/>
  </node>
  <node id="23172" label="Bacteroides xylanisolvens">
    <att name="shared name" value="Bacteroides xylanisolvens" type="string"/>
    <att name="name" value="Bacteroides xylanisolvens" type="string"/>
    <att name="selected" value="0" type="boolean"/>
  </node>
  <node id="23170" label="Bacteroides vulgatus">
    <att name="shared name" value="Bacteroides vulgatus" type="string"/>
    <att name="name" value="Bacteroides vulgatus" type="string"/>
    <att name="selected" value="0" type="boolean"/>
  </node>
  <node id="23168" label="Bacteroides uniformis">
    <att name="shared name" value="Bacteroides uniformis" type="string"/>
    <att name="name" value="Bacteroides uniformis" type="string"/>
    <att name="selected" value="0" type="boolean"/>
  </node>
  <node id="23165" label="Bacteroides stercoris">
    <att name="shared name" value="Bacteroides stercoris" type="string"/>
    <att name="name" value="Bacteroides stercoris" type="string"/>
    <att name="selected" value="0" type="boolean"/>
  </node>
  <node id="23163" label="Bacteroides salanitronis">
    <att name="shared name" value="Bacteroides salanitronis" type="string"/>
    <att name="name" value="Bacteroides salanitronis" type="string"/>
    <att name="selected" value="0" type="boolean"/>
  </node>
  <node id="23161" label="Bacteroides plebeius">
    <att name="shared name" value="Bacteroides plebeius" type="string"/>
    <att name="name" value="Bacteroides plebeius" type="string"/>
    <att name="selected" value="0" type="boolean"/>
  </node>
  <node id="23159" label="Bacteroides pectinophilus">
    <att name="shared name" value="Bacteroides pectinophilus" type="string"/>
    <att name="name" value="Bacteroides pectinophilus" type="string"/>
    <att name="selected" value="0" type="boolean"/>
  </node>
  <node id="23157" label="Bacteroides ovatus">
    <att name="shared name" value="Bacteroides ovatus" type="string"/>
    <att name="name" value="Bacteroides ovatus" type="string"/>
    <att name="selected" value="0" type="boolean"/>
  </node>
  <node id="23155" label="Bacteroides intestinalis">
    <att name="shared name" value="Bacteroides intestinalis" type="string"/>
    <att name="name" value="Bacteroides intestinalis" type="string"/>
    <att name="selected" value="0" type="boolean"/>
  </node>
  <node id="23153" label="Bacteroides helcogenes">
    <att name="shared name" value="Bacteroides helcogenes" type="string"/>
    <att name="name" value="Bacteroides helcogenes" type="string"/>
    <att name="selected" value="0" type="boolean"/>
  </node>
  <node id="23151" label="Bacteroides fragilis">
    <att name="shared name" value="Bacteroides fragilis" type="string"/>
    <att name="name" value="Bacteroides fragilis" type="string"/>
    <att name="selected" value="0" type="boolean"/>
  </node>
  <node id="23149" label="Bacteroides finegoldii (Alistipes finegoldii)">
    <att name="shared name" value="Bacteroides finegoldii (Alistipes finegoldii)" type="string"/>
    <att name="name" value="Bacteroides finegoldii (Alistipes finegoldii)" type="string"/>
    <att name="selected" value="0" type="boolean"/>
  </node>
  <node id="23147" label="Bacteroides eggerthii">
    <att name="shared name" value="Bacteroides eggerthii" type="string"/>
    <att name="name" value="Bacteroides eggerthii" type="string"/>
    <att name="selected" value="0" type="boolean"/>
  </node>
  <node id="23145" label="Bacteroides dorei">
    <att name="shared name" value="Bacteroides dorei" type="string"/>
    <att name="name" value="Bacteroides dorei" type="string"/>
    <att name="selected" value="0" type="boolean"/>
  </node>
  <node id="23143" label="Bacteroides coprophilus">
    <att name="shared name" value="Bacteroides coprophilus" type="string"/>
    <att name="name" value="Bacteroides coprophilus" type="string"/>
    <att name="selected" value="0" type="boolean"/>
  </node>
  <node id="23141" label="Bacteroides coprocola">
    <att name="shared name" value="Bacteroides coprocola" type="string"/>
    <att name="name" value="Bacteroides coprocola" type="string"/>
    <att name="selected" value="0" type="boolean"/>
  </node>
  <node id="23139" label="Bacteroides cellulosilyticus">
    <att name="shared name" value="Bacteroides cellulosilyticus" type="string"/>
    <att name="name" value="Bacteroides cellulosilyticus" type="string"/>
    <att name="selected" value="0" type="boolean"/>
  </node>
  <node id="23137" label="Bacteroides caccae">
    <att name="shared name" value="Bacteroides caccae" type="string"/>
    <att name="name" value="Bacteroides caccae" type="string"/>
    <att name="selected" value="0" type="boolean"/>
  </node>
  <node id="23134" label="Atopobium vaginae">
    <att name="shared name" value="Atopobium vaginae" type="string"/>
    <att name="name" value="Atopobium vaginae" type="string"/>
    <att name="selected" value="0" type="boolean"/>
  </node>
  <node id="23132" label="Atopobium rimae">
    <att name="shared name" value="Atopobium rimae" type="string"/>
    <att name="name" value="Atopobium rimae" type="string"/>
    <att name="selected" value="0" type="boolean"/>
  </node>
  <node id="23130" label="Atopobium parvulum">
    <att name="shared name" value="Atopobium parvulum" type="string"/>
    <att name="name" value="Atopobium parvulum" type="string"/>
    <att name="selected" value="0" type="boolean"/>
  </node>
  <node id="23128" label="Archaeoglobus fulgidus">
    <att name="shared name" value="Archaeoglobus fulgidus" type="string"/>
    <att name="name" value="Archaeoglobus fulgidus" type="string"/>
    <att name="selected" value="0" type="boolean"/>
  </node>
  <node id="23124" label="Actinomyces viscosus">
    <att name="shared name" value="Actinomyces viscosus" type="string"/>
    <att name="name" value="Actinomyces viscosus" type="string"/>
    <att name="selected" value="0" type="boolean"/>
  </node>
  <node id="23122" label="Actinomyces urogenitalis">
    <att name="shared name" value="Actinomyces urogenitalis" type="string"/>
    <att name="name" value="Actinomyces urogenitalis" type="string"/>
    <att name="selected" value="0" type="boolean"/>
  </node>
  <node id="23120" label="Actinomyces oris">
    <att name="shared name" value="Actinomyces oris" type="string"/>
    <att name="name" value="Actinomyces oris" type="string"/>
    <att name="selected" value="0" type="boolean"/>
  </node>
  <node id="23118" label="Actinomyces odontolyticus">
    <att name="shared name" value="Actinomyces odontolyticus" type="string"/>
    <att name="name" value="Actinomyces odontolyticus" type="string"/>
    <att name="selected" value="0" type="boolean"/>
  </node>
  <node id="23116" label="Actinomyces coleocanis">
    <att name="shared name" value="Actinomyces coleocanis" type="string"/>
    <att name="name" value="Actinomyces coleocanis" type="string"/>
    <att name="selected" value="0" type="boolean"/>
  </node>
  <node id="23114" label="Acidaminococcus fermentans">
    <att name="shared name" value="Acidaminococcus fermentans" type="string"/>
    <att name="name" value="Acidaminococcus fermentans" type="string"/>
    <att name="selected" value="0" type="boolean"/>
  </node>
  <node id="23112" label="Acholeplasma laidlawii">
    <att name="shared name" value="Acholeplasma laidlawii" type="string"/>
    <att name="name" value="Acholeplasma laidlawii" type="string"/>
    <att name="selected" value="0" type="boolean"/>
  </node>
  <node id="23110" label="Acetohalobium arabaticum">
    <att name="shared name" value="Acetohalobium arabaticum" type="string"/>
    <att name="name" value="Acetohalobium arabaticum" type="string"/>
    <att name="selected" value="0" type="boolean"/>
  </node>
  <node id="23108" label="Acetobacter pasteurianus">
    <att name="shared name" value="Acetobacter pasteurianus" type="string"/>
    <att name="name" value="Acetobacter pasteurianus" type="string"/>
    <att name="selected" value="0" type="boolean"/>
  </node>
  <node id="23106" label="Acetivibrio cellulolyticus">
    <att name="shared name" value="Acetivibrio cellulolyticus" type="string"/>
    <att name="name" value="Acetivibrio cellulolyticus" type="string"/>
    <att name="selected" value="0" type="boolean"/>
  </node>
  <node id="23105" label="Acetate">
    <att name="shared name" value="Acetate" type="string"/>
    <att name="name" value="Acetate" type="string"/>
    <att name="selected" value="0" type="boolean"/>
  </node>
  <node id="23103" label="Acetaldehyde">
    <att name="shared name" value="Acetaldehyde" type="string"/>
    <att name="name" value="Acetaldehyde" type="string"/>
    <att name="selected" value="0" type="boolean"/>
  </node>
  <node id="23098" label="5-Aminovalerate">
    <att name="shared name" value="5-Aminovalerate" type="string"/>
    <att name="name" value="5-Aminovalerate" type="string"/>
    <att name="selected" value="0" type="boolean"/>
  </node>
  <node id="23096" label="Pseudomonas fluorescens">
    <att name="shared name" value="Pseudomonas fluorescens" type="string"/>
    <att name="name" value="Pseudomonas fluorescens" type="string"/>
    <att name="selected" value="0" type="boolean"/>
  </node>
  <node id="23093" label="Lactobacillus rhamnosus">
    <att name="shared name" value="Lactobacillus rhamnosus" type="string"/>
    <att name="name" value="Lactobacillus rhamnosus" type="string"/>
    <att name="selected" value="0" type="boolean"/>
  </node>
  <node id="23090" label="Escherichia coli">
    <att name="shared name" value="Escherichia coli" type="string"/>
    <att name="name" value="Escherichia coli" type="string"/>
    <att name="selected" value="0" type="boolean"/>
  </node>
  <node id="23085" label="Clostridium difficile">
    <att name="shared name" value="Clostridium difficile" type="string"/>
    <att name="name" value="Clostridium difficile" type="string"/>
    <att name="selected" value="0" type="boolean"/>
  </node>
  <node id="23080" label="Bifidobacterium dentium">
    <att name="shared name" value="Bifidobacterium dentium" type="string"/>
    <att name="name" value="Bifidobacterium dentium" type="string"/>
    <att name="selected" value="0" type="boolean"/>
  </node>
  <node id="23078" label="Bifidobacterium adolescentis">
    <att name="shared name" value="Bifidobacterium adolescentis" type="string"/>
    <att name="name" value="Bifidobacterium adolescentis" type="string"/>
    <att name="selected" value="0" type="boolean"/>
  </node>
  <node id="23075" label="Anaerostipes caccae">
    <att name="shared name" value="Anaerostipes caccae" type="string"/>
    <att name="name" value="Anaerostipes caccae" type="string"/>
    <att name="selected" value="0" type="boolean"/>
  </node>
  <node id="23073" label="Agrobacterium tumefaciens (Rhizobium radiobacter)">
    <att name="shared name" value="Agrobacterium tumefaciens (Rhizobium radiobacter)" type="string"/>
    <att name="name" value="Agrobacterium tumefaciens (Rhizobium radiobacter)" type="string"/>
    <att name="selected" value="0" type="boolean"/>
  </node>
  <node id="23072" label="4-Aminobutyrate (GABA)">
    <att name="shared name" value="4-Aminobutyrate (GABA)" type="string"/>
    <att name="name" value="4-Aminobutyrate (GABA)" type="string"/>
    <att name="selected" value="0" type="boolean"/>
  </node>
  <node id="23068" label="Lactobacillus casei">
    <att name="shared name" value="Lactobacillus casei" type="string"/>
    <att name="name" value="Lactobacillus casei" type="string"/>
    <att name="selected" value="0" type="boolean"/>
  </node>
  <node id="23065" label="Clostridium acetobutylicum">
    <att name="shared name" value="Clostridium acetobutylicum" type="string"/>
    <att name="name" value="Clostridium acetobutylicum" type="string"/>
    <att name="selected" value="0" type="boolean"/>
  </node>
  <node id="23063" label="4-Aminobenzoate (para-amino, Benzoic acid)">
    <att name="shared name" value="4-Aminobenzoate (para-amino, Benzoic acid)" type="string"/>
    <att name="name" value="4-Aminobenzoate (para-amino, Benzoic acid)" type="string"/>
    <att name="selected" value="0" type="boolean"/>
  </node>
  <node id="23061" label="3-phenylpropionic acid (Phenylpropanoate, 3-phenylpropionate)">
    <att name="shared name" value="3-phenylpropionic acid (Phenylpropanoate, 3-phenylpropionate)" type="string"/>
    <att name="name" value="3-phenylpropionic acid (Phenylpropanoate, 3-phenylpropionate)" type="string"/>
    <att name="selected" value="0" type="boolean"/>
  </node>
  <node id="23059" label="Porphyromonas asaccharolytica">
    <att name="shared name" value="Porphyromonas asaccharolytica" type="string"/>
    <att name="name" value="Porphyromonas asaccharolytica" type="string"/>
    <att name="selected" value="0" type="boolean"/>
  </node>
  <node id="23056" label="Anaerotruncus colihominis">
    <att name="shared name" value="Anaerotruncus colihominis" type="string"/>
    <att name="name" value="Anaerotruncus colihominis" type="string"/>
    <att name="selected" value="0" type="boolean"/>
  </node>
  <node id="23055" label="2-Oxobutyrate (Alpha-ketobutyrate, 2-Oxobutanoate)">
    <att name="shared name" value="2-Oxobutyrate (Alpha-ketobutyrate, 2-Oxobutanoate)" type="string"/>
    <att name="name" value="2-Oxobutyrate (Alpha-ketobutyrate, 2-Oxobutanoate)" type="string"/>
    <att name="selected" value="0" type="boolean"/>
  </node>
  <node id="23053" label="Ruminococcus bromii">
    <att name="shared name" value="Ruminococcus bromii" type="string"/>
    <att name="name" value="Ruminococcus bromii" type="string"/>
    <att name="selected" value="0" type="boolean"/>
  </node>
  <node id="23051" label="Ruminococcus albus">
    <att name="shared name" value="Ruminococcus albus" type="string"/>
    <att name="name" value="Ruminococcus albus" type="string"/>
    <att name="selected" value="0" type="boolean"/>
  </node>
  <node id="23049" label="Prevotella ruminicola (Bacteroides ruminicola)">
    <att name="shared name" value="Prevotella ruminicola (Bacteroides ruminicola)" type="string"/>
    <att name="name" value="Prevotella ruminicola (Bacteroides ruminicola)" type="string"/>
    <att name="selected" value="0" type="boolean"/>
  </node>
  <node id="23047" label="Fibrobacter succinogenes (Bacteroides succinogenes)">
    <att name="shared name" value="Fibrobacter succinogenes (Bacteroides succinogenes)" type="string"/>
    <att name="name" value="Fibrobacter succinogenes (Bacteroides succinogenes)" type="string"/>
    <att name="selected" value="0" type="boolean"/>
  </node>
  <node id="23045" label="Desulfobulbus propionicus">
    <att name="shared name" value="Desulfobulbus propionicus" type="string"/>
    <att name="name" value="Desulfobulbus propionicus" type="string"/>
    <att name="selected" value="0" type="boolean"/>
  </node>
  <node id="23043" label="2-methylbutyrate (2-methylbutanoic acid)">
    <att name="shared name" value="2-methylbutyrate (2-methylbutanoic acid)" type="string"/>
    <att name="name" value="2-methylbutyrate (2-methylbutanoic acid)" type="string"/>
    <att name="selected" value="0" type="boolean"/>
  </node>
  <node id="23041" label="Clostridium sticklandii">
    <att name="shared name" value="Clostridium sticklandii" type="string"/>
    <att name="name" value="Clostridium sticklandii" type="string"/>
    <att name="selected" value="0" type="boolean"/>
  </node>
  <node id="23039" label="Clostridium sporogenes">
    <att name="shared name" value="Clostridium sporogenes" type="string"/>
    <att name="name" value="Clostridium sporogenes" type="string"/>
    <att name="selected" value="0" type="boolean"/>
  </node>
  <node id="23037" label="Clostridium botulinum">
    <att name="shared name" value="Clostridium botulinum" type="string"/>
    <att name="name" value="Clostridium botulinum" type="string"/>
    <att name="selected" value="0" type="boolean"/>
  </node>
  <node id="23036" label="2-Aminobutyric acid (2-Aminobutyrate)">
    <att name="shared name" value="2-Aminobutyric acid (2-Aminobutyrate)" type="string"/>
    <att name="name" value="2-Aminobutyric acid (2-Aminobutyrate)" type="string"/>
    <att name="selected" value="0" type="boolean"/>
  </node>
  <node id="23031" label="Lactobacillus brevis">
    <att name="shared name" value="Lactobacillus brevis" type="string"/>
    <att name="name" value="Lactobacillus brevis" type="string"/>
    <att name="selected" value="0" type="boolean"/>
  </node>
  <node id="23028" label="Ilyobacter polytropus">
    <att name="shared name" value="Ilyobacter polytropus" type="string"/>
    <att name="name" value="Ilyobacter polytropus" type="string"/>
    <att name="selected" value="0" type="boolean"/>
  </node>
  <node id="23026" label="Citrobacter youngae">
    <att name="shared name" value="Citrobacter youngae" type="string"/>
    <att name="name" value="Citrobacter youngae" type="string"/>
    <att name="selected" value="0" type="boolean"/>
  </node>
  <node id="23024" label="Citrobacter rodentium">
    <att name="shared name" value="Citrobacter rodentium" type="string"/>
    <att name="name" value="Citrobacter rodentium" type="string"/>
    <att name="selected" value="0" type="boolean"/>
  </node>
  <node id="23022" label="Citrobacter koseri">
    <att name="shared name" value="Citrobacter koseri" type="string"/>
    <att name="name" value="Citrobacter koseri" type="string"/>
    <att name="selected" value="0" type="boolean"/>
  </node>
  <node id="23021" label="1,3-Propanediol">
    <att name="shared name" value="1,3-Propanediol" type="string"/>
    <att name="name" value="1,3-Propanediol" type="string"/>
    <att name="selected" value="0" type="boolean"/>
  </node>
  <node id="23019" label="Salmonella enterica">
    <att name="shared name" value="Salmonella enterica" type="string"/>
    <att name="name" value="Salmonella enterica" type="string"/>
    <att name="selected" value="0" type="boolean"/>
  </node>
  <node id="23016" label="Lactobacillus buchneri">
    <att name="shared name" value="Lactobacillus buchneri" type="string"/>
    <att name="name" value="Lactobacillus buchneri" type="string"/>
    <att name="selected" value="0" type="boolean"/>
  </node>
  <node id="23014" label="Clostridium butyricum">
    <att name="shared name" value="Clostridium butyricum" type="string"/>
    <att name="name" value="Clostridium butyricum" type="string"/>
    <att name="selected" value="0" type="boolean"/>
  </node>
  <node id="23012" label="Bifidobacterium longum (Bifidobacterium infantis, Bifidobacterium suis)">
    <att name="shared name" value="Bifidobacterium longum (Bifidobacterium infantis, Bifidobacterium suis)" type="string"/>
    <att name="name" value="Bifidobacterium longum (Bifidobacterium infantis, Bifidobacterium suis)" type="string"/>
    <att name="selected" value="0" type="boolean"/>
  </node>
  <node id="23010" label="1,2-propanediol (Propene diol, Propylene glycol, [R]-1,2-propanediol, [R]-propane-1,2-diol, [S]-1,2-propanediol, [S]-propane-1,2-diol)">
    <att name="shared name" value="1,2-propanediol (Propene diol, Propylene glycol, [R]-1,2-propanediol, [R]-propane-1,2-diol, [S]-1,2-propanediol, [S]-propane-1,2-diol)" type="string"/>
    <att name="name" value="1,2-propanediol (Propene diol, Propylene glycol, [R]-1,2-propanediol, [R]-propane-1,2-diol, [S]-1,2-propanediol, [S]-propane-1,2-diol)" type="string"/>
    <att name="selected" value="0" type="boolean"/>
  </node>
  <node id="23008" label="Syntrophus aciditrophicus">
    <att name="shared name" value="Syntrophus aciditrophicus" type="string"/>
    <att name="name" value="Syntrophus aciditrophicus" type="string"/>
    <att name="selected" value="0" type="boolean"/>
  </node>
  <node id="23006" label="Syntrophothermus lipocalidus">
    <att name="shared name" value="Syntrophothermus lipocalidus" type="string"/>
    <att name="name" value="Syntrophothermus lipocalidus" type="string"/>
    <att name="selected" value="0" type="boolean"/>
  </node>
  <node id="23004" label="Syntrophomonas wolfei">
    <att name="shared name" value="Syntrophomonas wolfei" type="string"/>
    <att name="name" value="Syntrophomonas wolfei" type="string"/>
    <att name="selected" value="0" type="boolean"/>
  </node>
  <node id="23002" label="Syntrophobotulus glycolicus">
    <att name="shared name" value="Syntrophobotulus glycolicus" type="string"/>
    <att name="name" value="Syntrophobotulus glycolicus" type="string"/>
    <att name="selected" value="0" type="boolean"/>
  </node>
  <node id="23000" label="Syntrophobacter fumaroxidans">
    <att name="shared name" value="Syntrophobacter fumaroxidans" type="string"/>
    <att name="name" value="Syntrophobacter fumaroxidans" type="string"/>
    <att name="selected" value="0" type="boolean"/>
  </node>
  <node id="22998" label="Pelotomaculum thermopropionicum">
    <att name="shared name" value="Pelotomaculum thermopropionicum" type="string"/>
    <att name="name" value="Pelotomaculum thermopropionicum" type="string"/>
    <att name="selected" value="0" type="boolean"/>
  </node>
  <node id="22994" label="Bacteroides thetaiotaomicron">
    <att name="shared name" value="Bacteroides thetaiotaomicron" type="string"/>
    <att name="name" value="Bacteroides thetaiotaomicron" type="string"/>
    <att name="selected" value="0" type="boolean"/>
  </node>
  <node id="22993" label="1,2-Ethanediol (Ethylene glycol)">
    <att name="shared name" value="1,2-Ethanediol (Ethylene glycol)" type="string"/>
    <att name="name" value="1,2-Ethanediol (Ethylene glycol)" type="string"/>
    <att name="selected" value="0" type="boolean"/>
  </node>
  <node id="22991" label="Colonocyte (host colon)">
    <att name="shared name" value="Colonocyte (host colon)" type="string"/>
    <att name="name" value="Colonocyte (host colon)" type="string"/>
    <att name="selected" value="0" type="boolean"/>
  </node>
  <node id="22990" label="1,2-diacylglycerol (1-acylglycerol, Monoacylglycerol, Monoglyceride, Monoacylglycerol)">
    <att name="shared name" value="1,2-diacylglycerol (1-acylglycerol, Monoacylglycerol, Monoglyceride, Monoacylglycerol)" type="string"/>
    <att name="name" value="1,2-diacylglycerol (1-acylglycerol, Monoacylglycerol, Monoglyceride, Monoacylglycerol)" type="string"/>
    <att name="selected" value="0" type="boolean"/>
  </node>
  <node id="22988" label="Pseudomonas aeruginosa">
    <att name="shared name" value="Pseudomonas aeruginosa" type="string"/>
    <att name="name" value="Pseudomonas aeruginosa" type="string"/>
    <att name="selected" value="0" type="boolean"/>
  </node>
  <node id="22986" label="Pelobacter propionicus">
    <att name="shared name" value="Pelobacter propionicus" type="string"/>
    <att name="name" value="Pelobacter propionicus" type="string"/>
    <att name="selected" value="0" type="boolean"/>
  </node>
  <node id="22984" label="Pelobacter carbinolicus">
    <att name="shared name" value="Pelobacter carbinolicus" type="string"/>
    <att name="name" value="Pelobacter carbinolicus" type="string"/>
    <att name="selected" value="0" type="boolean"/>
  </node>
  <node id="22982" label="Lactobacillus plantarum">
    <att name="shared name" value="Lactobacillus plantarum" type="string"/>
    <att name="name" value="Lactobacillus plantarum" type="string"/>
    <att name="selected" value="0" type="boolean"/>
  </node>
  <node id="22980" label="Klebsiella variicola">
    <att name="shared name" value="Klebsiella variicola" type="string"/>
    <att name="name" value="Klebsiella variicola" type="string"/>
    <att name="selected" value="0" type="boolean"/>
  </node>
  <node id="22978" label="Klebsiella pneumoniae">
    <att name="shared name" value="Klebsiella pneumoniae" type="string"/>
    <att name="name" value="Klebsiella pneumoniae" type="string"/>
    <att name="selected" value="0" type="boolean"/>
  </node>
  <node id="22976" label="Enterobacter cloacae">
    <att name="shared name" value="Enterobacter cloacae" type="string"/>
    <att name="name" value="Enterobacter cloacae" type="string"/>
    <att name="selected" value="0" type="boolean"/>
  </node>
  <node id="22974" label="Enterobacter cancerogenus">
    <att name="shared name" value="Enterobacter cancerogenus" type="string"/>
    <att name="name" value="Enterobacter cancerogenus" type="string"/>
    <att name="selected" value="0" type="boolean"/>
  </node>
  <node id="22972" label="Corynebacterium glutamicum">
    <att name="shared name" value="Corynebacterium glutamicum" type="string"/>
    <att name="name" value="Corynebacterium glutamicum" type="string"/>
    <att name="selected" value="0" type="boolean"/>
  </node>
  <node id="22970" label="Bacillus subtilis">
    <att name="shared name" value="Bacillus subtilis" type="string"/>
    <att name="name" value="Bacillus subtilis" type="string"/>
    <att name="selected" value="0" type="boolean"/>
  </node>
  <node id="22969" label="[R,R]-2,3-Butanediol ([R,R]-Butanediol, [S,S]-2,3-Butanediol, [S,S]-Butanediol)">
    <att name="shared name" value="[R,R]-2,3-Butanediol ([R,R]-Butanediol, [S,S]-2,3-Butanediol, [S,S]-Butanediol)" type="string"/>
    <att name="name" value="[R,R]-2,3-Butanediol ([R,R]-Butanediol, [S,S]-2,3-Butanediol, [S,S]-Butanediol)" type="string"/>
    <att name="selected" value="0" type="boolean"/>
  </node>
  <edge id="28265" label="Zn2+ (Zinc) ([336]) Colonocyte (host colon)" source="28264" target="22991" cy:directed="1">
    <att name="shared name" value="Zn2+ (Zinc) ([336]) Colonocyte (host colon)" type="string"/>
    <att name="shared interaction" value="[336]" type="string"/>
    <att name="name" value="Zn2+ (Zinc) ([336]) Colonocyte (host colon)" type="string"/>
    <att name="selected" value="0" type="boolean"/>
    <att name="interaction" value="[336]" type="string"/>
  </edge>
  <edge id="28263" label="Xylitol ([238]) Streptococcus mutans" source="28260" target="23590" cy:directed="1">
    <att name="shared name" value="Xylitol ([238]) Streptococcus mutans" type="string"/>
    <att name="shared interaction" value="[238]" type="string"/>
    <att name="name" value="Xylitol ([238]) Streptococcus mutans" type="string"/>
    <att name="selected" value="0" type="boolean"/>
    <att name="interaction" value="[238]" type="string"/>
  </edge>
  <edge id="28262" label="Xylitol ([50]) Mycobacterium smegmatis" source="28260" target="23703" cy:directed="1">
    <att name="shared name" value="Xylitol ([50]) Mycobacterium smegmatis" type="string"/>
    <att name="shared interaction" value="[50]" type="string"/>
    <att name="name" value="Xylitol ([50]) Mycobacterium smegmatis" type="string"/>
    <att name="selected" value="0" type="boolean"/>
    <att name="interaction" value="[50]" type="string"/>
  </edge>
  <edge id="28261" label="Xylitol ([50]) Colonocyte (host colon)" source="28260" target="22991" cy:directed="1">
    <att name="shared name" value="Xylitol ([50]) Colonocyte (host colon)" type="string"/>
    <att name="shared interaction" value="[50]" type="string"/>
    <att name="name" value="Xylitol ([50]) Colonocyte (host colon)" type="string"/>
    <att name="selected" value="0" type="boolean"/>
    <att name="interaction" value="[50]" type="string"/>
  </edge>
  <edge id="28259" label="XOS (Xylooligosaccharide) ([293]) Roseburia inulinivorans" source="28245" target="23542" cy:directed="1">
    <att name="shared name" value="XOS (Xylooligosaccharide) ([293]) Roseburia inulinivorans" type="string"/>
    <att name="shared interaction" value="[293]" type="string"/>
    <att name="name" value="XOS (Xylooligosaccharide) ([293]) Roseburia inulinivorans" type="string"/>
    <att name="selected" value="0" type="boolean"/>
    <att name="interaction" value="[293]" type="string"/>
  </edge>
  <edge id="28258" label="XOS (Xylooligosaccharide) ([293]) Roseburia intestinalis" source="28245" target="23540" cy:directed="1">
    <att name="shared name" value="XOS (Xylooligosaccharide) ([293]) Roseburia intestinalis" type="string"/>
    <att name="shared interaction" value="[293]" type="string"/>
    <att name="name" value="XOS (Xylooligosaccharide) ([293]) Roseburia intestinalis" type="string"/>
    <att name="selected" value="0" type="boolean"/>
    <att name="interaction" value="[293]" type="string"/>
  </edge>
  <edge id="28257" label="XOS (Xylooligosaccharide) ([1]) Lactococcus lactis" source="28245" target="23406" cy:directed="1">
    <att name="shared name" value="XOS (Xylooligosaccharide) ([1]) Lactococcus lactis" type="string"/>
    <att name="shared interaction" value="[1]" type="string"/>
    <att name="name" value="XOS (Xylooligosaccharide) ([1]) Lactococcus lactis" type="string"/>
    <att name="selected" value="0" type="boolean"/>
    <att name="interaction" value="[1]" type="string"/>
  </edge>
  <edge id="28256" label="XOS (Xylooligosaccharide) ([1]) Lactobacillus plantarum" source="28245" target="22982" cy:directed="1">
    <att name="shared name" value="XOS (Xylooligosaccharide) ([1]) Lactobacillus plantarum" type="string"/>
    <att name="shared interaction" value="[1]" type="string"/>
    <att name="name" value="XOS (Xylooligosaccharide) ([1]) Lactobacillus plantarum" type="string"/>
    <att name="selected" value="0" type="boolean"/>
    <att name="interaction" value="[1]" type="string"/>
  </edge>
  <edge id="28255" label="XOS (Xylooligosaccharide) ([1]) Lactobacillus acidophilus" source="28245" target="23357" cy:directed="1">
    <att name="shared name" value="XOS (Xylooligosaccharide) ([1]) Lactobacillus acidophilus" type="string"/>
    <att name="shared interaction" value="[1]" type="string"/>
    <att name="name" value="XOS (Xylooligosaccharide) ([1]) Lactobacillus acidophilus" type="string"/>
    <att name="selected" value="0" type="boolean"/>
    <att name="interaction" value="[1]" type="string"/>
  </edge>
  <edge id="28254" label="XOS (Xylooligosaccharide) ([1]) Klebsiella pneumoniae" source="28245" target="22978" cy:directed="1">
    <att name="shared name" value="XOS (Xylooligosaccharide) ([1]) Klebsiella pneumoniae" type="string"/>
    <att name="shared interaction" value="[1]" type="string"/>
    <att name="name" value="XOS (Xylooligosaccharide) ([1]) Klebsiella pneumoniae" type="string"/>
    <att name="selected" value="0" type="boolean"/>
    <att name="interaction" value="[1]" type="string"/>
  </edge>
  <edge id="28253" label="XOS (Xylooligosaccharide) ([293]) Eubacterium rectale" source="28245" target="23323" cy:directed="1">
    <att name="shared name" value="XOS (Xylooligosaccharide) ([293]) Eubacterium rectale" type="string"/>
    <att name="shared interaction" value="[293]" type="string"/>
    <att name="name" value="XOS (Xylooligosaccharide) ([293]) Eubacterium rectale" type="string"/>
    <att name="selected" value="0" type="boolean"/>
    <att name="interaction" value="[293]" type="string"/>
  </edge>
  <edge id="28252" label="XOS (Xylooligosaccharide) ([1,293]) Bifidobacterium longum (Bifidobacterium infantis, Bifidobacterium suis)" source="28245" target="23012" cy:directed="1">
    <att name="shared name" value="XOS (Xylooligosaccharide) ([1,293]) Bifidobacterium longum (Bifidobacterium infantis, Bifidobacterium suis)" type="string"/>
    <att name="shared interaction" value="[1,293]" type="string"/>
    <att name="name" value="XOS (Xylooligosaccharide) ([1,293]) Bifidobacterium longum (Bifidobacterium infantis, Bifidobacterium suis)" type="string"/>
    <att name="selected" value="0" type="boolean"/>
    <att name="interaction" value="[1,293]" type="string"/>
  </edge>
  <edge id="28251" label="XOS (Xylooligosaccharide) ([1]) Bifidobacterium breve" source="28245" target="23181" cy:directed="1">
    <att name="shared name" value="XOS (Xylooligosaccharide) ([1]) Bifidobacterium breve" type="string"/>
    <att name="shared interaction" value="[1]" type="string"/>
    <att name="name" value="XOS (Xylooligosaccharide) ([1]) Bifidobacterium breve" type="string"/>
    <att name="selected" value="0" type="boolean"/>
    <att name="interaction" value="[1]" type="string"/>
  </edge>
  <edge id="28250" label="XOS (Xylooligosaccharide) ([1]) Bifidobacterium adolescentis" source="28245" target="23078" cy:directed="1">
    <att name="shared name" value="XOS (Xylooligosaccharide) ([1]) Bifidobacterium adolescentis" type="string"/>
    <att name="shared interaction" value="[1]" type="string"/>
    <att name="name" value="XOS (Xylooligosaccharide) ([1]) Bifidobacterium adolescentis" type="string"/>
    <att name="selected" value="0" type="boolean"/>
    <att name="interaction" value="[1]" type="string"/>
  </edge>
  <edge id="28249" label="XOS (Xylooligosaccharide) ([293]) Bacteroides vulgatus" source="28245" target="23170" cy:directed="1">
    <att name="shared name" value="XOS (Xylooligosaccharide) ([293]) Bacteroides vulgatus" type="string"/>
    <att name="shared interaction" value="[293]" type="string"/>
    <att name="name" value="XOS (Xylooligosaccharide) ([293]) Bacteroides vulgatus" type="string"/>
    <att name="selected" value="0" type="boolean"/>
    <att name="interaction" value="[293]" type="string"/>
  </edge>
  <edge id="28248" label="XOS (Xylooligosaccharide) ([293]) Bacteroides thetaiotaomicron" source="28245" target="22994" cy:directed="1">
    <att name="shared name" value="XOS (Xylooligosaccharide) ([293]) Bacteroides thetaiotaomicron" type="string"/>
    <att name="shared interaction" value="[293]" type="string"/>
    <att name="name" value="XOS (Xylooligosaccharide) ([293]) Bacteroides thetaiotaomicron" type="string"/>
    <att name="selected" value="0" type="boolean"/>
    <att name="interaction" value="[293]" type="string"/>
  </edge>
  <edge id="28247" label="XOS (Xylooligosaccharide) ([54]) Bacteroides fragilis" source="28245" target="23151" cy:directed="1">
    <att name="shared name" value="XOS (Xylooligosaccharide) ([54]) Bacteroides fragilis" type="string"/>
    <att name="shared interaction" value="[54]" type="string"/>
    <att name="name" value="XOS (Xylooligosaccharide) ([54]) Bacteroides fragilis" type="string"/>
    <att name="selected" value="0" type="boolean"/>
    <att name="interaction" value="[54]" type="string"/>
  </edge>
  <edge id="28246" label="XOS (Xylooligosaccharide) ([293]) Anaerostipes caccae" source="28245" target="23075" cy:directed="1">
    <att name="shared name" value="XOS (Xylooligosaccharide) ([293]) Anaerostipes caccae" type="string"/>
    <att name="shared interaction" value="[293]" type="string"/>
    <att name="name" value="XOS (Xylooligosaccharide) ([293]) Anaerostipes caccae" type="string"/>
    <att name="selected" value="0" type="boolean"/>
    <att name="interaction" value="[293]" type="string"/>
  </edge>
  <edge id="28244" label="Xanthine ([336]) Colonocyte (host colon)" source="28243" target="22991" cy:directed="1">
    <att name="shared name" value="Xanthine ([336]) Colonocyte (host colon)" type="string"/>
    <att name="shared interaction" value="[336]" type="string"/>
    <att name="name" value="Xanthine ([336]) Colonocyte (host colon)" type="string"/>
    <att name="selected" value="0" type="boolean"/>
    <att name="interaction" value="[336]" type="string"/>
  </edge>
  <edge id="28242" label="Valerate (Pentanoic acid, Pentanoate) ([302]) Syntrophus aciditrophicus" source="28223" target="23008" cy:directed="1">
    <att name="shared name" value="Valerate (Pentanoic acid, Pentanoate) ([302]) Syntrophus aciditrophicus" type="string"/>
    <att name="shared interaction" value="[302]" type="string"/>
    <att name="name" value="Valerate (Pentanoic acid, Pentanoate) ([302]) Syntrophus aciditrophicus" type="string"/>
    <att name="selected" value="0" type="boolean"/>
    <att name="interaction" value="[302]" type="string"/>
  </edge>
  <edge id="28241" label="Valerate (Pentanoic acid, Pentanoate) ([302]) Syntrophothermus lipocalidus" source="28223" target="23006" cy:directed="1">
    <att name="shared name" value="Valerate (Pentanoic acid, Pentanoate) ([302]) Syntrophothermus lipocalidus" type="string"/>
    <att name="shared interaction" value="[302]" type="string"/>
    <att name="name" value="Valerate (Pentanoic acid, Pentanoate) ([302]) Syntrophothermus lipocalidus" type="string"/>
    <att name="selected" value="0" type="boolean"/>
    <att name="interaction" value="[302]" type="string"/>
  </edge>
  <edge id="28240" label="Valerate (Pentanoic acid, Pentanoate) ([302,321,367]) Syntrophomonas wolfei" source="28223" target="23004" cy:directed="1">
    <att name="shared name" value="Valerate (Pentanoic acid, Pentanoate) ([302,321,367]) Syntrophomonas wolfei" type="string"/>
    <att name="shared interaction" value="[302,321,367]" type="string"/>
    <att name="name" value="Valerate (Pentanoic acid, Pentanoate) ([302,321,367]) Syntrophomonas wolfei" type="string"/>
    <att name="selected" value="0" type="boolean"/>
    <att name="interaction" value="[302,321,367]" type="string"/>
  </edge>
  <edge id="28239" label="Valerate (Pentanoic acid, Pentanoate) ([302]) Syntrophobotulus glycolicus" source="28223" target="23002" cy:directed="1">
    <att name="shared name" value="Valerate (Pentanoic acid, Pentanoate) ([302]) Syntrophobotulus glycolicus" type="string"/>
    <att name="shared interaction" value="[302]" type="string"/>
    <att name="name" value="Valerate (Pentanoic acid, Pentanoate) ([302]) Syntrophobotulus glycolicus" type="string"/>
    <att name="selected" value="0" type="boolean"/>
    <att name="interaction" value="[302]" type="string"/>
  </edge>
  <edge id="28238" label="Valerate (Pentanoic acid, Pentanoate) ([302]) Syntrophobacter fumaroxidans" source="28223" target="23000" cy:directed="1">
    <att name="shared name" value="Valerate (Pentanoic acid, Pentanoate) ([302]) Syntrophobacter fumaroxidans" type="string"/>
    <att name="shared interaction" value="[302]" type="string"/>
    <att name="name" value="Valerate (Pentanoic acid, Pentanoate) ([302]) Syntrophobacter fumaroxidans" type="string"/>
    <att name="selected" value="0" type="boolean"/>
    <att name="interaction" value="[302]" type="string"/>
  </edge>
  <edge id="28237" label="Valerate (Pentanoic acid, Pentanoate) ([244]) Prevotella ruminicola (Bacteroides ruminicola)" source="28223" target="23049" cy:directed="1">
    <att name="shared name" value="Valerate (Pentanoic acid, Pentanoate) ([244]) Prevotella ruminicola (Bacteroides ruminicola)" type="string"/>
    <att name="shared interaction" value="[244]" type="string"/>
    <att name="name" value="Valerate (Pentanoic acid, Pentanoate) ([244]) Prevotella ruminicola (Bacteroides ruminicola)" type="string"/>
    <att name="selected" value="0" type="boolean"/>
    <att name="interaction" value="[244]" type="string"/>
  </edge>
  <edge id="28236" label="Valerate (Pentanoic acid, Pentanoate) ([85]) Megasphaera micronuciformis" source="28223" target="23412" cy:directed="1">
    <att name="shared name" value="Valerate (Pentanoic acid, Pentanoate) ([85]) Megasphaera micronuciformis" type="string"/>
    <att name="shared interaction" value="[85]" type="string"/>
    <att name="name" value="Valerate (Pentanoic acid, Pentanoate) ([85]) Megasphaera micronuciformis" type="string"/>
    <att name="selected" value="0" type="boolean"/>
    <att name="interaction" value="[85]" type="string"/>
  </edge>
  <edge id="28235" label="Valerate (Pentanoic acid, Pentanoate) ([186]) Geobacter metallireducens" source="28223" target="23344" cy:directed="1">
    <att name="shared name" value="Valerate (Pentanoic acid, Pentanoate) ([186]) Geobacter metallireducens" type="string"/>
    <att name="shared interaction" value="[186]" type="string"/>
    <att name="name" value="Valerate (Pentanoic acid, Pentanoate) ([186]) Geobacter metallireducens" type="string"/>
    <att name="selected" value="0" type="boolean"/>
    <att name="interaction" value="[186]" type="string"/>
  </edge>
  <edge id="28234" label="Valerate (Pentanoic acid, Pentanoate) ([196]) Fibrobacter succinogenes (Bacteroides succinogenes)" source="28223" target="23047" cy:directed="1">
    <att name="shared name" value="Valerate (Pentanoic acid, Pentanoate) ([196]) Fibrobacter succinogenes (Bacteroides succinogenes)" type="string"/>
    <att name="shared interaction" value="[196]" type="string"/>
    <att name="name" value="Valerate (Pentanoic acid, Pentanoate) ([196]) Fibrobacter succinogenes (Bacteroides succinogenes)" type="string"/>
    <att name="selected" value="0" type="boolean"/>
    <att name="interaction" value="[196]" type="string"/>
  </edge>
  <edge id="28233" label="Valerate (Pentanoic acid, Pentanoate) ([196]) Desulfotomaculum acetoxidans" source="28223" target="23272" cy:directed="1">
    <att name="shared name" value="Valerate (Pentanoic acid, Pentanoate) ([196]) Desulfotomaculum acetoxidans" type="string"/>
    <att name="shared interaction" value="[196]" type="string"/>
    <att name="name" value="Valerate (Pentanoic acid, Pentanoate) ([196]) Desulfotomaculum acetoxidans" type="string"/>
    <att name="selected" value="0" type="boolean"/>
    <att name="interaction" value="[196]" type="string"/>
  </edge>
  <edge id="28232" label="Valerate (Pentanoic acid, Pentanoate) ([336]) Colonocyte (host colon)" source="28223" target="22991" cy:directed="1">
    <att name="shared name" value="Valerate (Pentanoic acid, Pentanoate) ([336]) Colonocyte (host colon)" type="string"/>
    <att name="shared interaction" value="[336]" type="string"/>
    <att name="name" value="Valerate (Pentanoic acid, Pentanoate) ([336]) Colonocyte (host colon)" type="string"/>
    <att name="selected" value="0" type="boolean"/>
    <att name="interaction" value="[336]" type="string"/>
  </edge>
  <edge id="28231" label="Valerate (Pentanoic acid, Pentanoate) ([294]) Clostridium kluyveri" source="28223" target="23232" cy:directed="1">
    <att name="shared name" value="Valerate (Pentanoic acid, Pentanoate) ([294]) Clostridium kluyveri" type="string"/>
    <att name="shared interaction" value="[294]" type="string"/>
    <att name="name" value="Valerate (Pentanoic acid, Pentanoate) ([294]) Clostridium kluyveri" type="string"/>
    <att name="selected" value="0" type="boolean"/>
    <att name="interaction" value="[294]" type="string"/>
  </edge>
  <edge id="28230" label="Valerate (Pentanoic acid, Pentanoate) ([217]) Butyrivibrio proteoclasticus" source="28223" target="23199" cy:directed="1">
    <att name="shared name" value="Valerate (Pentanoic acid, Pentanoate) ([217]) Butyrivibrio proteoclasticus" type="string"/>
    <att name="shared interaction" value="[217]" type="string"/>
    <att name="name" value="Valerate (Pentanoic acid, Pentanoate) ([217]) Butyrivibrio proteoclasticus" type="string"/>
    <att name="selected" value="0" type="boolean"/>
    <att name="interaction" value="[217]" type="string"/>
  </edge>
  <edge id="28229" label="Valerate (Pentanoic acid, Pentanoate) ([217]) Butyrivibrio fibrisolvens" source="28223" target="23197" cy:directed="1">
    <att name="shared name" value="Valerate (Pentanoic acid, Pentanoate) ([217]) Butyrivibrio fibrisolvens" type="string"/>
    <att name="shared interaction" value="[217]" type="string"/>
    <att name="name" value="Valerate (Pentanoic acid, Pentanoate) ([217]) Butyrivibrio fibrisolvens" type="string"/>
    <att name="selected" value="0" type="boolean"/>
    <att name="interaction" value="[217]" type="string"/>
  </edge>
  <edge id="28228" label="Valerate (Pentanoic acid, Pentanoate) ([217]) Butyrivibrio crossotus" source="28223" target="23195" cy:directed="1">
    <att name="shared name" value="Valerate (Pentanoic acid, Pentanoate) ([217]) Butyrivibrio crossotus" type="string"/>
    <att name="shared interaction" value="[217]" type="string"/>
    <att name="name" value="Valerate (Pentanoic acid, Pentanoate) ([217]) Butyrivibrio crossotus" type="string"/>
    <att name="selected" value="0" type="boolean"/>
    <att name="interaction" value="[217]" type="string"/>
  </edge>
  <edge id="28227" label="Valerate (Pentanoic acid, Pentanoate) ([195]) Bacteroides thetaiotaomicron" source="28223" target="22994" cy:directed="1">
    <att name="shared name" value="Valerate (Pentanoic acid, Pentanoate) ([195]) Bacteroides thetaiotaomicron" type="string"/>
    <att name="shared interaction" value="[195]" type="string"/>
    <att name="name" value="Valerate (Pentanoic acid, Pentanoate) ([195]) Bacteroides thetaiotaomicron" type="string"/>
    <att name="selected" value="0" type="boolean"/>
    <att name="interaction" value="[195]" type="string"/>
  </edge>
  <edge id="28226" label="Valerate (Pentanoic acid, Pentanoate) ([195]) Bacteroides fragilis" source="28223" target="23151" cy:directed="1">
    <att name="shared name" value="Valerate (Pentanoic acid, Pentanoate) ([195]) Bacteroides fragilis" type="string"/>
    <att name="shared interaction" value="[195]" type="string"/>
    <att name="name" value="Valerate (Pentanoic acid, Pentanoate) ([195]) Bacteroides fragilis" type="string"/>
    <att name="selected" value="0" type="boolean"/>
    <att name="interaction" value="[195]" type="string"/>
  </edge>
  <edge id="28225" label="Valerate (Pentanoic acid, Pentanoate) ([285]) Anaerostipes caccae" source="28223" target="23075" cy:directed="1">
    <att name="shared name" value="Valerate (Pentanoic acid, Pentanoate) ([285]) Anaerostipes caccae" type="string"/>
    <att name="shared interaction" value="[285]" type="string"/>
    <att name="name" value="Valerate (Pentanoic acid, Pentanoate) ([285]) Anaerostipes caccae" type="string"/>
    <att name="selected" value="0" type="boolean"/>
    <att name="interaction" value="[285]" type="string"/>
  </edge>
  <edge id="28224" label="Valerate (Pentanoic acid, Pentanoate) ([156]) Achromobacter piechaudii" source="28223" target="24167" cy:directed="1">
    <att name="shared name" value="Valerate (Pentanoic acid, Pentanoate) ([156]) Achromobacter piechaudii" type="string"/>
    <att name="shared interaction" value="[156]" type="string"/>
    <att name="name" value="Valerate (Pentanoic acid, Pentanoate) ([156]) Achromobacter piechaudii" type="string"/>
    <att name="selected" value="0" type="boolean"/>
    <att name="interaction" value="[156]" type="string"/>
  </edge>
  <edge id="28222" label="Uridine ([336]) Colonocyte (host colon)" source="28220" target="22991" cy:directed="1">
    <att name="shared name" value="Uridine ([336]) Colonocyte (host colon)" type="string"/>
    <att name="shared interaction" value="[336]" type="string"/>
    <att name="name" value="Uridine ([336]) Colonocyte (host colon)" type="string"/>
    <att name="selected" value="0" type="boolean"/>
    <att name="interaction" value="[336]" type="string"/>
  </edge>
  <edge id="28221" label="Uridine ([170]) Anaerotruncus colihominis" source="28220" target="23056" cy:directed="1">
    <att name="shared name" value="Uridine ([170]) Anaerotruncus colihominis" type="string"/>
    <att name="shared interaction" value="[170]" type="string"/>
    <att name="name" value="Uridine ([170]) Anaerotruncus colihominis" type="string"/>
    <att name="selected" value="0" type="boolean"/>
    <att name="interaction" value="[170]" type="string"/>
  </edge>
  <edge id="28219" label="Urea ([235,273]) Ureaplasma urealyticum" source="28163" target="27097" cy:directed="1">
    <att name="shared name" value="Urea ([235,273]) Ureaplasma urealyticum" type="string"/>
    <att name="shared interaction" value="[235,273]" type="string"/>
    <att name="name" value="Urea ([235,273]) Ureaplasma urealyticum" type="string"/>
    <att name="selected" value="0" type="boolean"/>
    <att name="interaction" value="[235,273]" type="string"/>
  </edge>
  <edge id="28218" label="Urea ([235,273]) Ureaplasma parvum" source="28163" target="27095" cy:directed="1">
    <att name="shared name" value="Urea ([235,273]) Ureaplasma parvum" type="string"/>
    <att name="shared interaction" value="[235,273]" type="string"/>
    <att name="name" value="Urea ([235,273]) Ureaplasma parvum" type="string"/>
    <att name="selected" value="0" type="boolean"/>
    <att name="interaction" value="[235,273]" type="string"/>
  </edge>
  <edge id="28217" label="Urea ([284]) Thermococcus kodakaraensis" source="28163" target="24793" cy:directed="1">
    <att name="shared name" value="Urea ([284]) Thermococcus kodakaraensis" type="string"/>
    <att name="shared interaction" value="[284]" type="string"/>
    <att name="name" value="Urea ([284]) Thermococcus kodakaraensis" type="string"/>
    <att name="selected" value="0" type="boolean"/>
    <att name="interaction" value="[284]" type="string"/>
  </edge>
  <edge id="28216" label="Urea ([346]) Proteus penneri" source="28163" target="27050" cy:directed="1">
    <att name="shared name" value="Urea ([346]) Proteus penneri" type="string"/>
    <att name="shared interaction" value="[346]" type="string"/>
    <att name="name" value="Urea ([346]) Proteus penneri" type="string"/>
    <att name="selected" value="0" type="boolean"/>
    <att name="interaction" value="[346]" type="string"/>
  </edge>
  <edge id="28215" label="Urea ([346,346]) Proteus mirabilis" source="28163" target="23711" cy:directed="1">
    <att name="shared name" value="Urea ([346,346]) Proteus mirabilis" type="string"/>
    <att name="shared interaction" value="[346,346]" type="string"/>
    <att name="name" value="Urea ([346,346]) Proteus mirabilis" type="string"/>
    <att name="selected" value="0" type="boolean"/>
    <att name="interaction" value="[346,346]" type="string"/>
  </edge>
  <edge id="28214" label="Urea ([346]) Klebsiella variicola" source="28163" target="22980" cy:directed="1">
    <att name="shared name" value="Urea ([346]) Klebsiella variicola" type="string"/>
    <att name="shared interaction" value="[346]" type="string"/>
    <att name="name" value="Urea ([346]) Klebsiella variicola" type="string"/>
    <att name="selected" value="0" type="boolean"/>
    <att name="interaction" value="[346]" type="string"/>
  </edge>
  <edge id="28213" label="Urea ([178,346]) Klebsiella pneumoniae" source="28163" target="22978" cy:directed="1">
    <att name="shared name" value="Urea ([178,346]) Klebsiella pneumoniae" type="string"/>
    <att name="shared interaction" value="[178,346]" type="string"/>
    <att name="name" value="Urea ([178,346]) Klebsiella pneumoniae" type="string"/>
    <att name="selected" value="0" type="boolean"/>
    <att name="interaction" value="[178,346]" type="string"/>
  </edge>
  <edge id="28212" label="Urea ([105,202,209]) Helicobacter pylori" source="28163" target="24315" cy:directed="1">
    <att name="shared name" value="Urea ([105,202,209]) Helicobacter pylori" type="string"/>
    <att name="shared interaction" value="[105,202,209]" type="string"/>
    <att name="name" value="Urea ([105,202,209]) Helicobacter pylori" type="string"/>
    <att name="selected" value="0" type="boolean"/>
    <att name="interaction" value="[105,202,209]" type="string"/>
  </edge>
  <edge id="28211" label="Urea ([88]) Desulfovibrio piger" source="28163" target="23286" cy:directed="1">
    <att name="shared name" value="Urea ([88]) Desulfovibrio piger" type="string"/>
    <att name="shared interaction" value="[88]" type="string"/>
    <att name="name" value="Urea ([88]) Desulfovibrio piger" type="string"/>
    <att name="selected" value="0" type="boolean"/>
    <att name="interaction" value="[88]" type="string"/>
  </edge>
  <edge id="28210" label="Urea ([23,92]) Colonocyte (host colon)" source="28163" target="22991" cy:directed="1">
    <att name="shared name" value="Urea ([23,92]) Colonocyte (host colon)" type="string"/>
    <att name="shared interaction" value="[23,92]" type="string"/>
    <att name="name" value="Urea ([23,92]) Colonocyte (host colon)" type="string"/>
    <att name="selected" value="0" type="boolean"/>
    <att name="interaction" value="[23,92]" type="string"/>
  </edge>
  <edge id="28209" label="Urea ([346]) Clostridium thermocellum" source="28163" target="23260" cy:directed="1">
    <att name="shared name" value="Urea ([346]) Clostridium thermocellum" type="string"/>
    <att name="shared interaction" value="[346]" type="string"/>
    <att name="name" value="Urea ([346]) Clostridium thermocellum" type="string"/>
    <att name="selected" value="0" type="boolean"/>
    <att name="interaction" value="[346]" type="string"/>
  </edge>
  <edge id="28208" label="Urea ([346]) Clostridium tetani" source="28163" target="23258" cy:directed="1">
    <att name="shared name" value="Urea ([346]) Clostridium tetani" type="string"/>
    <att name="shared interaction" value="[346]" type="string"/>
    <att name="name" value="Urea ([346]) Clostridium tetani" type="string"/>
    <att name="selected" value="0" type="boolean"/>
    <att name="interaction" value="[346]" type="string"/>
  </edge>
  <edge id="28207" label="Urea ([346]) Clostridium symbiosum" source="28163" target="23256" cy:directed="1">
    <att name="shared name" value="Urea ([346]) Clostridium symbiosum" type="string"/>
    <att name="shared interaction" value="[346]" type="string"/>
    <att name="name" value="Urea ([346]) Clostridium symbiosum" type="string"/>
    <att name="selected" value="0" type="boolean"/>
    <att name="interaction" value="[346]" type="string"/>
  </edge>
  <edge id="28206" label="Urea ([346]) Clostridium sticklandii" source="28163" target="23041" cy:directed="1">
    <att name="shared name" value="Urea ([346]) Clostridium sticklandii" type="string"/>
    <att name="shared interaction" value="[346]" type="string"/>
    <att name="name" value="Urea ([346]) Clostridium sticklandii" type="string"/>
    <att name="selected" value="0" type="boolean"/>
    <att name="interaction" value="[346]" type="string"/>
  </edge>
  <edge id="28205" label="Urea ([346]) Clostridium sporogenes" source="28163" target="23039" cy:directed="1">
    <att name="shared name" value="Urea ([346]) Clostridium sporogenes" type="string"/>
    <att name="shared interaction" value="[346]" type="string"/>
    <att name="name" value="Urea ([346]) Clostridium sporogenes" type="string"/>
    <att name="selected" value="0" type="boolean"/>
    <att name="interaction" value="[346]" type="string"/>
  </edge>
  <edge id="28204" label="Urea ([346]) Clostridium scindens" source="28163" target="23252" cy:directed="1">
    <att name="shared name" value="Urea ([346]) Clostridium scindens" type="string"/>
    <att name="shared interaction" value="[346]" type="string"/>
    <att name="name" value="Urea ([346]) Clostridium scindens" type="string"/>
    <att name="selected" value="0" type="boolean"/>
    <att name="interaction" value="[346]" type="string"/>
  </edge>
  <edge id="28203" label="Urea ([346]) Clostridium saccharolyticum" source="28163" target="23250" cy:directed="1">
    <att name="shared name" value="Urea ([346]) Clostridium saccharolyticum" type="string"/>
    <att name="shared interaction" value="[346]" type="string"/>
    <att name="name" value="Urea ([346]) Clostridium saccharolyticum" type="string"/>
    <att name="selected" value="0" type="boolean"/>
    <att name="interaction" value="[346]" type="string"/>
  </edge>
  <edge id="28202" label="Urea ([346]) Clostridium phytofermentans" source="28163" target="23248" cy:directed="1">
    <att name="shared name" value="Urea ([346]) Clostridium phytofermentans" type="string"/>
    <att name="shared interaction" value="[346]" type="string"/>
    <att name="name" value="Urea ([346]) Clostridium phytofermentans" type="string"/>
    <att name="selected" value="0" type="boolean"/>
    <att name="interaction" value="[346]" type="string"/>
  </edge>
  <edge id="28201" label="Urea ([346]) Clostridium perfringens" source="28163" target="23246" cy:directed="1">
    <att name="shared name" value="Urea ([346]) Clostridium perfringens" type="string"/>
    <att name="shared interaction" value="[346]" type="string"/>
    <att name="name" value="Urea ([346]) Clostridium perfringens" type="string"/>
    <att name="selected" value="0" type="boolean"/>
    <att name="interaction" value="[346]" type="string"/>
  </edge>
  <edge id="28200" label="Urea ([346]) Clostridium papyrosolvens" source="28163" target="23244" cy:directed="1">
    <att name="shared name" value="Urea ([346]) Clostridium papyrosolvens" type="string"/>
    <att name="shared interaction" value="[346]" type="string"/>
    <att name="name" value="Urea ([346]) Clostridium papyrosolvens" type="string"/>
    <att name="selected" value="0" type="boolean"/>
    <att name="interaction" value="[346]" type="string"/>
  </edge>
  <edge id="28199" label="Urea ([346]) Clostridium novyi" source="28163" target="23242" cy:directed="1">
    <att name="shared name" value="Urea ([346]) Clostridium novyi" type="string"/>
    <att name="shared interaction" value="[346]" type="string"/>
    <att name="name" value="Urea ([346]) Clostridium novyi" type="string"/>
    <att name="selected" value="0" type="boolean"/>
    <att name="interaction" value="[346]" type="string"/>
  </edge>
  <edge id="28198" label="Urea ([346]) Clostridium nexile" source="28163" target="23240" cy:directed="1">
    <att name="shared name" value="Urea ([346]) Clostridium nexile" type="string"/>
    <att name="shared interaction" value="[346]" type="string"/>
    <att name="name" value="Urea ([346]) Clostridium nexile" type="string"/>
    <att name="selected" value="0" type="boolean"/>
    <att name="interaction" value="[346]" type="string"/>
  </edge>
  <edge id="28197" label="Urea ([346]) Clostridium methylpentosum" source="28163" target="23238" cy:directed="1">
    <att name="shared name" value="Urea ([346]) Clostridium methylpentosum" type="string"/>
    <att name="shared interaction" value="[346]" type="string"/>
    <att name="name" value="Urea ([346]) Clostridium methylpentosum" type="string"/>
    <att name="selected" value="0" type="boolean"/>
    <att name="interaction" value="[346]" type="string"/>
  </edge>
  <edge id="28196" label="Urea ([346]) Clostridium ljungdahlii" source="28163" target="23236" cy:directed="1">
    <att name="shared name" value="Urea ([346]) Clostridium ljungdahlii" type="string"/>
    <att name="shared interaction" value="[346]" type="string"/>
    <att name="name" value="Urea ([346]) Clostridium ljungdahlii" type="string"/>
    <att name="selected" value="0" type="boolean"/>
    <att name="interaction" value="[346]" type="string"/>
  </edge>
  <edge id="28195" label="Urea ([346]) Clostridium leptum" source="28163" target="23234" cy:directed="1">
    <att name="shared name" value="Urea ([346]) Clostridium leptum" type="string"/>
    <att name="shared interaction" value="[346]" type="string"/>
    <att name="name" value="Urea ([346]) Clostridium leptum" type="string"/>
    <att name="selected" value="0" type="boolean"/>
    <att name="interaction" value="[346]" type="string"/>
  </edge>
  <edge id="28194" label="Urea ([346]) Clostridium kluyveri" source="28163" target="23232" cy:directed="1">
    <att name="shared name" value="Urea ([346]) Clostridium kluyveri" type="string"/>
    <att name="shared interaction" value="[346]" type="string"/>
    <att name="name" value="Urea ([346]) Clostridium kluyveri" type="string"/>
    <att name="selected" value="0" type="boolean"/>
    <att name="interaction" value="[346]" type="string"/>
  </edge>
  <edge id="28193" label="Urea ([346]) Clostridium hylemonae" source="28163" target="23230" cy:directed="1">
    <att name="shared name" value="Urea ([346]) Clostridium hylemonae" type="string"/>
    <att name="shared interaction" value="[346]" type="string"/>
    <att name="name" value="Urea ([346]) Clostridium hylemonae" type="string"/>
    <att name="selected" value="0" type="boolean"/>
    <att name="interaction" value="[346]" type="string"/>
  </edge>
  <edge id="28192" label="Urea ([346]) Clostridium hiranonis" source="28163" target="23228" cy:directed="1">
    <att name="shared name" value="Urea ([346]) Clostridium hiranonis" type="string"/>
    <att name="shared interaction" value="[346]" type="string"/>
    <att name="name" value="Urea ([346]) Clostridium hiranonis" type="string"/>
    <att name="selected" value="0" type="boolean"/>
    <att name="interaction" value="[346]" type="string"/>
  </edge>
  <edge id="28191" label="Urea ([346]) Clostridium hathewayi" source="28163" target="23226" cy:directed="1">
    <att name="shared name" value="Urea ([346]) Clostridium hathewayi" type="string"/>
    <att name="shared interaction" value="[346]" type="string"/>
    <att name="name" value="Urea ([346]) Clostridium hathewayi" type="string"/>
    <att name="selected" value="0" type="boolean"/>
    <att name="interaction" value="[346]" type="string"/>
  </edge>
  <edge id="28190" label="Urea ([346]) Clostridium difficile" source="28163" target="23085" cy:directed="1">
    <att name="shared name" value="Urea ([346]) Clostridium difficile" type="string"/>
    <att name="shared interaction" value="[346]" type="string"/>
    <att name="name" value="Urea ([346]) Clostridium difficile" type="string"/>
    <att name="selected" value="0" type="boolean"/>
    <att name="interaction" value="[346]" type="string"/>
  </edge>
  <edge id="28189" label="Urea ([346]) Clostridium cf" source="28163" target="23223" cy:directed="1">
    <att name="shared name" value="Urea ([346]) Clostridium cf" type="string"/>
    <att name="shared interaction" value="[346]" type="string"/>
    <att name="name" value="Urea ([346]) Clostridium cf" type="string"/>
    <att name="selected" value="0" type="boolean"/>
    <att name="interaction" value="[346]" type="string"/>
  </edge>
  <edge id="28188" label="Urea ([346]) Clostridium cellulovorans" source="28163" target="23221" cy:directed="1">
    <att name="shared name" value="Urea ([346]) Clostridium cellulovorans" type="string"/>
    <att name="shared interaction" value="[346]" type="string"/>
    <att name="name" value="Urea ([346]) Clostridium cellulovorans" type="string"/>
    <att name="selected" value="0" type="boolean"/>
    <att name="interaction" value="[346]" type="string"/>
  </edge>
  <edge id="28187" label="Urea ([346]) Clostridium cellulolyticum" source="28163" target="23219" cy:directed="1">
    <att name="shared name" value="Urea ([346]) Clostridium cellulolyticum" type="string"/>
    <att name="shared interaction" value="[346]" type="string"/>
    <att name="name" value="Urea ([346]) Clostridium cellulolyticum" type="string"/>
    <att name="selected" value="0" type="boolean"/>
    <att name="interaction" value="[346]" type="string"/>
  </edge>
  <edge id="28186" label="Urea ([346]) Clostridium carboxidivorans" source="28163" target="23217" cy:directed="1">
    <att name="shared name" value="Urea ([346]) Clostridium carboxidivorans" type="string"/>
    <att name="shared interaction" value="[346]" type="string"/>
    <att name="name" value="Urea ([346]) Clostridium carboxidivorans" type="string"/>
    <att name="selected" value="0" type="boolean"/>
    <att name="interaction" value="[346]" type="string"/>
  </edge>
  <edge id="28185" label="Urea ([346]) Clostridium butyricum" source="28163" target="23014" cy:directed="1">
    <att name="shared name" value="Urea ([346]) Clostridium butyricum" type="string"/>
    <att name="shared interaction" value="[346]" type="string"/>
    <att name="name" value="Urea ([346]) Clostridium butyricum" type="string"/>
    <att name="selected" value="0" type="boolean"/>
    <att name="interaction" value="[346]" type="string"/>
  </edge>
  <edge id="28184" label="Urea ([346]) Clostridium botulinum" source="28163" target="23037" cy:directed="1">
    <att name="shared name" value="Urea ([346]) Clostridium botulinum" type="string"/>
    <att name="shared interaction" value="[346]" type="string"/>
    <att name="name" value="Urea ([346]) Clostridium botulinum" type="string"/>
    <att name="selected" value="0" type="boolean"/>
    <att name="interaction" value="[346]" type="string"/>
  </edge>
  <edge id="28183" label="Urea ([346]) Clostridium bolteae" source="28163" target="23213" cy:directed="1">
    <att name="shared name" value="Urea ([346]) Clostridium bolteae" type="string"/>
    <att name="shared interaction" value="[346]" type="string"/>
    <att name="name" value="Urea ([346]) Clostridium bolteae" type="string"/>
    <att name="selected" value="0" type="boolean"/>
    <att name="interaction" value="[346]" type="string"/>
  </edge>
  <edge id="28182" label="Urea ([346]) Clostridium beijerinckii" source="28163" target="23211" cy:directed="1">
    <att name="shared name" value="Urea ([346]) Clostridium beijerinckii" type="string"/>
    <att name="shared interaction" value="[346]" type="string"/>
    <att name="name" value="Urea ([346]) Clostridium beijerinckii" type="string"/>
    <att name="selected" value="0" type="boolean"/>
    <att name="interaction" value="[346]" type="string"/>
  </edge>
  <edge id="28181" label="Urea ([346]) Clostridium bartlettii" source="28163" target="23209" cy:directed="1">
    <att name="shared name" value="Urea ([346]) Clostridium bartlettii" type="string"/>
    <att name="shared interaction" value="[346]" type="string"/>
    <att name="name" value="Urea ([346]) Clostridium bartlettii" type="string"/>
    <att name="selected" value="0" type="boolean"/>
    <att name="interaction" value="[346]" type="string"/>
  </edge>
  <edge id="28180" label="Urea ([346]) Clostridium asparagiforme" source="28163" target="23207" cy:directed="1">
    <att name="shared name" value="Urea ([346]) Clostridium asparagiforme" type="string"/>
    <att name="shared interaction" value="[346]" type="string"/>
    <att name="name" value="Urea ([346]) Clostridium asparagiforme" type="string"/>
    <att name="selected" value="0" type="boolean"/>
    <att name="interaction" value="[346]" type="string"/>
  </edge>
  <edge id="28179" label="Urea ([346]) Clostridium acetobutylicum" source="28163" target="23065" cy:directed="1">
    <att name="shared name" value="Urea ([346]) Clostridium acetobutylicum" type="string"/>
    <att name="shared interaction" value="[346]" type="string"/>
    <att name="name" value="Urea ([346]) Clostridium acetobutylicum" type="string"/>
    <att name="selected" value="0" type="boolean"/>
    <att name="interaction" value="[346]" type="string"/>
  </edge>
  <edge id="28178" label="Urea ([346]) Bifidobacterium pseudocatenulatum" source="28163" target="23189" cy:directed="1">
    <att name="shared name" value="Urea ([346]) Bifidobacterium pseudocatenulatum" type="string"/>
    <att name="shared interaction" value="[346]" type="string"/>
    <att name="name" value="Urea ([346]) Bifidobacterium pseudocatenulatum" type="string"/>
    <att name="selected" value="0" type="boolean"/>
    <att name="interaction" value="[346]" type="string"/>
  </edge>
  <edge id="28177" label="Urea ([346,346]) Bifidobacterium longum (Bifidobacterium infantis, Bifidobacterium suis)" source="28163" target="23012" cy:directed="1">
    <att name="shared name" value="Urea ([346,346]) Bifidobacterium longum (Bifidobacterium infantis, Bifidobacterium suis)" type="string"/>
    <att name="shared interaction" value="[346,346]" type="string"/>
    <att name="name" value="Urea ([346,346]) Bifidobacterium longum (Bifidobacterium infantis, Bifidobacterium suis)" type="string"/>
    <att name="selected" value="0" type="boolean"/>
    <att name="interaction" value="[346,346]" type="string"/>
  </edge>
  <edge id="28176" label="Urea ([346]) Bifidobacterium gallicum" source="28163" target="23186" cy:directed="1">
    <att name="shared name" value="Urea ([346]) Bifidobacterium gallicum" type="string"/>
    <att name="shared interaction" value="[346]" type="string"/>
    <att name="name" value="Urea ([346]) Bifidobacterium gallicum" type="string"/>
    <att name="selected" value="0" type="boolean"/>
    <att name="interaction" value="[346]" type="string"/>
  </edge>
  <edge id="28175" label="Urea ([346]) Bifidobacterium dentium" source="28163" target="23080" cy:directed="1">
    <att name="shared name" value="Urea ([346]) Bifidobacterium dentium" type="string"/>
    <att name="shared interaction" value="[346]" type="string"/>
    <att name="name" value="Urea ([346]) Bifidobacterium dentium" type="string"/>
    <att name="selected" value="0" type="boolean"/>
    <att name="interaction" value="[346]" type="string"/>
  </edge>
  <edge id="28174" label="Urea ([346]) Bifidobacterium catenulatum" source="28163" target="23183" cy:directed="1">
    <att name="shared name" value="Urea ([346]) Bifidobacterium catenulatum" type="string"/>
    <att name="shared interaction" value="[346]" type="string"/>
    <att name="name" value="Urea ([346]) Bifidobacterium catenulatum" type="string"/>
    <att name="selected" value="0" type="boolean"/>
    <att name="interaction" value="[346]" type="string"/>
  </edge>
  <edge id="28173" label="Urea ([346]) Bifidobacterium breve" source="28163" target="23181" cy:directed="1">
    <att name="shared name" value="Urea ([346]) Bifidobacterium breve" type="string"/>
    <att name="shared interaction" value="[346]" type="string"/>
    <att name="name" value="Urea ([346]) Bifidobacterium breve" type="string"/>
    <att name="selected" value="0" type="boolean"/>
    <att name="interaction" value="[346]" type="string"/>
  </edge>
  <edge id="28172" label="Urea ([346]) Bifidobacterium bifidum" source="28163" target="23179" cy:directed="1">
    <att name="shared name" value="Urea ([346]) Bifidobacterium bifidum" type="string"/>
    <att name="shared interaction" value="[346]" type="string"/>
    <att name="name" value="Urea ([346]) Bifidobacterium bifidum" type="string"/>
    <att name="selected" value="0" type="boolean"/>
    <att name="interaction" value="[346]" type="string"/>
  </edge>
  <edge id="28171" label="Urea ([346]) Bifidobacterium animalis" source="28163" target="23177" cy:directed="1">
    <att name="shared name" value="Urea ([346]) Bifidobacterium animalis" type="string"/>
    <att name="shared interaction" value="[346]" type="string"/>
    <att name="name" value="Urea ([346]) Bifidobacterium animalis" type="string"/>
    <att name="selected" value="0" type="boolean"/>
    <att name="interaction" value="[346]" type="string"/>
  </edge>
  <edge id="28170" label="Urea ([346]) Bifidobacterium angulatum" source="28163" target="23175" cy:directed="1">
    <att name="shared name" value="Urea ([346]) Bifidobacterium angulatum" type="string"/>
    <att name="shared interaction" value="[346]" type="string"/>
    <att name="name" value="Urea ([346]) Bifidobacterium angulatum" type="string"/>
    <att name="selected" value="0" type="boolean"/>
    <att name="interaction" value="[346]" type="string"/>
  </edge>
  <edge id="28169" label="Urea ([346]) Bifidobacterium adolescentis" source="28163" target="23078" cy:directed="1">
    <att name="shared name" value="Urea ([346]) Bifidobacterium adolescentis" type="string"/>
    <att name="shared interaction" value="[346]" type="string"/>
    <att name="name" value="Urea ([346]) Bifidobacterium adolescentis" type="string"/>
    <att name="selected" value="0" type="boolean"/>
    <att name="interaction" value="[346]" type="string"/>
  </edge>
  <edge id="28168" label="Urea ([118]) Bacteroides thetaiotaomicron" source="28163" target="22994" cy:directed="1">
    <att name="shared name" value="Urea ([118]) Bacteroides thetaiotaomicron" type="string"/>
    <att name="shared interaction" value="[118]" type="string"/>
    <att name="name" value="Urea ([118]) Bacteroides thetaiotaomicron" type="string"/>
    <att name="selected" value="0" type="boolean"/>
    <att name="interaction" value="[118]" type="string"/>
  </edge>
  <edge id="28167" label="Urea ([90]) Anaerococcus tetradius" source="28163" target="23852" cy:directed="1">
    <att name="shared name" value="Urea ([90]) Anaerococcus tetradius" type="string"/>
    <att name="shared interaction" value="[90]" type="string"/>
    <att name="name" value="Urea ([90]) Anaerococcus tetradius" type="string"/>
    <att name="selected" value="0" type="boolean"/>
    <att name="interaction" value="[90]" type="string"/>
  </edge>
  <edge id="28166" label="Urea ([90]) Anaerococcus prevotii" source="28163" target="23850" cy:directed="1">
    <att name="shared name" value="Urea ([90]) Anaerococcus prevotii" type="string"/>
    <att name="shared interaction" value="[90]" type="string"/>
    <att name="name" value="Urea ([90]) Anaerococcus prevotii" type="string"/>
    <att name="selected" value="0" type="boolean"/>
    <att name="interaction" value="[90]" type="string"/>
  </edge>
  <edge id="28165" label="Urea ([90]) Anaerococcus lactolyticus" source="28163" target="23848" cy:directed="1">
    <att name="shared name" value="Urea ([90]) Anaerococcus lactolyticus" type="string"/>
    <att name="shared interaction" value="[90]" type="string"/>
    <att name="name" value="Urea ([90]) Anaerococcus lactolyticus" type="string"/>
    <att name="selected" value="0" type="boolean"/>
    <att name="interaction" value="[90]" type="string"/>
  </edge>
  <edge id="28164" label="Urea ([90]) Anaerococcus hydrogenalis" source="28163" target="23846" cy:directed="1">
    <att name="shared name" value="Urea ([90]) Anaerococcus hydrogenalis" type="string"/>
    <att name="shared interaction" value="[90]" type="string"/>
    <att name="name" value="Urea ([90]) Anaerococcus hydrogenalis" type="string"/>
    <att name="selected" value="0" type="boolean"/>
    <att name="interaction" value="[90]" type="string"/>
  </edge>
  <edge id="28162" label="Uracil ([336]) Colonocyte (host colon)" source="28161" target="22991" cy:directed="1">
    <att name="shared name" value="Uracil ([336]) Colonocyte (host colon)" type="string"/>
    <att name="shared interaction" value="[336]" type="string"/>
    <att name="name" value="Uracil ([336]) Colonocyte (host colon)" type="string"/>
    <att name="selected" value="0" type="boolean"/>
    <att name="interaction" value="[336]" type="string"/>
  </edge>
  <edge id="28160" label="Tyramine ([243]) Lactobacillus rhamnosus" source="28153" target="23093" cy:directed="1">
    <att name="shared name" value="Tyramine ([243]) Lactobacillus rhamnosus" type="string"/>
    <att name="shared interaction" value="[243]" type="string"/>
    <att name="name" value="Tyramine ([243]) Lactobacillus rhamnosus" type="string"/>
    <att name="selected" value="0" type="boolean"/>
    <att name="interaction" value="[243]" type="string"/>
  </edge>
  <edge id="28159" label="Tyramine ([243]) Lactobacillus paracasei" source="28153" target="23390" cy:directed="1">
    <att name="shared name" value="Tyramine ([243]) Lactobacillus paracasei" type="string"/>
    <att name="shared interaction" value="[243]" type="string"/>
    <att name="name" value="Tyramine ([243]) Lactobacillus paracasei" type="string"/>
    <att name="selected" value="0" type="boolean"/>
    <att name="interaction" value="[243]" type="string"/>
  </edge>
  <edge id="28158" label="Tyramine ([178]) Klebsiella pneumoniae" source="28153" target="22978" cy:directed="1">
    <att name="shared name" value="Tyramine ([178]) Klebsiella pneumoniae" type="string"/>
    <att name="shared interaction" value="[178]" type="string"/>
    <att name="name" value="Tyramine ([178]) Klebsiella pneumoniae" type="string"/>
    <att name="selected" value="0" type="boolean"/>
    <att name="interaction" value="[178]" type="string"/>
  </edge>
  <edge id="28157" label="Tyramine ([243]) Enterococcus faecium (Streptococcus faecium)" source="28153" target="23304" cy:directed="1">
    <att name="shared name" value="Tyramine ([243]) Enterococcus faecium (Streptococcus faecium)" type="string"/>
    <att name="shared interaction" value="[243]" type="string"/>
    <att name="name" value="Tyramine ([243]) Enterococcus faecium (Streptococcus faecium)" type="string"/>
    <att name="selected" value="0" type="boolean"/>
    <att name="interaction" value="[243]" type="string"/>
  </edge>
  <edge id="28156" label="Tyramine ([243]) Enterococcus faecalis (Streptococcus faecalis)" source="28153" target="23302" cy:directed="1">
    <att name="shared name" value="Tyramine ([243]) Enterococcus faecalis (Streptococcus faecalis)" type="string"/>
    <att name="shared interaction" value="[243]" type="string"/>
    <att name="name" value="Tyramine ([243]) Enterococcus faecalis (Streptococcus faecalis)" type="string"/>
    <att name="selected" value="0" type="boolean"/>
    <att name="interaction" value="[243]" type="string"/>
  </edge>
  <edge id="28155" label="Tyramine ([308]) Bacteroides thetaiotaomicron" source="28153" target="22994" cy:directed="1">
    <att name="shared name" value="Tyramine ([308]) Bacteroides thetaiotaomicron" type="string"/>
    <att name="shared interaction" value="[308]" type="string"/>
    <att name="name" value="Tyramine ([308]) Bacteroides thetaiotaomicron" type="string"/>
    <att name="selected" value="0" type="boolean"/>
    <att name="interaction" value="[308]" type="string"/>
  </edge>
  <edge id="28154" label="Tyramine ([308]) Bacteroides ovatus" source="28153" target="23157" cy:directed="1">
    <att name="shared name" value="Tyramine ([308]) Bacteroides ovatus" type="string"/>
    <att name="shared interaction" value="[308]" type="string"/>
    <att name="name" value="Tyramine ([308]) Bacteroides ovatus" type="string"/>
    <att name="selected" value="0" type="boolean"/>
    <att name="interaction" value="[308]" type="string"/>
  </edge>
  <edge id="28152" label="Tryptamine ([244]) Prevotella ruminicola (Bacteroides ruminicola)" source="28150" target="23049" cy:directed="1">
    <att name="shared name" value="Tryptamine ([244]) Prevotella ruminicola (Bacteroides ruminicola)" type="string"/>
    <att name="shared interaction" value="[244]" type="string"/>
    <att name="name" value="Tryptamine ([244]) Prevotella ruminicola (Bacteroides ruminicola)" type="string"/>
    <att name="selected" value="0" type="boolean"/>
    <att name="interaction" value="[244]" type="string"/>
  </edge>
  <edge id="28151" label="Tryptamine ([308]) Lactobacillus acidophilus" source="28150" target="23357" cy:directed="1">
    <att name="shared name" value="Tryptamine ([308]) Lactobacillus acidophilus" type="string"/>
    <att name="shared interaction" value="[308]" type="string"/>
    <att name="name" value="Tryptamine ([308]) Lactobacillus acidophilus" type="string"/>
    <att name="selected" value="0" type="boolean"/>
    <att name="interaction" value="[308]" type="string"/>
  </edge>
  <edge id="28149" label="Trimethylamine N-oxide (Trimethylamine-N-oxide) ([230]) Faecalibacterium prausnitzii" source="28148" target="23333" cy:directed="1">
    <att name="shared name" value="Trimethylamine N-oxide (Trimethylamine-N-oxide) ([230]) Faecalibacterium prausnitzii" type="string"/>
    <att name="shared interaction" value="[230]" type="string"/>
    <att name="name" value="Trimethylamine N-oxide (Trimethylamine-N-oxide) ([230]) Faecalibacterium prausnitzii" type="string"/>
    <att name="selected" value="0" type="boolean"/>
    <att name="interaction" value="[230]" type="string"/>
  </edge>
  <edge id="28147" label="Trimethylamine ([33]) Streptococcus pneumoniae" source="28132" target="23598" cy:directed="1">
    <att name="shared name" value="Trimethylamine ([33]) Streptococcus pneumoniae" type="string"/>
    <att name="shared interaction" value="[33]" type="string"/>
    <att name="name" value="Trimethylamine ([33]) Streptococcus pneumoniae" type="string"/>
    <att name="selected" value="0" type="boolean"/>
    <att name="interaction" value="[33]" type="string"/>
  </edge>
  <edge id="28146" label="Trimethylamine ([183]) Streptococcus parasanguinis" source="28132" target="23594" cy:directed="1">
    <att name="shared name" value="Trimethylamine ([183]) Streptococcus parasanguinis" type="string"/>
    <att name="shared interaction" value="[183]" type="string"/>
    <att name="name" value="Trimethylamine ([183]) Streptococcus parasanguinis" type="string"/>
    <att name="selected" value="0" type="boolean"/>
    <att name="interaction" value="[183]" type="string"/>
  </edge>
  <edge id="28145" label="Trimethylamine ([33]) Staphylococcus aureus" source="28132" target="23720" cy:directed="1">
    <att name="shared name" value="Trimethylamine ([33]) Staphylococcus aureus" type="string"/>
    <att name="shared interaction" value="[33]" type="string"/>
    <att name="name" value="Trimethylamine ([33]) Staphylococcus aureus" type="string"/>
    <att name="selected" value="0" type="boolean"/>
    <att name="interaction" value="[33]" type="string"/>
  </edge>
  <edge id="28144" label="Trimethylamine ([33]) Pseudomonas aeruginosa" source="28132" target="22988" cy:directed="1">
    <att name="shared name" value="Trimethylamine ([33]) Pseudomonas aeruginosa" type="string"/>
    <att name="shared interaction" value="[33]" type="string"/>
    <att name="name" value="Trimethylamine ([33]) Pseudomonas aeruginosa" type="string"/>
    <att name="selected" value="0" type="boolean"/>
    <att name="interaction" value="[33]" type="string"/>
  </edge>
  <edge id="28143" label="Trimethylamine ([28]) Methanosphaera stadtmanae" source="28132" target="23428" cy:directed="1">
    <att name="shared name" value="Trimethylamine ([28]) Methanosphaera stadtmanae" type="string"/>
    <att name="shared interaction" value="[28]" type="string"/>
    <att name="name" value="Trimethylamine ([28]) Methanosphaera stadtmanae" type="string"/>
    <att name="selected" value="0" type="boolean"/>
    <att name="interaction" value="[28]" type="string"/>
  </edge>
  <edge id="28142" label="Trimethylamine ([28]) Methanosarcina mazei" source="28132" target="23426" cy:directed="1">
    <att name="shared name" value="Trimethylamine ([28]) Methanosarcina mazei" type="string"/>
    <att name="shared interaction" value="[28]" type="string"/>
    <att name="name" value="Trimethylamine ([28]) Methanosarcina mazei" type="string"/>
    <att name="selected" value="0" type="boolean"/>
    <att name="interaction" value="[28]" type="string"/>
  </edge>
  <edge id="28141" label="Trimethylamine ([351,28]) Methanosarcina barkeri" source="28132" target="23424" cy:directed="1">
    <att name="shared name" value="Trimethylamine ([351,28]) Methanosarcina barkeri" type="string"/>
    <att name="shared interaction" value="[351,28]" type="string"/>
    <att name="name" value="Trimethylamine ([351,28]) Methanosarcina barkeri" type="string"/>
    <att name="selected" value="0" type="boolean"/>
    <att name="interaction" value="[351,28]" type="string"/>
  </edge>
  <edge id="28140" label="Trimethylamine ([28]) Methanosarcina acetivorans" source="28132" target="23422" cy:directed="1">
    <att name="shared name" value="Trimethylamine ([28]) Methanosarcina acetivorans" type="string"/>
    <att name="shared interaction" value="[28]" type="string"/>
    <att name="name" value="Trimethylamine ([28]) Methanosarcina acetivorans" type="string"/>
    <att name="selected" value="0" type="boolean"/>
    <att name="interaction" value="[28]" type="string"/>
  </edge>
  <edge id="28139" label="Trimethylamine ([28]) Methanohalophilus mahii" source="28132" target="25100" cy:directed="1">
    <att name="shared name" value="Trimethylamine ([28]) Methanohalophilus mahii" type="string"/>
    <att name="shared interaction" value="[28]" type="string"/>
    <att name="name" value="Trimethylamine ([28]) Methanohalophilus mahii" type="string"/>
    <att name="selected" value="0" type="boolean"/>
    <att name="interaction" value="[28]" type="string"/>
  </edge>
  <edge id="28138" label="Trimethylamine ([33]) Klebsiella pneumoniae" source="28132" target="22978" cy:directed="1">
    <att name="shared name" value="Trimethylamine ([33]) Klebsiella pneumoniae" type="string"/>
    <att name="shared interaction" value="[33]" type="string"/>
    <att name="name" value="Trimethylamine ([33]) Klebsiella pneumoniae" type="string"/>
    <att name="selected" value="0" type="boolean"/>
    <att name="interaction" value="[33]" type="string"/>
  </edge>
  <edge id="28137" label="Trimethylamine ([230]) Faecalibacterium prausnitzii" source="28132" target="23333" cy:directed="1">
    <att name="shared name" value="Trimethylamine ([230]) Faecalibacterium prausnitzii" type="string"/>
    <att name="shared interaction" value="[230]" type="string"/>
    <att name="name" value="Trimethylamine ([230]) Faecalibacterium prausnitzii" type="string"/>
    <att name="selected" value="0" type="boolean"/>
    <att name="interaction" value="[230]" type="string"/>
  </edge>
  <edge id="28136" label="Trimethylamine ([33]) Escherichia coli" source="28132" target="23090" cy:directed="1">
    <att name="shared name" value="Trimethylamine ([33]) Escherichia coli" type="string"/>
    <att name="shared interaction" value="[33]" type="string"/>
    <att name="name" value="Trimethylamine ([33]) Escherichia coli" type="string"/>
    <att name="selected" value="0" type="boolean"/>
    <att name="interaction" value="[33]" type="string"/>
  </edge>
  <edge id="28135" label="Trimethylamine ([33]) Enterococcus faecalis (Streptococcus faecalis)" source="28132" target="23302" cy:directed="1">
    <att name="shared name" value="Trimethylamine ([33]) Enterococcus faecalis (Streptococcus faecalis)" type="string"/>
    <att name="shared interaction" value="[33]" type="string"/>
    <att name="name" value="Trimethylamine ([33]) Enterococcus faecalis (Streptococcus faecalis)" type="string"/>
    <att name="selected" value="0" type="boolean"/>
    <att name="interaction" value="[33]" type="string"/>
  </edge>
  <edge id="28134" label="Trimethylamine ([308]) Bacteroides thetaiotaomicron" source="28132" target="22994" cy:directed="1">
    <att name="shared name" value="Trimethylamine ([308]) Bacteroides thetaiotaomicron" type="string"/>
    <att name="shared interaction" value="[308]" type="string"/>
    <att name="name" value="Trimethylamine ([308]) Bacteroides thetaiotaomicron" type="string"/>
    <att name="selected" value="0" type="boolean"/>
    <att name="interaction" value="[308]" type="string"/>
  </edge>
  <edge id="28133" label="Trimethylamine ([233]) Acetohalobium arabaticum" source="28132" target="23110" cy:directed="1">
    <att name="shared name" value="Trimethylamine ([233]) Acetohalobium arabaticum" type="string"/>
    <att name="shared interaction" value="[233]" type="string"/>
    <att name="name" value="Trimethylamine ([233]) Acetohalobium arabaticum" type="string"/>
    <att name="selected" value="0" type="boolean"/>
    <att name="interaction" value="[233]" type="string"/>
  </edge>
  <edge id="28131" label="Triglyceride ([99]) Thermus thermophilus" source="28098" target="27553" cy:directed="1">
    <att name="shared name" value="Triglyceride ([99]) Thermus thermophilus" type="string"/>
    <att name="shared interaction" value="[99]" type="string"/>
    <att name="name" value="Triglyceride ([99]) Thermus thermophilus" type="string"/>
    <att name="selected" value="0" type="boolean"/>
    <att name="interaction" value="[99]" type="string"/>
  </edge>
  <edge id="28130" label="Triglyceride ([113,286,305]) Staphylococcus aureus" source="28098" target="23720" cy:directed="1">
    <att name="shared name" value="Triglyceride ([113,286,305]) Staphylococcus aureus" type="string"/>
    <att name="shared interaction" value="[113,286,305]" type="string"/>
    <att name="name" value="Triglyceride ([113,286,305]) Staphylococcus aureus" type="string"/>
    <att name="selected" value="0" type="boolean"/>
    <att name="interaction" value="[113,286,305]" type="string"/>
  </edge>
  <edge id="28129" label="Triglyceride ([119]) Ralstonia pickettii" source="28098" target="24771" cy:directed="1">
    <att name="shared name" value="Triglyceride ([119]) Ralstonia pickettii" type="string"/>
    <att name="shared interaction" value="[119]" type="string"/>
    <att name="name" value="Triglyceride ([119]) Ralstonia pickettii" type="string"/>
    <att name="selected" value="0" type="boolean"/>
    <att name="interaction" value="[119]" type="string"/>
  </edge>
  <edge id="28128" label="Triglyceride ([214,286]) Pseudomonas putida" source="28098" target="25115" cy:directed="1">
    <att name="shared name" value="Triglyceride ([214,286]) Pseudomonas putida" type="string"/>
    <att name="shared interaction" value="[214,286]" type="string"/>
    <att name="name" value="Triglyceride ([214,286]) Pseudomonas putida" type="string"/>
    <att name="selected" value="0" type="boolean"/>
    <att name="interaction" value="[214,286]" type="string"/>
  </edge>
  <edge id="28127" label="Triglyceride ([298]) Pseudomonas mendocina" source="28098" target="23534" cy:directed="1">
    <att name="shared name" value="Triglyceride ([298]) Pseudomonas mendocina" type="string"/>
    <att name="shared interaction" value="[298]" type="string"/>
    <att name="name" value="Triglyceride ([298]) Pseudomonas mendocina" type="string"/>
    <att name="selected" value="0" type="boolean"/>
    <att name="interaction" value="[298]" type="string"/>
  </edge>
  <edge id="28126" label="Triglyceride ([138,286,361]) Pseudomonas fluorescens" source="28098" target="23096" cy:directed="1">
    <att name="shared name" value="Triglyceride ([138,286,361]) Pseudomonas fluorescens" type="string"/>
    <att name="shared interaction" value="[138,286,361]" type="string"/>
    <att name="name" value="Triglyceride ([138,286,361]) Pseudomonas fluorescens" type="string"/>
    <att name="selected" value="0" type="boolean"/>
    <att name="interaction" value="[138,286,361]" type="string"/>
  </edge>
  <edge id="28125" label="Triglyceride ([138,286,325]) Pseudomonas aeruginosa" source="28098" target="22988" cy:directed="1">
    <att name="shared name" value="Triglyceride ([138,286,325]) Pseudomonas aeruginosa" type="string"/>
    <att name="shared interaction" value="[138,286,325]" type="string"/>
    <att name="name" value="Triglyceride ([138,286,325]) Pseudomonas aeruginosa" type="string"/>
    <att name="selected" value="0" type="boolean"/>
    <att name="interaction" value="[138,286,325]" type="string"/>
  </edge>
  <edge id="28124" label="Triglyceride ([286]) Propionibacterium acnes" source="28098" target="23528" cy:directed="1">
    <att name="shared name" value="Triglyceride ([286]) Propionibacterium acnes" type="string"/>
    <att name="shared interaction" value="[286]" type="string"/>
    <att name="name" value="Triglyceride ([286]) Propionibacterium acnes" type="string"/>
    <att name="selected" value="0" type="boolean"/>
    <att name="interaction" value="[286]" type="string"/>
  </edge>
  <edge id="28123" label="Triglyceride ([113]) Micrococcus luteus" source="28098" target="27006" cy:directed="1">
    <att name="shared name" value="Triglyceride ([113]) Micrococcus luteus" type="string"/>
    <att name="shared interaction" value="[113]" type="string"/>
    <att name="name" value="Triglyceride ([113]) Micrococcus luteus" type="string"/>
    <att name="selected" value="0" type="boolean"/>
    <att name="interaction" value="[113]" type="string"/>
  </edge>
  <edge id="28122" label="Triglyceride ([361]) Lactobacillus plantarum" source="28098" target="22982" cy:directed="1">
    <att name="shared name" value="Triglyceride ([361]) Lactobacillus plantarum" type="string"/>
    <att name="shared interaction" value="[361]" type="string"/>
    <att name="name" value="Triglyceride ([361]) Lactobacillus plantarum" type="string"/>
    <att name="selected" value="0" type="boolean"/>
    <att name="interaction" value="[361]" type="string"/>
  </edge>
  <edge id="28121" label="Triglyceride ([196]) Enterococcus faecalis (Streptococcus faecalis)" source="28098" target="23302" cy:directed="1">
    <att name="shared name" value="Triglyceride ([196]) Enterococcus faecalis (Streptococcus faecalis)" type="string"/>
    <att name="shared interaction" value="[196]" type="string"/>
    <att name="name" value="Triglyceride ([196]) Enterococcus faecalis (Streptococcus faecalis)" type="string"/>
    <att name="selected" value="0" type="boolean"/>
    <att name="interaction" value="[196]" type="string"/>
  </edge>
  <edge id="28120" label="Triglyceride ([271]) Clostridium sporogenes" source="28098" target="23039" cy:directed="1">
    <att name="shared name" value="Triglyceride ([271]) Clostridium sporogenes" type="string"/>
    <att name="shared interaction" value="[271]" type="string"/>
    <att name="name" value="Triglyceride ([271]) Clostridium sporogenes" type="string"/>
    <att name="selected" value="0" type="boolean"/>
    <att name="interaction" value="[271]" type="string"/>
  </edge>
  <edge id="28119" label="Triglyceride ([196]) Clostridium botulinum" source="28098" target="23037" cy:directed="1">
    <att name="shared name" value="Triglyceride ([196]) Clostridium botulinum" type="string"/>
    <att name="shared interaction" value="[196]" type="string"/>
    <att name="name" value="Triglyceride ([196]) Clostridium botulinum" type="string"/>
    <att name="selected" value="0" type="boolean"/>
    <att name="interaction" value="[196]" type="string"/>
  </edge>
  <edge id="28118" label="Triglyceride ([236]) Burkholderia vietnamiensis" source="28098" target="28117" cy:directed="1">
    <att name="shared name" value="Triglyceride ([236]) Burkholderia vietnamiensis" type="string"/>
    <att name="shared interaction" value="[236]" type="string"/>
    <att name="name" value="Triglyceride ([236]) Burkholderia vietnamiensis" type="string"/>
    <att name="selected" value="0" type="boolean"/>
    <att name="interaction" value="[236]" type="string"/>
  </edge>
  <edge id="28116" label="Triglyceride ([236]) Burkholderia multivorans" source="28098" target="28115" cy:directed="1">
    <att name="shared name" value="Triglyceride ([236]) Burkholderia multivorans" type="string"/>
    <att name="shared interaction" value="[236]" type="string"/>
    <att name="name" value="Triglyceride ([236]) Burkholderia multivorans" type="string"/>
    <att name="selected" value="0" type="boolean"/>
    <att name="interaction" value="[236]" type="string"/>
  </edge>
  <edge id="28114" label="Triglyceride ([138]) Burkholderia glumae" source="28098" target="28113" cy:directed="1">
    <att name="shared name" value="Triglyceride ([138]) Burkholderia glumae" type="string"/>
    <att name="shared interaction" value="[138]" type="string"/>
    <att name="name" value="Triglyceride ([138]) Burkholderia glumae" type="string"/>
    <att name="selected" value="0" type="boolean"/>
    <att name="interaction" value="[138]" type="string"/>
  </edge>
  <edge id="28112" label="Triglyceride ([236,286,298]) Burkholderia cepacia" source="28098" target="28111" cy:directed="1">
    <att name="shared name" value="Triglyceride ([236,286,298]) Burkholderia cepacia" type="string"/>
    <att name="shared interaction" value="[236,286,298]" type="string"/>
    <att name="name" value="Triglyceride ([236,286,298]) Burkholderia cepacia" type="string"/>
    <att name="selected" value="0" type="boolean"/>
    <att name="interaction" value="[236,286,298]" type="string"/>
  </edge>
  <edge id="28110" label="Triglyceride ([236]) Burkholderia cenocepacia" source="28098" target="28109" cy:directed="1">
    <att name="shared name" value="Triglyceride ([236]) Burkholderia cenocepacia" type="string"/>
    <att name="shared interaction" value="[236]" type="string"/>
    <att name="name" value="Triglyceride ([236]) Burkholderia cenocepacia" type="string"/>
    <att name="selected" value="0" type="boolean"/>
    <att name="interaction" value="[236]" type="string"/>
  </edge>
  <edge id="28108" label="Triglyceride ([236]) Burkholderia ambifaria" source="28098" target="28107" cy:directed="1">
    <att name="shared name" value="Triglyceride ([236]) Burkholderia ambifaria" type="string"/>
    <att name="shared interaction" value="[236]" type="string"/>
    <att name="name" value="Triglyceride ([236]) Burkholderia ambifaria" type="string"/>
    <att name="selected" value="0" type="boolean"/>
    <att name="interaction" value="[236]" type="string"/>
  </edge>
  <edge id="28106" label="Triglyceride ([113,214]) Bacillus subtilis" source="28098" target="22970" cy:directed="1">
    <att name="shared name" value="Triglyceride ([113,214]) Bacillus subtilis" type="string"/>
    <att name="shared interaction" value="[113,214]" type="string"/>
    <att name="name" value="Triglyceride ([113,214]) Bacillus subtilis" type="string"/>
    <att name="selected" value="0" type="boolean"/>
    <att name="interaction" value="[113,214]" type="string"/>
  </edge>
  <edge id="28105" label="Triglyceride ([113,286]) Bacillus pumilus" source="28098" target="24060" cy:directed="1">
    <att name="shared name" value="Triglyceride ([113,286]) Bacillus pumilus" type="string"/>
    <att name="shared interaction" value="[113,286]" type="string"/>
    <att name="name" value="Triglyceride ([113,286]) Bacillus pumilus" type="string"/>
    <att name="selected" value="0" type="boolean"/>
    <att name="interaction" value="[113,286]" type="string"/>
  </edge>
  <edge id="28104" label="Triglyceride ([361]) Bacillus megaterium" source="28098" target="23678" cy:directed="1">
    <att name="shared name" value="Triglyceride ([361]) Bacillus megaterium" type="string"/>
    <att name="shared interaction" value="[361]" type="string"/>
    <att name="name" value="Triglyceride ([361]) Bacillus megaterium" type="string"/>
    <att name="selected" value="0" type="boolean"/>
    <att name="interaction" value="[361]" type="string"/>
  </edge>
  <edge id="28103" label="Triglyceride ([113]) Bacillus licheniformis" source="28098" target="24210" cy:directed="1">
    <att name="shared name" value="Triglyceride ([113]) Bacillus licheniformis" type="string"/>
    <att name="shared interaction" value="[113]" type="string"/>
    <att name="name" value="Triglyceride ([113]) Bacillus licheniformis" type="string"/>
    <att name="selected" value="0" type="boolean"/>
    <att name="interaction" value="[113]" type="string"/>
  </edge>
  <edge id="28102" label="Triglyceride ([286]) Acinetobacter radioresistens" source="28098" target="28101" cy:directed="1">
    <att name="shared name" value="Triglyceride ([286]) Acinetobacter radioresistens" type="string"/>
    <att name="shared interaction" value="[286]" type="string"/>
    <att name="name" value="Triglyceride ([286]) Acinetobacter radioresistens" type="string"/>
    <att name="selected" value="0" type="boolean"/>
    <att name="interaction" value="[286]" type="string"/>
  </edge>
  <edge id="28100" label="Triglyceride ([113,159,286]) Acinetobacter calcoaceticus" source="28098" target="28099" cy:directed="1">
    <att name="shared name" value="Triglyceride ([113,159,286]) Acinetobacter calcoaceticus" type="string"/>
    <att name="shared interaction" value="[113,159,286]" type="string"/>
    <att name="name" value="Triglyceride ([113,159,286]) Acinetobacter calcoaceticus" type="string"/>
    <att name="selected" value="0" type="boolean"/>
    <att name="interaction" value="[113,159,286]" type="string"/>
  </edge>
  <edge id="28097" label="Trehalose ([160]) Thermotoga maritima" source="28077" target="23623" cy:directed="1">
    <att name="shared name" value="Trehalose ([160]) Thermotoga maritima" type="string"/>
    <att name="shared interaction" value="[160]" type="string"/>
    <att name="name" value="Trehalose ([160]) Thermotoga maritima" type="string"/>
    <att name="selected" value="0" type="boolean"/>
    <att name="interaction" value="[160]" type="string"/>
  </edge>
  <edge id="28096" label="Trehalose ([6]) Sulfolobus solfataricus" source="28077" target="24047" cy:directed="1">
    <att name="shared name" value="Trehalose ([6]) Sulfolobus solfataricus" type="string"/>
    <att name="shared interaction" value="[6]" type="string"/>
    <att name="name" value="Trehalose ([6]) Sulfolobus solfataricus" type="string"/>
    <att name="selected" value="0" type="boolean"/>
    <att name="interaction" value="[6]" type="string"/>
  </edge>
  <edge id="28095" label="Trehalose ([128]) Subdoligranulum variabile" source="28077" target="23616" cy:directed="1">
    <att name="shared name" value="Trehalose ([128]) Subdoligranulum variabile" type="string"/>
    <att name="shared interaction" value="[128]" type="string"/>
    <att name="name" value="Trehalose ([128]) Subdoligranulum variabile" type="string"/>
    <att name="selected" value="0" type="boolean"/>
    <att name="interaction" value="[128]" type="string"/>
  </edge>
  <edge id="28094" label="Trehalose ([365]) Shigella boydii" source="28077" target="24491" cy:directed="1">
    <att name="shared name" value="Trehalose ([365]) Shigella boydii" type="string"/>
    <att name="shared interaction" value="[365]" type="string"/>
    <att name="name" value="Trehalose ([365]) Shigella boydii" type="string"/>
    <att name="selected" value="0" type="boolean"/>
    <att name="interaction" value="[365]" type="string"/>
  </edge>
  <edge id="28093" label="Trehalose ([6]) Pyrococcus furiosus" source="28077" target="23538" cy:directed="1">
    <att name="shared name" value="Trehalose ([6]) Pyrococcus furiosus" type="string"/>
    <att name="shared interaction" value="[6]" type="string"/>
    <att name="name" value="Trehalose ([6]) Pyrococcus furiosus" type="string"/>
    <att name="selected" value="0" type="boolean"/>
    <att name="interaction" value="[6]" type="string"/>
  </edge>
  <edge id="28092" label="Trehalose ([276]) Parabacteroides merdae" source="28077" target="23482" cy:directed="1">
    <att name="shared name" value="Trehalose ([276]) Parabacteroides merdae" type="string"/>
    <att name="shared interaction" value="[276]" type="string"/>
    <att name="name" value="Trehalose ([276]) Parabacteroides merdae" type="string"/>
    <att name="selected" value="0" type="boolean"/>
    <att name="interaction" value="[276]" type="string"/>
  </edge>
  <edge id="28091" label="Trehalose ([276]) Parabacteroides distasonis" source="28077" target="23705" cy:directed="1">
    <att name="shared name" value="Trehalose ([276]) Parabacteroides distasonis" type="string"/>
    <att name="shared interaction" value="[276]" type="string"/>
    <att name="name" value="Trehalose ([276]) Parabacteroides distasonis" type="string"/>
    <att name="selected" value="0" type="boolean"/>
    <att name="interaction" value="[276]" type="string"/>
  </edge>
  <edge id="28090" label="Trehalose ([256]) Marvinbryantia formatexigens" source="28077" target="23408" cy:directed="1">
    <att name="shared name" value="Trehalose ([256]) Marvinbryantia formatexigens" type="string"/>
    <att name="shared interaction" value="[256]" type="string"/>
    <att name="name" value="Trehalose ([256]) Marvinbryantia formatexigens" type="string"/>
    <att name="selected" value="0" type="boolean"/>
    <att name="interaction" value="[256]" type="string"/>
  </edge>
  <edge id="28089" label="Trehalose ([358]) Holdemania filiformis" source="28077" target="23354" cy:directed="1">
    <att name="shared name" value="Trehalose ([358]) Holdemania filiformis" type="string"/>
    <att name="shared interaction" value="[358]" type="string"/>
    <att name="name" value="Trehalose ([358]) Holdemania filiformis" type="string"/>
    <att name="selected" value="0" type="boolean"/>
    <att name="interaction" value="[358]" type="string"/>
  </edge>
  <edge id="28088" label="Trehalose ([145]) Collinsella stercoris" source="28077" target="24019" cy:directed="1">
    <att name="shared name" value="Trehalose ([145]) Collinsella stercoris" type="string"/>
    <att name="shared interaction" value="[145]" type="string"/>
    <att name="name" value="Trehalose ([145]) Collinsella stercoris" type="string"/>
    <att name="selected" value="0" type="boolean"/>
    <att name="interaction" value="[145]" type="string"/>
  </edge>
  <edge id="28087" label="Trehalose ([145]) Collinsella aerofaciens (Eubacterium aerofaciens)" source="28077" target="24015" cy:directed="1">
    <att name="shared name" value="Trehalose ([145]) Collinsella aerofaciens (Eubacterium aerofaciens)" type="string"/>
    <att name="shared interaction" value="[145]" type="string"/>
    <att name="name" value="Trehalose ([145]) Collinsella aerofaciens (Eubacterium aerofaciens)" type="string"/>
    <att name="selected" value="0" type="boolean"/>
    <att name="interaction" value="[145]" type="string"/>
  </edge>
  <edge id="28086" label="Trehalose ([217]) Butyrivibrio proteoclasticus" source="28077" target="23199" cy:directed="1">
    <att name="shared name" value="Trehalose ([217]) Butyrivibrio proteoclasticus" type="string"/>
    <att name="shared interaction" value="[217]" type="string"/>
    <att name="name" value="Trehalose ([217]) Butyrivibrio proteoclasticus" type="string"/>
    <att name="selected" value="0" type="boolean"/>
    <att name="interaction" value="[217]" type="string"/>
  </edge>
  <edge id="28085" label="Trehalose ([217]) Butyrivibrio fibrisolvens" source="28077" target="23197" cy:directed="1">
    <att name="shared name" value="Trehalose ([217]) Butyrivibrio fibrisolvens" type="string"/>
    <att name="shared interaction" value="[217]" type="string"/>
    <att name="name" value="Trehalose ([217]) Butyrivibrio fibrisolvens" type="string"/>
    <att name="selected" value="0" type="boolean"/>
    <att name="interaction" value="[217]" type="string"/>
  </edge>
  <edge id="28084" label="Trehalose ([24]) Blautia hydrogenotrophica (Ruminococcus hydrogenotrophicus)" source="28077" target="23193" cy:directed="1">
    <att name="shared name" value="Trehalose ([24]) Blautia hydrogenotrophica (Ruminococcus hydrogenotrophicus)" type="string"/>
    <att name="shared interaction" value="[24]" type="string"/>
    <att name="name" value="Trehalose ([24]) Blautia hydrogenotrophica (Ruminococcus hydrogenotrophicus)" type="string"/>
    <att name="selected" value="0" type="boolean"/>
    <att name="interaction" value="[24]" type="string"/>
  </edge>
  <edge id="28083" label="Trehalose ([247]) Bifidobacterium breve" source="28077" target="23181" cy:directed="1">
    <att name="shared name" value="Trehalose ([247]) Bifidobacterium breve" type="string"/>
    <att name="shared interaction" value="[247]" type="string"/>
    <att name="name" value="Trehalose ([247]) Bifidobacterium breve" type="string"/>
    <att name="selected" value="0" type="boolean"/>
    <att name="interaction" value="[247]" type="string"/>
  </edge>
  <edge id="28082" label="Trehalose ([44]) Bacteroides xylanisolvens" source="28077" target="23172" cy:directed="1">
    <att name="shared name" value="Trehalose ([44]) Bacteroides xylanisolvens" type="string"/>
    <att name="shared interaction" value="[44]" type="string"/>
    <att name="name" value="Trehalose ([44]) Bacteroides xylanisolvens" type="string"/>
    <att name="selected" value="0" type="boolean"/>
    <att name="interaction" value="[44]" type="string"/>
  </edge>
  <edge id="28081" label="Trehalose ([44]) Bacteroides thetaiotaomicron" source="28077" target="22994" cy:directed="1">
    <att name="shared name" value="Trehalose ([44]) Bacteroides thetaiotaomicron" type="string"/>
    <att name="shared interaction" value="[44]" type="string"/>
    <att name="name" value="Trehalose ([44]) Bacteroides thetaiotaomicron" type="string"/>
    <att name="selected" value="0" type="boolean"/>
    <att name="interaction" value="[44]" type="string"/>
  </edge>
  <edge id="28080" label="Trehalose ([44]) Bacteroides ovatus" source="28077" target="23157" cy:directed="1">
    <att name="shared name" value="Trehalose ([44]) Bacteroides ovatus" type="string"/>
    <att name="shared interaction" value="[44]" type="string"/>
    <att name="name" value="Trehalose ([44]) Bacteroides ovatus" type="string"/>
    <att name="selected" value="0" type="boolean"/>
    <att name="interaction" value="[44]" type="string"/>
  </edge>
  <edge id="28079" label="Trehalose ([170]) Anaerotruncus colihominis" source="28077" target="23056" cy:directed="1">
    <att name="shared name" value="Trehalose ([170]) Anaerotruncus colihominis" type="string"/>
    <att name="shared interaction" value="[170]" type="string"/>
    <att name="name" value="Trehalose ([170]) Anaerotruncus colihominis" type="string"/>
    <att name="selected" value="0" type="boolean"/>
    <att name="interaction" value="[170]" type="string"/>
  </edge>
  <edge id="28078" label="Trehalose ([36]) Aeromicrobium marinum" source="28077" target="23732" cy:directed="1">
    <att name="shared name" value="Trehalose ([36]) Aeromicrobium marinum" type="string"/>
    <att name="shared interaction" value="[36]" type="string"/>
    <att name="name" value="Trehalose ([36]) Aeromicrobium marinum" type="string"/>
    <att name="selected" value="0" type="boolean"/>
    <att name="interaction" value="[36]" type="string"/>
  </edge>
  <edge id="28076" label="Toluene ([117,186]) Geobacter metallireducens" source="28075" target="23344" cy:directed="1">
    <att name="shared name" value="Toluene ([117,186]) Geobacter metallireducens" type="string"/>
    <att name="shared interaction" value="[117,186]" type="string"/>
    <att name="name" value="Toluene ([117,186]) Geobacter metallireducens" type="string"/>
    <att name="selected" value="0" type="boolean"/>
    <att name="interaction" value="[117,186]" type="string"/>
  </edge>
  <edge id="28074" label="Thymine ([336]) Colonocyte (host colon)" source="28073" target="22991" cy:directed="1">
    <att name="shared name" value="Thymine ([336]) Colonocyte (host colon)" type="string"/>
    <att name="shared interaction" value="[336]" type="string"/>
    <att name="name" value="Thymine ([336]) Colonocyte (host colon)" type="string"/>
    <att name="selected" value="0" type="boolean"/>
    <att name="interaction" value="[336]" type="string"/>
  </edge>
  <edge id="28072" label="Thymidine ([170]) Anaerotruncus colihominis" source="28071" target="23056" cy:directed="1">
    <att name="shared name" value="Thymidine ([170]) Anaerotruncus colihominis" type="string"/>
    <att name="shared interaction" value="[170]" type="string"/>
    <att name="name" value="Thymidine ([170]) Anaerotruncus colihominis" type="string"/>
    <att name="selected" value="0" type="boolean"/>
    <att name="interaction" value="[170]" type="string"/>
  </edge>
  <edge id="28070" label="Thiosulfate ([302]) Syntrophobacter fumaroxidans" source="28063" target="23000" cy:directed="1">
    <att name="shared name" value="Thiosulfate ([302]) Syntrophobacter fumaroxidans" type="string"/>
    <att name="shared interaction" value="[302]" type="string"/>
    <att name="name" value="Thiosulfate ([302]) Syntrophobacter fumaroxidans" type="string"/>
    <att name="selected" value="0" type="boolean"/>
    <att name="interaction" value="[302]" type="string"/>
  </edge>
  <edge id="28069" label="Thiosulfate ([121]) Ruminococcus bromii" source="28063" target="23053" cy:directed="1">
    <att name="shared name" value="Thiosulfate ([121]) Ruminococcus bromii" type="string"/>
    <att name="shared interaction" value="[121]" type="string"/>
    <att name="name" value="Thiosulfate ([121]) Ruminococcus bromii" type="string"/>
    <att name="selected" value="0" type="boolean"/>
    <att name="interaction" value="[121]" type="string"/>
  </edge>
  <edge id="28068" label="Thiosulfate ([79]) Pyramidobacter piscolens" source="28063" target="23536" cy:directed="1">
    <att name="shared name" value="Thiosulfate ([79]) Pyramidobacter piscolens" type="string"/>
    <att name="shared interaction" value="[79]" type="string"/>
    <att name="name" value="Thiosulfate ([79]) Pyramidobacter piscolens" type="string"/>
    <att name="selected" value="0" type="boolean"/>
    <att name="interaction" value="[79]" type="string"/>
  </edge>
  <edge id="28067" label="Thiosulfate ([6]) Escherichia coli" source="28063" target="23090" cy:directed="1">
    <att name="shared name" value="Thiosulfate ([6]) Escherichia coli" type="string"/>
    <att name="shared interaction" value="[6]" type="string"/>
    <att name="name" value="Thiosulfate ([6]) Escherichia coli" type="string"/>
    <att name="selected" value="0" type="boolean"/>
    <att name="interaction" value="[6]" type="string"/>
  </edge>
  <edge id="28066" label="Thiosulfate ([336]) Colonocyte (host colon)" source="28063" target="22991" cy:directed="1">
    <att name="shared name" value="Thiosulfate ([336]) Colonocyte (host colon)" type="string"/>
    <att name="shared interaction" value="[336]" type="string"/>
    <att name="name" value="Thiosulfate ([336]) Colonocyte (host colon)" type="string"/>
    <att name="selected" value="0" type="boolean"/>
    <att name="interaction" value="[336]" type="string"/>
  </edge>
  <edge id="28065" label="Thiosulfate ([169]) Bilophila wadsworthia" source="28063" target="23191" cy:directed="1">
    <att name="shared name" value="Thiosulfate ([169]) Bilophila wadsworthia" type="string"/>
    <att name="shared interaction" value="[169]" type="string"/>
    <att name="name" value="Thiosulfate ([169]) Bilophila wadsworthia" type="string"/>
    <att name="selected" value="0" type="boolean"/>
    <att name="interaction" value="[169]" type="string"/>
  </edge>
  <edge id="28064" label="Thiosulfate ([373]) Acidithiobacillus caldus" source="28063" target="27866" cy:directed="1">
    <att name="shared name" value="Thiosulfate ([373]) Acidithiobacillus caldus" type="string"/>
    <att name="shared interaction" value="[373]" type="string"/>
    <att name="name" value="Thiosulfate ([373]) Acidithiobacillus caldus" type="string"/>
    <att name="selected" value="0" type="boolean"/>
    <att name="interaction" value="[373]" type="string"/>
  </edge>
  <edge id="28062" label="Thiamine (Vitamin B1, Thiamin) ([309]) Wigglesworthia glossinidia" source="28034" target="28061" cy:directed="1">
    <att name="shared name" value="Thiamine (Vitamin B1, Thiamin) ([309]) Wigglesworthia glossinidia" type="string"/>
    <att name="shared interaction" value="[309]" type="string"/>
    <att name="name" value="Thiamine (Vitamin B1, Thiamin) ([309]) Wigglesworthia glossinidia" type="string"/>
    <att name="selected" value="0" type="boolean"/>
    <att name="interaction" value="[309]" type="string"/>
  </edge>
  <edge id="28060" label="Thiamine (Vitamin B1, Thiamin) ([174,242]) Streptococcus thermophilus" source="28034" target="23610" cy:directed="1">
    <att name="shared name" value="Thiamine (Vitamin B1, Thiamin) ([174,242]) Streptococcus thermophilus" type="string"/>
    <att name="shared interaction" value="[174,242]" type="string"/>
    <att name="name" value="Thiamine (Vitamin B1, Thiamin) ([174,242]) Streptococcus thermophilus" type="string"/>
    <att name="selected" value="0" type="boolean"/>
    <att name="interaction" value="[174,242]" type="string"/>
  </edge>
  <edge id="28059" label="Thiamine (Vitamin B1, Thiamin) ([242]) Streptococcus salivarius" source="28034" target="23604" cy:directed="1">
    <att name="shared name" value="Thiamine (Vitamin B1, Thiamin) ([242]) Streptococcus salivarius" type="string"/>
    <att name="shared interaction" value="[242]" type="string"/>
    <att name="name" value="Thiamine (Vitamin B1, Thiamin) ([242]) Streptococcus salivarius" type="string"/>
    <att name="selected" value="0" type="boolean"/>
    <att name="interaction" value="[242]" type="string"/>
  </edge>
  <edge id="28058" label="Thiamine (Vitamin B1, Thiamin) ([242]) Streptococcus bovis (Streptococcus equinus)" source="28034" target="23570" cy:directed="1">
    <att name="shared name" value="Thiamine (Vitamin B1, Thiamin) ([242]) Streptococcus bovis (Streptococcus equinus)" type="string"/>
    <att name="shared interaction" value="[242]" type="string"/>
    <att name="name" value="Thiamine (Vitamin B1, Thiamin) ([242]) Streptococcus bovis (Streptococcus equinus)" type="string"/>
    <att name="selected" value="0" type="boolean"/>
    <att name="interaction" value="[242]" type="string"/>
  </edge>
  <edge id="28057" label="Thiamine (Vitamin B1, Thiamin) ([242]) Staphylococcus aureus" source="28034" target="23720" cy:directed="1">
    <att name="shared name" value="Thiamine (Vitamin B1, Thiamin) ([242]) Staphylococcus aureus" type="string"/>
    <att name="shared interaction" value="[242]" type="string"/>
    <att name="name" value="Thiamine (Vitamin B1, Thiamin) ([242]) Staphylococcus aureus" type="string"/>
    <att name="selected" value="0" type="boolean"/>
    <att name="interaction" value="[242]" type="string"/>
  </edge>
  <edge id="28056" label="Thiamine (Vitamin B1, Thiamin) ([173]) Sphaerobacter thermophilus" source="28034" target="27577" cy:directed="1">
    <att name="shared name" value="Thiamine (Vitamin B1, Thiamin) ([173]) Sphaerobacter thermophilus" type="string"/>
    <att name="shared interaction" value="[173]" type="string"/>
    <att name="name" value="Thiamine (Vitamin B1, Thiamin) ([173]) Sphaerobacter thermophilus" type="string"/>
    <att name="selected" value="0" type="boolean"/>
    <att name="interaction" value="[173]" type="string"/>
  </edge>
  <edge id="28055" label="Thiamine (Vitamin B1, Thiamin) ([309]) Sodalis glossinidius" source="28034" target="24781" cy:directed="1">
    <att name="shared name" value="Thiamine (Vitamin B1, Thiamin) ([309]) Sodalis glossinidius" type="string"/>
    <att name="shared interaction" value="[309]" type="string"/>
    <att name="name" value="Thiamine (Vitamin B1, Thiamin) ([309]) Sodalis glossinidius" type="string"/>
    <att name="selected" value="0" type="boolean"/>
    <att name="interaction" value="[309]" type="string"/>
  </edge>
  <edge id="28054" label="Thiamine (Vitamin B1, Thiamin) ([242]) Rhizobium leguminosarum" source="28034" target="23815" cy:directed="1">
    <att name="shared name" value="Thiamine (Vitamin B1, Thiamin) ([242]) Rhizobium leguminosarum" type="string"/>
    <att name="shared interaction" value="[242]" type="string"/>
    <att name="name" value="Thiamine (Vitamin B1, Thiamin) ([242]) Rhizobium leguminosarum" type="string"/>
    <att name="selected" value="0" type="boolean"/>
    <att name="interaction" value="[242]" type="string"/>
  </edge>
  <edge id="28053" label="Thiamine (Vitamin B1, Thiamin) ([242]) Paenibacillus larvae" source="28034" target="23811" cy:directed="1">
    <att name="shared name" value="Thiamine (Vitamin B1, Thiamin) ([242]) Paenibacillus larvae" type="string"/>
    <att name="shared interaction" value="[242]" type="string"/>
    <att name="name" value="Thiamine (Vitamin B1, Thiamin) ([242]) Paenibacillus larvae" type="string"/>
    <att name="selected" value="0" type="boolean"/>
    <att name="interaction" value="[242]" type="string"/>
  </edge>
  <edge id="28052" label="Thiamine (Vitamin B1, Thiamin) ([242]) Neisseria gonorrhoeae" source="28034" target="27115" cy:directed="1">
    <att name="shared name" value="Thiamine (Vitamin B1, Thiamin) ([242]) Neisseria gonorrhoeae" type="string"/>
    <att name="shared interaction" value="[242]" type="string"/>
    <att name="name" value="Thiamine (Vitamin B1, Thiamin) ([242]) Neisseria gonorrhoeae" type="string"/>
    <att name="selected" value="0" type="boolean"/>
    <att name="interaction" value="[242]" type="string"/>
  </edge>
  <edge id="28051" label="Thiamine (Vitamin B1, Thiamin) ([242]) Listeria monocytogenes" source="28034" target="23809" cy:directed="1">
    <att name="shared name" value="Thiamine (Vitamin B1, Thiamin) ([242]) Listeria monocytogenes" type="string"/>
    <att name="shared interaction" value="[242]" type="string"/>
    <att name="name" value="Thiamine (Vitamin B1, Thiamin) ([242]) Listeria monocytogenes" type="string"/>
    <att name="selected" value="0" type="boolean"/>
    <att name="interaction" value="[242]" type="string"/>
  </edge>
  <edge id="28050" label="Thiamine (Vitamin B1, Thiamin) ([242]) Leuconostoc mesenteroides" source="28034" target="23807" cy:directed="1">
    <att name="shared name" value="Thiamine (Vitamin B1, Thiamin) ([242]) Leuconostoc mesenteroides" type="string"/>
    <att name="shared interaction" value="[242]" type="string"/>
    <att name="name" value="Thiamine (Vitamin B1, Thiamin) ([242]) Leuconostoc mesenteroides" type="string"/>
    <att name="selected" value="0" type="boolean"/>
    <att name="interaction" value="[242]" type="string"/>
  </edge>
  <edge id="28049" label="Thiamine (Vitamin B1, Thiamin) ([89]) Lactococcus lactis" source="28034" target="23406" cy:directed="1">
    <att name="shared name" value="Thiamine (Vitamin B1, Thiamin) ([89]) Lactococcus lactis" type="string"/>
    <att name="shared interaction" value="[89]" type="string"/>
    <att name="name" value="Thiamine (Vitamin B1, Thiamin) ([89]) Lactococcus lactis" type="string"/>
    <att name="selected" value="0" type="boolean"/>
    <att name="interaction" value="[89]" type="string"/>
  </edge>
  <edge id="28048" label="Thiamine (Vitamin B1, Thiamin) ([173,174]) Lactobacillus helveticus" source="28034" target="23378" cy:directed="1">
    <att name="shared name" value="Thiamine (Vitamin B1, Thiamin) ([173,174]) Lactobacillus helveticus" type="string"/>
    <att name="shared interaction" value="[173,174]" type="string"/>
    <att name="name" value="Thiamine (Vitamin B1, Thiamin) ([173,174]) Lactobacillus helveticus" type="string"/>
    <att name="selected" value="0" type="boolean"/>
    <att name="interaction" value="[173,174]" type="string"/>
  </edge>
  <edge id="28047" label="Thiamine (Vitamin B1, Thiamin) ([89,120,242,260]) Lactobacillus casei" source="28034" target="23068" cy:directed="1">
    <att name="shared name" value="Thiamine (Vitamin B1, Thiamin) ([89,120,242,260]) Lactobacillus casei" type="string"/>
    <att name="shared interaction" value="[89,120,242,260]" type="string"/>
    <att name="name" value="Thiamine (Vitamin B1, Thiamin) ([89,120,242,260]) Lactobacillus casei" type="string"/>
    <att name="selected" value="0" type="boolean"/>
    <att name="interaction" value="[89,120,242,260]" type="string"/>
  </edge>
  <edge id="28046" label="Thiamine (Vitamin B1, Thiamin) ([39,242]) Escherichia coli" source="28034" target="23090" cy:directed="1">
    <att name="shared name" value="Thiamine (Vitamin B1, Thiamin) ([39,242]) Escherichia coli" type="string"/>
    <att name="shared interaction" value="[39,242]" type="string"/>
    <att name="name" value="Thiamine (Vitamin B1, Thiamin) ([39,242]) Escherichia coli" type="string"/>
    <att name="selected" value="0" type="boolean"/>
    <att name="interaction" value="[39,242]" type="string"/>
  </edge>
  <edge id="28045" label="Thiamine (Vitamin B1, Thiamin) ([336]) Colonocyte (host colon)" source="28034" target="22991" cy:directed="1">
    <att name="shared name" value="Thiamine (Vitamin B1, Thiamin) ([336]) Colonocyte (host colon)" type="string"/>
    <att name="shared interaction" value="[336]" type="string"/>
    <att name="name" value="Thiamine (Vitamin B1, Thiamin) ([336]) Colonocyte (host colon)" type="string"/>
    <att name="selected" value="0" type="boolean"/>
    <att name="interaction" value="[336]" type="string"/>
  </edge>
  <edge id="28044" label="Thiamine (Vitamin B1, Thiamin) ([242]) Clostridium tetani" source="28034" target="23258" cy:directed="1">
    <att name="shared name" value="Thiamine (Vitamin B1, Thiamin) ([242]) Clostridium tetani" type="string"/>
    <att name="shared interaction" value="[242]" type="string"/>
    <att name="name" value="Thiamine (Vitamin B1, Thiamin) ([242]) Clostridium tetani" type="string"/>
    <att name="selected" value="0" type="boolean"/>
    <att name="interaction" value="[242]" type="string"/>
  </edge>
  <edge id="28043" label="Thiamine (Vitamin B1, Thiamin) ([242]) Clostridium beijerinckii" source="28034" target="23211" cy:directed="1">
    <att name="shared name" value="Thiamine (Vitamin B1, Thiamin) ([242]) Clostridium beijerinckii" type="string"/>
    <att name="shared interaction" value="[242]" type="string"/>
    <att name="name" value="Thiamine (Vitamin B1, Thiamin) ([242]) Clostridium beijerinckii" type="string"/>
    <att name="selected" value="0" type="boolean"/>
    <att name="interaction" value="[242]" type="string"/>
  </edge>
  <edge id="28042" label="Thiamine (Vitamin B1, Thiamin) ([242]) Brucella suis" source="28034" target="23766" cy:directed="1">
    <att name="shared name" value="Thiamine (Vitamin B1, Thiamin) ([242]) Brucella suis" type="string"/>
    <att name="shared interaction" value="[242]" type="string"/>
    <att name="name" value="Thiamine (Vitamin B1, Thiamin) ([242]) Brucella suis" type="string"/>
    <att name="selected" value="0" type="boolean"/>
    <att name="interaction" value="[242]" type="string"/>
  </edge>
  <edge id="28041" label="Thiamine (Vitamin B1, Thiamin) ([242]) Brucella melitensis" source="28034" target="23793" cy:directed="1">
    <att name="shared name" value="Thiamine (Vitamin B1, Thiamin) ([242]) Brucella melitensis" type="string"/>
    <att name="shared interaction" value="[242]" type="string"/>
    <att name="name" value="Thiamine (Vitamin B1, Thiamin) ([242]) Brucella melitensis" type="string"/>
    <att name="selected" value="0" type="boolean"/>
    <att name="interaction" value="[242]" type="string"/>
  </edge>
  <edge id="28040" label="Thiamine (Vitamin B1, Thiamin) ([242]) Brucella abortus" source="28034" target="23791" cy:directed="1">
    <att name="shared name" value="Thiamine (Vitamin B1, Thiamin) ([242]) Brucella abortus" type="string"/>
    <att name="shared interaction" value="[242]" type="string"/>
    <att name="name" value="Thiamine (Vitamin B1, Thiamin) ([242]) Brucella abortus" type="string"/>
    <att name="selected" value="0" type="boolean"/>
    <att name="interaction" value="[242]" type="string"/>
  </edge>
  <edge id="28039" label="Thiamine (Vitamin B1, Thiamin) ([174,267]) Bifidobacterium longum (Bifidobacterium infantis, Bifidobacterium suis)" source="28034" target="23012" cy:directed="1">
    <att name="shared name" value="Thiamine (Vitamin B1, Thiamin) ([174,267]) Bifidobacterium longum (Bifidobacterium infantis, Bifidobacterium suis)" type="string"/>
    <att name="shared interaction" value="[174,267]" type="string"/>
    <att name="name" value="Thiamine (Vitamin B1, Thiamin) ([174,267]) Bifidobacterium longum (Bifidobacterium infantis, Bifidobacterium suis)" type="string"/>
    <att name="selected" value="0" type="boolean"/>
    <att name="interaction" value="[174,267]" type="string"/>
  </edge>
  <edge id="28038" label="Thiamine (Vitamin B1, Thiamin) ([267]) Bifidobacterium breve" source="28034" target="23181" cy:directed="1">
    <att name="shared name" value="Thiamine (Vitamin B1, Thiamin) ([267]) Bifidobacterium breve" type="string"/>
    <att name="shared interaction" value="[267]" type="string"/>
    <att name="name" value="Thiamine (Vitamin B1, Thiamin) ([267]) Bifidobacterium breve" type="string"/>
    <att name="selected" value="0" type="boolean"/>
    <att name="interaction" value="[267]" type="string"/>
  </edge>
  <edge id="28037" label="Thiamine (Vitamin B1, Thiamin) ([267]) Bifidobacterium bifidum" source="28034" target="23179" cy:directed="1">
    <att name="shared name" value="Thiamine (Vitamin B1, Thiamin) ([267]) Bifidobacterium bifidum" type="string"/>
    <att name="shared interaction" value="[267]" type="string"/>
    <att name="name" value="Thiamine (Vitamin B1, Thiamin) ([267]) Bifidobacterium bifidum" type="string"/>
    <att name="selected" value="0" type="boolean"/>
    <att name="interaction" value="[267]" type="string"/>
  </edge>
  <edge id="28036" label="Thiamine (Vitamin B1, Thiamin) ([207,368]) Baumannia cicadellinicola" source="28034" target="23784" cy:directed="1">
    <att name="shared name" value="Thiamine (Vitamin B1, Thiamin) ([207,368]) Baumannia cicadellinicola" type="string"/>
    <att name="shared interaction" value="[207,368]" type="string"/>
    <att name="name" value="Thiamine (Vitamin B1, Thiamin) ([207,368]) Baumannia cicadellinicola" type="string"/>
    <att name="selected" value="0" type="boolean"/>
    <att name="interaction" value="[207,368]" type="string"/>
  </edge>
  <edge id="28035" label="Thiamine (Vitamin B1, Thiamin) ([260]) Bacillus subtilis" source="28034" target="22970" cy:directed="1">
    <att name="shared name" value="Thiamine (Vitamin B1, Thiamin) ([260]) Bacillus subtilis" type="string"/>
    <att name="shared interaction" value="[260]" type="string"/>
    <att name="name" value="Thiamine (Vitamin B1, Thiamin) ([260]) Bacillus subtilis" type="string"/>
    <att name="selected" value="0" type="boolean"/>
    <att name="interaction" value="[260]" type="string"/>
  </edge>
  <edge id="28033" label="Taurolithocholate ([16,17]) Listeria monocytogenes" source="28019" target="23809" cy:directed="1">
    <att name="shared name" value="Taurolithocholate ([16,17]) Listeria monocytogenes" type="string"/>
    <att name="shared interaction" value="[16,17]" type="string"/>
    <att name="name" value="Taurolithocholate ([16,17]) Listeria monocytogenes" type="string"/>
    <att name="selected" value="0" type="boolean"/>
    <att name="interaction" value="[16,17]" type="string"/>
  </edge>
  <edge id="28032" label="Taurolithocholate ([16,29,330]) Lactobacillus plantarum" source="28019" target="22982" cy:directed="1">
    <att name="shared name" value="Taurolithocholate ([16,29,330]) Lactobacillus plantarum" type="string"/>
    <att name="shared interaction" value="[16,29,330]" type="string"/>
    <att name="name" value="Taurolithocholate ([16,29,330]) Lactobacillus plantarum" type="string"/>
    <att name="selected" value="0" type="boolean"/>
    <att name="interaction" value="[16,29,330]" type="string"/>
  </edge>
  <edge id="28031" label="Taurolithocholate ([330]) Lactobacillus hilgardii" source="28019" target="23380" cy:directed="1">
    <att name="shared name" value="Taurolithocholate ([330]) Lactobacillus hilgardii" type="string"/>
    <att name="shared interaction" value="[330]" type="string"/>
    <att name="name" value="Taurolithocholate ([330]) Lactobacillus hilgardii" type="string"/>
    <att name="selected" value="0" type="boolean"/>
    <att name="interaction" value="[330]" type="string"/>
  </edge>
  <edge id="28030" label="Taurolithocholate ([16,330]) Lactobacillus gasseri" source="28019" target="23376" cy:directed="1">
    <att name="shared name" value="Taurolithocholate ([16,330]) Lactobacillus gasseri" type="string"/>
    <att name="shared interaction" value="[16,330]" type="string"/>
    <att name="name" value="Taurolithocholate ([16,330]) Lactobacillus gasseri" type="string"/>
    <att name="selected" value="0" type="boolean"/>
    <att name="interaction" value="[16,330]" type="string"/>
  </edge>
  <edge id="28029" label="Taurolithocholate ([330]) Lactobacillus buchneri" source="28019" target="23016" cy:directed="1">
    <att name="shared name" value="Taurolithocholate ([330]) Lactobacillus buchneri" type="string"/>
    <att name="shared interaction" value="[330]" type="string"/>
    <att name="name" value="Taurolithocholate ([330]) Lactobacillus buchneri" type="string"/>
    <att name="selected" value="0" type="boolean"/>
    <att name="interaction" value="[330]" type="string"/>
  </edge>
  <edge id="28028" label="Taurolithocholate ([330]) Lactobacillus brevis" source="28019" target="23031" cy:directed="1">
    <att name="shared name" value="Taurolithocholate ([330]) Lactobacillus brevis" type="string"/>
    <att name="shared interaction" value="[330]" type="string"/>
    <att name="name" value="Taurolithocholate ([330]) Lactobacillus brevis" type="string"/>
    <att name="selected" value="0" type="boolean"/>
    <att name="interaction" value="[330]" type="string"/>
  </edge>
  <edge id="28027" label="Taurolithocholate ([16,330]) Lactobacillus acidophilus" source="28019" target="23357" cy:directed="1">
    <att name="shared name" value="Taurolithocholate ([16,330]) Lactobacillus acidophilus" type="string"/>
    <att name="shared interaction" value="[16,330]" type="string"/>
    <att name="name" value="Taurolithocholate ([16,330]) Lactobacillus acidophilus" type="string"/>
    <att name="selected" value="0" type="boolean"/>
    <att name="interaction" value="[16,330]" type="string"/>
  </edge>
  <edge id="28026" label="Taurolithocholate ([29]) Clostridium perfringens" source="28019" target="23246" cy:directed="1">
    <att name="shared name" value="Taurolithocholate ([29]) Clostridium perfringens" type="string"/>
    <att name="shared interaction" value="[29]" type="string"/>
    <att name="name" value="Taurolithocholate ([29]) Clostridium perfringens" type="string"/>
    <att name="selected" value="0" type="boolean"/>
    <att name="interaction" value="[29]" type="string"/>
  </edge>
  <edge id="28025" label="Taurolithocholate ([304]) Bilophila wadsworthia" source="28019" target="23191" cy:directed="1">
    <att name="shared name" value="Taurolithocholate ([304]) Bilophila wadsworthia" type="string"/>
    <att name="shared interaction" value="[304]" type="string"/>
    <att name="name" value="Taurolithocholate ([304]) Bilophila wadsworthia" type="string"/>
    <att name="selected" value="0" type="boolean"/>
    <att name="interaction" value="[304]" type="string"/>
  </edge>
  <edge id="28024" label="Taurolithocholate ([29,330]) Bifidobacterium longum (Bifidobacterium infantis, Bifidobacterium suis)" source="28019" target="23012" cy:directed="1">
    <att name="shared name" value="Taurolithocholate ([29,330]) Bifidobacterium longum (Bifidobacterium infantis, Bifidobacterium suis)" type="string"/>
    <att name="shared interaction" value="[29,330]" type="string"/>
    <att name="name" value="Taurolithocholate ([29,330]) Bifidobacterium longum (Bifidobacterium infantis, Bifidobacterium suis)" type="string"/>
    <att name="selected" value="0" type="boolean"/>
    <att name="interaction" value="[29,330]" type="string"/>
  </edge>
  <edge id="28023" label="Taurolithocholate ([330]) Bifidobacterium breve" source="28019" target="23181" cy:directed="1">
    <att name="shared name" value="Taurolithocholate ([330]) Bifidobacterium breve" type="string"/>
    <att name="shared interaction" value="[330]" type="string"/>
    <att name="name" value="Taurolithocholate ([330]) Bifidobacterium breve" type="string"/>
    <att name="selected" value="0" type="boolean"/>
    <att name="interaction" value="[330]" type="string"/>
  </edge>
  <edge id="28022" label="Taurolithocholate ([29,330]) Bifidobacterium bifidum" source="28019" target="23179" cy:directed="1">
    <att name="shared name" value="Taurolithocholate ([29,330]) Bifidobacterium bifidum" type="string"/>
    <att name="shared interaction" value="[29,330]" type="string"/>
    <att name="name" value="Taurolithocholate ([29,330]) Bifidobacterium bifidum" type="string"/>
    <att name="selected" value="0" type="boolean"/>
    <att name="interaction" value="[29,330]" type="string"/>
  </edge>
  <edge id="28021" label="Taurolithocholate ([330]) Bifidobacterium animalis" source="28019" target="23177" cy:directed="1">
    <att name="shared name" value="Taurolithocholate ([330]) Bifidobacterium animalis" type="string"/>
    <att name="shared interaction" value="[330]" type="string"/>
    <att name="name" value="Taurolithocholate ([330]) Bifidobacterium animalis" type="string"/>
    <att name="selected" value="0" type="boolean"/>
    <att name="interaction" value="[330]" type="string"/>
  </edge>
  <edge id="28020" label="Taurolithocholate ([29,330]) Bifidobacterium adolescentis" source="28019" target="23078" cy:directed="1">
    <att name="shared name" value="Taurolithocholate ([29,330]) Bifidobacterium adolescentis" type="string"/>
    <att name="shared interaction" value="[29,330]" type="string"/>
    <att name="name" value="Taurolithocholate ([29,330]) Bifidobacterium adolescentis" type="string"/>
    <att name="selected" value="0" type="boolean"/>
    <att name="interaction" value="[29,330]" type="string"/>
  </edge>
  <edge id="28018" label="Taurodeoxycholate ([16,17]) Listeria monocytogenes" source="28001" target="23809" cy:directed="1">
    <att name="shared name" value="Taurodeoxycholate ([16,17]) Listeria monocytogenes" type="string"/>
    <att name="shared interaction" value="[16,17]" type="string"/>
    <att name="name" value="Taurodeoxycholate ([16,17]) Listeria monocytogenes" type="string"/>
    <att name="selected" value="0" type="boolean"/>
    <att name="interaction" value="[16,17]" type="string"/>
  </edge>
  <edge id="28017" label="Taurodeoxycholate ([16,29,257,330]) Lactobacillus plantarum" source="28001" target="22982" cy:directed="1">
    <att name="shared name" value="Taurodeoxycholate ([16,29,257,330]) Lactobacillus plantarum" type="string"/>
    <att name="shared interaction" value="[16,29,257,330]" type="string"/>
    <att name="name" value="Taurodeoxycholate ([16,29,257,330]) Lactobacillus plantarum" type="string"/>
    <att name="selected" value="0" type="boolean"/>
    <att name="interaction" value="[16,29,257,330]" type="string"/>
  </edge>
  <edge id="28016" label="Taurodeoxycholate ([16,29,257,330]) Lactobacillus johnsonii" source="28001" target="23386" cy:directed="1">
    <att name="shared name" value="Taurodeoxycholate ([16,29,257,330]) Lactobacillus johnsonii" type="string"/>
    <att name="shared interaction" value="[16,29,257,330]" type="string"/>
    <att name="name" value="Taurodeoxycholate ([16,29,257,330]) Lactobacillus johnsonii" type="string"/>
    <att name="selected" value="0" type="boolean"/>
    <att name="interaction" value="[16,29,257,330]" type="string"/>
  </edge>
  <edge id="28015" label="Taurodeoxycholate ([330]) Lactobacillus hilgardii" source="28001" target="23380" cy:directed="1">
    <att name="shared name" value="Taurodeoxycholate ([330]) Lactobacillus hilgardii" type="string"/>
    <att name="shared interaction" value="[330]" type="string"/>
    <att name="name" value="Taurodeoxycholate ([330]) Lactobacillus hilgardii" type="string"/>
    <att name="selected" value="0" type="boolean"/>
    <att name="interaction" value="[330]" type="string"/>
  </edge>
  <edge id="28014" label="Taurodeoxycholate ([16,330]) Lactobacillus gasseri" source="28001" target="23376" cy:directed="1">
    <att name="shared name" value="Taurodeoxycholate ([16,330]) Lactobacillus gasseri" type="string"/>
    <att name="shared interaction" value="[16,330]" type="string"/>
    <att name="name" value="Taurodeoxycholate ([16,330]) Lactobacillus gasseri" type="string"/>
    <att name="selected" value="0" type="boolean"/>
    <att name="interaction" value="[16,330]" type="string"/>
  </edge>
  <edge id="28013" label="Taurodeoxycholate ([330]) Lactobacillus buchneri" source="28001" target="23016" cy:directed="1">
    <att name="shared name" value="Taurodeoxycholate ([330]) Lactobacillus buchneri" type="string"/>
    <att name="shared interaction" value="[330]" type="string"/>
    <att name="name" value="Taurodeoxycholate ([330]) Lactobacillus buchneri" type="string"/>
    <att name="selected" value="0" type="boolean"/>
    <att name="interaction" value="[330]" type="string"/>
  </edge>
  <edge id="28012" label="Taurodeoxycholate ([330]) Lactobacillus brevis" source="28001" target="23031" cy:directed="1">
    <att name="shared name" value="Taurodeoxycholate ([330]) Lactobacillus brevis" type="string"/>
    <att name="shared interaction" value="[330]" type="string"/>
    <att name="name" value="Taurodeoxycholate ([330]) Lactobacillus brevis" type="string"/>
    <att name="selected" value="0" type="boolean"/>
    <att name="interaction" value="[330]" type="string"/>
  </edge>
  <edge id="28011" label="Taurodeoxycholate ([16,330]) Lactobacillus acidophilus" source="28001" target="23357" cy:directed="1">
    <att name="shared name" value="Taurodeoxycholate ([16,330]) Lactobacillus acidophilus" type="string"/>
    <att name="shared interaction" value="[16,330]" type="string"/>
    <att name="name" value="Taurodeoxycholate ([16,330]) Lactobacillus acidophilus" type="string"/>
    <att name="selected" value="0" type="boolean"/>
    <att name="interaction" value="[16,330]" type="string"/>
  </edge>
  <edge id="28010" label="Taurodeoxycholate ([29,257]) Clostridium perfringens" source="28001" target="23246" cy:directed="1">
    <att name="shared name" value="Taurodeoxycholate ([29,257]) Clostridium perfringens" type="string"/>
    <att name="shared interaction" value="[29,257]" type="string"/>
    <att name="name" value="Taurodeoxycholate ([29,257]) Clostridium perfringens" type="string"/>
    <att name="selected" value="0" type="boolean"/>
    <att name="interaction" value="[29,257]" type="string"/>
  </edge>
  <edge id="28009" label="Taurodeoxycholate ([304]) Bilophila wadsworthia" source="28001" target="23191" cy:directed="1">
    <att name="shared name" value="Taurodeoxycholate ([304]) Bilophila wadsworthia" type="string"/>
    <att name="shared interaction" value="[304]" type="string"/>
    <att name="name" value="Taurodeoxycholate ([304]) Bilophila wadsworthia" type="string"/>
    <att name="selected" value="0" type="boolean"/>
    <att name="interaction" value="[304]" type="string"/>
  </edge>
  <edge id="28008" label="Taurodeoxycholate ([29,257,330]) Bifidobacterium longum (Bifidobacterium infantis, Bifidobacterium suis)" source="28001" target="23012" cy:directed="1">
    <att name="shared name" value="Taurodeoxycholate ([29,257,330]) Bifidobacterium longum (Bifidobacterium infantis, Bifidobacterium suis)" type="string"/>
    <att name="shared interaction" value="[29,257,330]" type="string"/>
    <att name="name" value="Taurodeoxycholate ([29,257,330]) Bifidobacterium longum (Bifidobacterium infantis, Bifidobacterium suis)" type="string"/>
    <att name="selected" value="0" type="boolean"/>
    <att name="interaction" value="[29,257,330]" type="string"/>
  </edge>
  <edge id="28007" label="Taurodeoxycholate ([330]) Bifidobacterium breve" source="28001" target="23181" cy:directed="1">
    <att name="shared name" value="Taurodeoxycholate ([330]) Bifidobacterium breve" type="string"/>
    <att name="shared interaction" value="[330]" type="string"/>
    <att name="name" value="Taurodeoxycholate ([330]) Bifidobacterium breve" type="string"/>
    <att name="selected" value="0" type="boolean"/>
    <att name="interaction" value="[330]" type="string"/>
  </edge>
  <edge id="28006" label="Taurodeoxycholate ([29,257,330]) Bifidobacterium bifidum" source="28001" target="23179" cy:directed="1">
    <att name="shared name" value="Taurodeoxycholate ([29,257,330]) Bifidobacterium bifidum" type="string"/>
    <att name="shared interaction" value="[29,257,330]" type="string"/>
    <att name="name" value="Taurodeoxycholate ([29,257,330]) Bifidobacterium bifidum" type="string"/>
    <att name="selected" value="0" type="boolean"/>
    <att name="interaction" value="[29,257,330]" type="string"/>
  </edge>
  <edge id="28005" label="Taurodeoxycholate ([330]) Bifidobacterium animalis" source="28001" target="23177" cy:directed="1">
    <att name="shared name" value="Taurodeoxycholate ([330]) Bifidobacterium animalis" type="string"/>
    <att name="shared interaction" value="[330]" type="string"/>
    <att name="name" value="Taurodeoxycholate ([330]) Bifidobacterium animalis" type="string"/>
    <att name="selected" value="0" type="boolean"/>
    <att name="interaction" value="[330]" type="string"/>
  </edge>
  <edge id="28004" label="Taurodeoxycholate ([29,330]) Bifidobacterium adolescentis" source="28001" target="23078" cy:directed="1">
    <att name="shared name" value="Taurodeoxycholate ([29,330]) Bifidobacterium adolescentis" type="string"/>
    <att name="shared interaction" value="[29,330]" type="string"/>
    <att name="name" value="Taurodeoxycholate ([29,330]) Bifidobacterium adolescentis" type="string"/>
    <att name="selected" value="0" type="boolean"/>
    <att name="interaction" value="[29,330]" type="string"/>
  </edge>
  <edge id="28003" label="Taurodeoxycholate ([257]) Bacteroides vulgatus" source="28001" target="23170" cy:directed="1">
    <att name="shared name" value="Taurodeoxycholate ([257]) Bacteroides vulgatus" type="string"/>
    <att name="shared interaction" value="[257]" type="string"/>
    <att name="name" value="Taurodeoxycholate ([257]) Bacteroides vulgatus" type="string"/>
    <att name="selected" value="0" type="boolean"/>
    <att name="interaction" value="[257]" type="string"/>
  </edge>
  <edge id="28002" label="Taurodeoxycholate ([257]) Bacteroides fragilis" source="28001" target="23151" cy:directed="1">
    <att name="shared name" value="Taurodeoxycholate ([257]) Bacteroides fragilis" type="string"/>
    <att name="shared interaction" value="[257]" type="string"/>
    <att name="name" value="Taurodeoxycholate ([257]) Bacteroides fragilis" type="string"/>
    <att name="selected" value="0" type="boolean"/>
    <att name="interaction" value="[257]" type="string"/>
  </edge>
  <edge id="28000" label="Taurocholate ([16,17]) Listeria monocytogenes" source="27981" target="23809" cy:directed="1">
    <att name="shared name" value="Taurocholate ([16,17]) Listeria monocytogenes" type="string"/>
    <att name="shared interaction" value="[16,17]" type="string"/>
    <att name="name" value="Taurocholate ([16,17]) Listeria monocytogenes" type="string"/>
    <att name="selected" value="0" type="boolean"/>
    <att name="interaction" value="[16,17]" type="string"/>
  </edge>
  <edge id="27999" label="Taurocholate ([16,29,257,330]) Lactobacillus plantarum" source="27981" target="22982" cy:directed="1">
    <att name="shared name" value="Taurocholate ([16,29,257,330]) Lactobacillus plantarum" type="string"/>
    <att name="shared interaction" value="[16,29,257,330]" type="string"/>
    <att name="name" value="Taurocholate ([16,29,257,330]) Lactobacillus plantarum" type="string"/>
    <att name="selected" value="0" type="boolean"/>
    <att name="interaction" value="[16,29,257,330]" type="string"/>
  </edge>
  <edge id="27998" label="Taurocholate ([16,29,257,330]) Lactobacillus johnsonii" source="27981" target="23386" cy:directed="1">
    <att name="shared name" value="Taurocholate ([16,29,257,330]) Lactobacillus johnsonii" type="string"/>
    <att name="shared interaction" value="[16,29,257,330]" type="string"/>
    <att name="name" value="Taurocholate ([16,29,257,330]) Lactobacillus johnsonii" type="string"/>
    <att name="selected" value="0" type="boolean"/>
    <att name="interaction" value="[16,29,257,330]" type="string"/>
  </edge>
  <edge id="27997" label="Taurocholate ([330]) Lactobacillus hilgardii" source="27981" target="23380" cy:directed="1">
    <att name="shared name" value="Taurocholate ([330]) Lactobacillus hilgardii" type="string"/>
    <att name="shared interaction" value="[330]" type="string"/>
    <att name="name" value="Taurocholate ([330]) Lactobacillus hilgardii" type="string"/>
    <att name="selected" value="0" type="boolean"/>
    <att name="interaction" value="[330]" type="string"/>
  </edge>
  <edge id="27996" label="Taurocholate ([16,330]) Lactobacillus gasseri" source="27981" target="23376" cy:directed="1">
    <att name="shared name" value="Taurocholate ([16,330]) Lactobacillus gasseri" type="string"/>
    <att name="shared interaction" value="[16,330]" type="string"/>
    <att name="name" value="Taurocholate ([16,330]) Lactobacillus gasseri" type="string"/>
    <att name="selected" value="0" type="boolean"/>
    <att name="interaction" value="[16,330]" type="string"/>
  </edge>
  <edge id="27995" label="Taurocholate ([330]) Lactobacillus buchneri" source="27981" target="23016" cy:directed="1">
    <att name="shared name" value="Taurocholate ([330]) Lactobacillus buchneri" type="string"/>
    <att name="shared interaction" value="[330]" type="string"/>
    <att name="name" value="Taurocholate ([330]) Lactobacillus buchneri" type="string"/>
    <att name="selected" value="0" type="boolean"/>
    <att name="interaction" value="[330]" type="string"/>
  </edge>
  <edge id="27994" label="Taurocholate ([330]) Lactobacillus brevis" source="27981" target="23031" cy:directed="1">
    <att name="shared name" value="Taurocholate ([330]) Lactobacillus brevis" type="string"/>
    <att name="shared interaction" value="[330]" type="string"/>
    <att name="name" value="Taurocholate ([330]) Lactobacillus brevis" type="string"/>
    <att name="selected" value="0" type="boolean"/>
    <att name="interaction" value="[330]" type="string"/>
  </edge>
  <edge id="27993" label="Taurocholate ([16,257,330]) Lactobacillus acidophilus" source="27981" target="23357" cy:directed="1">
    <att name="shared name" value="Taurocholate ([16,257,330]) Lactobacillus acidophilus" type="string"/>
    <att name="shared interaction" value="[16,257,330]" type="string"/>
    <att name="name" value="Taurocholate ([16,257,330]) Lactobacillus acidophilus" type="string"/>
    <att name="selected" value="0" type="boolean"/>
    <att name="interaction" value="[16,257,330]" type="string"/>
  </edge>
  <edge id="27992" label="Taurocholate ([]) Hepatocyte (host liver)" source="27981" target="25515" cy:directed="1">
    <att name="shared name" value="Taurocholate ([]) Hepatocyte (host liver)" type="string"/>
    <att name="shared interaction" value="[]" type="string"/>
    <att name="name" value="Taurocholate ([]) Hepatocyte (host liver)" type="string"/>
    <att name="selected" value="0" type="boolean"/>
    <att name="interaction" value="[]" type="string"/>
  </edge>
  <edge id="27991" label="Taurocholate ([29,257]) Clostridium perfringens" source="27981" target="23246" cy:directed="1">
    <att name="shared name" value="Taurocholate ([29,257]) Clostridium perfringens" type="string"/>
    <att name="shared interaction" value="[29,257]" type="string"/>
    <att name="name" value="Taurocholate ([29,257]) Clostridium perfringens" type="string"/>
    <att name="selected" value="0" type="boolean"/>
    <att name="interaction" value="[29,257]" type="string"/>
  </edge>
  <edge id="27990" label="Taurocholate ([335]) Clostridium difficile" source="27981" target="23085" cy:directed="1">
    <att name="shared name" value="Taurocholate ([335]) Clostridium difficile" type="string"/>
    <att name="shared interaction" value="[335]" type="string"/>
    <att name="name" value="Taurocholate ([335]) Clostridium difficile" type="string"/>
    <att name="selected" value="0" type="boolean"/>
    <att name="interaction" value="[335]" type="string"/>
  </edge>
  <edge id="27989" label="Taurocholate ([75,304]) Bilophila wadsworthia" source="27981" target="23191" cy:directed="1">
    <att name="shared name" value="Taurocholate ([75,304]) Bilophila wadsworthia" type="string"/>
    <att name="shared interaction" value="[75,304]" type="string"/>
    <att name="name" value="Taurocholate ([75,304]) Bilophila wadsworthia" type="string"/>
    <att name="selected" value="0" type="boolean"/>
    <att name="interaction" value="[75,304]" type="string"/>
  </edge>
  <edge id="27988" label="Taurocholate ([29,257,330]) Bifidobacterium longum (Bifidobacterium infantis, Bifidobacterium suis)" source="27981" target="23012" cy:directed="1">
    <att name="shared name" value="Taurocholate ([29,257,330]) Bifidobacterium longum (Bifidobacterium infantis, Bifidobacterium suis)" type="string"/>
    <att name="shared interaction" value="[29,257,330]" type="string"/>
    <att name="name" value="Taurocholate ([29,257,330]) Bifidobacterium longum (Bifidobacterium infantis, Bifidobacterium suis)" type="string"/>
    <att name="selected" value="0" type="boolean"/>
    <att name="interaction" value="[29,257,330]" type="string"/>
  </edge>
  <edge id="27987" label="Taurocholate ([330]) Bifidobacterium breve" source="27981" target="23181" cy:directed="1">
    <att name="shared name" value="Taurocholate ([330]) Bifidobacterium breve" type="string"/>
    <att name="shared interaction" value="[330]" type="string"/>
    <att name="name" value="Taurocholate ([330]) Bifidobacterium breve" type="string"/>
    <att name="selected" value="0" type="boolean"/>
    <att name="interaction" value="[330]" type="string"/>
  </edge>
  <edge id="27986" label="Taurocholate ([29,257,330]) Bifidobacterium bifidum" source="27981" target="23179" cy:directed="1">
    <att name="shared name" value="Taurocholate ([29,257,330]) Bifidobacterium bifidum" type="string"/>
    <att name="shared interaction" value="[29,257,330]" type="string"/>
    <att name="name" value="Taurocholate ([29,257,330]) Bifidobacterium bifidum" type="string"/>
    <att name="selected" value="0" type="boolean"/>
    <att name="interaction" value="[29,257,330]" type="string"/>
  </edge>
  <edge id="27985" label="Taurocholate ([330]) Bifidobacterium animalis" source="27981" target="23177" cy:directed="1">
    <att name="shared name" value="Taurocholate ([330]) Bifidobacterium animalis" type="string"/>
    <att name="shared interaction" value="[330]" type="string"/>
    <att name="name" value="Taurocholate ([330]) Bifidobacterium animalis" type="string"/>
    <att name="selected" value="0" type="boolean"/>
    <att name="interaction" value="[330]" type="string"/>
  </edge>
  <edge id="27984" label="Taurocholate ([29,330]) Bifidobacterium adolescentis" source="27981" target="23078" cy:directed="1">
    <att name="shared name" value="Taurocholate ([29,330]) Bifidobacterium adolescentis" type="string"/>
    <att name="shared interaction" value="[29,330]" type="string"/>
    <att name="name" value="Taurocholate ([29,330]) Bifidobacterium adolescentis" type="string"/>
    <att name="selected" value="0" type="boolean"/>
    <att name="interaction" value="[29,330]" type="string"/>
  </edge>
  <edge id="27983" label="Taurocholate ([257]) Bacteroides vulgatus" source="27981" target="23170" cy:directed="1">
    <att name="shared name" value="Taurocholate ([257]) Bacteroides vulgatus" type="string"/>
    <att name="shared interaction" value="[257]" type="string"/>
    <att name="name" value="Taurocholate ([257]) Bacteroides vulgatus" type="string"/>
    <att name="selected" value="0" type="boolean"/>
    <att name="interaction" value="[257]" type="string"/>
  </edge>
  <edge id="27982" label="Taurocholate ([257]) Bacteroides fragilis" source="27981" target="23151" cy:directed="1">
    <att name="shared name" value="Taurocholate ([257]) Bacteroides fragilis" type="string"/>
    <att name="shared interaction" value="[257]" type="string"/>
    <att name="name" value="Taurocholate ([257]) Bacteroides fragilis" type="string"/>
    <att name="selected" value="0" type="boolean"/>
    <att name="interaction" value="[257]" type="string"/>
  </edge>
  <edge id="27980" label="Taurochenodeoxycholate ([16,17]) Listeria monocytogenes" source="27962" target="23809" cy:directed="1">
    <att name="shared name" value="Taurochenodeoxycholate ([16,17]) Listeria monocytogenes" type="string"/>
    <att name="shared interaction" value="[16,17]" type="string"/>
    <att name="name" value="Taurochenodeoxycholate ([16,17]) Listeria monocytogenes" type="string"/>
    <att name="selected" value="0" type="boolean"/>
    <att name="interaction" value="[16,17]" type="string"/>
  </edge>
  <edge id="27979" label="Taurochenodeoxycholate ([16,29,257,330]) Lactobacillus plantarum" source="27962" target="22982" cy:directed="1">
    <att name="shared name" value="Taurochenodeoxycholate ([16,29,257,330]) Lactobacillus plantarum" type="string"/>
    <att name="shared interaction" value="[16,29,257,330]" type="string"/>
    <att name="name" value="Taurochenodeoxycholate ([16,29,257,330]) Lactobacillus plantarum" type="string"/>
    <att name="selected" value="0" type="boolean"/>
    <att name="interaction" value="[16,29,257,330]" type="string"/>
  </edge>
  <edge id="27978" label="Taurochenodeoxycholate ([16,29,257,330]) Lactobacillus johnsonii" source="27962" target="23386" cy:directed="1">
    <att name="shared name" value="Taurochenodeoxycholate ([16,29,257,330]) Lactobacillus johnsonii" type="string"/>
    <att name="shared interaction" value="[16,29,257,330]" type="string"/>
    <att name="name" value="Taurochenodeoxycholate ([16,29,257,330]) Lactobacillus johnsonii" type="string"/>
    <att name="selected" value="0" type="boolean"/>
    <att name="interaction" value="[16,29,257,330]" type="string"/>
  </edge>
  <edge id="27977" label="Taurochenodeoxycholate ([330]) Lactobacillus hilgardii" source="27962" target="23380" cy:directed="1">
    <att name="shared name" value="Taurochenodeoxycholate ([330]) Lactobacillus hilgardii" type="string"/>
    <att name="shared interaction" value="[330]" type="string"/>
    <att name="name" value="Taurochenodeoxycholate ([330]) Lactobacillus hilgardii" type="string"/>
    <att name="selected" value="0" type="boolean"/>
    <att name="interaction" value="[330]" type="string"/>
  </edge>
  <edge id="27976" label="Taurochenodeoxycholate ([16,330]) Lactobacillus gasseri" source="27962" target="23376" cy:directed="1">
    <att name="shared name" value="Taurochenodeoxycholate ([16,330]) Lactobacillus gasseri" type="string"/>
    <att name="shared interaction" value="[16,330]" type="string"/>
    <att name="name" value="Taurochenodeoxycholate ([16,330]) Lactobacillus gasseri" type="string"/>
    <att name="selected" value="0" type="boolean"/>
    <att name="interaction" value="[16,330]" type="string"/>
  </edge>
  <edge id="27975" label="Taurochenodeoxycholate ([330]) Lactobacillus buchneri" source="27962" target="23016" cy:directed="1">
    <att name="shared name" value="Taurochenodeoxycholate ([330]) Lactobacillus buchneri" type="string"/>
    <att name="shared interaction" value="[330]" type="string"/>
    <att name="name" value="Taurochenodeoxycholate ([330]) Lactobacillus buchneri" type="string"/>
    <att name="selected" value="0" type="boolean"/>
    <att name="interaction" value="[330]" type="string"/>
  </edge>
  <edge id="27974" label="Taurochenodeoxycholate ([330]) Lactobacillus brevis" source="27962" target="23031" cy:directed="1">
    <att name="shared name" value="Taurochenodeoxycholate ([330]) Lactobacillus brevis" type="string"/>
    <att name="shared interaction" value="[330]" type="string"/>
    <att name="name" value="Taurochenodeoxycholate ([330]) Lactobacillus brevis" type="string"/>
    <att name="selected" value="0" type="boolean"/>
    <att name="interaction" value="[330]" type="string"/>
  </edge>
  <edge id="27973" label="Taurochenodeoxycholate ([16,330]) Lactobacillus acidophilus" source="27962" target="23357" cy:directed="1">
    <att name="shared name" value="Taurochenodeoxycholate ([16,330]) Lactobacillus acidophilus" type="string"/>
    <att name="shared interaction" value="[16,330]" type="string"/>
    <att name="name" value="Taurochenodeoxycholate ([16,330]) Lactobacillus acidophilus" type="string"/>
    <att name="selected" value="0" type="boolean"/>
    <att name="interaction" value="[16,330]" type="string"/>
  </edge>
  <edge id="27972" label="Taurochenodeoxycholate ([]) Hepatocyte (host liver)" source="27962" target="25515" cy:directed="1">
    <att name="shared name" value="Taurochenodeoxycholate ([]) Hepatocyte (host liver)" type="string"/>
    <att name="shared interaction" value="[]" type="string"/>
    <att name="name" value="Taurochenodeoxycholate ([]) Hepatocyte (host liver)" type="string"/>
    <att name="selected" value="0" type="boolean"/>
    <att name="interaction" value="[]" type="string"/>
  </edge>
  <edge id="27971" label="Taurochenodeoxycholate ([29,257]) Clostridium perfringens" source="27962" target="23246" cy:directed="1">
    <att name="shared name" value="Taurochenodeoxycholate ([29,257]) Clostridium perfringens" type="string"/>
    <att name="shared interaction" value="[29,257]" type="string"/>
    <att name="name" value="Taurochenodeoxycholate ([29,257]) Clostridium perfringens" type="string"/>
    <att name="selected" value="0" type="boolean"/>
    <att name="interaction" value="[29,257]" type="string"/>
  </edge>
  <edge id="27970" label="Taurochenodeoxycholate ([304]) Bilophila wadsworthia" source="27962" target="23191" cy:directed="1">
    <att name="shared name" value="Taurochenodeoxycholate ([304]) Bilophila wadsworthia" type="string"/>
    <att name="shared interaction" value="[304]" type="string"/>
    <att name="name" value="Taurochenodeoxycholate ([304]) Bilophila wadsworthia" type="string"/>
    <att name="selected" value="0" type="boolean"/>
    <att name="interaction" value="[304]" type="string"/>
  </edge>
  <edge id="27969" label="Taurochenodeoxycholate ([29,257,330]) Bifidobacterium longum (Bifidobacterium infantis, Bifidobacterium suis)" source="27962" target="23012" cy:directed="1">
    <att name="shared name" value="Taurochenodeoxycholate ([29,257,330]) Bifidobacterium longum (Bifidobacterium infantis, Bifidobacterium suis)" type="string"/>
    <att name="shared interaction" value="[29,257,330]" type="string"/>
    <att name="name" value="Taurochenodeoxycholate ([29,257,330]) Bifidobacterium longum (Bifidobacterium infantis, Bifidobacterium suis)" type="string"/>
    <att name="selected" value="0" type="boolean"/>
    <att name="interaction" value="[29,257,330]" type="string"/>
  </edge>
  <edge id="27968" label="Taurochenodeoxycholate ([330]) Bifidobacterium breve" source="27962" target="23181" cy:directed="1">
    <att name="shared name" value="Taurochenodeoxycholate ([330]) Bifidobacterium breve" type="string"/>
    <att name="shared interaction" value="[330]" type="string"/>
    <att name="name" value="Taurochenodeoxycholate ([330]) Bifidobacterium breve" type="string"/>
    <att name="selected" value="0" type="boolean"/>
    <att name="interaction" value="[330]" type="string"/>
  </edge>
  <edge id="27967" label="Taurochenodeoxycholate ([29,257,330]) Bifidobacterium bifidum" source="27962" target="23179" cy:directed="1">
    <att name="shared name" value="Taurochenodeoxycholate ([29,257,330]) Bifidobacterium bifidum" type="string"/>
    <att name="shared interaction" value="[29,257,330]" type="string"/>
    <att name="name" value="Taurochenodeoxycholate ([29,257,330]) Bifidobacterium bifidum" type="string"/>
    <att name="selected" value="0" type="boolean"/>
    <att name="interaction" value="[29,257,330]" type="string"/>
  </edge>
  <edge id="27966" label="Taurochenodeoxycholate ([330]) Bifidobacterium animalis" source="27962" target="23177" cy:directed="1">
    <att name="shared name" value="Taurochenodeoxycholate ([330]) Bifidobacterium animalis" type="string"/>
    <att name="shared interaction" value="[330]" type="string"/>
    <att name="name" value="Taurochenodeoxycholate ([330]) Bifidobacterium animalis" type="string"/>
    <att name="selected" value="0" type="boolean"/>
    <att name="interaction" value="[330]" type="string"/>
  </edge>
  <edge id="27965" label="Taurochenodeoxycholate ([29,330]) Bifidobacterium adolescentis" source="27962" target="23078" cy:directed="1">
    <att name="shared name" value="Taurochenodeoxycholate ([29,330]) Bifidobacterium adolescentis" type="string"/>
    <att name="shared interaction" value="[29,330]" type="string"/>
    <att name="name" value="Taurochenodeoxycholate ([29,330]) Bifidobacterium adolescentis" type="string"/>
    <att name="selected" value="0" type="boolean"/>
    <att name="interaction" value="[29,330]" type="string"/>
  </edge>
  <edge id="27964" label="Taurochenodeoxycholate ([257]) Bacteroides vulgatus" source="27962" target="23170" cy:directed="1">
    <att name="shared name" value="Taurochenodeoxycholate ([257]) Bacteroides vulgatus" type="string"/>
    <att name="shared interaction" value="[257]" type="string"/>
    <att name="name" value="Taurochenodeoxycholate ([257]) Bacteroides vulgatus" type="string"/>
    <att name="selected" value="0" type="boolean"/>
    <att name="interaction" value="[257]" type="string"/>
  </edge>
  <edge id="27963" label="Taurochenodeoxycholate ([257]) Bacteroides fragilis" source="27962" target="23151" cy:directed="1">
    <att name="shared name" value="Taurochenodeoxycholate ([257]) Bacteroides fragilis" type="string"/>
    <att name="shared interaction" value="[257]" type="string"/>
    <att name="name" value="Taurochenodeoxycholate ([257]) Bacteroides fragilis" type="string"/>
    <att name="selected" value="0" type="boolean"/>
    <att name="interaction" value="[257]" type="string"/>
  </edge>
  <edge id="27961" label="Taurine ([336]) Colonocyte (host colon)" source="27959" target="22991" cy:directed="1">
    <att name="shared name" value="Taurine ([336]) Colonocyte (host colon)" type="string"/>
    <att name="shared interaction" value="[336]" type="string"/>
    <att name="name" value="Taurine ([336]) Colonocyte (host colon)" type="string"/>
    <att name="selected" value="0" type="boolean"/>
    <att name="interaction" value="[336]" type="string"/>
  </edge>
  <edge id="27960" label="Taurine ([169,225,304]) Bilophila wadsworthia" source="27959" target="23191" cy:directed="1">
    <att name="shared name" value="Taurine ([169,225,304]) Bilophila wadsworthia" type="string"/>
    <att name="shared interaction" value="[169,225,304]" type="string"/>
    <att name="name" value="Taurine ([169,225,304]) Bilophila wadsworthia" type="string"/>
    <att name="selected" value="0" type="boolean"/>
    <att name="interaction" value="[169,225,304]" type="string"/>
  </edge>
  <edge id="27958" label="Sulfur (Elemental sulfur) ([Supplementary Data 2d]) Xanthobacter autotrophicus" source="27936" target="27934" cy:directed="1">
    <att name="shared name" value="Sulfur (Elemental sulfur) ([Supplementary Data 2d]) Xanthobacter autotrophicus" type="string"/>
    <att name="shared interaction" value="[Supplementary Data 2d]" type="string"/>
    <att name="name" value="Sulfur (Elemental sulfur) ([Supplementary Data 2d]) Xanthobacter autotrophicus" type="string"/>
    <att name="selected" value="0" type="boolean"/>
    <att name="interaction" value="[Supplementary Data 2d]" type="string"/>
  </edge>
  <edge id="27957" label="Sulfur (Elemental sulfur) ([Supplementary Data 2d]) Wolinella succinogenes" source="27936" target="23631" cy:directed="1">
    <att name="shared name" value="Sulfur (Elemental sulfur) ([Supplementary Data 2d]) Wolinella succinogenes" type="string"/>
    <att name="shared interaction" value="[Supplementary Data 2d]" type="string"/>
    <att name="name" value="Sulfur (Elemental sulfur) ([Supplementary Data 2d]) Wolinella succinogenes" type="string"/>
    <att name="selected" value="0" type="boolean"/>
    <att name="interaction" value="[Supplementary Data 2d]" type="string"/>
  </edge>
  <edge id="27956" label="Sulfur (Elemental sulfur) ([Supplementary Data 2d]) Thiomicrospira crunogena" source="27936" target="27931" cy:directed="1">
    <att name="shared name" value="Sulfur (Elemental sulfur) ([Supplementary Data 2d]) Thiomicrospira crunogena" type="string"/>
    <att name="shared interaction" value="[Supplementary Data 2d]" type="string"/>
    <att name="name" value="Sulfur (Elemental sulfur) ([Supplementary Data 2d]) Thiomicrospira crunogena" type="string"/>
    <att name="selected" value="0" type="boolean"/>
    <att name="interaction" value="[Supplementary Data 2d]" type="string"/>
  </edge>
  <edge id="27955" label="Sulfur (Elemental sulfur) ([Supplementary Data 2d]) Thiobacillus denitrificans" source="27936" target="24451" cy:directed="1">
    <att name="shared name" value="Sulfur (Elemental sulfur) ([Supplementary Data 2d]) Thiobacillus denitrificans" type="string"/>
    <att name="shared interaction" value="[Supplementary Data 2d]" type="string"/>
    <att name="name" value="Sulfur (Elemental sulfur) ([Supplementary Data 2d]) Thiobacillus denitrificans" type="string"/>
    <att name="selected" value="0" type="boolean"/>
    <att name="interaction" value="[Supplementary Data 2d]" type="string"/>
  </edge>
  <edge id="27954" label="Sulfur (Elemental sulfur) ([Supplementary Data 2d]) Sulfolobus tokodaii" source="27936" target="27926" cy:directed="1">
    <att name="shared name" value="Sulfur (Elemental sulfur) ([Supplementary Data 2d]) Sulfolobus tokodaii" type="string"/>
    <att name="shared interaction" value="[Supplementary Data 2d]" type="string"/>
    <att name="name" value="Sulfur (Elemental sulfur) ([Supplementary Data 2d]) Sulfolobus tokodaii" type="string"/>
    <att name="selected" value="0" type="boolean"/>
    <att name="interaction" value="[Supplementary Data 2d]" type="string"/>
  </edge>
  <edge id="27953" label="Sulfur (Elemental sulfur) ([Supplementary Data 2d]) Sulfolobus solfataricus" source="27936" target="24047" cy:directed="1">
    <att name="shared name" value="Sulfur (Elemental sulfur) ([Supplementary Data 2d]) Sulfolobus solfataricus" type="string"/>
    <att name="shared interaction" value="[Supplementary Data 2d]" type="string"/>
    <att name="name" value="Sulfur (Elemental sulfur) ([Supplementary Data 2d]) Sulfolobus solfataricus" type="string"/>
    <att name="selected" value="0" type="boolean"/>
    <att name="interaction" value="[Supplementary Data 2d]" type="string"/>
  </edge>
  <edge id="27952" label="Sulfur (Elemental sulfur) ([Supplementary Data 2d]) Sulfolobus islandicus" source="27936" target="27923" cy:directed="1">
    <att name="shared name" value="Sulfur (Elemental sulfur) ([Supplementary Data 2d]) Sulfolobus islandicus" type="string"/>
    <att name="shared interaction" value="[Supplementary Data 2d]" type="string"/>
    <att name="name" value="Sulfur (Elemental sulfur) ([Supplementary Data 2d]) Sulfolobus islandicus" type="string"/>
    <att name="selected" value="0" type="boolean"/>
    <att name="interaction" value="[Supplementary Data 2d]" type="string"/>
  </edge>
  <edge id="27951" label="Sulfur (Elemental sulfur) ([Supplementary Data 2d]) Sulfolobus acidocaldarius" source="27936" target="24493" cy:directed="1">
    <att name="shared name" value="Sulfur (Elemental sulfur) ([Supplementary Data 2d]) Sulfolobus acidocaldarius" type="string"/>
    <att name="shared interaction" value="[Supplementary Data 2d]" type="string"/>
    <att name="name" value="Sulfur (Elemental sulfur) ([Supplementary Data 2d]) Sulfolobus acidocaldarius" type="string"/>
    <att name="selected" value="0" type="boolean"/>
    <att name="interaction" value="[Supplementary Data 2d]" type="string"/>
  </edge>
  <edge id="27950" label="Sulfur (Elemental sulfur) ([Supplementary Data 2d]) Starkeya novella" source="27936" target="27920" cy:directed="1">
    <att name="shared name" value="Sulfur (Elemental sulfur) ([Supplementary Data 2d]) Starkeya novella" type="string"/>
    <att name="shared interaction" value="[Supplementary Data 2d]" type="string"/>
    <att name="name" value="Sulfur (Elemental sulfur) ([Supplementary Data 2d]) Starkeya novella" type="string"/>
    <att name="selected" value="0" type="boolean"/>
    <att name="interaction" value="[Supplementary Data 2d]" type="string"/>
  </edge>
  <edge id="27949" label="Sulfur (Elemental sulfur) ([Supplementary Data 2d]) Rhodopseudomonas palustris" source="27936" target="26362" cy:directed="1">
    <att name="shared name" value="Sulfur (Elemental sulfur) ([Supplementary Data 2d]) Rhodopseudomonas palustris" type="string"/>
    <att name="shared interaction" value="[Supplementary Data 2d]" type="string"/>
    <att name="name" value="Sulfur (Elemental sulfur) ([Supplementary Data 2d]) Rhodopseudomonas palustris" type="string"/>
    <att name="selected" value="0" type="boolean"/>
    <att name="interaction" value="[Supplementary Data 2d]" type="string"/>
  </edge>
  <edge id="27948" label="Sulfur (Elemental sulfur) ([Supplementary Data 2d]) Rhodobacter sphaeroides" source="27936" target="26914" cy:directed="1">
    <att name="shared name" value="Sulfur (Elemental sulfur) ([Supplementary Data 2d]) Rhodobacter sphaeroides" type="string"/>
    <att name="shared interaction" value="[Supplementary Data 2d]" type="string"/>
    <att name="name" value="Sulfur (Elemental sulfur) ([Supplementary Data 2d]) Rhodobacter sphaeroides" type="string"/>
    <att name="selected" value="0" type="boolean"/>
    <att name="interaction" value="[Supplementary Data 2d]" type="string"/>
  </edge>
  <edge id="27947" label="Sulfur (Elemental sulfur) ([Supplementary Data 2d]) Rhodobacter capsulatus" source="27936" target="23817" cy:directed="1">
    <att name="shared name" value="Sulfur (Elemental sulfur) ([Supplementary Data 2d]) Rhodobacter capsulatus" type="string"/>
    <att name="shared interaction" value="[Supplementary Data 2d]" type="string"/>
    <att name="name" value="Sulfur (Elemental sulfur) ([Supplementary Data 2d]) Rhodobacter capsulatus" type="string"/>
    <att name="selected" value="0" type="boolean"/>
    <att name="interaction" value="[Supplementary Data 2d]" type="string"/>
  </edge>
  <edge id="27946" label="Sulfur (Elemental sulfur) ([Supplementary Data 2d]) Paracoccus denitrificans" source="27936" target="26737" cy:directed="1">
    <att name="shared name" value="Sulfur (Elemental sulfur) ([Supplementary Data 2d]) Paracoccus denitrificans" type="string"/>
    <att name="shared interaction" value="[Supplementary Data 2d]" type="string"/>
    <att name="name" value="Sulfur (Elemental sulfur) ([Supplementary Data 2d]) Paracoccus denitrificans" type="string"/>
    <att name="selected" value="0" type="boolean"/>
    <att name="interaction" value="[Supplementary Data 2d]" type="string"/>
  </edge>
  <edge id="27945" label="Sulfur (Elemental sulfur) ([Supplementary Data 2d]) Methylobacterium extorquens (Methylobacterium chloromethanicum)" source="27936" target="25086" cy:directed="1">
    <att name="shared name" value="Sulfur (Elemental sulfur) ([Supplementary Data 2d]) Methylobacterium extorquens (Methylobacterium chloromethanicum)" type="string"/>
    <att name="shared interaction" value="[Supplementary Data 2d]" type="string"/>
    <att name="name" value="Sulfur (Elemental sulfur) ([Supplementary Data 2d]) Methylobacterium extorquens (Methylobacterium chloromethanicum)" type="string"/>
    <att name="selected" value="0" type="boolean"/>
    <att name="interaction" value="[Supplementary Data 2d]" type="string"/>
  </edge>
  <edge id="27944" label="Sulfur (Elemental sulfur) ([Supplementary Data 2d]) Chlorobium vibrioformis" source="27936" target="27886" cy:directed="1">
    <att name="shared name" value="Sulfur (Elemental sulfur) ([Supplementary Data 2d]) Chlorobium vibrioformis" type="string"/>
    <att name="shared interaction" value="[Supplementary Data 2d]" type="string"/>
    <att name="name" value="Sulfur (Elemental sulfur) ([Supplementary Data 2d]) Chlorobium vibrioformis" type="string"/>
    <att name="selected" value="0" type="boolean"/>
    <att name="interaction" value="[Supplementary Data 2d]" type="string"/>
  </edge>
  <edge id="27943" label="Sulfur (Elemental sulfur) ([Supplementary Data 2d]) Chlorobium phaeobacteroides" source="27936" target="27884" cy:directed="1">
    <att name="shared name" value="Sulfur (Elemental sulfur) ([Supplementary Data 2d]) Chlorobium phaeobacteroides" type="string"/>
    <att name="shared interaction" value="[Supplementary Data 2d]" type="string"/>
    <att name="name" value="Sulfur (Elemental sulfur) ([Supplementary Data 2d]) Chlorobium phaeobacteroides" type="string"/>
    <att name="selected" value="0" type="boolean"/>
    <att name="interaction" value="[Supplementary Data 2d]" type="string"/>
  </edge>
  <edge id="27942" label="Sulfur (Elemental sulfur) ([Supplementary Data 2d]) Chlorobium limicola" source="27936" target="27882" cy:directed="1">
    <att name="shared name" value="Sulfur (Elemental sulfur) ([Supplementary Data 2d]) Chlorobium limicola" type="string"/>
    <att name="shared interaction" value="[Supplementary Data 2d]" type="string"/>
    <att name="name" value="Sulfur (Elemental sulfur) ([Supplementary Data 2d]) Chlorobium limicola" type="string"/>
    <att name="selected" value="0" type="boolean"/>
    <att name="interaction" value="[Supplementary Data 2d]" type="string"/>
  </edge>
  <edge id="27941" label="Sulfur (Elemental sulfur) ([Supplementary Data 2d]) Chlorobium ferrooxidans" source="27936" target="27880" cy:directed="1">
    <att name="shared name" value="Sulfur (Elemental sulfur) ([Supplementary Data 2d]) Chlorobium ferrooxidans" type="string"/>
    <att name="shared interaction" value="[Supplementary Data 2d]" type="string"/>
    <att name="name" value="Sulfur (Elemental sulfur) ([Supplementary Data 2d]) Chlorobium ferrooxidans" type="string"/>
    <att name="selected" value="0" type="boolean"/>
    <att name="interaction" value="[Supplementary Data 2d]" type="string"/>
  </edge>
  <edge id="27940" label="Sulfur (Elemental sulfur) ([Supplementary Data 2d]) Chlorobium chlorochromatii" source="27936" target="27878" cy:directed="1">
    <att name="shared name" value="Sulfur (Elemental sulfur) ([Supplementary Data 2d]) Chlorobium chlorochromatii" type="string"/>
    <att name="shared interaction" value="[Supplementary Data 2d]" type="string"/>
    <att name="name" value="Sulfur (Elemental sulfur) ([Supplementary Data 2d]) Chlorobium chlorochromatii" type="string"/>
    <att name="selected" value="0" type="boolean"/>
    <att name="interaction" value="[Supplementary Data 2d]" type="string"/>
  </edge>
  <edge id="27939" label="Sulfur (Elemental sulfur) ([Supplementary Data 2d]) Aquifex aeolicus" source="27936" target="27870" cy:directed="1">
    <att name="shared name" value="Sulfur (Elemental sulfur) ([Supplementary Data 2d]) Aquifex aeolicus" type="string"/>
    <att name="shared interaction" value="[Supplementary Data 2d]" type="string"/>
    <att name="name" value="Sulfur (Elemental sulfur) ([Supplementary Data 2d]) Aquifex aeolicus" type="string"/>
    <att name="selected" value="0" type="boolean"/>
    <att name="interaction" value="[Supplementary Data 2d]" type="string"/>
  </edge>
  <edge id="27938" label="Sulfur (Elemental sulfur) ([Supplementary Data 2d]) Allochromatium vinosum" source="27936" target="27868" cy:directed="1">
    <att name="shared name" value="Sulfur (Elemental sulfur) ([Supplementary Data 2d]) Allochromatium vinosum" type="string"/>
    <att name="shared interaction" value="[Supplementary Data 2d]" type="string"/>
    <att name="name" value="Sulfur (Elemental sulfur) ([Supplementary Data 2d]) Allochromatium vinosum" type="string"/>
    <att name="selected" value="0" type="boolean"/>
    <att name="interaction" value="[Supplementary Data 2d]" type="string"/>
  </edge>
  <edge id="27937" label="Sulfur (Elemental sulfur) ([Supplementary Data 2d]) Acidithiobacillus caldus" source="27936" target="27866" cy:directed="1">
    <att name="shared name" value="Sulfur (Elemental sulfur) ([Supplementary Data 2d]) Acidithiobacillus caldus" type="string"/>
    <att name="shared interaction" value="[Supplementary Data 2d]" type="string"/>
    <att name="name" value="Sulfur (Elemental sulfur) ([Supplementary Data 2d]) Acidithiobacillus caldus" type="string"/>
    <att name="selected" value="0" type="boolean"/>
    <att name="interaction" value="[Supplementary Data 2d]" type="string"/>
  </edge>
  <edge id="27935" label="Sulfate (Sulfuric acid) ([Supplementary Data 2d]) Xanthobacter autotrophicus" source="27865" target="27934" cy:directed="1">
    <att name="shared name" value="Sulfate (Sulfuric acid) ([Supplementary Data 2d]) Xanthobacter autotrophicus" type="string"/>
    <att name="shared interaction" value="[Supplementary Data 2d]" type="string"/>
    <att name="name" value="Sulfate (Sulfuric acid) ([Supplementary Data 2d]) Xanthobacter autotrophicus" type="string"/>
    <att name="selected" value="0" type="boolean"/>
    <att name="interaction" value="[Supplementary Data 2d]" type="string"/>
  </edge>
  <edge id="27933" label="Sulfate (Sulfuric acid) ([Supplementary Data 2d]) Wolinella succinogenes" source="27865" target="23631" cy:directed="1">
    <att name="shared name" value="Sulfate (Sulfuric acid) ([Supplementary Data 2d]) Wolinella succinogenes" type="string"/>
    <att name="shared interaction" value="[Supplementary Data 2d]" type="string"/>
    <att name="name" value="Sulfate (Sulfuric acid) ([Supplementary Data 2d]) Wolinella succinogenes" type="string"/>
    <att name="selected" value="0" type="boolean"/>
    <att name="interaction" value="[Supplementary Data 2d]" type="string"/>
  </edge>
  <edge id="27932" label="Sulfate (Sulfuric acid) ([Supplementary Data 2d]) Thiomicrospira crunogena" source="27865" target="27931" cy:directed="1">
    <att name="shared name" value="Sulfate (Sulfuric acid) ([Supplementary Data 2d]) Thiomicrospira crunogena" type="string"/>
    <att name="shared interaction" value="[Supplementary Data 2d]" type="string"/>
    <att name="name" value="Sulfate (Sulfuric acid) ([Supplementary Data 2d]) Thiomicrospira crunogena" type="string"/>
    <att name="selected" value="0" type="boolean"/>
    <att name="interaction" value="[Supplementary Data 2d]" type="string"/>
  </edge>
  <edge id="27930" label="Sulfate (Sulfuric acid) ([Supplementary Data 2d]) Thiobacillus denitrificans" source="27865" target="24451" cy:directed="1">
    <att name="shared name" value="Sulfate (Sulfuric acid) ([Supplementary Data 2d]) Thiobacillus denitrificans" type="string"/>
    <att name="shared interaction" value="[Supplementary Data 2d]" type="string"/>
    <att name="name" value="Sulfate (Sulfuric acid) ([Supplementary Data 2d]) Thiobacillus denitrificans" type="string"/>
    <att name="selected" value="0" type="boolean"/>
    <att name="interaction" value="[Supplementary Data 2d]" type="string"/>
  </edge>
  <edge id="27929" label="Sulfate (Sulfuric acid) ([Supplementary Data 2d]) Thermodesulfovibrio yellowstonii" source="27865" target="25823" cy:directed="1">
    <att name="shared name" value="Sulfate (Sulfuric acid) ([Supplementary Data 2d]) Thermodesulfovibrio yellowstonii" type="string"/>
    <att name="shared interaction" value="[Supplementary Data 2d]" type="string"/>
    <att name="name" value="Sulfate (Sulfuric acid) ([Supplementary Data 2d]) Thermodesulfovibrio yellowstonii" type="string"/>
    <att name="selected" value="0" type="boolean"/>
    <att name="interaction" value="[Supplementary Data 2d]" type="string"/>
  </edge>
  <edge id="27928" label="Sulfate (Sulfuric acid) ([302,319,Supplementary Data 2d]) Syntrophobacter fumaroxidans" source="27865" target="23000" cy:directed="1">
    <att name="shared name" value="Sulfate (Sulfuric acid) ([302,319,Supplementary Data 2d]) Syntrophobacter fumaroxidans" type="string"/>
    <att name="shared interaction" value="[302,319,Supplementary Data 2d]" type="string"/>
    <att name="name" value="Sulfate (Sulfuric acid) ([302,319,Supplementary Data 2d]) Syntrophobacter fumaroxidans" type="string"/>
    <att name="selected" value="0" type="boolean"/>
    <att name="interaction" value="[302,319,Supplementary Data 2d]" type="string"/>
  </edge>
  <edge id="27927" label="Sulfate (Sulfuric acid) ([Supplementary Data 2d]) Sulfolobus tokodaii" source="27865" target="27926" cy:directed="1">
    <att name="shared name" value="Sulfate (Sulfuric acid) ([Supplementary Data 2d]) Sulfolobus tokodaii" type="string"/>
    <att name="shared interaction" value="[Supplementary Data 2d]" type="string"/>
    <att name="name" value="Sulfate (Sulfuric acid) ([Supplementary Data 2d]) Sulfolobus tokodaii" type="string"/>
    <att name="selected" value="0" type="boolean"/>
    <att name="interaction" value="[Supplementary Data 2d]" type="string"/>
  </edge>
  <edge id="27925" label="Sulfate (Sulfuric acid) ([Supplementary Data 2d]) Sulfolobus solfataricus" source="27865" target="24047" cy:directed="1">
    <att name="shared name" value="Sulfate (Sulfuric acid) ([Supplementary Data 2d]) Sulfolobus solfataricus" type="string"/>
    <att name="shared interaction" value="[Supplementary Data 2d]" type="string"/>
    <att name="name" value="Sulfate (Sulfuric acid) ([Supplementary Data 2d]) Sulfolobus solfataricus" type="string"/>
    <att name="selected" value="0" type="boolean"/>
    <att name="interaction" value="[Supplementary Data 2d]" type="string"/>
  </edge>
  <edge id="27924" label="Sulfate (Sulfuric acid) ([Supplementary Data 2d]) Sulfolobus islandicus" source="27865" target="27923" cy:directed="1">
    <att name="shared name" value="Sulfate (Sulfuric acid) ([Supplementary Data 2d]) Sulfolobus islandicus" type="string"/>
    <att name="shared interaction" value="[Supplementary Data 2d]" type="string"/>
    <att name="name" value="Sulfate (Sulfuric acid) ([Supplementary Data 2d]) Sulfolobus islandicus" type="string"/>
    <att name="selected" value="0" type="boolean"/>
    <att name="interaction" value="[Supplementary Data 2d]" type="string"/>
  </edge>
  <edge id="27922" label="Sulfate (Sulfuric acid) ([Supplementary Data 2d]) Sulfolobus acidocaldarius" source="27865" target="24493" cy:directed="1">
    <att name="shared name" value="Sulfate (Sulfuric acid) ([Supplementary Data 2d]) Sulfolobus acidocaldarius" type="string"/>
    <att name="shared interaction" value="[Supplementary Data 2d]" type="string"/>
    <att name="name" value="Sulfate (Sulfuric acid) ([Supplementary Data 2d]) Sulfolobus acidocaldarius" type="string"/>
    <att name="selected" value="0" type="boolean"/>
    <att name="interaction" value="[Supplementary Data 2d]" type="string"/>
  </edge>
  <edge id="27921" label="Sulfate (Sulfuric acid) ([Supplementary Data 2d]) Starkeya novella" source="27865" target="27920" cy:directed="1">
    <att name="shared name" value="Sulfate (Sulfuric acid) ([Supplementary Data 2d]) Starkeya novella" type="string"/>
    <att name="shared interaction" value="[Supplementary Data 2d]" type="string"/>
    <att name="name" value="Sulfate (Sulfuric acid) ([Supplementary Data 2d]) Starkeya novella" type="string"/>
    <att name="selected" value="0" type="boolean"/>
    <att name="interaction" value="[Supplementary Data 2d]" type="string"/>
  </edge>
  <edge id="27919" label="Sulfate (Sulfuric acid) ([121]) Ruminococcus bromii" source="27865" target="23053" cy:directed="1">
    <att name="shared name" value="Sulfate (Sulfuric acid) ([121]) Ruminococcus bromii" type="string"/>
    <att name="shared interaction" value="[121]" type="string"/>
    <att name="name" value="Sulfate (Sulfuric acid) ([121]) Ruminococcus bromii" type="string"/>
    <att name="selected" value="0" type="boolean"/>
    <att name="interaction" value="[121]" type="string"/>
  </edge>
  <edge id="27918" label="Sulfate (Sulfuric acid) ([Supplementary Data 2d]) Rhodopseudomonas palustris" source="27865" target="26362" cy:directed="1">
    <att name="shared name" value="Sulfate (Sulfuric acid) ([Supplementary Data 2d]) Rhodopseudomonas palustris" type="string"/>
    <att name="shared interaction" value="[Supplementary Data 2d]" type="string"/>
    <att name="name" value="Sulfate (Sulfuric acid) ([Supplementary Data 2d]) Rhodopseudomonas palustris" type="string"/>
    <att name="selected" value="0" type="boolean"/>
    <att name="interaction" value="[Supplementary Data 2d]" type="string"/>
  </edge>
  <edge id="27917" label="Sulfate (Sulfuric acid) ([Supplementary Data 2d]) Rhodobacter sphaeroides" source="27865" target="26914" cy:directed="1">
    <att name="shared name" value="Sulfate (Sulfuric acid) ([Supplementary Data 2d]) Rhodobacter sphaeroides" type="string"/>
    <att name="shared interaction" value="[Supplementary Data 2d]" type="string"/>
    <att name="name" value="Sulfate (Sulfuric acid) ([Supplementary Data 2d]) Rhodobacter sphaeroides" type="string"/>
    <att name="selected" value="0" type="boolean"/>
    <att name="interaction" value="[Supplementary Data 2d]" type="string"/>
  </edge>
  <edge id="27916" label="Sulfate (Sulfuric acid) ([Supplementary Data 2d]) Rhodobacter capsulatus" source="27865" target="23817" cy:directed="1">
    <att name="shared name" value="Sulfate (Sulfuric acid) ([Supplementary Data 2d]) Rhodobacter capsulatus" type="string"/>
    <att name="shared interaction" value="[Supplementary Data 2d]" type="string"/>
    <att name="name" value="Sulfate (Sulfuric acid) ([Supplementary Data 2d]) Rhodobacter capsulatus" type="string"/>
    <att name="selected" value="0" type="boolean"/>
    <att name="interaction" value="[Supplementary Data 2d]" type="string"/>
  </edge>
  <edge id="27915" label="Sulfate (Sulfuric acid) ([79]) Pyramidobacter piscolens" source="27865" target="23536" cy:directed="1">
    <att name="shared name" value="Sulfate (Sulfuric acid) ([79]) Pyramidobacter piscolens" type="string"/>
    <att name="shared interaction" value="[79]" type="string"/>
    <att name="name" value="Sulfate (Sulfuric acid) ([79]) Pyramidobacter piscolens" type="string"/>
    <att name="selected" value="0" type="boolean"/>
    <att name="interaction" value="[79]" type="string"/>
  </edge>
  <edge id="27914" label="Sulfate (Sulfuric acid) ([Supplementary Data 2d]) Paracoccus denitrificans" source="27865" target="26737" cy:directed="1">
    <att name="shared name" value="Sulfate (Sulfuric acid) ([Supplementary Data 2d]) Paracoccus denitrificans" type="string"/>
    <att name="shared interaction" value="[Supplementary Data 2d]" type="string"/>
    <att name="name" value="Sulfate (Sulfuric acid) ([Supplementary Data 2d]) Paracoccus denitrificans" type="string"/>
    <att name="selected" value="0" type="boolean"/>
    <att name="interaction" value="[Supplementary Data 2d]" type="string"/>
  </edge>
  <edge id="27913" label="Sulfate (Sulfuric acid) ([Supplementary Data 2d]) Methylobacterium extorquens (Methylobacterium chloromethanicum)" source="27865" target="25086" cy:directed="1">
    <att name="shared name" value="Sulfate (Sulfuric acid) ([Supplementary Data 2d]) Methylobacterium extorquens (Methylobacterium chloromethanicum)" type="string"/>
    <att name="shared interaction" value="[Supplementary Data 2d]" type="string"/>
    <att name="name" value="Sulfate (Sulfuric acid) ([Supplementary Data 2d]) Methylobacterium extorquens (Methylobacterium chloromethanicum)" type="string"/>
    <att name="selected" value="0" type="boolean"/>
    <att name="interaction" value="[Supplementary Data 2d]" type="string"/>
  </edge>
  <edge id="27912" label="Sulfate (Sulfuric acid) ([109]) Methanosarcina mazei" source="27865" target="23426" cy:directed="1">
    <att name="shared name" value="Sulfate (Sulfuric acid) ([109]) Methanosarcina mazei" type="string"/>
    <att name="shared interaction" value="[109]" type="string"/>
    <att name="name" value="Sulfate (Sulfuric acid) ([109]) Methanosarcina mazei" type="string"/>
    <att name="selected" value="0" type="boolean"/>
    <att name="interaction" value="[109]" type="string"/>
  </edge>
  <edge id="27911" label="Sulfate (Sulfuric acid) ([109,109]) Methanosarcina barkeri" source="27865" target="23424" cy:directed="1">
    <att name="shared name" value="Sulfate (Sulfuric acid) ([109,109]) Methanosarcina barkeri" type="string"/>
    <att name="shared interaction" value="[109,109]" type="string"/>
    <att name="name" value="Sulfate (Sulfuric acid) ([109,109]) Methanosarcina barkeri" type="string"/>
    <att name="selected" value="0" type="boolean"/>
    <att name="interaction" value="[109,109]" type="string"/>
  </edge>
  <edge id="27910" label="Sulfate (Sulfuric acid) ([109]) Methanosarcina acetivorans" source="27865" target="23422" cy:directed="1">
    <att name="shared name" value="Sulfate (Sulfuric acid) ([109]) Methanosarcina acetivorans" type="string"/>
    <att name="shared interaction" value="[109]" type="string"/>
    <att name="name" value="Sulfate (Sulfuric acid) ([109]) Methanosarcina acetivorans" type="string"/>
    <att name="selected" value="0" type="boolean"/>
    <att name="interaction" value="[109]" type="string"/>
  </edge>
  <edge id="27909" label="Sulfate (Sulfuric acid) ([6]) Escherichia coli" source="27865" target="23090" cy:directed="1">
    <att name="shared name" value="Sulfate (Sulfuric acid) ([6]) Escherichia coli" type="string"/>
    <att name="shared interaction" value="[6]" type="string"/>
    <att name="name" value="Sulfate (Sulfuric acid) ([6]) Escherichia coli" type="string"/>
    <att name="selected" value="0" type="boolean"/>
    <att name="interaction" value="[6]" type="string"/>
  </edge>
  <edge id="27908" label="Sulfate (Sulfuric acid) ([157,302,Supplementary Data 2d,255,255]) Desulfovibrio vulgaris" source="27865" target="23290" cy:directed="1">
    <att name="shared name" value="Sulfate (Sulfuric acid) ([157,302,Supplementary Data 2d,255,255]) Desulfovibrio vulgaris" type="string"/>
    <att name="shared interaction" value="[157,302,Supplementary Data 2d,255,255]" type="string"/>
    <att name="name" value="Sulfate (Sulfuric acid) ([157,302,Supplementary Data 2d,255,255]) Desulfovibrio vulgaris" type="string"/>
    <att name="selected" value="0" type="boolean"/>
    <att name="interaction" value="[157,302,Supplementary Data 2d,255,255]" type="string"/>
  </edge>
  <edge id="27907" label="Sulfate (Sulfuric acid) ([Supplementary Data 2d,255,255]) Desulfovibrio salexigens" source="27865" target="23288" cy:directed="1">
    <att name="shared name" value="Sulfate (Sulfuric acid) ([Supplementary Data 2d,255,255]) Desulfovibrio salexigens" type="string"/>
    <att name="shared interaction" value="[Supplementary Data 2d,255,255]" type="string"/>
    <att name="name" value="Sulfate (Sulfuric acid) ([Supplementary Data 2d,255,255]) Desulfovibrio salexigens" type="string"/>
    <att name="selected" value="0" type="boolean"/>
    <att name="interaction" value="[Supplementary Data 2d,255,255]" type="string"/>
  </edge>
  <edge id="27906" label="Sulfate (Sulfuric acid) ([255,255,Supplementary Data 2d,255,255]) Desulfovibrio piger" source="27865" target="23286" cy:directed="1">
    <att name="shared name" value="Sulfate (Sulfuric acid) ([255,255,Supplementary Data 2d,255,255]) Desulfovibrio piger" type="string"/>
    <att name="shared interaction" value="[255,255,Supplementary Data 2d,255,255]" type="string"/>
    <att name="name" value="Sulfate (Sulfuric acid) ([255,255,Supplementary Data 2d,255,255]) Desulfovibrio piger" type="string"/>
    <att name="selected" value="0" type="boolean"/>
    <att name="interaction" value="[255,255,Supplementary Data 2d,255,255]" type="string"/>
  </edge>
  <edge id="27905" label="Sulfate (Sulfuric acid) ([Supplementary Data 2d,255,255]) Desulfovibrio magneticus" source="27865" target="23284" cy:directed="1">
    <att name="shared name" value="Sulfate (Sulfuric acid) ([Supplementary Data 2d,255,255]) Desulfovibrio magneticus" type="string"/>
    <att name="shared interaction" value="[Supplementary Data 2d,255,255]" type="string"/>
    <att name="name" value="Sulfate (Sulfuric acid) ([Supplementary Data 2d,255,255]) Desulfovibrio magneticus" type="string"/>
    <att name="selected" value="0" type="boolean"/>
    <att name="interaction" value="[Supplementary Data 2d,255,255]" type="string"/>
  </edge>
  <edge id="27904" label="Sulfate (Sulfuric acid) ([Supplementary Data 2d,255,255]) Desulfovibrio fructosovorans" source="27865" target="23282" cy:directed="1">
    <att name="shared name" value="Sulfate (Sulfuric acid) ([Supplementary Data 2d,255,255]) Desulfovibrio fructosovorans" type="string"/>
    <att name="shared interaction" value="[Supplementary Data 2d,255,255]" type="string"/>
    <att name="name" value="Sulfate (Sulfuric acid) ([Supplementary Data 2d,255,255]) Desulfovibrio fructosovorans" type="string"/>
    <att name="selected" value="0" type="boolean"/>
    <att name="interaction" value="[Supplementary Data 2d,255,255]" type="string"/>
  </edge>
  <edge id="27903" label="Sulfate (Sulfuric acid) ([59,Supplementary Data 2d,255,255]) Desulfovibrio desulfuricans" source="27865" target="23280" cy:directed="1">
    <att name="shared name" value="Sulfate (Sulfuric acid) ([59,Supplementary Data 2d,255,255]) Desulfovibrio desulfuricans" type="string"/>
    <att name="shared interaction" value="[59,Supplementary Data 2d,255,255]" type="string"/>
    <att name="name" value="Sulfate (Sulfuric acid) ([59,Supplementary Data 2d,255,255]) Desulfovibrio desulfuricans" type="string"/>
    <att name="selected" value="0" type="boolean"/>
    <att name="interaction" value="[59,Supplementary Data 2d,255,255]" type="string"/>
  </edge>
  <edge id="27902" label="Sulfate (Sulfuric acid) ([Supplementary Data 2d,255,255]) Desulfovibrio aespoeensis" source="27865" target="23278" cy:directed="1">
    <att name="shared name" value="Sulfate (Sulfuric acid) ([Supplementary Data 2d,255,255]) Desulfovibrio aespoeensis" type="string"/>
    <att name="shared interaction" value="[Supplementary Data 2d,255,255]" type="string"/>
    <att name="name" value="Sulfate (Sulfuric acid) ([Supplementary Data 2d,255,255]) Desulfovibrio aespoeensis" type="string"/>
    <att name="selected" value="0" type="boolean"/>
    <att name="interaction" value="[Supplementary Data 2d,255,255]" type="string"/>
  </edge>
  <edge id="27901" label="Sulfate (Sulfuric acid) ([Supplementary Data 2d]) Desulfotomaculum reducens" source="27865" target="23276" cy:directed="1">
    <att name="shared name" value="Sulfate (Sulfuric acid) ([Supplementary Data 2d]) Desulfotomaculum reducens" type="string"/>
    <att name="shared interaction" value="[Supplementary Data 2d]" type="string"/>
    <att name="name" value="Sulfate (Sulfuric acid) ([Supplementary Data 2d]) Desulfotomaculum reducens" type="string"/>
    <att name="selected" value="0" type="boolean"/>
    <att name="interaction" value="[Supplementary Data 2d]" type="string"/>
  </edge>
  <edge id="27900" label="Sulfate (Sulfuric acid) ([135,Supplementary Data 2d]) Desulfotomaculum nigrificans" source="27865" target="23274" cy:directed="1">
    <att name="shared name" value="Sulfate (Sulfuric acid) ([135,Supplementary Data 2d]) Desulfotomaculum nigrificans" type="string"/>
    <att name="shared interaction" value="[135,Supplementary Data 2d]" type="string"/>
    <att name="name" value="Sulfate (Sulfuric acid) ([135,Supplementary Data 2d]) Desulfotomaculum nigrificans" type="string"/>
    <att name="selected" value="0" type="boolean"/>
    <att name="interaction" value="[135,Supplementary Data 2d]" type="string"/>
  </edge>
  <edge id="27899" label="Sulfate (Sulfuric acid) ([Supplementary Data 2d]) Desulfotomaculum acetoxidans" source="27865" target="23272" cy:directed="1">
    <att name="shared name" value="Sulfate (Sulfuric acid) ([Supplementary Data 2d]) Desulfotomaculum acetoxidans" type="string"/>
    <att name="shared interaction" value="[Supplementary Data 2d]" type="string"/>
    <att name="name" value="Sulfate (Sulfuric acid) ([Supplementary Data 2d]) Desulfotomaculum acetoxidans" type="string"/>
    <att name="selected" value="0" type="boolean"/>
    <att name="interaction" value="[Supplementary Data 2d]" type="string"/>
  </edge>
  <edge id="27898" label="Sulfate (Sulfuric acid) ([Supplementary Data 2d]) Desulfotalea psychrophila" source="27865" target="25806" cy:directed="1">
    <att name="shared name" value="Sulfate (Sulfuric acid) ([Supplementary Data 2d]) Desulfotalea psychrophila" type="string"/>
    <att name="shared interaction" value="[Supplementary Data 2d]" type="string"/>
    <att name="name" value="Sulfate (Sulfuric acid) ([Supplementary Data 2d]) Desulfotalea psychrophila" type="string"/>
    <att name="selected" value="0" type="boolean"/>
    <att name="interaction" value="[Supplementary Data 2d]" type="string"/>
  </edge>
  <edge id="27897" label="Sulfate (Sulfuric acid) ([Supplementary Data 2d]) Desulfonatronospira thiodismutans" source="27865" target="25804" cy:directed="1">
    <att name="shared name" value="Sulfate (Sulfuric acid) ([Supplementary Data 2d]) Desulfonatronospira thiodismutans" type="string"/>
    <att name="shared interaction" value="[Supplementary Data 2d]" type="string"/>
    <att name="name" value="Sulfate (Sulfuric acid) ([Supplementary Data 2d]) Desulfonatronospira thiodismutans" type="string"/>
    <att name="selected" value="0" type="boolean"/>
    <att name="interaction" value="[Supplementary Data 2d]" type="string"/>
  </edge>
  <edge id="27896" label="Sulfate (Sulfuric acid) ([Supplementary Data 2d]) Desulfomicrobium baculatum" source="27865" target="25802" cy:directed="1">
    <att name="shared name" value="Sulfate (Sulfuric acid) ([Supplementary Data 2d]) Desulfomicrobium baculatum" type="string"/>
    <att name="shared interaction" value="[Supplementary Data 2d]" type="string"/>
    <att name="name" value="Sulfate (Sulfuric acid) ([Supplementary Data 2d]) Desulfomicrobium baculatum" type="string"/>
    <att name="selected" value="0" type="boolean"/>
    <att name="interaction" value="[Supplementary Data 2d]" type="string"/>
  </edge>
  <edge id="27895" label="Sulfate (Sulfuric acid) ([Supplementary Data 2d]) Desulfohalobium retbaense" source="27865" target="25800" cy:directed="1">
    <att name="shared name" value="Sulfate (Sulfuric acid) ([Supplementary Data 2d]) Desulfohalobium retbaense" type="string"/>
    <att name="shared interaction" value="[Supplementary Data 2d]" type="string"/>
    <att name="name" value="Sulfate (Sulfuric acid) ([Supplementary Data 2d]) Desulfohalobium retbaense" type="string"/>
    <att name="selected" value="0" type="boolean"/>
    <att name="interaction" value="[Supplementary Data 2d]" type="string"/>
  </edge>
  <edge id="27894" label="Sulfate (Sulfuric acid) ([Supplementary Data 2d]) Desulfococcus oleovorans" source="27865" target="25798" cy:directed="1">
    <att name="shared name" value="Sulfate (Sulfuric acid) ([Supplementary Data 2d]) Desulfococcus oleovorans" type="string"/>
    <att name="shared interaction" value="[Supplementary Data 2d]" type="string"/>
    <att name="name" value="Sulfate (Sulfuric acid) ([Supplementary Data 2d]) Desulfococcus oleovorans" type="string"/>
    <att name="selected" value="0" type="boolean"/>
    <att name="interaction" value="[Supplementary Data 2d]" type="string"/>
  </edge>
  <edge id="27893" label="Sulfate (Sulfuric acid) ([288,291,318,Supplementary Data 2d]) Desulfobulbus propionicus" source="27865" target="23045" cy:directed="1">
    <att name="shared name" value="Sulfate (Sulfuric acid) ([288,291,318,Supplementary Data 2d]) Desulfobulbus propionicus" type="string"/>
    <att name="shared interaction" value="[288,291,318,Supplementary Data 2d]" type="string"/>
    <att name="name" value="Sulfate (Sulfuric acid) ([288,291,318,Supplementary Data 2d]) Desulfobulbus propionicus" type="string"/>
    <att name="selected" value="0" type="boolean"/>
    <att name="interaction" value="[288,291,318,Supplementary Data 2d]" type="string"/>
  </edge>
  <edge id="27892" label="Sulfate (Sulfuric acid) ([Supplementary Data 2d]) Desulfobacterium autotrophicum" source="27865" target="24287" cy:directed="1">
    <att name="shared name" value="Sulfate (Sulfuric acid) ([Supplementary Data 2d]) Desulfobacterium autotrophicum" type="string"/>
    <att name="shared interaction" value="[Supplementary Data 2d]" type="string"/>
    <att name="name" value="Sulfate (Sulfuric acid) ([Supplementary Data 2d]) Desulfobacterium autotrophicum" type="string"/>
    <att name="selected" value="0" type="boolean"/>
    <att name="interaction" value="[Supplementary Data 2d]" type="string"/>
  </edge>
  <edge id="27891" label="Sulfate (Sulfuric acid) ([302,Supplementary Data 2d]) Desulfatibacillum alkenivorans" source="27865" target="25354" cy:directed="1">
    <att name="shared name" value="Sulfate (Sulfuric acid) ([302,Supplementary Data 2d]) Desulfatibacillum alkenivorans" type="string"/>
    <att name="shared interaction" value="[302,Supplementary Data 2d]" type="string"/>
    <att name="name" value="Sulfate (Sulfuric acid) ([302,Supplementary Data 2d]) Desulfatibacillum alkenivorans" type="string"/>
    <att name="selected" value="0" type="boolean"/>
    <att name="interaction" value="[302,Supplementary Data 2d]" type="string"/>
  </edge>
  <edge id="27890" label="Sulfate (Sulfuric acid) ([291,Supplementary Data 2d]) Desulfarculus baarsii" source="27865" target="23917" cy:directed="1">
    <att name="shared name" value="Sulfate (Sulfuric acid) ([291,Supplementary Data 2d]) Desulfarculus baarsii" type="string"/>
    <att name="shared interaction" value="[291,Supplementary Data 2d]" type="string"/>
    <att name="name" value="Sulfate (Sulfuric acid) ([291,Supplementary Data 2d]) Desulfarculus baarsii" type="string"/>
    <att name="selected" value="0" type="boolean"/>
    <att name="interaction" value="[291,Supplementary Data 2d]" type="string"/>
  </edge>
  <edge id="27889" label="Sulfate (Sulfuric acid) ([125]) Deinococcus radiodurans" source="27865" target="23691" cy:directed="1">
    <att name="shared name" value="Sulfate (Sulfuric acid) ([125]) Deinococcus radiodurans" type="string"/>
    <att name="shared interaction" value="[125]" type="string"/>
    <att name="name" value="Sulfate (Sulfuric acid) ([125]) Deinococcus radiodurans" type="string"/>
    <att name="selected" value="0" type="boolean"/>
    <att name="interaction" value="[125]" type="string"/>
  </edge>
  <edge id="27888" label="Sulfate (Sulfuric acid) ([255,336]) Colonocyte (host colon)" source="27865" target="22991" cy:directed="1">
    <att name="shared name" value="Sulfate (Sulfuric acid) ([255,336]) Colonocyte (host colon)" type="string"/>
    <att name="shared interaction" value="[255,336]" type="string"/>
    <att name="name" value="Sulfate (Sulfuric acid) ([255,336]) Colonocyte (host colon)" type="string"/>
    <att name="selected" value="0" type="boolean"/>
    <att name="interaction" value="[255,336]" type="string"/>
  </edge>
  <edge id="27887" label="Sulfate (Sulfuric acid) ([Supplementary Data 2d]) Chlorobium vibrioformis" source="27865" target="27886" cy:directed="1">
    <att name="shared name" value="Sulfate (Sulfuric acid) ([Supplementary Data 2d]) Chlorobium vibrioformis" type="string"/>
    <att name="shared interaction" value="[Supplementary Data 2d]" type="string"/>
    <att name="name" value="Sulfate (Sulfuric acid) ([Supplementary Data 2d]) Chlorobium vibrioformis" type="string"/>
    <att name="selected" value="0" type="boolean"/>
    <att name="interaction" value="[Supplementary Data 2d]" type="string"/>
  </edge>
  <edge id="27885" label="Sulfate (Sulfuric acid) ([Supplementary Data 2d]) Chlorobium phaeobacteroides" source="27865" target="27884" cy:directed="1">
    <att name="shared name" value="Sulfate (Sulfuric acid) ([Supplementary Data 2d]) Chlorobium phaeobacteroides" type="string"/>
    <att name="shared interaction" value="[Supplementary Data 2d]" type="string"/>
    <att name="name" value="Sulfate (Sulfuric acid) ([Supplementary Data 2d]) Chlorobium phaeobacteroides" type="string"/>
    <att name="selected" value="0" type="boolean"/>
    <att name="interaction" value="[Supplementary Data 2d]" type="string"/>
  </edge>
  <edge id="27883" label="Sulfate (Sulfuric acid) ([Supplementary Data 2d]) Chlorobium limicola" source="27865" target="27882" cy:directed="1">
    <att name="shared name" value="Sulfate (Sulfuric acid) ([Supplementary Data 2d]) Chlorobium limicola" type="string"/>
    <att name="shared interaction" value="[Supplementary Data 2d]" type="string"/>
    <att name="name" value="Sulfate (Sulfuric acid) ([Supplementary Data 2d]) Chlorobium limicola" type="string"/>
    <att name="selected" value="0" type="boolean"/>
    <att name="interaction" value="[Supplementary Data 2d]" type="string"/>
  </edge>
  <edge id="27881" label="Sulfate (Sulfuric acid) ([Supplementary Data 2d]) Chlorobium ferrooxidans" source="27865" target="27880" cy:directed="1">
    <att name="shared name" value="Sulfate (Sulfuric acid) ([Supplementary Data 2d]) Chlorobium ferrooxidans" type="string"/>
    <att name="shared interaction" value="[Supplementary Data 2d]" type="string"/>
    <att name="name" value="Sulfate (Sulfuric acid) ([Supplementary Data 2d]) Chlorobium ferrooxidans" type="string"/>
    <att name="selected" value="0" type="boolean"/>
    <att name="interaction" value="[Supplementary Data 2d]" type="string"/>
  </edge>
  <edge id="27879" label="Sulfate (Sulfuric acid) ([Supplementary Data 2d]) Chlorobium chlorochromatii" source="27865" target="27878" cy:directed="1">
    <att name="shared name" value="Sulfate (Sulfuric acid) ([Supplementary Data 2d]) Chlorobium chlorochromatii" type="string"/>
    <att name="shared interaction" value="[Supplementary Data 2d]" type="string"/>
    <att name="name" value="Sulfate (Sulfuric acid) ([Supplementary Data 2d]) Chlorobium chlorochromatii" type="string"/>
    <att name="selected" value="0" type="boolean"/>
    <att name="interaction" value="[Supplementary Data 2d]" type="string"/>
  </edge>
  <edge id="27877" label="Sulfate (Sulfuric acid) ([Supplementary Data 2d]) Caldivirga maquilingensis" source="27865" target="25791" cy:directed="1">
    <att name="shared name" value="Sulfate (Sulfuric acid) ([Supplementary Data 2d]) Caldivirga maquilingensis" type="string"/>
    <att name="shared interaction" value="[Supplementary Data 2d]" type="string"/>
    <att name="name" value="Sulfate (Sulfuric acid) ([Supplementary Data 2d]) Caldivirga maquilingensis" type="string"/>
    <att name="selected" value="0" type="boolean"/>
    <att name="interaction" value="[Supplementary Data 2d]" type="string"/>
  </edge>
  <edge id="27876" label="Sulfate (Sulfuric acid) ([78]) Buchnera aphidicola" source="27865" target="24701" cy:directed="1">
    <att name="shared name" value="Sulfate (Sulfuric acid) ([78]) Buchnera aphidicola" type="string"/>
    <att name="shared interaction" value="[78]" type="string"/>
    <att name="name" value="Sulfate (Sulfuric acid) ([78]) Buchnera aphidicola" type="string"/>
    <att name="selected" value="0" type="boolean"/>
    <att name="interaction" value="[78]" type="string"/>
  </edge>
  <edge id="27875" label="Sulfate (Sulfuric acid) ([75,75,169,225]) Bilophila wadsworthia" source="27865" target="23191" cy:directed="1">
    <att name="shared name" value="Sulfate (Sulfuric acid) ([75,75,169,225]) Bilophila wadsworthia" type="string"/>
    <att name="shared interaction" value="[75,75,169,225]" type="string"/>
    <att name="name" value="Sulfate (Sulfuric acid) ([75,75,169,225]) Bilophila wadsworthia" type="string"/>
    <att name="selected" value="0" type="boolean"/>
    <att name="interaction" value="[75,75,169,225]" type="string"/>
  </edge>
  <edge id="27874" label="Sulfate (Sulfuric acid) ([368]) Baumannia cicadellinicola" source="27865" target="23784" cy:directed="1">
    <att name="shared name" value="Sulfate (Sulfuric acid) ([368]) Baumannia cicadellinicola" type="string"/>
    <att name="shared interaction" value="[368]" type="string"/>
    <att name="name" value="Sulfate (Sulfuric acid) ([368]) Baumannia cicadellinicola" type="string"/>
    <att name="selected" value="0" type="boolean"/>
    <att name="interaction" value="[368]" type="string"/>
  </edge>
  <edge id="27873" label="Sulfate (Sulfuric acid) ([Supplementary Data 2d]) Archaeoglobus profundus" source="27865" target="25788" cy:directed="1">
    <att name="shared name" value="Sulfate (Sulfuric acid) ([Supplementary Data 2d]) Archaeoglobus profundus" type="string"/>
    <att name="shared interaction" value="[Supplementary Data 2d]" type="string"/>
    <att name="name" value="Sulfate (Sulfuric acid) ([Supplementary Data 2d]) Archaeoglobus profundus" type="string"/>
    <att name="selected" value="0" type="boolean"/>
    <att name="interaction" value="[Supplementary Data 2d]" type="string"/>
  </edge>
  <edge id="27872" label="Sulfate (Sulfuric acid) ([Supplementary Data 2d]) Archaeoglobus fulgidus" source="27865" target="23128" cy:directed="1">
    <att name="shared name" value="Sulfate (Sulfuric acid) ([Supplementary Data 2d]) Archaeoglobus fulgidus" type="string"/>
    <att name="shared interaction" value="[Supplementary Data 2d]" type="string"/>
    <att name="name" value="Sulfate (Sulfuric acid) ([Supplementary Data 2d]) Archaeoglobus fulgidus" type="string"/>
    <att name="selected" value="0" type="boolean"/>
[truncated: 2,246,656 more chars]
