# Supplementary material for: Global metabolic interaction network of the human gut microbiota for context-specific community-scale analysis
Source: Nat Commun. 2017 Jun 6;8:15393. doi: 10.1038/ncomms15393 (PMC5467172; doi:10.1038/ncomms15393)
Supplement: Supplementary Data 4 — NJS16 in graph-editor accessible, markup language file format. [file ncomms15393-s5.zip › README.txt]

This folder contains 3 other files, all of which describe the contents of NJS16 (Sung et al.)

1. NJS16.txt: A tab-delimited text file of all 4,483 network links in NJS16, wherein each link is described by its i) chemical compound; ii) metabolic activity (e.g., Consumption and/or Production, macromolecule degradation); iii) microbial species or host cell-type; iv) Reference #(s) in Supplementary Data 2a.

2. NJS16_MetabolicActivity_as_EdgeAttribute.xml: NJS16 in (graph editor accessible) markup language file format.  Each network node is either a chemical compound or microbial species/host cell-type, while each network edge is the corresponding metabolic activity (e.g., Consumption and/or Production, macromolecule degradation).

3. NJS16_Reference#_as_EdgeAttribute.xml: NJS16 in (graph editor accessible) markup language file format.  Each network node is either a chemical compound or microbial species/host cell-type, while each network edge is the corresponding literature source #(s) in Supplementary Data 2a.
