# Supplementary material for: Global metabolic interaction network of the human gut microbiota for context-specific community-scale analysis
Source: Nat Commun. 2017 Jun 6;8:15393. doi: 10.1038/ncomms15393 (PMC5467172; doi:10.1038/ncomms15393)
Supplement: Supplementary Software — Codes for the computation of microbe-microbe and microbe-host metabolic influences. [file ncomms15393-s6.zip]

Archive with 60 entries (58 files):
- Microbe_microbe_influence/annotations.xlsx
- Microbe_microbe_influence/Linux_code/functions.h
- Microbe_microbe_influence/Linux_code/Input_files/group_info.txt
- Microbe_microbe_influence/Linux_code/Input_files/macromolecule_info.txt
- Microbe_microbe_influence/Linux_code/Input_files/microbe_info.txt
- Microbe_microbe_influence/Linux_code/Input_files/network_info.txt
- Microbe_microbe_influence/Linux_code/Input_files/small_molecule_info.txt
- Microbe_microbe_influence/Linux_code/main.cpp
- Microbe_microbe_influence/Linux_code/Makefile
- Microbe_microbe_influence/Linux_code/matrix.cpp
- Microbe_microbe_influence/Linux_code/matrix.h
- Microbe_microbe_influence/Linux_code/met_microbe_coupling.cpp
- Microbe_microbe_influence/Linux_code/node_node_ABC.cpp
- Microbe_microbe_influence/Linux_code/Output_files/
- Microbe_microbe_influence/Linux_code/printWs.cpp
- Microbe_microbe_influence/README.pdf
- Microbe_microbe_influence/Windows_code/Calculating_W_matrix/Calculating_W_matrix.vcxproj
- Microbe_microbe_influence/Windows_code/Calculating_W_matrix/Calculating_W_matrix.vcxproj.filters
- Microbe_microbe_influence/Windows_code/Calculating_W_matrix/Calculating_W_matrix.vcxproj.user
- Microbe_microbe_influence/Windows_code/Calculating_W_matrix/functions.h
- Microbe_microbe_influence/Windows_code/Calculating_W_matrix/Input_files/group_info.txt
- Microbe_microbe_influence/Windows_code/Calculating_W_matrix/Input_files/macromolecule_info.txt
- Microbe_microbe_influence/Windows_code/Calculating_W_matrix/Input_files/microbe_info.txt
- Microbe_microbe_influence/Windows_code/Calculating_W_matrix/Input_files/network_info.txt
- Microbe_microbe_influence/Windows_code/Calculating_W_matrix/Input_files/small_molecule_info.txt
- Microbe_microbe_influence/Windows_code/Calculating_W_matrix/main.cpp
- Microbe_microbe_influence/Windows_code/Calculating_W_matrix/matrix.cpp
- Microbe_microbe_influence/Windows_code/Calculating_W_matrix/matrix.h
- Microbe_microbe_influence/Windows_code/Calculating_W_matrix/met_microbe_coupling.cpp
- Microbe_microbe_influence/Windows_code/Calculating_W_matrix/node_node_ABC.cpp
- Microbe_microbe_influence/Windows_code/Calculating_W_matrix/Output_files/
- Microbe_microbe_influence/Windows_code/Calculating_W_matrix/printWs.cpp
- Microbe_microbe_influence/Windows_code/Calculating_W_matrix/Release/Calculating_W_matrix.exe.intermediate.manifest
- Microbe_microbe_influence/Windows_code/Calculating_W_matrix/Release/Calculating_W_matrix.lastbuildstate
- Microbe_microbe_influence/Windows_code/Calculating_W_matrix/Release/Calculating_W_matrix.log
- Microbe_microbe_influence/Windows_code/Calculating_W_matrix/Release/Calculating_W_matrix.vcxprojResolveAssemblyReference.cache
- Microbe_microbe_influence/Windows_code/Calculating_W_matrix/Release/Calculating_W_matrix.write.1.tlog
- Microbe_microbe_influence/Windows_code/Calculating_W_matrix/Release/cl.command.1.tlog
- Microbe_microbe_influence/Windows_code/Calculating_W_matrix/Release/CL.read.1.tlog
- Microbe_microbe_influence/Windows_code/Calculating_W_matrix/Release/CL.write.1.tlog
- Microbe_microbe_influence/Windows_code/Calculating_W_matrix/Release/link.command.1.tlog
- Microbe_microbe_influence/Windows_code/Calculating_W_matrix/Release/link.read.1.tlog
- Microbe_microbe_influence/Windows_code/Calculating_W_matrix/Release/link.write.1.tlog
- Microbe_microbe_influence/Windows_code/Calculating_W_matrix/Release/main.obj
- Microbe_microbe_influence/Windows_code/Calculating_W_matrix/Release/matrix.obj
- Microbe_microbe_influence/Windows_code/Calculating_W_matrix/Release/met_microbe_coupling.obj
- Microbe_microbe_influence/Windows_code/Calculating_W_matrix/Release/mt.command.1.tlog
- Microbe_microbe_influence/Windows_code/Calculating_W_matrix/Release/mt.read.1.tlog
- Microbe_microbe_influence/Windows_code/Calculating_W_matrix/Release/mt.write.1.tlog
- Microbe_microbe_influence/Windows_code/Calculating_W_matrix/Release/node_node_ABC.obj
- Microbe_microbe_influence/Windows_code/Calculating_W_matrix/Release/printWs.obj
- Microbe_microbe_influence/Windows_code/Calculating_W_matrix/Release/vc100.pdb
- Microbe_microbe_influence/Windows_code/Calculating_W_matrix.sdf
- Microbe_microbe_influence/Windows_code/Calculating_W_matrix.sln
- Microbe_microbe_influence/Windows_code/Calculating_W_matrix.suo
- Microbe_microbe_influence/Windows_code/ipch/calculating_w_matrix-577465c5/calculating_w_matrix-887e817.ipch
- Microbe_microbe_influence/Windows_code/Release/Calculating_W_matrix.pdb
- Microbe_host_influence/annotations.xlsx
- Microbe_host_influence/microbe_host_influence.mat
- Microbe_host_influence/microbe_host_metabolic_influence.m
