# Supplementary material for: Global metabolic interaction network of the human gut microbiota for context-specific community-scale analysis
Source: Nat Commun. 2017 Jun 6;8:15393. doi: 10.1038/ncomms15393 (PMC5467172; doi:10.1038/ncomms15393)
Supplement: Supplementary Software — Codes for the computation of microbe-microbe and microbe-host metabolic influences. [file ncomms15393-s6.zip › Microbe_microbe_influence/annotations.xlsx]

## Sheet: microbial entity IDs
Microbial entity ID	Microbial entity type	Microbial entity name	*Note: Assigning numerical IDs to microbial entities and chemical compounds is entirely arbitrary, as long as there are no redundancies. The top-to-bottom row order, as well as the left-to-right column order, of the microbial entities in the W-matrix goes by the top-to-bottom order of the microbial species, followed by the top-to-bottom order of microbial groups provided herein.
3	Species	Acetivibrio cellulolyticus
4		Acetobacter pasteurianus
5		Acetohalobium arabaticum
6		Acholeplasma laidlawii
7		Achromobacter piechaudii
8		Achromobacter xylosoxidans
9		Acidaminococcus fermentans
10		Acidimicrobium ferrooxidans
11		Acidiphilium cryptum
12		Acidithiobacillus caldus
13		Acidithiobacillus ferrooxidans
15		Acidothermus cellulolyticus
16		Acidovorax avenae
17		Acidovorax delafieldii
20		Acinetobacter calcoaceticus
25		Acinetobacter radioresistens
28		Actinobacillus succinogenes
30		Actinomyces coleocanis
31		Actinomyces odontolyticus
32		Actinomyces oris
33		Actinomyces urogenitalis
34		Actinomyces viscosus
35		Actinosynnema mirum
37		Aeromicrobium marinum
38		Aeromonas hydrophila
39		Aeromonas salmonicida
40		Aeropyrum pernix
41		Aggregatibacter actinomycetemcomitans
44		Agrobacterium tumefaciens (Rhizobium radiobacter)
46		Akkermansia muciniphila
49		Alicycliphilus denitrificans
54		Alistipes putredinis
55		Alistipes shahii
59		Allochromatium vinosum
61		Aminobacterium colombiense
64		Anabaena azollae
65		Anabaena variabilis
67		Anaerococcus hydrogenalis
68		Anaerococcus lactolyticus
69		Anaerococcus prevotii
70		Anaerococcus tetradius
71		Anaerococcus vaginalis
75		Anaerostipes caccae
76		Anaerotruncus colihominis
81		Aquifex aeolicus
83		Archaeoglobus fulgidus
84		Archaeoglobus profundus
94		Atopobium parvulum
95		Atopobium rimae
96		Atopobium vaginae
97		Azorhizobium caulinodans
98		Azotobacter vinelandii
99		Bacillus amyloliquefaciens
100		Bacillus anthracis
101		Bacillus atrophaeus
102		Bacillus cellulosilyticus
103		Bacillus cereus
104		Bacillus clausii
105		Bacillus coagulans
106		Bacillus coahuilensis
107		Bacillus halodurans
108		Bacillus licheniformis
109		Bacillus megaterium
110		Bacillus mycoides
111		Bacillus pseudofirmus
112		Bacillus pseudomycoides
113		Bacillus pumilus
114		Bacillus selenitireducens
115		Bacillus subtilis
116		Bacillus thuringiensis
117		Bacillus weihenstephanensis
119		Bacteroides caccae
120		Bacteroides cellulosilyticus
121		Bacteroides coprocola
122		Bacteroides coprophilus
123		Bacteroides dorei
124		Bacteroides eggerthii
125		Bacteroides finegoldii (Alistipes finegoldii)
126		Bacteroides fragilis
127		Bacteroides helcogenes
128		Bacteroides intestinalis
129		Bacteroides ovatus
130		Bacteroides pectinophilus
131		Bacteroides plebeius
132		Bacteroides salanitronis
133		Bacteroides stercoris
134		Bacteroides thetaiotaomicron
135		Bacteroides uniformis
136		Bacteroides vulgatus
137		Bacteroides xylanisolvens
145		Baumannia cicadellinicola
147		Beijerinckia indica
149		Bifidobacterium adolescentis
150		Bifidobacterium angulatum
151		Bifidobacterium animalis
152		Bifidobacterium bifidum
153		Bifidobacterium breve
154		Bifidobacterium catenulatum
155		Bifidobacterium dentium
156		Bifidobacterium gallicum
157		Bifidobacterium longum (Bifidobacterium infantis, Bifidobacterium suis)
158		Bifidobacterium pseudocatenulatum
159		Bilophila wadsworthia
161		Blautia hansenii (Ruminococcus hansenii)
162		Blautia hydrogenotrophica (Ruminococcus hydrogenotrophicus)
181		Bradyrhizobium japonicum
182		Brevibacillus brevis
186		Brucella abortus
189		Brucella melitensis
194		Brucella suis
195		Buchnera aphidicola
197		Burkholderia ambifaria
198		Burkholderia cenocepacia
199		Burkholderia cepacia
201		Burkholderia glumae
204		Burkholderia multivorans
206		Burkholderia phymatum
212		Burkholderia vietnamiensis
214		Butyrivibrio crossotus
215		Butyrivibrio fibrisolvens
216		Butyrivibrio proteoclasticus
219		Caldicellulosiruptor bescii (Anaerocellum thermophilum)
226		Caldicellulosiruptor saccharolyticus
227		Calditerrivibrio nitroreducens
228		Caldivirga maquilingensis
229		Caminibacter mediatlanticus
234		Campylobacter gracilis
236		Campylobacter jejuni
260		Catenibacterium mitsuokai
265		Cellulomonas flavigena
268		Cellulosilyticum lentocellum
281		Chlorobium chlorochromatii
282		Chlorobium ferrooxidans
283		Chlorobium limicola
284		Chlorobium phaeobacteroides
285		Chlorobium vibrioformis
287		Chloroflexus aurantiacus
289		Chromobacterium violaceum
293		Citrobacter koseri
294		Citrobacter rodentium
295		Citrobacter youngae
298		Clostridium acetobutylicum
299		Clostridium asparagiforme
300		Clostridium bartlettii
301		Clostridium beijerinckii
302		Clostridium bolteae
303		Clostridium botulinum
304		Clostridium butyricum
305		Clostridium carboxidivorans
306		Clostridium cellulolyticum
307		Clostridium cellulovorans
308		Clostridium cf
309		Clostridium difficile
310		Clostridium hathewayi
311		Clostridium hiranonis
312		Clostridium hylemonae
313		Clostridium kluyveri
314		Clostridium leptum
315		Clostridium ljungdahlii
316		Clostridium methylpentosum
317		Clostridium nexile
318		Clostridium novyi
319		Clostridium papyrosolvens
320		Clostridium perfringens
321		Clostridium phytofermentans
322		Clostridium saccharolyticum
323		Clostridium scindens
324		Clostridium sporogenes
325		Clostridium sticklandii
326		Clostridium symbiosum
327		Clostridium tetani
328		Clostridium thermocellum
329		Collinsella aerofaciens (Eubacterium aerofaciens)
330		Collinsella intestinalis
331		Collinsella stercoris
333		Comamonas testosteroni
337		Coprococcus catus
338		Coprococcus comes
339		Coprococcus eutactus
346		Corynebacterium diphtheriae
350		Corynebacterium glutamicum
372		Cytophaga hutchinsonii
381		Deinococcus radiodurans
383		Denitrovibrio acetiphilus
384		Desulfarculus baarsii
385		Desulfatibacillum alkenivorans
387		Desulfobacterium autotrophicum
388		Desulfobulbus propionicus
389		Desulfococcus oleovorans
390		Desulfohalobium retbaense
391		Desulfomicrobium baculatum
392		Desulfonatronospira thiodismutans
393		Desulfotalea psychrophila
394		Desulfotomaculum acetoxidans
395		Desulfotomaculum nigrificans
396		Desulfotomaculum reducens
397		Desulfovibrio aespoeensis
398		Desulfovibrio desulfuricans
399		Desulfovibrio fructosovorans
400		Desulfovibrio magneticus
401		Desulfovibrio piger
402		Desulfovibrio salexigens
403		Desulfovibrio vulgaris
409		Desulfuromonas acetoxidans
411		Dialister invisus
420		Dorea formicigenerans
421		Dorea longicatena
425		Eggerthella lenta
434		Ensifer meliloti (Sinorhizobium meliloti)
435		Enterobacter cancerogenus
436		Enterobacter cloacae
437		Enterococcus casseliflavus
438		Enterococcus faecalis (Streptococcus faecalis)
439		Enterococcus faecium (Streptococcus faecium)
440		Enterococcus gallinarum
441		Enterococcus italicus
447		Erysipelothrix rhusiopathiae
449		Escherichia albertii
450		Escherichia coli
451		Escherichia fergusonii
452		Ethanoligenens harbinense
453		Eubacterium cellulosolvens
454		Eubacterium eligens
455		Eubacterium hallii
456		Eubacterium limosum
457		Eubacterium rectale
458		Eubacterium saburreum
459		Eubacterium saphenum
460		Eubacterium siraeum
461		Eubacterium ventriosum
464		Faecalibacterium prausnitzii
469		Fibrobacter succinogenes (Bacteroides succinogenes)
470		Finegoldia magna
471		Flavobacterium johnsoniae
476		Frankia alni
477		Frankia symbiont
479		Fusobacterium gonidiaformans
480		Fusobacterium mortiferum
481		Fusobacterium nucleatum
482		Fusobacterium periodonticum
483		Fusobacterium ulcerans
484		Fusobacterium varium
492		Geobacillus thermodenitrificans
494		Geobacter bemidjiensis
495		Geobacter lovleyi
496		Geobacter metallireducens
497		Geobacter sulfurreducens
498		Geobacter uraniumreducens
503		Gluconobacter oxydans
507		Granulibacter bethesdensis
512		Haemophilus influenzae
513		Haemophilus parainfluenzae
520		Haloarcula marismortui
521		Halobacterium salinarum
522		Haloferax volcanii
541		Helicobacter pylori
551		Holdemania filiformis
554		Hyphomicrobium denitrificans
558		Ignicoccus hospitalis
560		Ilyobacter polytropus
563		Jonesia denitrificans
566		Ketogulonicigenium vulgare
568		Kingella denitrificans
570		Klebsiella pneumoniae
571		Klebsiella variicola
581		Lactobacillus acidophilus
582		Lactobacillus amylolyticus
583		Lactobacillus amylovorus
584		Lactobacillus antri
585		Lactobacillus brevis
586		Lactobacillus buchneri
587		Lactobacillus casei
588		Lactobacillus coleohominis
589		Lactobacillus crispatus
590		Lactobacillus delbrueckii
591		Lactobacillus fermentum
592		Lactobacillus gasseri
593		Lactobacillus helveticus
594		Lactobacillus hilgardii
595		Lactobacillus iners
596		Lactobacillus jensenii
597		Lactobacillus johnsonii
598		Lactobacillus oris
599		Lactobacillus paracasei
600		Lactobacillus plantarum
601		Lactobacillus reuteri
602		Lactobacillus rhamnosus
603		Lactobacillus ruminis
604		Lactobacillus sakei
605		Lactobacillus salivarius
606		Lactobacillus ultunensis
607		Lactobacillus vaginalis
608		Lactococcus lactis
623		Leptotrichia buccalis
624		Leptotrichia goodfellowii
625		Leptotrichia hofstadii
626		Leuconostoc citreum
627		Leuconostoc gasicomitatum
628		Leuconostoc kimchii
629		Leuconostoc mesenteroides
631		Listeria innocua
632		Listeria monocytogenes
652		Marvinbryantia formatexigens
653		Megamonas hypermegale
654		Megasphaera micronuciformis
658		Mesorhizobium ciceri
659		Mesorhizobium loti
660		Mesorhizobium opportunistum
661		Metallosphaera sedula
662		Methanobrevibacter ruminantium
663		Methanobrevibacter smithii
664		Methanocaldococcus fervens
665		Methanocaldococcus infernus
666		Methanocaldococcus jannaschii
667		Methanocaldococcus vulcanius
668		Methanocella paludicola
669		Methanococcoides burtonii
670		Methanococcus aeolicus
671		Methanococcus maripaludis
672		Methanococcus vannielii
673		Methanococcus voltae
674		Methanocorpusculum labreanum
675		Methanoculleus marisnigri
676		Methanohalobium evestigatum
677		Methanohalophilus mahii
678		Methanoplanus petrolearius
679		Methanopyrus kandleri
680		Methanoregula boonei
681		Methanosaeta thermophila
682		Methanosarcina acetivorans
683		Methanosarcina barkeri
684		Methanosarcina mazei
685		Methanosphaera stadtmanae
686		Methanosphaerula palustris
687		Methanospirillum hungatei
688		Methanothermobacter marburgensis
689		Methanothermobacter thermautotrophicus
690		Methanothermococcus okinawensis
691		Methanothermus fervidus
692		Methylacidiphilum infernorum
693		Methylibium petroleiphilum
694		Methylobacillus flagellatus
695		Methylobacter tundripaludum
697		Methylobacterium extorquens (Methylobacterium chloromethanicum)
698		Methylobacterium nodulans
699		Methylobacterium populi
701		Methylocella silvestris
702		Methylococcus capsulatus
703		Methylophaga thiooxidans
704		Methylosinus trichosporium
705		Methylotenera mobilis
706		Micrococcus luteus
711		Mitsuokella multacida
714		Moorella thermoacetica
715		Moraxella catarrhalis
718		Mycobacterium avium
723		Mycobacterium leprae
726		Mycobacterium smegmatis
727		Mycobacterium tuberculosis
730		Mycoplasma agalactiae
731		Mycoplasma alligatoris
732		Mycoplasma arthritidis
733		Mycoplasma bovis
734		Mycoplasma capricolum
735		Mycoplasma conjunctivae
736		Mycoplasma crocodyli
737		Mycoplasma fermentans
738		Mycoplasma gallisepticum
739		Mycoplasma genitalium
740		Mycoplasma haemofelis
741		Mycoplasma hominis
742		Mycoplasma hyopneumoniae
743		Mycoplasma hyorhinis
744		Mycoplasma leachii
745		Mycoplasma mobile
746		Mycoplasma mycoides
747		Mycoplasma penetrans
748		Mycoplasma pneumoniae
749		Mycoplasma pulmonis
750		Mycoplasma synoviae
761		Neisseria flavescens
762		Neisseria gonorrhoeae
765		Neisseria mucosa
772		Nitrobacter hamburgensis
773		Nitrobacter winogradskyi
774		Nitrococcus mobilis
775		Nitrosococcus halophilus
776		Nitrosococcus oceani
777		Nitrosococcus watsoni
778		Nitrosomonas europaea
779		Nitrosomonas eutropha
780		Nitrosopumilus maritimus
781		Nitrosospira multiformis
785		Nostoc punctiforme
796		Odoribacter splanchnicus
797		Oenococcus oeni
804		Oxalobacter formigenes
806		Paenibacillus larvae
807		Paenibacillus polymyxa
812		Parabacteroides distasonis
813		Parabacteroides johnsonii
814		Parabacteroides merdae
816		Paracoccus denitrificans
820		Parvularcula bermudensis
826		Pediococcus acidilactici
827		Pediococcus pentosaceus
831		Pelobacter carbinolicus
832		Pelobacter propionicus
835		Pelotomaculum thermopropionicum
837		Peptoniphilus harei
838		Peptoniphilus lacrimalis
839		Peptostreptococcus anaerobius
840		Peptostreptococcus stomatis
850		Picrophilus torridus
860		Porphyromonas asaccharolytica
862		Porphyromonas gingivalis
864		Prevotella amnii
865		Prevotella bergensis
866		Prevotella bivia
867		Prevotella bryantii
868		Prevotella buccae
869		Prevotella buccalis
870		Prevotella copri
871		Prevotella disiens
872		Prevotella marshii
873		Prevotella melaninogenica (Bacteroides melaninogenicus)
874		Prevotella multiformis
875		Prevotella oralis
876		Prevotella oris
877		Prevotella ruminicola (Bacteroides ruminicola)
878		Prevotella salivae
879		Prevotella tannerae
880		Prevotella timonensis
881		Prevotella veroralis
883		Propionibacterium acnes
884		Propionibacterium freudenreichii (Propionibacterium shermanii)
886		Proteus mirabilis
887		Proteus penneri
895		Pseudoflavonifractor capillosus
896		Pseudomonas aeruginosa
897		Pseudomonas entomophila
898		Pseudomonas fluorescens
899		Pseudomonas mendocina
900		Pseudomonas putida
901		Pseudomonas savastanoi
902		Pseudomonas stutzeri
903		Pseudomonas syringae
910		Pyramidobacter piscolens
911		Pyrobaculum aerophilum
913		Pyrobaculum calidifontis
915		Pyrococcus abyssi
916		Pyrococcus furiosus
917		Pyrococcus horikoshii
918		Ralstonia pickettii
922		Rhizobium etli
923		Rhizobium leguminosarum
925		Rhodobacter capsulatus
926		Rhodobacter sphaeroides
933		Rhodopseudomonas palustris
934		Rhodospirillum rubrum
935		Rhodothermus marinus
952		Roseburia intestinalis
953		Roseburia inulinivorans
955		Roseobacter denitrificans
963		Ruminococcus albus
964		Ruminococcus bromii
965		Ruminococcus flavefaciens
966		Ruminococcus gnavus
967		Ruminococcus lactaris
968		Ruminococcus obeum
969		Ruminococcus torques
977		Salmonella enterica
984		Selenomonas artemidis
985		Selenomonas flueggei
986		Selenomonas noxia
987		Selenomonas sputigena
993		Shewanella denitrificans
1000		Shewanella putrefaciens (Pseudomonas putrefaciens)
1004		Shigella boydii
1005		Shigella dysenteriae
1006		Shigella flexneri
1007		Shigella sonnei
1013		Sodalis glossinidius
1017		Sphaerobacter thermophilus
1020		Sphingobium japonicum
1024		Spirochaeta thermophila
1027		Staphylococcus aureus
1028		Staphylococcus capitis
1029		Staphylococcus carnosus
1030		Staphylococcus epidermidis
1031		Staphylococcus haemolyticus
1032		Staphylococcus hominis
1033		Staphylococcus lugdunensis
1034		Staphylococcus pseudintermedius
1035		Staphylococcus saprophyticus
1036		Staphylococcus warneri
1039		Starkeya novella
1040		Stenotrophomonas maltophilia
1043		Streptococcus agalactiae
1044		Streptococcus anginosus
1045		Streptococcus australis
1046		Streptococcus bovis (Streptococus equinus)
1047		Streptococcus cristatus
1048		Streptococcus downei
1049		Streptococcus dysgalactiae
1050		Streptococcus equi
1052		Streptococcus gallolyticus
1053		Streptococcus gordonii
1054		Streptococcus infantarius
1055		Streptococcus infantis
1056		Streptococcus mitis
1057		Streptococcus mutans
1058		Streptococcus oralis
1059		Streptococcus parasanguinis
1060		Streptococcus peroris
1061		Streptococcus pneumoniae
1062		Streptococcus pseudoporcinus
1063		Streptococcus pyogenes
1064		Streptococcus salivarius
1065		Streptococcus sanguinis
1066		Streptococcus suis
1067		Streptococcus thermophilus
1068		Streptococcus uberis
1069		Streptococcus vestibularis
1077		Streptomyces griseus
1079		Streptomyces lividans
1085		Streptomyces viridochromogenes
1087		Subdoligranulum variabile
1089		Sulfolobus acidocaldarius
1090		Sulfolobus islandicus
1091		Sulfolobus solfataricus
1092		Sulfolobus tokodaii
1097		Sulfurimonas denitrificans
1099		Sutterella wadsworthensis
1102		Syntrophobacter fumaroxidans
1103		Syntrophobotulus glycolicus
1104		Syntrophomonas wolfei
1105		Syntrophothermus lipocalidus
1106		Syntrophus aciditrophicus
1122		Thermobifida fusca
1124		Thermococcus barophilus
1125		Thermococcus gammatolerans
1126		Thermococcus kodakaraensis
1127		Thermococcus onnurineus
1128		Thermococcus sibiricus
1130		Thermodesulfovibrio yellowstonii
1133		Thermomonospora curvata
1134		Thermoplasma acidophilum
1144		Thermotoga maritima
1146		Thermotoga neapolitana
1151		Thermus thermophilus
1152		Thiobacillus denitrificans
1153		Thiomicrospira crunogena
1164		Ureaplasma parvum
1165		Ureaplasma urealyticum
1167		Veillonella atypica
1168		Veillonella dispar
1169		Veillonella parvula
1176		Vibrio cholerae
1187		Vibrio vulnificus
1193		Weissella paramesenteroides
1194		Wigglesworthia glossinidia
1197		Wolinella succinogenes
1198		Xanthobacter autotrophicus
1201		Xanthomonas campestris
1207		Xylella fastidiosa
1220		Zymomonas mobilis
3001	Genus	[G] Roseburia (2)
3002		[G] Achromobacter (2)
3003		[G] Acidithiobacillus (2)
3004		[G] Aeromonas (2)
3005		[G] Burkholderia (7)
3006		[G] Corynebacterium (2)
3007		[G] Frankia (2)
3008		[G] Geobacter (5)
3009		[G] Mesorhizobium (3)
3010		[G] Methylobacterium (3)
3011		[G] Mycobacterium (4)
3012		[G] Nitrobacter (2)
3013		[G] Propionibacterium (2)
3014		[G] Pseudomonas (8)
3015		[G] Pyrobaculum (2)
3016		[G] Streptomyces (3)
3017	Metabolic clique	[C] Caproate (Hexanoate) consumers (3)
3018		[C] Pimelate consumers (4)
3019		[C] Galactitol consumers (2)
3020		[C] Methane consumers (9)
3021		[C] Hydrogen gas consumers & producers (3)
3022		[C] Ascorbic acid (Vitamin C) producers (2)
3023		[C] Stearic acid (Stearate) consumers (2)
3024		[C] Sulfate producers (22)
3025		[C] Formaldehyde consumers (3)
3026		[C] Acetoin consumers (2)

## Sheet: chemical compound IDs
Chemical compound ID	Chemical compound name
2001	[R,R]-2,3-Butanediol ([R,R]-Butanediol, [S,S]-2,3-Butanediol, [S,S]-Butanediol)
2002	1,2-diacylglycerol (1-acylglycerol, Monoacylglycerol, Monoglyceride, Monoacylglycerol)
2003	1,2-Ethanediol (Ethylene glycol)
2004	1,2-propanediol (Propene diol, Propylene glycol, [R]-1,2-propanediol, [R]-propane-1,2-diol, [S]-1,2-propanediol, [S]-propane-1,2-diol)
2005	1,3-Propanediol
2006	2-Aminobutyric acid (2-Aminobutyrate)
2007	2-methylbutyrate (2-methylbutanoic acid)
2008	2-Oxobutyrate (Alpha-ketobutyrate, 2-Oxobutanoate)
2009	3-phenylpropionic acid (Phenylpropanoate, 3-phenylpropionate)
2010	4-Aminobenzoate (para-amino, Benzoic acid)
2011	4-Aminobutyrate (GABA)
2012	5-Aminovalerate
2013	Acetaldehyde
2014	Acetate
2015	Acetoin (3-hydroxybutanone, acetyl methyl carbinol, [R]-Acetoin)
2016	Acetone
2017	Adenine
2018	Adenosine
2019	Adenosylcobalamin (Vitamin B12, Cobamide coenzyme, Cob[II]alamin, Vitamin B12r, Cob[I]alamin, Vitamin B12s, Aquacobalamin, Cobalamin [III])
2020	Adipate
2021	Alginate
2022	alpha-ketoglutarate (2-oxoglutarate)
2023	alpha-Linolenic acid (Omega-3 fatty acid)
2024	alpha-Tocopherol (Vitamin E, alpha-Tocotrienol)
2025	Anthranilate (o-amino-benzoic acid)
2026	Arabinogalactan
2027	Arachidate (Arachidic acid)
2028	Ascorbic acid (Vitamin C, L-Ascorbate, Ascorbate)
2029	Benzaldehyde
2030	Benzoate
2031	Benzyl alcohol
2032	beta-alanine (3-Aminopropionate)
2033	Betaine (Glycine betaine)
2034	Bicarbonate (HCO3-, H2CO3, Carbonic acid, Carbonate)
2035	Biotin (Vitamin B7)
2036	Butanol
2037	Butylamine
2038	Butyrate
2039	Ca2+ (Calcium)
2040	Cadaverine
2041	Caproate (Hexanoate)
2042	Carbon monoxide (CO)
2043	Cellobiose
2044	Cellotetraose (Cellohexaose, Cellopentaose, Cellotriose)
2045	Cellulose (Beta-D-glucan)
2046	Chenodeoxycholic acid (Chenodeoxycholate)
2045	Chitin
2048	Cholecalciferol (Vitamin D3)
2049	Cholic acid (Cholate)
2050	Choline
2051	Chondroitin 4-sulfate (Chondroitin 6-sulfate)
2052	cis-Aconitate (trans-Aconitate, trans-Aconitic acid)
2053	Citrate
2054	Cl- (Chloride)
2055	CO2
2056	Crotonate (2-Butenoate, 2-Butenoic acid, Crotonic acid, 3-Methylacrylic acid)
2057	Cu2+ (Copper)
2058	Cytidine
2059	Cytosine
2060	D-Arabinose (L-Arabinose, Arabinose, L-Arabinopyranose, L-Arabinofuranose)
2061	D-Fructose (Fructose)
2062	D-Fructuronate
2063	D-Galactosamine (Galactosamine)
2064	D-Galactose
2065	D-Galacturonate
2066	D-Gluconate (D-Gluconic acid) (Gluconate)
2067	D-Glucosamine (Glucosamine)
2068	D-Glucose (Glucose)
2069	D-Glucuronic acid (D-Glucuronate)
2070	D-Lyxose (L-Lyxose)
2071	D-Mannitol (Mannitol)
2072	D-Mannose (Mannose)
2073	D-Psicose
2074	D-Ribose (Ribose)
2075	D-Sorbitol (D-Glucitol, Sorbitol, Glucitol, L-Sorbitol, Sorbitol)
2076	D-Tagatose
2077	D-Tagaturonate
2078	D-Turanose
2079	D-Xylose (Xylose)
2080	D-Xylulose (Xylulose, L-Xylulose)
2081	Deoxycholic acid
2082	Dextrin (Maltotriose, Maltodextrin, Maltohexaose, Maltotetraose, Maltooligosaccharide)
2083	Dichloromethane (Methylene chloride)
2084	Dimethyl sulfide (Methyl sulfide)
2085	Dimethylamine
2086	DNA RNA Polynucleotide
2087	Dodecanoate (Lauric acid, Laureate)
2088	Erythritol
2089	Ethanol
2090	Ethanolamine (Phosphatidylethanolamine)
2091	Folic acid (Folate, Vitamin B9)
2092	Formaldehyde
2093	Formate
2094	FOS (Fructooligosaccharide)
2095	Fructan (Inulin, Levan)
2096	Galactan
2097	Galactitol (Dulcitol)
2098	Glycerol
2099	Glycochenodeoxycholate
2100	Glycocholate
2101	Glycodeoxycholate
2102	Glycolate
2103	Glycolithocholate
2104	Glyoxylate (Glyoxylic acid, Glyoxalate)
2105	Guanine
2106	Guanosine
2107	H2 (Hydrogen)
2108	H2O2
2109	H2S (HS-)
2110	Hemicellulose
2111	Histamine
2112	Hyaluronan (Hyaluronate, Hyaluronic acid)
2113	I- (Iodide)
2114	Indole
2115	Indole-3-acetate (Indoleacetate)
2116	Inosine
2117	Inositol (myo-Inositol, Inositol 1-phosphate, Myo-inositol phosphate)
2118	Isethionate
2119	Isobutyrate (2-Methylpropanoic acid)
2120	Isomaltose
2121	Isopropanol (2-Propanol)
2122	Isovalerate (3-Methylbutanoic acid)
2123	Itaconate
2124	K+ (Potassium)
2125	L-Alanine (D-Alanine, Alanine)
2126	L-Arabitol (L-Arabinitol, D-Arabitol)
2127	L-Arginine (Arginine)
2128	L-Asparagine (Asparagine)
2129	L-Aspartate (Aspartate, D-Aspartate)
2130	L-Carnitine (D-Carnitine)
2131	L-Cysteine (Cysteine, D-Cysteine)
2132	L-Fucose
2133	L-Glutamate (L-Glutamic acid, Glutamate, D-Glutamate)
2134	L-Glutamine (D-Glutamine, Glutamine)
2135	L-Glycine (Glycine)
2136	L-Histidine (Histidine)
2137	L-Homoserine
2138	L-Idonate
2139	L-iduronate
2140	L-Isoleucine (Isoleucine)
2141	L-Lactate ([S]-Lactate, Lactate, D-Lactate, [R]-Lactate)
2142	L-Leucine (Leucine)
2143	L-Lysine (Lysine, D-Lysine)
2144	L-Malate ([S]-Malate, L-Malic acid, Malate, D-Malate, [R]-Malate)
2145	L-Methionine (D-Methionine)
2146	L-Ornithine (Ornithine)
2147	L-Phenylalanine (Phenylalanine, D-Phenylalanine)
2148	L-Proline (Proline, D-Proline)
2149	L-Rhamnose (Rhamnose, D-Rhamnose)
2150	L-Selenocysteine
2151	L-Serine (Serine, D-Serine)
2152	L-Sorbose (Sorbose)
2153	L-Threonine (Threonine)
2154	L-Tryptophan (Tryptophan)
2155	L-Tyrosine (Tyrosine)
2156	L-Valine (Valine, D-Valine)
2157	Lactose
2158	Linoleic acid (Omega-6 fatty acid)
2159	Lithocholic acid
2160	Malonate
2161	Maltose
2162	Melibiose
2163	Menaquinone (Vitamin K2)
2164	meso-Tartrate (meso-Tartaric acid, Tartrate, L-tartrate, L-Tartaric acid)
2165	Methane (CH4)
2166	Methanol
2167	Methylamine (Monomethylamine)
2168	Mg2+ (Magnesium)
2169	Mn2+ (Manganese)
2170	Mucin (Mucus Glycoprotein)
2171	Myristic acid (Tetradecanoic acid, Tetradecanoate)
2172	N-Acetyl-D-Glucosamine (N-Acetylglucosamine)
2173	N-Acetyl-D-mannosamine
2174	N-Acetylgalactosamine (N-Acetyl-D-galactosamine)
2175	N-Acetylneuraminic acid (N-acetylneuraminate, Neu5Ac, Sialic acid)
2176	N2
2177	Na+ (Sodium)
2178	NH3 (Ammonia, NH4+, Ammonium)
2179	Niacin (Vitamin B3, Nicotinic acid, Nicotinate, Nicotinamide, Vitamin B3)
2180	Nitrate
2181	Nitric Oxide (NO)
2182	Nitrite
2183	Octanoate (Caprylic acid)
2184	Oleic acid ([9Z]-Octadecenoic acid)
2185	Orotic acid (Orotate)
2186	Oxalate
2187	Oxaloacetate
2188	p-Cresol (4-methylphenol, 4-cresol)
2189	Palmitate (Palmitic acid, Hexadecanoic acid, Hexadecanoate)
2190	Pantothenic acid (Vitamin B5, Pantothenate)
2191	Pectin
2192	Pelargonic acid (Pelargonate, Nonanoic acid)
2193	Pentanol
2194	Phenol
2195	Phenylacetate
2196	Phenylethylamine
2197	Phylloquinone (Vitamin K1)
2198	Pimelate
2199	Polypeptide
2200	Propanal
2201	Propanoate (Propionate)
2202	Propanol (n-propanol, 1-Propanol)
2203	Putrescine
2204	Pyridoxal (Vitamin B6, Pyridoxine, Pyridoxamine, Vitamin B6)
2205	Pyruvate
2206	Raffinose
2207	Retinoate
2208	Retinol (Vitamin A)
2209	Ribitol
2210	Riboflavin (Vitamin B2)
2211	Shikimate
2212	Spermidine
2213	Spermine
2214	Stachyose
2215	Starch (Amylopectin, Amylose, 1,4-alpha-D-Glucan, Pullulan, Resistant starch)
2216	Stearic acid (Stearate, Octadecanoate)
2217	Succinate
2218	Sucrose
2219	Sulfate (Sulfuric acid)
2220	Sulfur (Elemental sulfur)
2221	Taurine
2222	Taurochenodeoxycholate
2223	Taurocholate
2224	Taurodeoxycholate
2225	Taurolithocholate
2226	Thiamine (Vitamin B1, Thiamin)
2227	Thiosulfate
2228	Thymidine
2229	Thymine
2230	Toluene
2231	Trehalose
2232	Triglyceride
2233	Trimethylamine
2234	Trimethylamine N-oxide (Trimethylamine-N-oxide)
2235	Tryptamine
2236	Tyramine
2237	Uracil
2238	Urea
2239	Uridine
2240	Valerate (Pentanoic acid, Pentanoate)
2241	Xanthine
2242	XOS (Xylooligosaccharide)
2243	Xylitol
2244	Zn2+ (Zinc)
