# Supplementary material for: Global metabolic interaction network of the human gut microbiota for context-specific community-scale analysis
Source: Nat Commun. 2017 Jun 6;8:15393. doi: 10.1038/ncomms15393 (PMC5467172; doi:10.1038/ncomms15393)
Supplement: Supplementary Software — Codes for the computation of microbe-microbe and microbe-host metabolic influences. [file ncomms15393-s6.zip › Microbe_microbe_influence/Linux_code/functions.h]

#pragma once

#include <string>

//Functions for each steps

//step1
void met_microbe_coupling(std::string datafolder, std::string outputfolder);

//step2
void node_node_ABC(std::string datafolder, std::string outputfolder);

//step3
void printWs(std::string datafolder, std::string outputfolder, double alpha, double beta, double thre);
