# Supplementary material for: Global metabolic interaction network of the human gut microbiota for context-specific community-scale analysis
Source: Nat Commun. 2017 Jun 6;8:15393. doi: 10.1038/ncomms15393 (PMC5467172; doi:10.1038/ncomms15393)
Supplement: Supplementary Software — Codes for the computation of microbe-microbe and microbe-host metabolic influences. [file ncomms15393-s6.zip › Microbe_microbe_influence/Linux_code/Input_files/group_info.txt]

26
3001	1	2	952	953
3002	-1	2	7	8
3003	-1	2	12	13
3004	-1	2	38	39
3005	-1	7	197	198	199	201	204	206	212
3006	-1	2	346	350
3007	-1	2	476	477
3008	-1	5	494	495	496	497	498
3009	-1	3	658	659	660
3010	-1	3	697	698	699
3011	-1	4	718	723	726	727
3012	-1	2	772	773
3013	-1	2	883	884
3014	-1	8	896	897	898	899	900	901	902	903
3015	-1	2	911	913
3016	-1	3	1077	1079	1085
3017	-1	3	16	17	1104
3018	-1	4	16	17	346	934
3019	-1	2	503	726
3020	-1	9	692	695	697	699	701	702	703	704	816
3021	-1	3	403	456	497
3022	-1	2	503	566
3023	-1	2	384	1104
3024	-1	22	12	59	81	281	282	283	284	285	697	816	925	926	933	1039	1089	1090	1091	1092	1152	1153	1197	1198
3025	-1	3	697	698	900
3026	-1	2	831	832
