# Supplementary material for: Global metabolic interaction network of the human gut microbiota for context-specific community-scale analysis
Source: Nat Commun. 2017 Jun 6;8:15393. doi: 10.1038/ncomms15393 (PMC5467172; doi:10.1038/ncomms15393)
Supplement: Supplementary Software — Codes for the computation of microbe-microbe and microbe-host metabolic influences. [file ncomms15393-s6.zip › Microbe_microbe_influence/Linux_code/Input_files/microbe_info.txt]

567
3	0.00493	0.00668	0
4	0.00124	0.00329	-1
5	0.00684	0.00824	0
6	0.00602	0.00499	0
7	0.00269	0.00884	0
8	0.00397	0.01331	0
9	0.04271	0.03992	0
10	0.00127	0.00548	-1
11	0.00202	0.00832	-1
12	0.00216	0.00589	0
13	0.00227	0.00572	0
15	0.00189	0.0083	-1
16	0.00381	0.01668	0
17	0.00056	0.00409	0
20	0.0019	0	0
25	0.00109	0.002	0
28	0.00231	0.00319	0
30	0	0.00086	0
31	0.00674	0.00833	0
32	0.00024	0.0044	-1
33	0.00356	0.01094	-1
34	0.00076	0.00637	-1
35	0.00679	0.02808	-1
37	0.00303	0.01272	-1
38	0.00384	0.00854	0
39	0.00152	0.00307	0
40	0	0	0
41	0.00203	0.00291	0
44	0.00168	0.00579	-1
46	0.00429	0.24531	-1
49	0.00475	0.01359	-1
54	1.96137	2.06985	0
55	0.24292	0.64166	0
59	0.00275	0.00926	0
61	0.00201	0.00265	0
64	0.00013	0.0009	0
65	0.00105	0.00139	0
67	0.0374	0.03475	0
68	0.00987	0.01046	0
69	0.00657	0.00614	0
70	0.00766	0.00574	0
71	0.03947	0.03243	0
75	0.01964	0.01999	0
76	0.03427	0.06298	0
81	0.00194	0.00264	0
83	0	0.00144	-1
84	0.00055	0.00095	0
94	0.00652	0.00553	0
95	0.00474	0.00419	0
96	0.00348	0.00307	0
97	0.00407	0.01874	-1
98	0.00617	0.01462	-1
99	0.00208	0.00336	-1
100	0.00251	0	0
101	0.00229	0.00416	0
102	0.00283	0.00398	0
103	0	0	0
104	0.00066	0.00159	0
105	0.0048	0.00671	0
106	0.00197	0.00216	0
107	0.00086	0.00113	0
108	0.00061	0.00134	0
109	0.00408	0.00476	0
110	0.00386	0.00404	0
111	0.00273	0.00279	0
112	0.00251	0.00364	0
113	0.00423	0.0037	0
114	0.00259	0.0045	0
115	0.00179	0.00292	0
116	0	0	0
117	0.00085	0.00083	0
119	0.33831	0.19378	0
120	0.11807	0.13226	0
121	0.25857	0.13704	0
122	0.23042	0.159	0
123	0.10456	0.14069	0
124	0.42123	0.89836	0
125	0.27007	0.432	0
126	0.23474	0.18885	0
127	0.23363	0.28029	0
128	0.2275	0.34903	0
129	0.15714	0.24718	0
130	0.06195	0.0451	0
131	1.09695	0.32984	0
132	0.23777	0.18842	0
133	0.46059	0.96585	0
134	0.08296	0.17762	0
135	0.13373	0.21244	0
136	2.21658	1.29946	0
137	0.38487	0.36143	0
145	0.00447	0.00358	0
147	7.00E-05	0.00234	-1
149	1.68E-02	0.00954	0
150	0.00753	0.00757	0
151	0.00632	0.00616	0
152	0.01019	0.01616	0
153	0.0069	0.00741	0
154	0.00326	0.00369	0
155	0.01006	0.00984	0
156	0.00418	0.00525	0
157	0.08567	0.02194	0
158	0.02415	0.02636	0
159	0.07818	0.25317	0
161	0.06847	0.06495	0
162	0.02944	0.03327	0
181	0.00223	0.00766	-1
182	0.00237	0.00306	0
186	0	0	0
189	0	0	0
194	0	0	0
195	0.04403	0.03304	0
197	0.00019	0.0051	0
198	0.00022	0.00488	0
199	0	0.00116	0
201	0.00299	0.01537	0
204	0.00083	0.00406	0
206	0.00049	0.00365	0
212	0.00039	0.00265	0
214	0.05228	0.05075	0
215	0.02198	0.01688	0
216	0.01316	0.01345	0
219	0.00657	0.00592	0
226	0.00541	0.00657	0
227	0.00521	0.00707	0
228	0	0	0
229	0.04622	0.03606	0
234	0.00103	0.00251	0
236	0.01608	0.01411	0
260	0.03576	0.01844	1
265	0.00373	0.01883	-1
268	0.0115	0.00986	0
281	0.00191	0.00315	0
282	0.00065	0.00248	0
283	0.00268	0.00561	0
284	0.00058	0.00089	0
285	0.00074	0.00337	0
287	0.0011	0.00309	-1
289	0.0077	0.02139	-1
293	0.00462	0.01303	0
294	0.00643	0.00806	0
295	0.00194	0.00276	0
298	0.00775	0.00779	0
299	0.03754	0.04148	0
300	0.02871	0.03906	0
301	0.01568	0.01429	0
302	0.02306	0.0265	0
303	0.03503	0.02591	0
304	0.02218	0.01795	0
305	0.01992	0.01647	0
306	0.00562	0.00659	0
307	0.01238	0.01113	0
308	0.0349	0.04249	0
309	0.02008	0.01811	0
310	0.02617	0.03642	0
311	0.02184	0.02085	0
312	0.02269	0.02889	0
313	0.01468	0.01324	0
314	0.02573	0.02518	0
315	0.01196	0.01052	0
316	0.0179	0.03168	0
317	0.08014	0.07741	0
318	0.02554	0.01935	0
319	0.0052	0.00571	0
320	0.02011	0.0176	0
321	0.0282	0.02803	0
322	0.03832	0.03557	0
323	0.03824	0.04001	0
324	0.02139	0.01978	0
325	0.00965	0.00706	0
326	0.04859	0.03307	0
327	0.02261	0.0127	0
328	0.01282	0.01503	0
329	0.07659	0.01924	0
330	0.01495	0.01229	0
331	0.01079	0.0131	0
333	0.00377	0.00836	-1
337	0.06709	0.09666	0
338	0.17906	0.1461	0
339	0.01912	0.01554	0
346	0.0005	0.0021	0
350	0	0.00037	0
372	0.00447	0.00697	0
381	0.0038	0.01146	-1
383	0.00272	0.00494	0
384	0.01041	0.03411	0
385	0.00197	0.00636	-1
387	0.00274	0.00452	-1
388	0.0039	0.00844	-1
389	0.00341	0.00718	-1
390	0.00083	0.003	-1
391	0.00306	0.00812	-1
392	0.00331	0.00629	-1
393	0.00127	0.00245	0
394	0.00743	0.00755	0
395	0.00304	0.00518	-1
396	0.00232	0.00319	0
397	0.00431	0.01198	-1
398	0.43695	0.56524	0
399	0.00267	0.00929	-1
400	0.00458	0.0099	-1
401	0.01488	0.01696	0
402	0.00285	0.00596	-1
403	0.00627	0.01319	0
409	0.00111	0.00311	-1
411	0.01935	0.01577	0
420	0.15693	0.09969	0
421	0.12956	0.13661	0
425	0.0189	0.03404	0
434	0.00109	0.00384	-1
435	0.00279	0.00394	0
436	0.01726	0.0181	0
437	0.00157	0.00175	0
438	0.00196	0.00362	0
439	0.00369	0.00419	0
440	0.00236	0.0036	0
441	0.0026	0.0033	0
447	0.00467	0.00471	0
449	0.00371	0.00881	0
450	0.35767	1.0012	0
451	0.01045	0.01675	0
452	0.01963	0.03088	0
453	0.03279	0.03443	0
454	0.87422	0.65831	0
455	0.158	0.10892	0
456	0.00942	0.01463	0
457	2.86291	0.42219	1
458	0.02279	0.01975	0
459	0.00848	0.01015	0
460	0.02984	0.0396	0
461	0.19468	0.20579	0
464	2.43306	4.00777	0
469	0.00207	0.00454	0
470	0.00991	0.01037	0
471	0.00886	0.01171	0
476	0.00397	0.02367	0
477	0.00244	0.01313	0
479	0.0173	0.01832	0
480	0.04083	0.02755	0
481	0.04162	0.03627	0
482	0.08601	0.06205	1
483	0.03805	0.02557	0
484	0.03763	0.02622	0
492	0.00208	0.0042	0
494	0.00086	0.00449	0
495	0.00216	0.00524	0
496	0.00338	0.01007	0
497	0.00225	0.00729	0
498	0.00194	0.00565	0
503	0.00123	0.00442	0
507	0.00221	0.00685	-1
512	0.00489	0.00404	0
513	0.04293	0.00879	0
520	0.00017	0.0025	-1
521	0.00148	0.00822	-1
522	0.00208	0.00551	-1
541	0.00205	0.00184	0
551	0.03017	0.03975	0
554	0.00073	0.00384	-1
558	0	0.0012	-1
560	0.01228	0.00987	0
563	0.00076	0.00263	-1
566	0.00378	0.01044	0
568	0.00216	0.00792	-1
570	0.14448	0.00673	0
571	0.00453	0.00187	0
581	0.00367	0.00459	0
582	0.00468	0.00755	0
583	0.00109	0.00248	0
584	0.00109	0.00208	-1
585	0.01307	0.0046	0
586	0	0	0
587	0	0	0
588	0.00055	0.00142	-1
589	0.00137	0.00221	0
590	0.00504	0.00943	-1
591	0	0.00309	-1
592	0.00333	0.00473	0
593	0.00335	0.00414	0
594	0	0	0
595	0.00619	0.00616	0
596	0.00418	0.00411	0
597	0.00445	0.00417	0
598	0.00047	0.0014	0
599	0	0.00167	-1
600	0.00022	0	0
601	0.00113	0.00175	0
602	0.00026	0.00176	-1
603	0.00494	0.00808	0
604	0.00075	0.00137	0
605	0.00727	0.0071	0
606	0.00194	0.00214	0
607	0.00075	0.00193	-1
608	0.01074	0.00789	0
623	0.03373	0.03074	0
624	0.03491	0.03386	0
625	0.01973	0.01992	0
626	0.00079	0.00076	0
627	0.00157	0.0025	0
628	0.00216	0.00237	0
629	0.00116	0.0011	0
631	0.00167	0.00177	0
632	0.00169	0.00156	0
652	0.04135	0.04428	0
653	0.04387	0.02241	0
654	0.01009	0.009	0
658	0.00078	0.00472	0
659	0.00145	0.00475	0
660	0.00047	0.00528	0
661	0	0	0
662	0.0067	0.00699	0
663	0.01281	0.00992	0
664	0.01249	0.01302	0
665	0.00408	0.0047	0
666	0.0146	0.01511	0
667	0.01233	0.01101	0
668	0.00215	0.00715	-1
669	0.00161	0.00249	-1
670	0.0209	0.01836	0
671	0.00772	0.00769	0
672	0.0122	0.01112	0
673	0.01665	0.01457	0
674	0.00107	0.00264	0
675	0.00175	0.00539	-1
676	0.00353	0.0045	0
677	0.0024	0.00227	0
678	0.00024	0.00195	-1
679	0	0.00083	-1
680	0.0006	0.00263	-1
681	0	0.00091	0
682	0.00166	0.0021	0
683	0.00184	0.00278	0
684	0.00184	0.00188	0
685	0.0147	0.01587	0
686	0.00075	0.00211	-1
687	0.00132	0.0025	-1
688	0	0	0
689	0	0	0
690	0.01451	0.01496	0
691	0.01643	0.0146	0
692	0.00409	0.00564	0
693	0.00526	0.01673	-1
694	0.00148	0.00374	-1
695	0.00062	0.00271	0
697	0	0.00111	0
698	0.00101	0.00653	0
699	0.00102	0.00936	0
701	0.00168	0.0085	0
702	0.00514	0.01241	0
703	0.00073	0.00106	0
704	0.00554	0.01558	0
705	7.00E-05	0.00034	0
706	0.00536	0.02985	-1
711	0.01424	0.01762	0
714	0.00373	0.00812	-1
715	0.00093	0.00124	0
718	0.00317	0.01174	0
723	0	0.00164	0
726	0.00117	0.00992	0
727	0.00E+00	0.00152	0
730	0.00861	0.00903	0
731	0.02362	0.0227	0
732	0.0089	0.00898	0
733	0.00691	0.00831	0
734	0.05297	0.03096	1
735	0.01984	0.01518	0
736	0.01835	0.01769	0
737	0.02437	0.02243	0
738	0.00406	0.00533	0
739	0.00255	0.0028	0
740	0	0	0
741	0.02711	0.02473	0
742	0.02397	0.02514	0
743	0.02603	0.02297	0
744	0.04171	0.03267	0
745	0.03731	0.02356	0
746	0.05423	0.03665	0
747	0.03016	0.02248	0
748	0.0011	0.00094	0
749	0.0274	0.02466	0
750	0.01949	0.01534	0
761	0	0	0
762	0	0	0
765	0	0	0
772	0	0.00279	0
773	0.0003	0.00363	0
774	0.00101	0.00569	-1
775	0	0.00097	-1
776	0.00032	0.00077	0
777	0	0.0005	0
778	0.00176	0.00317	0
779	0	0.00146	-1
780	0.00507	0.00619	0
781	0.00068	0.00202	-1
785	0	0	0
796	0.17116	0.33412	0
797	0.00346	0.00481	0
804	0.01472	0.01822	0
806	0.00281	0.00429	-1
807	8.40E-04	0.00164	0
812	0.04406	0.05535	0
813	0.05167	0.07009	0
814	0.08018	0.21222	0
816	0.00396	0.01269	0
820	0.00068	0.00517	-1
826	0	0	0
827	0.0013	0.00094	0
831	0.00322	0.00574	0
832	0.00136	0.00388	0
835	0.00484	0.01238	-1
837	0.00833	0.00745	0
838	0.03027	0.02115	0
839	0.00647	0.00718	0
840	0.00725	0.00737	0
850	0.00533	0.00546	0
860	0	0.00057	0
862	0.03667	0.0423	0
864	0.01631	0.01474	0
865	0.0374	0.03413	0
866	0.01663	0.01976	0
867	0.01891	0.0204	0
868	0.04781	0.0526	0
869	0.02598	0.01839	0
870	0.09798	0.10418	0
871	0.02382	0.01962	0
872	0.05481	0.05006	0
873	0.00896	0.00898	0
874	0.02822	0.03369	0
875	0.04241	0.04486	0
876	0.02072	0.01832	0
877	0.03583	0.02754	0
878	0.02133	0.02095	0
879	0.03314	0.02377	0
880	0.02248	0.01931	0
881	0.01195	0.01253	0
883	0	0.00131	0
884	0.00403	0.01222	0
886	0.00175	0.00143	0
887	0.00134	0.001	0
895	0.09736	0.08585	0
896	0.00538	0.01489	-1
897	0.00247	0.00786	-1
898	0	0	0
899	0.00366	0.01286	-1
900	0.00075	0.00609	0
901	0	0	0
902	0.00243	0.00742	-1
903	0	0.00175	0
910	0.01493	0.04211	0
911	0	0.00041	0
913	0	0.0014	0
915	0	0	0
916	0.00042	0.00055	0
917	0	0	0
918	0	0.0018	-1
922	0	0.00145	0
923	0.00011	0.00354	-1
925	0.00539	0.0183	0
926	0.00466	0.01893	0
933	0.00726	0.01418	0
934	0.00571	0.01884	0
935	0.00461	0.01295	-1
952	0.36919	0.09841	0
953	0.98904	0.11151	0
955	0	0.00147	-1
963	0.07967	0.09956	0
964	0.69597	1.10768	0
965	0.01364	0.02078	0
966	0.13638	0.0822	0
967	0.14681	0.11424	0
968	0.20427	0.25947	0
969	1.15448	0.5903	0
977	0.01766	0.01565	0
984	0.00265	0.00703	-1
985	0.00244	0.00457	0
986	0.00387	0.00957	0
987	0.00709	0.01231	0
993	0	0	0
1000	0.00126	0.00151	0
1004	0.01363	0.02181	0
1005	0.00311	0.00634	0
1006	0.00112	0.0016	0
1007	0.00273	0.00346	0
1013	0.00173	0.00276	0
1017	0.00361	0.01467	-1
1020	0.00185	0.00627	-1
1024	0.00203	0.00599	-1
1027	0.00337	0.00413	0
1028	0.00487	0.0041	0
1029	0.00299	0.00333	0
1030	0.00455	0.00492	0
1031	0.00304	0.0037	0
1032	0.00606	0.00582	0
1033	0.00491	0.00466	0
1034	0.00216	0.00254	0
1035	0.00274	0.0026	0
1036	0.00391	0.00367	0
1039	0.00677	0.01947	0
1040	0.00498	0.016	-1
1043	0.00424	0.00437	0
1044	0.00783	0.00656	0
1045	0.01403	0.00676	0
1046	0.0096	0.00951	0
1047	0.00538	0.00499	0
1048	0.0028	0.00287	0
1049	0.00222	0.00232	0
1050	0.00377	0.00269	0
1052	0.00391	0.00291	0
1053	0.00476	0.00398	0
1054	0.00378	0.00396	0
1055	0.01144	0.00914	0
1056	0.00539	0.00711	0
1057	0.00715	0.0042	0
1058	0.00344	0.00327	0
1059	0.01265	0.00607	1
1060	0.00581	0.00398	0
1061	0	0	0
1062	0.00429	0.00345	0
1063	0.00331	0.00205	0
1064	0.10944	0.01631	1
1065	0.00519	0.00579	0
1066	0.00391	0.00433	0
1067	0.01102	0.00647	0
1068	0.00599	0.00371	0
1069	0.01921	0.00298	0
1077	0.00119	0.00788	0
1079	0	0.00675	0
1085	0.00305	0.01535	0
1087	0.12826	0.09393	0
1089	0.00021	0.00065	0
1090	0	0	0
1091	0	0	0
1092	0.00432	0.0051	0
1097	0.004	0.00362	0
1099	0.00888	0.00994	0
1102	0.00182	0.00537	-1
1103	0.0064	0.0093	0
1104	0.00247	0.00468	0
1105	0.0029	0.00461	-1
1106	0.0022	0.00579	-1
1122	0.00223	0.01017	-1
1124	0.00084	0.00171	0
1125	0	0.00056	-1
1126	0	0	0
1127	0	0	0
1128	0.001	0.0014	0
1130	0.01158	0.01237	0
1133	0.00901	0.02692	-1
1134	0	0	0
1144	0	0.00133	0
1146	0.00195	0.00276	0
1151	0.00312	0.01549	-1
1152	0.00326	0.0125	0
1153	0	0.00054	0
1164	0.02561	0.02455	0
1165	0.02634	0.02015	0
1167	0.00897	0.00309	1
1168	0.0043	0.00022	1
1169	0.03279	0.01305	0
1176	0	0	0
1187	7.00E-05	0.00048	0
1193	0.00282	0.00322	0
1194	0.10055	0.06094	0
1197	0.00068	0.00121	0
1198	0.00251	0.01263	0
1201	0	0.00815	-1
1207	0.00062	0.00146	0
1220	0.00093	0.00195	0
