# Supplementary material for: Global metabolic interaction network of the human gut microbiota for context-specific community-scale analysis
Source: Nat Commun. 2017 Jun 6;8:15393. doi: 10.1038/ncomms15393 (PMC5467172; doi:10.1038/ncomms15393)
Supplement: Supplementary Software — Codes for the computation of microbe-microbe and microbe-host metabolic influences. [file ncomms15393-s6.zip › Microbe_microbe_influence/Linux_code/Input_files/network_info.txt]

5396
2001	896	2
2001	832	2
2001	831	2
2001	600	3
2001	571	3
2001	570	5
2001	436	3
2001	435	3
2001	350	2
2001	115	3
2002	1221	2
2002	20	8
2002	25	8
2002	108	8
2002	109	8
2002	113	8
2002	115	8
2002	197	8
2002	198	8
2002	199	8
2002	201	8
2002	204	8
2002	212	8
2002	303	8
2002	324	8
2002	438	8
2002	600	8
2002	706	8
2002	883	8
2002	896	8
2002	898	8
2002	899	8
2002	900	8
2002	918	8
2002	1027	8
2002	1151	8
2003	1106	2
2003	1105	2
2003	1104	2
2003	1103	2
2003	1102	2
2003	835	2
2003	832	2
2003	831	2
2003	134	3
2004	977	2
2004	831	2
2004	586	3
2004	304	2
2004	157	3
2004	134	3
2005	835	2
2005	831	5
2005	586	3
2005	585	3
2005	570	3
2005	560	3
2005	295	3
2005	294	3
2005	293	3
2006	325	3
2006	324	3
2006	303	3
2007	964	2
2007	963	2
2007	877	2
2007	469	2
2007	388	2
2007	1221	2
2008	860	2
2008	324	3
2008	76	2
2009	1221	2
2010	963	2
2010	600	2
2010	587	2
2010	304	2
2010	298	2
2010	157	2
2011	898	3
2011	896	3
2011	602	3
2011	585	3
2011	450	3
2011	350	2
2011	1221	2
2011	324	3
2011	309	3
2011	303	3
2011	298	2
2011	157	3
2011	155	3
2011	149	3
2011	115	2
2011	75	2
2011	44	2
2012	325	3
2012	324	3
2012	309	3
2012	303	3
2013	1221	2
2014	1201	2
2014	1197	2
2014	1169	3
2014	1168	3
2014	1167	3
2014	1144	3
2014	1106	3
2014	1105	3
2014	1104	3
2014	1103	3
2014	1102	3
2014	1087	3
2014	1069	3
2014	1068	3
2014	1067	3
2014	1066	3
2014	1065	3
2014	1064	3
2014	1063	3
2014	1062	3
2014	1061	3
2014	1060	3
2014	1059	3
2014	1058	3
2014	1057	3
2014	1056	3
2014	1055	3
2014	1054	3
2014	1053	3
2014	1052	3
2014	1050	3
2014	1049	3
2014	1048	3
2014	1047	3
2014	1046	3
2014	1045	3
2014	1044	3
2014	1043	3
2014	1000	3
2014	987	3
2014	986	3
2014	985	3
2014	984	3
2014	969	3
2014	968	3
2014	966	3
2014	965	3
2014	964	3
2014	963	3
2014	953	2
2014	952	2
2014	916	3
2014	910	3
2014	899	2
2014	895	3
2014	884	3
2014	883	3
2014	881	3
2014	880	3
2014	879	3
2014	878	3
2014	877	3
2014	876	3
2014	875	3
2014	874	3
2014	873	3
2014	872	3
2014	871	3
2014	870	3
2014	869	3
2014	868	3
2014	867	3
2014	866	3
2014	865	3
2014	864	3
2014	840	3
2014	839	3
2014	835	3
2014	832	3
2014	831	3
2014	820	3
2014	814	3
2014	813	3
2014	796	3
2014	750	3
2014	749	3
2014	748	3
2014	747	3
2014	746	3
2014	745	3
2014	744	3
2014	743	3
2014	742	3
2014	741	3
2014	740	3
2014	739	3
2014	738	3
2014	737	3
2014	736	3
2014	735	3
2014	734	3
2014	733	3
2014	732	3
2014	731	3
2014	730	3
2014	714	3
2014	687	2
2014	686	2
2014	685	2
2014	684	2
2014	683	2
2014	682	5
2014	681	2
2014	671	2
2014	663	2
2014	662	2
2014	654	3
2014	653	3
2014	652	3
2014	608	3
2014	607	3
2014	606	3
2014	605	3
2014	604	3
2014	603	3
2014	602	3
2014	601	3
2014	600	3
2014	599	3
2014	598	3
2014	597	3
2014	596	3
2014	595	3
2014	594	3
2014	593	3
2014	592	3
2014	591	3
2014	590	3
2014	589	3
2014	588	3
2014	587	3
2014	586	3
2014	585	3
2014	584	3
2014	583	3
2014	582	3
2014	581	3
2014	570	5
2014	551	3
2014	522	2
2014	520	2
2014	498	2
2014	497	2
2014	496	5
2014	495	2
2014	494	2
2014	481	5
2014	470	3
2014	469	3
2014	464	5
2014	461	2
2014	460	5
2014	459	2
2014	458	2
2014	457	5
2014	456	5
2014	455	2
2014	454	2
2014	453	2
2014	451	3
2014	450	3
2014	449	3
2014	441	3
2014	440	3
2014	439	3
2014	438	3
2014	437	3
2014	421	3
2014	420	3
2014	411	3
2014	409	2
2014	403	5
2014	402	5
2014	401	5
2014	400	5
2014	399	5
2014	398	5
2014	397	5
2014	396	2
2014	395	2
2014	394	2
2014	388	5
2014	339	5
2014	338	3
2014	337	5
2014	333	2
2014	1221	2
2014	328	3
2014	327	3
2014	326	3
2014	325	3
2014	324	3
2014	323	3
2014	322	3
2014	321	3
2014	320	3
2014	319	3
2014	318	3
2014	317	3
2014	316	3
2014	315	3
2014	314	3
2014	313	5
2014	312	3
2014	311	3
2014	310	3
2014	309	3
2014	308	3
2014	307	3
2014	306	3
2014	305	3
2014	304	3
2014	303	3
2014	302	3
2014	301	3
2014	300	3
2014	299	3
2014	298	3
2014	295	3
2014	294	3
2014	293	3
2014	260	3
2014	216	5
2014	215	5
2014	214	5
2014	162	3
2014	159	3
2014	158	3
2014	157	3
2014	156	3
2014	155	3
2014	154	3
2014	153	3
2014	152	3
2014	151	3
2014	150	3
2014	149	3
2014	137	3
2014	136	3
2014	135	3
2014	134	3
2014	133	3
2014	132	3
2014	131	3
2014	130	3
2014	129	3
2014	128	3
2014	127	3
2014	126	3
2014	125	3
2014	124	3
2014	123	3
2014	122	3
2014	121	3
2014	120	3
2014	119	3
2014	115	3
2014	96	3
2014	95	3
2014	94	3
2014	83	3
2014	76	3
2014	75	5
2014	34	3
2014	33	3
2014	32	3
2014	31	3
2014	30	3
2014	9	3
2014	6	3
2014	5	3
2014	4	3
2014	3	3
2015	832	2
2015	831	2
2015	600	3
2016	1221	2
2016	328	3
2016	327	3
2016	326	3
2016	325	3
2016	324	3
2016	323	3
2016	322	3
2016	321	3
2016	320	3
2016	319	3
2016	318	3
2016	317	3
2016	316	3
2016	315	3
2016	314	3
2016	313	3
2016	312	3
2016	311	3
2016	310	3
2016	309	3
2016	308	3
2016	307	3
2016	306	3
2016	305	3
2016	304	3
2016	303	3
2016	302	3
2016	301	3
2016	300	3
2016	299	3
2016	298	3
2016	115	3
2017	1221	2
2018	1221	2
2019	1077	3
2019	1027	2
2019	1007	2
2019	1006	2
2019	977	3
2019	964	2
2019	896	2
2019	886	2
2019	884	3
2019	877	2
2019	862	2
2019	812	2
2019	726	3
2019	723	2
2019	659	3
2019	631	3
2019	601	3
2019	590	2
2019	570	5
2019	450	5
2019	381	2
2019	346	2
2019	1221	2
2019	157	3
2019	153	3
2019	152	3
2019	136	2
2019	134	2
2019	126	2
2019	124	2
2019	115	2
2019	109	3
2020	17	2
2020	16	2
2021	129	6
2022	37	2
2023	963	2
2023	215	2
2024	1221	2
2025	1221	2
2026	157	6
2026	136	6
2026	134	6
2026	129	6
2026	2064	7
2026	2060	7
2027	1221	2
2028	566	3
2028	503	3
2028	1221	2
2029	496	2
2030	1106	2
2030	1104	2
2030	698	2
2030	570	2
2030	496	2
2031	496	2
2032	346	2
2032	194	2
2033	698	2
2033	684	2
2033	681	2
2033	450	2
2033	5	2
2034	964	2
2034	832	2
2034	663	2
2034	388	2
2034	1221	3
2034	126	2
2035	1064	2
2035	1046	2
2035	1027	2
2035	964	2
2035	963	2
2035	934	2
2035	925	2
2035	923	2
2035	807	2
2035	806	2
2035	632	2
2035	629	2
2035	587	2
2035	581	2
2035	469	2
2035	450	3
2035	381	2
2035	1221	2
2035	327	2
2035	324	2
2035	304	2
2035	303	2
2035	298	2
2035	194	2
2035	189	2
2035	186	2
2035	182	2
2035	157	3
2035	152	3
2035	149	3
2035	145	3
2035	115	2
2036	1106	2
2036	1105	2
2036	1104	2
2036	1103	2
2036	1102	2
2036	835	2
2036	832	2
2036	831	2
2036	714	2
2036	496	2
2036	301	3
2036	298	3
2036	159	2
2037	157	3
2037	134	3
2037	129	3
2038	1106	2
2038	1105	2
2038	1104	2
2038	1103	2
2038	1102	2
2038	1087	3
2038	953	3
2038	952	3
2038	877	2
2038	838	3
2038	837	3
2038	835	2
2038	832	3
2038	796	3
2038	654	3
2038	496	2
2038	484	3
2038	483	3
2038	482	3
2038	481	3
2038	480	3
2038	479	3
2038	464	3
2038	461	3
2038	460	3
2038	459	3
2038	458	3
2038	457	3
2038	456	3
2038	455	3
2038	454	3
2038	453	3
2038	438	3
2038	403	2
2038	402	2
2038	401	2
2038	400	2
2038	399	2
2038	398	2
2038	397	2
2038	396	2
2038	395	2
2038	394	2
2038	384	2
2038	339	3
2038	338	3
2038	337	3
2038	1221	2
2038	328	3
2038	327	3
2038	326	3
2038	325	3
2038	324	3
2038	323	3
2038	322	3
2038	321	3
2038	320	3
2038	319	3
2038	318	3
2038	317	3
2038	316	3
2038	315	3
2038	314	3
2038	313	3
2038	312	3
2038	311	3
2038	310	3
2038	309	3
2038	308	3
2038	307	3
2038	306	3
2038	305	3
2038	304	3
2038	303	3
2038	302	3
2038	301	3
2038	300	3
2038	299	3
2038	298	3
2038	260	3
2038	216	3
2038	215	3
2038	214	3
2038	157	3
2038	137	3
2038	136	3
2038	135	3
2038	134	3
2038	133	3
2038	132	3
2038	131	3
2038	130	3
2038	129	3
2038	128	3
2038	127	3
2038	126	3
2038	125	3
2038	124	3
2038	123	3
2038	122	3
2038	121	3
2038	120	3
2038	119	3
2038	76	3
2038	75	3
2038	71	3
2038	70	3
2038	69	3
2038	68	3
2038	67	3
2038	9	3
2039	1221	2
2040	450	3
2040	436	3
2040	322	3
2040	236	3
2041	1104	2
2041	313	3
2041	17	2
2041	16	2
2042	714	2
2042	689	2
2042	688	2
2042	684	2
2042	683	2
2042	682	2
2042	1221	2
2042	83	2
2042	5	2
2043	1091	2
2043	1087	2
2043	1046	2
2043	968	2
2043	965	2
2043	963	2
2043	952	2
2043	916	2
2043	877	2
2043	870	2
2043	812	2
2043	653	2
2043	652	2
2043	625	2
2043	624	2
2043	623	2
2043	570	2
2043	551	2
2043	471	2
2043	469	2
2043	460	2
2043	457	2
2043	339	2
2043	331	2
2043	330	2
2043	329	2
2043	328	2
2043	306	2
2043	298	2
2043	260	2
2043	216	2
2043	215	2
2043	162	2
2043	153	2
2043	149	2
2043	137	2
2043	135	2
2043	134	2
2043	129	2
2043	76	2
2043	39	2
2043	37	2
2043	28	2
2043	3	2
2043	3	8
2043	15	8
2043	35	8
2043	113	8
2043	120	8
2043	215	8
2043	219	8
2043	226	8
2043	265	8
2043	268	8
2043	298	8
2043	306	8
2043	307	8
2043	319	8
2043	328	8
2043	372	8
2043	440	8
2043	453	8
2043	469	8
2043	652	8
2043	877	8
2043	935	8
2043	963	8
2043	965	8
2043	1024	8
2043	1122	8
2043	1133	8
2043	1144	8
2043	1146	8
2044	916	2
2044	469	2
2044	328	2
2044	153	2
2044	3	8
2044	15	8
2044	35	8
2044	113	8
2044	120	8
2044	215	8
2044	219	8
2044	226	8
2044	265	8
2044	268	8
2044	298	8
2044	306	8
2044	307	8
2044	319	8
2044	328	8
2044	372	8
2044	440	8
2044	453	8
2044	469	8
2044	652	8
2044	877	8
2044	935	8
2044	963	8
2044	965	8
2044	1024	8
2044	1122	8
2044	1133	8
2044	1144	8
2044	1146	8
2045	1146	6
2045	1144	6
2045	1133	6
2045	1122	6
2045	1024	6
2045	965	6
2045	963	6
2045	935	6
2045	877	6
2045	652	6
2045	469	6
2045	453	6
2045	440	6
2045	372	6
2045	328	6
2045	319	6
2045	307	6
2045	306	6
2045	298	6
2045	268	6
2045	265	6
2045	226	6
2045	219	6
2045	215	6
2045	120	6
2045	113	6
2045	35	6
2045	15	6
2045	3	6
2045	2068	7
2045	2043	7
2045	2044	7
2046	632	3
2046	600	3
2046	597	3
2046	594	3
2046	592	3
2046	586	3
2046	585	3
2046	581	3
2046	450	2
2046	323	2
2046	320	5
2046	314	2
2046	312	2
2046	311	2
2046	157	3
2046	153	3
2046	152	3
2046	151	3
2046	149	3
2046	136	3
2046	134	2
2046	128	2
2046	126	5
2047	1176	6
2047	1079	6
2047	608	6
2047	471	6
2047	2172	7
2048	1221	2
2049	632	3
2049	600	3
2049	597	3
2049	594	3
2049	592	3
2049	586	3
2049	585	3
2049	581	3
2049	450	2
2049	323	2
2049	320	5
2049	314	2
2049	312	2
2049	311	2
2049	157	3
2049	153	3
2049	152	3
2049	151	3
2049	149	3
2049	136	3
2049	134	2
2049	128	2
2049	126	5
2050	1059	2
2050	831	2
2050	1221	2
2051	134	6
2051	129	6
2051	2069	7
2051	2174	7
2051	2219	7
2052	698	2
2052	17	2
2052	16	2
2052	9	2
2053	600	2
2053	570	2
2053	1221	2
2053	39	2
2053	38	2
2053	17	2
2053	16	2
2053	9	2
2053	7	2
2054	1221	2
2055	1220	3
2055	1169	3
2055	1152	2
2055	1144	3
2055	1134	3
2055	1106	5
2055	1104	5
2055	1102	3
2055	1091	3
2055	1069	3
2055	1068	3
2055	1067	3
2055	1066	3
2055	1065	3
2055	1064	3
2055	1063	3
2055	1062	3
2055	1061	3
2055	1060	3
2055	1059	3
2055	1058	3
2055	1057	3
2055	1056	3
2055	1055	3
2055	1054	3
2055	1053	3
2055	1052	3
2055	1050	3
2055	1049	3
2055	1048	3
2055	1047	3
2055	1046	3
2055	1045	3
2055	1044	3
2055	1043	3
2055	1000	3
2055	965	5
2055	963	3
2055	952	3
2055	911	3
2055	896	5
2055	884	3
2055	883	3
2055	860	3
2055	840	3
2055	839	3
2055	835	5
2055	832	2
2055	820	3
2055	804	3
2055	750	3
2055	749	3
2055	748	3
2055	747	3
2055	746	3
2055	745	3
2055	744	3
2055	743	3
2055	742	3
2055	741	3
2055	740	3
2055	739	3
2055	738	3
2055	737	3
2055	736	3
2055	735	3
2055	734	3
2055	733	3
2055	732	3
2055	731	3
2055	730	3
2055	702	3
2055	691	2
2055	689	2
2055	687	2
2055	686	2
2055	684	5
2055	683	5
2055	682	5
2055	681	5
2055	679	2
2055	673	2
2055	672	2
2055	671	2
2055	666	2
2055	663	2
2055	662	2
2055	661	2
2055	652	3
2055	629	3
2055	628	3
2055	627	3
2055	626	3
2055	607	3
2055	606	3
2055	605	3
2055	604	3
2055	603	3
2055	602	3
2055	601	3
2055	600	3
2055	599	3
2055	598	3
2055	597	3
2055	596	3
2055	595	3
2055	594	3
2055	593	3
2055	592	3
2055	591	3
2055	590	3
2055	589	3
2055	588	3
2055	587	3
2055	586	3
2055	585	3
2055	584	3
2055	583	3
2055	582	3
2055	581	3
2055	571	3
2055	570	3
2055	558	2
2055	541	3
2055	497	3
2055	496	3
2055	469	5
2055	464	3
2055	461	3
2055	460	3
2055	459	3
2055	458	3
2055	457	5
2055	456	3
2055	455	3
2055	454	3
2055	453	3
2055	451	3
2055	450	3
2055	449	3
2055	420	3
2055	409	3
2055	403	5
2055	402	2
2055	401	2
2055	400	2
2055	399	2
2055	398	2
2055	397	2
2055	388	2
2055	387	2
2055	339	3
2055	1221	5
2055	328	3
2055	327	3
2055	326	3
2055	325	3
2055	324	3
2055	323	3
2055	322	3
2055	321	3
2055	320	3
2055	319	3
2055	318	3
2055	317	3
2055	316	3
2055	315	3
2055	314	3
2055	313	3
2055	312	3
2055	311	3
2055	310	3
2055	309	3
2055	308	3
2055	307	3
2055	306	3
2055	305	3
2055	304	3
2055	303	3
2055	302	3
2055	301	3
2055	300	3
2055	299	3
2055	298	3
2055	287	2
2055	229	2
2055	216	3
2055	215	3
2055	214	3
2055	162	2
2055	137	5
2055	136	5
2055	135	5
2055	134	5
2055	133	5
2055	132	5
2055	131	5
2055	130	5
2055	129	5
2055	128	5
2055	127	5
2055	126	5
2055	125	5
2055	124	5
2055	123	5
2055	122	5
2055	121	5
2055	120	5
2055	119	5
2055	117	3
2055	116	3
2055	115	3
2055	114	3
2055	113	3
2055	112	3
2055	111	3
2055	110	3
2055	109	3
2055	108	3
2055	107	3
2055	106	3
2055	105	3
2055	104	3
2055	103	3
2055	102	3
2055	101	3
2055	100	3
2055	99	3
2055	98	3
2055	75	3
2055	44	3
2055	13	2
2055	10	2
2055	9	3
2055	5	2
2055	3	3
2056	1104	2
2056	313	2
2057	1221	2
2058	1221	2
2059	1221	2
2060	1091	2
2060	1089	2
2060	1004	2
2060	968	2
2060	952	2
2060	877	2
2060	870	2
2060	796	2
2060	698	2
2060	653	2
2060	652	2
2060	570	2
2060	551	2
2060	457	2
2060	421	2
2060	338	2
2060	1221	2
2060	298	2
2060	216	2
2060	215	2
2060	137	2
2060	134	2
2060	129	2
2060	39	2
2060	38	2
2060	28	2
2060	17	2
2060	16	2
2060	30	8
2060	31	8
2060	32	8
2060	33	8
2060	34	8
2060	35	8
2060	113	8
2060	120	8
2060	123	8
2060	124	8
2060	126	8
2060	128	8
2060	129	8
2060	134	8
2060	136	8
2060	149	8
2060	151	8
2060	152	8
2060	154	8
2060	155	8
2060	157	8
2060	158	8
2060	214	8
2060	215	8
2060	216	8
2060	219	8
2060	306	8
2060	469	8
2060	471	8
2060	812	8
2060	867	8
2060	877	8
2060	952	8
2060	963	8
2060	965	8
2060	1079	8
2060	1122	8
2061	1091	2
2061	1087	2
2061	1069	2
2061	1064	2
2061	1059	2
2061	964	2
2061	952	2
2061	826	2
2061	796	2
2061	652	2
2061	629	2
2061	607	2
2061	606	2
2061	605	2
2061	604	2
2061	603	2
2061	602	2
2061	601	2
2061	600	2
2061	599	2
2061	598	2
2061	597	2
2061	596	2
2061	595	2
2061	594	2
2061	593	2
2061	592	2
2061	591	2
2061	590	2
2061	589	2
2061	588	2
2061	587	2
2061	586	2
2061	585	2
2061	584	2
2061	583	2
2061	582	2
2061	581	2
2061	551	2
2061	471	2
2061	464	2
2061	460	2
2061	421	2
2061	420	2
2061	339	2
2061	338	2
2061	337	2
2061	1221	2
2061	330	2
2061	309	2
2061	260	2
2061	216	2
2061	215	2
2061	162	2
2061	158	2
2061	157	2
2061	156	2
2061	155	2
2061	154	2
2061	153	2
2061	152	2
2061	151	2
2061	150	2
2061	149	2
2061	137	2
2061	136	2
2061	135	2
2061	134	2
2061	133	2
2061	132	2
2061	131	2
2061	130	2
2061	129	2
2061	128	2
2061	127	2
2061	126	2
2061	125	2
2061	124	2
2061	123	2
2061	122	2
2061	121	2
2061	120	2
2061	119	2
2061	76	2
2061	75	2
2061	28	2
2061	6	2
2061	134	8
2061	149	8
2061	157	8
2061	952	8
2062	450	2
2063	157	2
2063	155	2
2063	154	2
2063	153	2
2063	151	2
2064	1091	2
2064	1089	2
2064	1087	2
2064	969	2
2064	850	2
2064	796	2
2064	698	2
2064	652	2
2064	471	2
2064	450	2
2064	421	2
2064	420	2
2064	338	2
2064	1221	2
2064	330	2
2064	317	2
2064	298	2
2064	260	2
2064	216	2
2064	215	2
2064	162	2
2064	158	2
2064	157	2
2064	156	2
2064	155	2
2064	154	2
2064	153	2
2064	152	2
2064	151	2
2064	150	2
2064	149	2
2064	137	2
2064	134	2
2064	129	2
2064	124	2
2064	76	2
2064	68	2
2064	17	2
2064	16	2
2064	8	2
2064	6	2
2064	30	8
2064	31	8
2064	32	8
2064	33	8
2064	34	8
2064	35	8
2064	46	8
2064	113	8
2064	119	8
2064	120	8
2064	123	8
2064	124	8
2064	126	8
2064	128	8
2064	129	8
2064	134	8
2064	135	8
2064	136	8
2064	149	8
2064	151	8
2064	152	8
2064	153	8
2064	154	8
2064	155	8
2064	157	8
2064	158	8
2064	214	8
2064	215	8
2064	216	8
2064	219	8
2064	304	8
2064	306	8
2064	320	8
2064	438	8
2064	469	8
2064	471	8
2064	541	8
2064	592	8
2064	711	8
2064	812	8
2064	862	8
2064	867	8
2064	877	8
2064	952	8
2064	963	8
2064	965	8
2064	966	8
2064	967	8
2064	969	8
2064	1044	8
2064	1057	8
2064	1058	8
2064	1065	8
2064	1079	8
2064	1122	8
2064	1176	8
2065	471	2
2065	450	2
2065	216	2
2065	136	2
2065	134	2
2065	129	2
2065	126	2
2065	124	2
2065	4	8
2065	30	8
2065	31	8
2065	32	8
2065	33	8
2065	34	8
2065	35	8
2065	46	8
2065	113	8
2065	119	8
2065	120	8
2065	123	8
2065	124	8
2065	126	8
2065	128	8
2065	129	8
2065	134	8
2065	135	8
2065	136	8
2065	149	8
2065	151	8
2065	152	8
2065	153	8
2065	154	8
2065	155	8
2065	157	8
2065	158	8
2065	214	8
2065	215	8
2065	216	8
2065	219	8
2065	304	8
2065	306	8
2065	320	8
2065	329	8
2065	438	8
2065	454	8
2065	464	8
2065	469	8
2065	471	8
2065	541	8
2065	592	8
2065	711	8
2065	812	8
2065	862	8
2065	867	8
2065	877	8
2065	952	8
2065	963	8
2065	965	8
2065	966	8
2065	967	8
2065	969	8
2065	1044	8
2065	1057	8
2065	1058	8
2065	1065	8
2065	1079	8
2065	1085	8
2065	1122	8
2065	1176	8
2066	698	2
2066	570	2
2066	450	2
2066	7	2
2067	471	2
2067	421	2
2067	1221	2
2067	329	2
2067	158	2
2067	157	2
2067	155	2
2067	154	2
2067	153	2
2067	152	2
2067	151	2
2067	136	2
2067	134	2
2067	129	2
2067	126	2
2067	124	2
2068	1220	2
2068	1201	2
2068	1144	2
2068	1134	2
2068	1128	2
2068	1127	2
2068	1126	2
2068	1125	2
2068	1124	2
2068	1091	2
2068	1089	2
2068	1087	2
2068	1057	2
2068	1053	2
2068	1046	2
2068	1013	2
2068	1004	2
2068	987	2
2068	986	2
2068	985	2
2068	984	2
2068	968	2
2068	963	2
2068	952	2
2068	918	2
2068	917	2
2068	916	2
2068	911	2
2068	899	2
2068	896	2
2068	884	2
2068	883	2
2068	877	2
2068	870	2
2068	850	2
2068	839	2
2068	814	2
2068	812	2
2068	796	2
2068	666	2
2068	654	2
2068	653	2
2068	652	2
2068	629	2
2068	625	2
2068	624	2
2068	623	2
2068	600	2
2068	597	2
2068	592	2
2068	583	2
2068	581	2
2068	570	2
2068	551	2
2068	522	2
2068	521	2
2068	520	2
2068	513	2
2068	512	2
2068	481	2
2068	471	2
2068	469	2
2068	464	2
2068	460	2
2068	457	2
2068	456	2
2068	455	2
2068	450	2
2068	438	2
2068	421	2
2068	420	2
2068	401	2
2068	339	2
2068	338	2
2068	1221	2
2068	331	2
2068	330	2
2068	329	2
2068	328	2
2068	324	2
2068	309	2
2068	306	2
2068	304	2
2068	303	2
2068	301	2
2068	298	2
2068	260	2
2068	216	2
2068	215	2
2068	195	2
2068	162	2
2068	161	2
2068	157	2
2068	153	2
2068	152	2
2068	151	2
2068	149	2
2068	137	2
2068	134	2
2068	129	2
2068	126	2
2068	98	2
2068	83	2
2068	76	2
2068	75	2
2068	71	2
2068	70	2
2068	69	2
2068	68	2
2068	67	2
2068	44	2
2068	40	2
2068	38	2
2068	28	2
2068	17	2
2068	16	2
2068	11	2
2068	8	2
2068	6	2
2068	3	8
2068	15	8
2068	30	8
2068	31	8
2068	32	8
2068	33	8
2068	34	8
2068	35	8
2068	113	8
2068	120	8
2068	123	8
2068	124	8
2068	126	8
2068	128	8
2068	129	8
2068	134	8
2068	136	8
2068	149	8
2068	150	8
2068	151	8
2068	152	8
2068	153	8
2068	154	8
2068	155	8
2068	156	8
2068	157	8
2068	158	8
2068	214	8
2068	215	8
2068	216	8
2068	219	8
2068	226	8
2068	260	8
2068	265	8
2068	268	8
2068	298	8
2068	304	8
2068	306	8
2068	307	8
2068	319	8
2068	328	8
2068	329	8
2068	339	8
2068	372	8
2068	440	8
2068	453	8
2068	457	8
2068	460	8
2068	469	8
2068	471	8
2068	551	8
2068	652	8
2068	812	8
2068	867	8
2068	877	8
2068	935	8
2068	952	8
2068	953	8
2068	963	8
2068	964	8
2068	965	8
2068	1024	8
2068	1046	8
2068	1079	8
2068	1122	8
2068	1133	8
2068	1144	8
2068	1146	8
2069	698	2
2069	450	2
2069	216	2
2069	157	2
2069	136	2
2069	134	2
2069	129	2
2069	126	2
2069	124	2
2069	28	2
2069	30	8
2069	31	8
2069	32	8
2069	33	8
2069	34	8
2069	35	8
2069	46	8
2069	113	8
2069	119	8
2069	120	8
2069	123	8
2069	124	8
2069	126	8
2069	128	8
2069	129	8
2069	134	8
2069	135	8
2069	136	8
2069	149	8
2069	151	8
2069	152	8
2069	153	8
2069	154	8
2069	155	8
2069	157	8
2069	158	8
2069	214	8
2069	215	8
2069	216	8
2069	219	8
2069	304	8
2069	306	8
2069	320	8
2069	438	8
2069	469	8
2069	471	8
2069	541	8
2069	592	8
2069	711	8
2069	812	8
2069	862	8
2069	867	8
2069	877	8
2069	952	8
2069	963	8
2069	965	8
2069	966	8
2069	967	8
2069	969	8
2069	1044	8
2069	1057	8
2069	1058	8
2069	1063	8
2069	1065	8
2069	1079	8
2069	1122	8
2069	1176	8
2070	698	2
2070	1221	2
2070	134	2
2071	1069	2
2071	1068	2
2071	1067	2
2071	1066	2
2071	1065	2
2071	1064	2
2071	1063	2
2071	1062	2
2071	1061	2
2071	1060	2
2071	1059	2
2071	1058	2
2071	1057	2
2071	1056	2
2071	1055	2
2071	1054	2
2071	1053	2
2071	1052	2
2071	1050	2
2071	1049	2
2071	1048	2
2071	1047	2
2071	1046	2
2071	1045	2
2071	1044	2
2071	1043	2
2071	1004	2
2071	726	2
2071	605	2
2071	602	2
2071	601	3
2071	600	2
2071	599	2
2071	592	2
2071	591	5
2071	590	2
2071	587	2
2071	581	2
2071	551	2
2071	337	2
2071	309	2
2071	152	2
2071	137	2
2071	37	2
2071	28	2
2071	17	2
2071	16	2
2072	1091	2
2072	1087	2
2072	1004	2
2072	968	2
2072	839	2
2072	814	2
2072	812	2
2072	796	2
2072	653	2
2072	652	2
2072	624	2
2072	623	2
2072	581	2
2072	551	2
2072	471	2
2072	339	2
2072	1221	2
2072	330	2
2072	329	2
2072	298	2
2072	260	2
2072	216	2
2072	215	2
2072	162	2
2072	145	2
2072	137	2
2072	134	2
2072	129	2
2072	76	2
2072	71	2
2072	70	2
2072	69	2
2072	68	2
2072	67	2
2072	55	2
2072	17	2
2072	8	2
2072	30	8
2072	31	8
2072	32	8
2072	33	8
2072	34	8
2072	35	8
2072	113	8
2072	120	8
2072	123	8
2072	124	8
2072	126	8
2072	128	8
2072	129	8
2072	134	8
2072	149	8
2072	151	8
2072	152	8
2072	154	8
2072	155	8
2072	157	8
2072	158	8
2072	214	8
2072	215	8
2072	216	8
2072	219	8
2072	306	8
2072	469	8
2072	471	8
2072	812	8
2072	867	8
2072	877	8
2072	952	8
2072	963	8
2072	965	8
2072	1079	8
2072	1122	8
2073	969	2
2073	968	2
2073	967	2
2073	966	2
2073	965	2
2073	964	2
2073	963	2
2073	158	2
2073	157	2
2073	156	2
2073	155	2
2073	154	2
2073	153	2
2073	152	2
2073	151	2
2073	150	2
2073	149	2
2073	137	2
2073	135	2
2073	134	2
2073	129	2
2074	698	2
2074	551	2
2074	450	2
2074	438	2
2074	1221	2
2074	330	2
2074	329	2
2074	153	2
2074	134	2
2074	129	2
2074	17	2
2074	16	2
2074	30	8
2074	31	8
2074	32	8
2074	33	8
2074	34	8
2074	35	8
2074	113	8
2074	120	8
2074	123	8
2074	124	8
2074	126	8
2074	128	8
2074	129	8
2074	134	8
2074	149	8
2074	151	8
2074	152	8
2074	154	8
2074	155	8
2074	157	8
2074	158	8
2074	214	8
2074	215	8
2074	216	8
2074	219	8
2074	306	8
2074	469	8
2074	471	8
2074	812	8
2074	867	8
2074	877	8
2074	952	8
2074	963	8
2074	965	8
2074	1079	8
2074	1122	8
2075	1007	2
2075	1006	2
2075	1005	2
2075	1004	2
2075	977	2
2075	551	2
2075	421	2
2075	1221	2
2075	309	2
2075	137	2
2075	39	2
2075	28	2
2075	17	2
2075	16	2
2076	602	2
2076	599	2
2076	593	2
2076	591	2
2076	587	2
2076	441	2
2076	440	2
2076	439	2
2076	438	2
2076	437	2
2077	450	2
2078	1087	2
2078	625	2
2078	623	2
2078	76	2
2079	1091	2
2079	1089	2
2079	1004	2
2079	968	2
2079	952	2
2079	877	2
2079	870	2
2079	814	2
2079	812	2
2079	698	2
2079	653	2
2079	652	2
2079	570	2
2079	551	2
2079	522	2
2079	471	2
2079	421	2
2079	338	2
2079	1221	2
2079	298	2
2079	216	2
2079	215	2
2079	157	2
2079	137	2
2079	134	2
2079	129	2
2079	28	2
2079	8	2
2079	30	8
2079	31	8
2079	32	8
2079	33	8
2079	34	8
2079	35	8
2079	113	8
2079	120	8
2079	123	8
2079	124	8
2079	126	8
2079	128	8
2079	129	8
2079	134	8
2079	149	8
2079	151	8
2079	152	8
2079	154	8
2079	155	8
2079	157	8
2079	158	8
2079	214	8
2079	215	8
2079	216	8
2079	219	8
2079	306	8
[truncated: 3,397 more rows]
