# Supplementary material for: Global metabolic interaction network of the human gut microbiota for context-specific community-scale analysis
Source: Nat Commun. 2017 Jun 6;8:15393. doi: 10.1038/ncomms15393 (PMC5467172; doi:10.1038/ncomms15393)
Supplement: Supplementary Software — Codes for the computation of microbe-microbe and microbe-host metabolic influences. [file ncomms15393-s6.zip › Microbe_microbe_influence/Linux_code/Input_files/small_molecule_info.txt]

229
2001
2002
2003
2004
2005
2006
2007
2008
2009
2010
2011
2012
2013
2014
2015
2016
2017
2018
2019
2020
2022
2023
2024
2025
2027
2028
2029
2030
2031
2032
2033
2034
2035
2036
2037
2038
2039
2040
2041
2042
2043
2044
2046
2048
2049
2050
2052
2053
2054
2055
2056
2057
2058
2059
2060
2061
2062
2063
2064
2065
2066
2067
2068
2069
2070
2071
2072
2073
2074
2075
2076
2077
2078
2079
2080
2081
2082
2083
2084
2085
2087
2088
2089
2090
2091
2092
2093
2094
2097
2098
2099
2100
2101
2102
2103
2104
2105
2106
2107
2108
2109
2111
2113
2114
2115
2116
2117
2118
2119
2120
2121
2122
2123
2124
2125
2126
2127
2128
2129
2130
2131
2132
2133
2134
2135
2136
2137
2138
2139
2140
2141
2142
2143
2144
2145
2146
2147
2148
2149
2150
2151
2152
2153
2154
2155
2156
2157
2158
2159
2160
2161
2162
2163
2164
2165
2166
2167
2168
2169
2171
2172
2173
2174
2175
2176
2177
2178
2179
2180
2181
2182
2183
2184
2185
2186
2187
2188
2189
2190
2192
2193
2194
2195
2196
2197
2198
2200
2201
2202
2203
2204
2205
2206
2207
2208
2209
2210
2211
2212
2213
2214
2216
2217
2218
2219
2220
2221
2222
2223
2224
2225
2226
2227
2228
2229
2230
2231
2233
2234
2235
2236
2237
2238
2239
2240
2241
2242
2243
2244
