# Supplementary material for: Global metabolic interaction network of the human gut microbiota for context-specific community-scale analysis
Source: Nat Commun. 2017 Jun 6;8:15393. doi: 10.1038/ncomms15393 (PMC5467172; doi:10.1038/ncomms15393)
Supplement: Supplementary Software — Codes for the computation of microbe-microbe and microbe-host metabolic influences. [file ncomms15393-s6.zip › Microbe_microbe_influence/Linux_code/main.cpp]

#include <iostream>
#include <vector>
#include <string>
#include "functions.h"
#include "matrix.h"

using namespace std;

/////////////////////////////////////////////////////
// Main part of this program
// For step 1, call met_microbe_coupling
// For step 2, call node_node_ABC
// For step 3, call printWs
//////////////////////////////////////////////////////
int main()
{
	std::string	datafolder("Input_files"); //Setting input file folder
	std::string outputfolder("Output_files"); //Setting output file folder

	met_microbe_coupling(datafolder, outputfolder); //Running step 1
	std::cout<<"coupling finished!"<<std::endl;
	node_node_ABC(datafolder, outputfolder); //Running step 2
	std::cout<<"node ABC finished!"<<std::endl;
	printWs(datafolder, outputfolder, 1.0, 1.0, 1e-4); //Running step 3
	std::cout<<"printing W's finished!"<<std::endl;
	
	std::cout<<"finished"<<std::endl;
	return 0;


}
