# Supplementary material for: Global metabolic interaction network of the human gut microbiota for context-specific community-scale analysis
Source: Nat Commun. 2017 Jun 6;8:15393. doi: 10.1038/ncomms15393 (PMC5467172; doi:10.1038/ncomms15393)
Supplement: Supplementary Software — Codes for the computation of microbe-microbe and microbe-host metabolic influences. [file ncomms15393-s6.zip › Microbe_microbe_influence/Linux_code/matrix.h]

#pragma once

//Structure to support simple matrix format
struct matrix2D
{
	//data
	double **data;
	int nrow;
	int ncol;
	
	//fuctions
	matrix2D(int M, int N);
	~matrix2D();

	void setInitvalue(double initval);
	double &operator()(int i, int j);
	const double &operator()(int i, int j) const;
};
