# Supplementary material for: Global metabolic interaction network of the human gut microbiota for context-specific community-scale analysis
Source: Nat Commun. 2017 Jun 6;8:15393. doi: 10.1038/ncomms15393 (PMC5467172; doi:10.1038/ncomms15393)
Supplement: Supplementary Software — Codes for the computation of microbe-microbe and microbe-host metabolic influences. [file ncomms15393-s6.zip › Microbe_microbe_influence/Windows_code/Calculating_W_matrix/Calculating_W_matrix.vcxproj.filters]

<?xml version="1.0" encoding="utf-8"?>
<Project ToolsVersion="4.0" xmlns="http://schemas.microsoft.com/developer/msbuild/2003">
  <ItemGroup>
    <Filter Include="소스 파일">
      <UniqueIdentifier>{4FC737F1-C7A5-4376-A066-2A32D752A2FF}</UniqueIdentifier>
      <Extensions>cpp;c;cc;cxx;def;odl;idl;hpj;bat;asm;asmx</Extensions>
    </Filter>
    <Filter Include="헤더 파일">
      <UniqueIdentifier>{93995380-89BD-4b04-88EB-625FBE52EBFB}</UniqueIdentifier>
      <Extensions>h;hpp;hxx;hm;inl;inc;xsd</Extensions>
    </Filter>
    <Filter Include="리소스 파일">
      <UniqueIdentifier>{67DA6AB6-F800-4c08-8B7A-83BB121AAD01}</UniqueIdentifier>
      <Extensions>rc;ico;cur;bmp;dlg;rc2;rct;bin;rgs;gif;jpg;jpeg;jpe;resx;tiff;tif;png;wav;mfcribbon-ms</Extensions>
    </Filter>
  </ItemGroup>
  <ItemGroup>
    <ClCompile Include="matrix.cpp">
      <Filter>소스 파일</Filter>
    </ClCompile>
    <ClCompile Include="met_microbe_coupling.cpp">
      <Filter>소스 파일</Filter>
    </ClCompile>
    <ClCompile Include="node_node_ABC.cpp">
      <Filter>소스 파일</Filter>
    </ClCompile>
    <ClCompile Include="printWs.cpp">
      <Filter>소스 파일</Filter>
    </ClCompile>
    <ClCompile Include="main.cpp">
      <Filter>소스 파일</Filter>
    </ClCompile>
  </ItemGroup>
  <ItemGroup>
    <ClInclude Include="functions.h">
      <Filter>헤더 파일</Filter>
    </ClInclude>
    <ClInclude Include="matrix.h">
      <Filter>헤더 파일</Filter>
    </ClInclude>
  </ItemGroup>
</Project>
