# Supplementary material for: Global metabolic interaction network of the human gut microbiota for context-specific community-scale analysis
Source: Nat Commun. 2017 Jun 6;8:15393. doi: 10.1038/ncomms15393 (PMC5467172; doi:10.1038/ncomms15393)
Supplement: Supplementary Software — Codes for the computation of microbe-microbe and microbe-host metabolic influences. [file ncomms15393-s6.zip › Microbe_microbe_influence/Windows_code/Calculating_W_matrix/Release/Calculating_W_matrix.exe.intermediate.manifest]

<?xml version='1.0' encoding='UTF-8' standalone='yes'?>
<assembly xmlns='urn:schemas-microsoft-com:asm.v1' manifestVersion='1.0'>
  <trustInfo xmlns="urn:schemas-microsoft-com:asm.v3">
    <security>
      <requestedPrivileges>
        <requestedExecutionLevel level='asInvoker' uiAccess='false' />
      </requestedPrivileges>
    </security>
  </trustInfo>
</assembly>
