# Supplementary material for: Global metabolic interaction network of the human gut microbiota for context-specific community-scale analysis
Source: Nat Commun. 2017 Jun 6;8:15393. doi: 10.1038/ncomms15393 (PMC5467172; doi:10.1038/ncomms15393)
Supplement: Supplementary Software — Codes for the computation of microbe-microbe and microbe-host metabolic influences. [file ncomms15393-s6.zip › Microbe_microbe_influence/Windows_code/Calculating_W_matrix/Release/Calculating_W_matrix.lastbuildstate]

#v4.0:v100:false
Release|Win32|C:\Users\Denrew\Documents\myProjects\Microbiome_with_JaeyonSung\For_papers\Code_documented\Windows_code\|
