# Supplementary material for: Global metabolic interaction network of the human gut microbiota for context-specific community-scale analysis
Source: Nat Commun. 2017 Jun 6;8:15393. doi: 10.1038/ncomms15393 (PMC5467172; doi:10.1038/ncomms15393)
Supplement: Supplementary Software — Codes for the computation of microbe-microbe and microbe-host metabolic influences. [file ncomms15393-s6.zip › Microbe_microbe_influence/Windows_code/Calculating_W_matrix/Release/Calculating_W_matrix.log]

빌드 시작: 2016-12-30 오후 9:37:23
     1>2 노드의 "C:\Users\Denrew\Documents\myProjects\Microbiome_with_JaeyonSung\For_papers\Code_documented\Windows_code\Calculating_W_matrix\Calculating_W_matrix.vcxproj" 프로젝트(build 대상)입니다.
     1>InitializeBuildStatus:
         "AlwaysCreate"이(가) 지정되었기 때문에 "Release\Calculating_W_matrix.unsuccessfulbuild"을(를) 만들고 있습니다.
       ClCompile:
         C:\Program Files (x86)\Microsoft Visual Studio 10.0\VC\bin\CL.exe /c /Zi /nologo /W3 /WX- /O2 /Oi /Oy- /GL /D _MBCS /Gm- /EHsc /MD /GS /Gy /fp:precise /Zc:wchar_t /Zc:forScope /Fo"Release\\" /Fd"Release\vc100.pdb" /Gd /TP /analyze- /errorReport:prompt main.cpp matrix.cpp met_microbe_coupling.cpp node_node_ABC.cpp printWs.cpp
         main.cpp
         matrix.cpp
         met_microbe_coupling.cpp
     1>met_microbe_coupling.cpp(195): warning C4018: '<' : signed 또는 unsigned가 일치하지 않습니다.
     1>met_microbe_coupling.cpp(212): warning C4018: '<' : signed 또는 unsigned가 일치하지 않습니다.
     1>met_microbe_coupling.cpp(214): warning C4018: '<' : signed 또는 unsigned가 일치하지 않습니다.
     1>met_microbe_coupling.cpp(226): warning C4018: '<' : signed 또는 unsigned가 일치하지 않습니다.
     1>met_microbe_coupling.cpp(241): warning C4018: '<' : signed 또는 unsigned가 일치하지 않습니다.
     1>met_microbe_coupling.cpp(268): warning C4018: '<' : signed 또는 unsigned가 일치하지 않습니다.
     1>met_microbe_coupling.cpp(284): warning C4018: '<' : signed 또는 unsigned가 일치하지 않습니다.
     1>met_microbe_coupling.cpp(298): warning C4018: '<' : signed 또는 unsigned가 일치하지 않습니다.
     1>met_microbe_coupling.cpp(300): warning C4018: '<' : signed 또는 unsigned가 일치하지 않습니다.
     1>met_microbe_coupling.cpp(157): warning C4101: 'currmicrobe' :참조되지 않은 지역 변수입니다.
         node_node_ABC.cpp
     1>node_node_ABC.cpp(146): warning C4018: '<' : signed 또는 unsigned가 일치하지 않습니다.
     1>node_node_ABC.cpp(150): warning C4018: '<' : signed 또는 unsigned가 일치하지 않습니다.
     1>node_node_ABC.cpp(153): warning C4018: '<' : signed 또는 unsigned가 일치하지 않습니다.
     1>node_node_ABC.cpp(170): warning C4018: '<' : signed 또는 unsigned가 일치하지 않습니다.
     1>node_node_ABC.cpp(172): warning C4018: '<' : signed 또는 unsigned가 일치하지 않습니다.
     1>node_node_ABC.cpp(193): warning C4018: '<' : signed 또는 unsigned가 일치하지 않습니다.
     1>node_node_ABC.cpp(196): warning C4018: '<' : signed 또는 unsigned가 일치하지 않습니다.
     1>node_node_ABC.cpp(203): warning C4018: '<' : signed 또는 unsigned가 일치하지 않습니다.
     1>node_node_ABC.cpp(241): warning C4018: '<' : signed 또는 unsigned가 일치하지 않습니다.
     1>node_node_ABC.cpp(244): warning C4018: '<' : signed 또는 unsigned가 일치하지 않습니다.
     1>node_node_ABC.cpp(265): warning C4018: '<' : signed 또는 unsigned가 일치하지 않습니다.
         printWs.cpp
     1>printWs.cpp(108): warning C4018: '<' : signed 또는 unsigned가 일치하지 않습니다.
     1>printWs.cpp(110): warning C4018: '<' : signed 또는 unsigned가 일치하지 않습니다.
       Link:
         C:\Program Files (x86)\Microsoft Visual Studio 10.0\VC\bin\link.exe /ERRORREPORT:PROMPT /OUT:"C:\Users\Denrew\Documents\myProjects\Microbiome_with_JaeyonSung\For_papers\Code_documented\Windows_code\Release\Calculating_W_matrix.exe" /NOLOGO kernel32.lib user32.lib gdi32.lib winspool.lib comdlg32.lib advapi32.lib shell32.lib ole32.lib oleaut32.lib uuid.lib odbc32.lib odbccp32.lib /MANIFEST /ManifestFile:"Release\Calculating_W_matrix.exe.intermediate.manifest" /MANIFESTUAC:"level='asInvoker' uiAccess='false'" /DEBUG /PDB:"C:\Users\Denrew\Documents\myProjects\Microbiome_with_JaeyonSung\For_papers\Code_documented\Windows_code\Release\Calculating_W_matrix.pdb" /OPT:REF /OPT:ICF /LTCG /TLBID:1 /DYNAMICBASE /NXCOMPAT /IMPLIB:"C:\Users\Denrew\Documents\myProjects\Microbiome_with_JaeyonSung\For_papers\Code_documented\Windows_code\Release\Calculating_W_matrix.lib" /MACHINE:X86 Release\main.obj
         Release\matrix.obj
         Release\met_microbe_coupling.obj
         Release\node_node_ABC.obj
         Release\printWs.obj
         코드를 생성하고 있습니다.
         코드를 생성했습니다.
         Calculating_W_matrix.vcxproj -> C:\Users\Denrew\Documents\myProjects\Microbiome_with_JaeyonSung\For_papers\Code_documented\Windows_code\Release\Calculating_W_matrix.exe
       Manifest:
         C:\Program Files (x86)\Microsoft SDKs\Windows\v7.0A\bin\mt.exe /nologo /verbose /outputresource:"C:\Users\Denrew\Documents\myProjects\Microbiome_with_JaeyonSung\For_papers\Code_documented\Windows_code\Release\Calculating_W_matrix.exe;#1" /manifest Release\Calculating_W_matrix.exe.intermediate.manifest
       FinalizeBuildStatus:
         "Release\Calculating_W_matrix.unsuccessfulbuild" 파일을 삭제하고 있습니다.
         "Release\Calculating_W_matrix.lastbuildstate"에 연결(touching)하고 있습니다.
     1>"C:\Users\Denrew\Documents\myProjects\Microbiome_with_JaeyonSung\For_papers\Code_documented\Windows_code\Calculating_W_matrix\Calculating_W_matrix.vcxproj" 프로젝트를 빌드했습니다(build 대상).

빌드했습니다.

경과 시간: 00:00:04.16
