# Supplementary material for: Global metabolic interaction network of the human gut microbiota for context-specific community-scale analysis
Source: Nat Commun. 2017 Jun 6;8:15393. doi: 10.1038/ncomms15393 (PMC5467172; doi:10.1038/ncomms15393)
Supplement: Supplementary Software — Codes for the computation of microbe-microbe and microbe-host metabolic influences. [file ncomms15393-s6.zip › Microbe_microbe_influence/Windows_code/Calculating_W_matrix.sln]

Microsoft Visual Studio Solution File, Format Version 11.00
# Visual Studio 2010
Project("{8BC9CEB8-8B4A-11D0-8D11-00A0C91BC942}") = "Calculating_W_matrix", "Calculating_W_matrix\Calculating_W_matrix.vcxproj", "{2869A497-FDA6-4E49-A4DE-BE40D0EF474D}"
EndProject
Global
	GlobalSection(SolutionConfigurationPlatforms) = preSolution
		Debug|Win32 = Debug|Win32
		Release|Win32 = Release|Win32
	EndGlobalSection
	GlobalSection(ProjectConfigurationPlatforms) = postSolution
		{2869A497-FDA6-4E49-A4DE-BE40D0EF474D}.Debug|Win32.ActiveCfg = Debug|Win32
		{2869A497-FDA6-4E49-A4DE-BE40D0EF474D}.Debug|Win32.Build.0 = Debug|Win32
		{2869A497-FDA6-4E49-A4DE-BE40D0EF474D}.Release|Win32.ActiveCfg = Release|Win32
		{2869A497-FDA6-4E49-A4DE-BE40D0EF474D}.Release|Win32.Build.0 = Release|Win32
	EndGlobalSection
	GlobalSection(SolutionProperties) = preSolution
		HideSolutionNode = FALSE
	EndGlobalSection
EndGlobal
