# Supplementary material for: Global metabolic interaction network of the human gut microbiota for context-specific community-scale analysis
Source: Nat Commun. 2017 Jun 6;8:15393. doi: 10.1038/ncomms15393 (PMC5467172; doi:10.1038/ncomms15393)
Supplement: Supplementary Software — Codes for the computation of microbe-microbe and microbe-host metabolic influences. [file ncomms15393-s6.zip › Microbe_host_influence/microbe_host_metabolic_influence.m]

% README %%%%%%%%%%%%%%%%%%%%%%%%%%%%%%%%%%%%%%%%%%%%%%%%%%%%%%%%%%%%%%%%%%

% This document is a MATLAB script for identifying context-specific, 
% differentially abundant microbe-to-host metabolic influence using NJS16 
% and microbiome samples for two phenotypes. Follow 'Section 7.1 Microbial 
% influence on the host' in the Supplementary Information (Sung et al.) for 
% further details.

% All data used in this script can be found in 'microbe_host_influence.mat'
%. Refer to 'annotations.xlsx' for microbial entity/chemical compound name 
% and ID annotations.

% 'Groups_description': description of microbial groups (column 1: 
% microbial group ID; column 2: microbial group name).

% 'Groups_species_members': IDs of microbial species members (excluding 0s)
% of each group in 'Groups_description'. Each row's species members IDs 
% correspond to the group of the same row number.

% 'NJS16_bipartite': NJS16 [column 1: chemical compound ID; column 2:
% metabolic activity linking IDs in columns 1 & 3 (2 = import; 3 = export; 
% 5 = import & export; 6 = macromolecule degradation; 7 = macromolecule & 
% breakdown product; 8 = indirect export (via macromolecule degradation)]; 
% column 3: microbial entity ID or chemical compound ID.

% 'exported_compounds': IDs of chemical compound that are exported only 
% by microbes, and are also imported by the host colonocyte.

% 'macromolecule_components': macromolecules (column 1: macromolecule name; 
% column 2: ID) and their breakdown products (column 3: product name;
% column 4: ID).

% 'microbial_entities': differentially abundant or scarce microbial 
% entities from the male, mid-age, normal weight cohort (column 1: 
% microbial entity ID; column 2: microbial entity name; column 3: if diff. 
% abundant in control, then 1; if diff. abundant in T2D, then -1).

% OUTPUT FILES: 
% 'export_compounds_control': this collective set of microbial entities 
% differentially abundant in Control is defined as having a metabolic 
% influence on the host.

% 'export_compounds_T2D': this collective set of microbial entities 
% differentially abundant in T2D is defined as having a metabolic 
% influence on the host. 

% Here, the microbial entity (column 2) exerts a metabolic influence 
% towards the host via their export or degradation of its respective 
% compound (column 1). Note that in order for a metabolic group to be 
% considered, at least one species member of that group has to export or 
% degrade that particular compound.

%%%%%%%%%%%%%%%%%%%%%%%%%%%%%%%%%%%%%%%%%%%%%%%%%%%%%%%%%%%%%%%%%%%%%%%%%%%

% Step 1. Remove metabolites that are in large abundances from unspecified 
% intestinal sources (e.g., sloughed epithelial cells and secreted 
% proteins), because these metabolites would not be limiting factors in 
% metabolic interactions between microbes and the host. These metabolites
% include metal ions, CO2, N2, and bicarbonate.

compounds_to_remove = [2034;2039;2054;2055;2057;2113;2124;2168;2169;2176;2177;2244];
exported_compounds = setdiff(exported_compounds,compounds_to_remove);

%%%%%%%%%%%%%%%%%%%%%%%%%%%%%%%%%%%%%%%%%%%%%%%%%%%%%%%%%%%%%%%%%%%%%%%%%%%

% Step 2. Identify macromolecules whose breakdown products can be found in
% 'exported_compounds'(after Step 1). Append this list of macromolecule IDs
% to 'exported_compounds'.

macromolecules = [];

for i = 1:size(exported_compounds,1)
    
    compound_i = exported_compounds(i,1);
    
    for j = 1:size(macromolecule_components,1)
        
        component_j = macromolecule_components{j,4};
        
        if compound_i == component_j
            
            macromolecules = [macromolecules;macromolecule_components{j,2}];
            
        end
        
    end
    
end

macromolecules = unique(macromolecules);
exported_compounds = [exported_compounds;macromolecules];

%%%%%%%%%%%%%%%%%%%%%%%%%%%%%%%%%%%%%%%%%%%%%%%%%%%%%%%%%%%%%%%%%%%%%%%%%%%

% Step 3. Only retain a chemical compound in 'export_compounds' if the
% sum of the medians (across microbiome samples for a single phenotype) of 
% all microbial entities either exporting that particular compound or 
% degrading that particular macromolecule exceeds theta_1. Do this
% separately for each phenotype; in our case, for control samples (define 
% as 'export_compounds_control') and for T2D samples (define as 
% 'export_compounds_T2D').
 
%%%%%%%%%%%%%%%%%%%%%%%%%%%%%%%%%%%%%%%%%%%%%%%%%%%%%%%%%%%%%%%%%%%%%%%%%%%

% Step 4a. Using data from previous analyses, find whether there are 
% metabolic cliques that: i) are differentially abundant in Control (scarce
% in T2D); and ii) can be identified as exporting a metabolite, or 
% degrading a macromolecule, in 'export_compounds_control' (after Step 3). 
% Only retain a chemical compound in 'export_compounds_control' if there 
% are differentially abundant metabolic cliques that satisfy these 
% conditions for that particular compound.

%%%%%%%%%%%%%%%%%%%%%%%%%%%%%%%%%%%%%%%%%%%%%%%%%%%%%%%%%%%%%%%%%%%%%%%%%%%

% Step 4b. Among the microbial entities differentially abundant in Control,
% identify the ones that export the metabolites or degrade the 
% macromolecules in 'export_compounds_control' (after Step 4a). This 
% collective set of microbial entities is defined as having a metabolic 
% influence on the host. Note that in order for a metabolic group to be 
% considered, at least one species member of that group has to export or
% degrade that particular compound. In the resulting 
% 'exported_compounds_control', the microbial entity (column 2) exerts a 
% metabolic influence towards the host via their export or degradation of 
% its respective compound (column 1).

x = NJS16_bipartite;
d_control = 1;

for i = 1:size(exported_compounds_control,1)
    
    compound_id = exported_compounds_control{i,1};
    
    compound_node_match = []; % where the microbial entity IDs will be stored
    
    for j = 1:size(microbial_entities,1)
        
        if microbial_entities{j,1} <= 1220 && microbial_entities{j,3} == d_control % node is a microbial species AND abundant in control
            
            species_id = microbial_entities{j,1};
            
            for k = 1:size(x,1)
                
                if x(k,1) == compound_id && x(k,3) == species_id % compound match AND species match
                    
                    if x(k,2) ==  3 || x(k,2) ==  5 || x(k,2) ==  6 || x(k,2) ==  8 % direction match: 3 = export only OR 5 = import & export OR 6 = macromolecule degradation OR 8 = indirect export (via macromolecule degradation)
                        
                        compound_node_match = [compound_node_match;species_id]; % include microbial species ID in 'compound_node_match'
                        
                    end
                    
                end
                
            end
            
        elseif microbial_entities{j,1} > 1220 && microbial_entities{j,3} == d_control % node is a microbial group AND abundant in control
            
            group_j_row_index = microbial_entities{j,1} - 3000; % refering to species members of this group
            
            h = setdiff(unique(Groups(group_j_row_index,:)),0); % microbial group species members
            
            for z = 1:numel(h)
                
                h_z = h(z);
                
                for k = 1:size(x,1)
                    
                    if x(k,1) == compound_id && x(k,3) == h_z % compound match AND species match
                        
                        if x(k,2) ==  3 || x(k,2) ==  5 || x(k,2) ==  6 || x(k,2) ==  8 % direction match
                            
                            compound_node_match = [compound_node_match;microbial_entities{j,1}]; % include microbial group ID in 'compound_node_match'
                            
                        end
                        
                    end
                    
                end
                
            end
            
        end
        
    end 
    
    exported_compounds_control{i,2} = compound_node_match;
    
end

%%%%%%%%%%%%%%%%%%%%%%%%%%%%%%%%%%%%%%%%%%%%%%%%%%%%%%%%%%%%%%%%%%%%%%%%%%%

% Step 5a. Using data from previous analyses, find whether there are 
% metabolic cliques that: i) are differentially abundant in T2D (scarce
% in Control); and ii) can be identified as exporting a metabolite, or 
% degrading a macromolecule, in 'export_compounds_T2D' (after Step 3). 
% Only retain a chemical compound in 'export_compounds_T2D' if there 
% are differentially abundant metabolic cliques that satisfy these 
% conditions for that particular compound.

%%%%%%%%%%%%%%%%%%%%%%%%%%%%%%%%%%%%%%%%%%%%%%%%%%%%%%%%%%%%%%%%%%%%%%%%%%%

% Step 5b. Among the microbial entities differentially abundant in T2D,
% identify the ones that export the metabolites or degrade the 
% macromolecules in 'export_compounds_T2D' (after Step 5a). This 
% collective set of microbial entities is defined as having a metabolic 
% influence on the host. Note that in order for a metabolic group to be 
% considered, at least one species member of that group has to export or
% degrade that particular compound. In the resulting 
% 'exported_compounds_T2D', the microbial entity (column 2) exerts a 
% metabolic influence towards the host via their export or degradation of 
% its respective compound (column 1).

x = NJS16_bipartite;
d_T2D = -1;

for i = 1:size(exported_compounds_T2D,1)
    
    compound_id = exported_compounds_T2D{i,1};
    
    compound_node_match = []; % where the microbial entity IDs will be stored
    
    for j = 1:size(microbial_entities,1)
        
        if microbial_entities{j,1} <= 1220 && microbial_entities{j,3} == d_T2D % node is a microbial species AND abundant in T2D
            
            species_id = microbial_entities{j,1};
            
            for k = 1:size(x,1)
                
                if x(k,1) == compound_id && x(k,3) == species_id % compound match AND species match
                    
                    if x(k,2) ==  3 || x(k,2) ==  5 || x(k,2) ==  6 || x(k,2) ==  8 % direction match: 3 = export only OR 5 = import & export OR 6 = macromolecule degradation OR 8 = indirect export (via macromolecule degradation)
                        
                        compound_node_match = [compound_node_match;species_id]; % include microbial species ID in 'compound_node_match'
                        
                    end
                    
                end
                
            end
            
        elseif microbial_entities{j,1} > 1220 && microbial_entities{j,3} == d_T2D % node is a microbial group AND abundant in T2D
            
            group_j_row_index = microbial_entities{j,1} - 3000; % refering to species members of this group
            
            h = setdiff(unique(Groups(group_j_row_index,:)),0); % microbial group species members
            
            for z = 1:numel(h)
                
                h_z = h(z);
                
                for k = 1:size(x,1)
                    
                    if x(k,1) == compound_id && x(k,3) == h_z % compound match AND species match
                        
                        if x(k,2) ==  3 || x(k,2) ==  5 || x(k,2) ==  6 || x(k,2) ==  8 % direction match
                            
                            compound_node_match = [compound_node_match;microbial_entities{j,1}]; % include microbial group ID in 'compound_node_match'
                            
                        end
                        
                    end
                    
                end
                
            end
            
        end
        
    end 
    
    exported_compounds_T2D{i,2} = compound_node_match;
    
end
